# Supplementary material for: The Impact of AAPH-Induced Oxidation on the Functional and Structural Properties, and Proteomics of Arachin
Source: Molecules. 2023 Aug 28;28(17):6277. doi: 10.3390/molecules28176277 (PMC10489151; doi:10.3390/molecules28176277)
Supplement: Supplementary file 1 [file molecules-28-06277-s001.zip]

Archive with 4 entries (4 files):
- molecules-2556158-Figure S1.pdf
- Table S1-peptide sequences.xlsx
- Table S2-proteins.xlsx
- Table S3-differentially expressed proteins.xls
