# Supplementary material for: The Impact of AAPH-Induced Oxidation on the Functional and Structural Properties, and Proteomics of Arachin
Source: Molecules. 2023 Aug 28;28(17):6277. doi: 10.3390/molecules28176277 (PMC10489151; doi:10.3390/molecules28176277)
Supplement: Supplementary file 1 [file molecules-28-06277-s001.zip › Table S1-peptide sequences.xlsx]

## Sheet: polypeptides detected
Sequence	Protein Group Accessions	Modifications
AGQEQENEGGNIFSGFTPEFLAQAFQVDDR	Q6T2T4;Q8LKN1
AGQEEENEGGNIFSGFTPEFLAQAFQVDDR	Q9FZ11;A0A445CPR7;B5TYU1
GILGYTEDDVVSTDFVGDSR	A0A445DWQ9;A0A444XWG6
GENESDEQGAIVTVR	Q6T2T4;Q8LKN1
VRGDEQENEGSNIFSGFAQEFLQHAFQVDR	Q6IWG5;E5G077
DDDNSGSSSSSSEDDGQGGR	A0A445CE04
HADADNILVIQQGQATVTVANGNNR	P43237;E5G076;Q6PSU4
ILGSLSDTPDPDLVLEVLNFMLSPEVR	A0A445BUD2
HGQHQQDEYGSQGEEEGNNVLSGFSTQLLAHAFGVDEEIAR	Q647H1
KGSEEEDITNPINLR	P43237
LGANSLLDIVVFGR	A0A444WS14
FLAGDTSVLQNMNR	A0A444Z9S0;A0A444WS91
NGIYSPHWNNNANSIIYGLR	Q647H1;A0A445AEY9
VLLEENAGGEQEER	P43237;E5G076;Q6PSU4
NTLEAAFNAEFNEIR	P43237;E5G076;Q6PSU4
IANDTNAGLGSYVFTNSIQR	A0A445CEU3
IQVVNSQGNAVFNGVLR	Q647H1;A0A445AEY9
TANLANNQIINYR	A0A444YDJ3
NSYGHSSAIDGDEYHPLR	A0A445E4H2;A0A445AA44
AAAGSLHGLNQGNAAALPGR	B6CG41
IMGEQEQYDSYDIR	Q647G9
AGQEEENEGGNIFSGFTPEFLEQAFQVDDR	O82580;A0A445CPR0
TLTSLNGVTAYGFDLVR	A0A444YR78
FAEYGYPIIGPNVEDYVR	A0A445E8H8;A0A445E5K1
IESQGGITETWNSNHPELR	Q647H1;A0A445AEY9
FEEGLPPILTALEVLDHSSR	A0A444XW77
VFDEELQEGHVLVLPQNFAVAVR	A0A2R9ZPY0
GENESEEEGAIVTVR	A0A445CPR0
VVVANNFDDVVFK	A0A445C9Y8
TDSRPSIANLAGENSIIDNLPEEVVANSYGLPR	A0A445CPR7
GINFNQNTLNLAAGLPSK	A0A444ZKS5
SVNELDLPILGWLGLSAQHGTIYR	Q6IWG5;E5G077
GDEQENEGSNIFSGFAQEFLQHAFQVDR	Q6IWG5;E5G077
ERAGQEEENEGGNIFSGFTPEFLEQAFQVDDR	O82580;A0A445CPR0
GADEEEEYDEDEYEYDEEDR	Q9FZ11;A0A445CPR7;B5TYU1;A0A445CPR0
LESEISGDFER	A0A0F7GF62;F6KLJ6
ENVSSEALEAAR	A0A444YA80
QESLTSLINLMGAYR	A0A445BUD2;A0A445C8P5
LPILADLQLSAER	A0A444YLZ4;A0A445CPP8
ILGSLSDTPDPDLVLEVLNFMLTPEVR	A0A445C8P5
GENESEEEGAIVTVK	Q9FZ11;A0A445CPR7
ILSPDEEDESSR	Q6IWG5;E5G077
RPGQYEEGEEDDR	Q647H1;A0A445AEY9
GENESEEQGAIVTVK	A0A445CPS9;A1DZF0
YNGNQTPLVAAYDSQYGPQR	A0A445AEY9
MIPTKPMVVETFSEYPPLGR	A0A445BCY2
IVVMSSVDSWLPAPR	A7LB60;A0A444ZYJ8
RFEGEDQSQQQQQDSHQK	Q9FZ11;A0A445CPR7
AAELTTLLESR	A0A445ED48
STLTDSLVAAAGIIAQEVAGDVR	A0A444XDI9
VFSAELEGPIVFVGDIR	A0A445E4H2;A0A445AA44
VVIITGASSGIGEQIAYEYALR	A7LB59
ISTVNPYGILETSIYK	A0A445BI98
RFEGEDQSQQQQQDSHQKVR	Q9FZ11;A0A445CPR7
TVPDKLTLGEIWDMTEGNR	A0A444XQT1
HSLLGASGEISDFQEILR	A0A444XM07
TGENAMINTLIGESSAIR	A0A444YLZ4;A0A445CPP8
SSNPDIYNPQAGSLR	Q6IWG5;E5G077
WLGLSAEYGNLYR	Q9FZ11;Q9SQH7;A0A445CPR7;Q6T2T4;A1DZF0;B5TYU1;A0A445CPR0;Q8LKN1
DGFVMGEGSGVLVMESLEHAMR	A0A445DMI3
LVASLPEGGVLLLENVR	A0A444Y0J8
ISSANSLTFPILR	Q647H1
TANDLNLLILR	Q9FZ11;O82580;A0A445CPR7;A0A445CPR0
VIINASVESWLPLPR	A7LB59
ALGSVLAGDKDSLAYGR	A0A445EM48;A0A445AWA2
ILDQGQAGDNVGLLLR	A0A444YGW9
TLLFGEKPVTVFGIR	A0A444XWG6;A0A445DWQ9
SLLDELSSFNQGGLFDFGHPLLNR	A0A445AWF6
IITSSIFDQMLK	A0A445EU47
KGELFVGDVNTQLK	A0A444ZQ84
FTQANSEVSALLGR	A0A444XW77
ISSVNSLTFPILR	A0A445AEY9
TDSRPSIANLAGENSFIDNLPEEVVANSYGLPR	Q6T2T4;A1DZF0;Q8LKN1
SQDVIMGLPTSPEGR	A0A445BUD2;A0A445C8P5
LTNLDDDGNPLGNR	A0A444XTI3
AFNPELFLTAFSMDKLEAALQTPR	A0A445CKJ3;A0A444YGS2
TDSRPSIANLAGENSVIDNLPEEVVANSYGLPR	B5TYU1;A0A445CPR0
DSSGNNLPSR	A0A445DM34
TDSRPSIANLAGENSIIDNLPEEVVANSYR	Q6IWG5
TGYGGGGSYGSSYGGGGTYGSSYGTSYDPSTNQPIR	A0A445BU36
RPFYSNAPQEIFIQQGR	Q8LKN1;Q9FZ11;O82580;Q9SQH7;Q6T2T4;A0A445CPR7;A1DZF0;B5TYU1;A0A445CPR0
GITINTATVEYETENR	A0A445ATT0;A0A445AB33
LAGLADLYVNDAFGTAHR	A0A444Y0J8
GAGSSQHQER	Q6PSU2;A0A445BYI5
EQEWEEEEEDEEEEGSNR	P43237;E5G076
NLQGLTTEFSYNPQAGILR	A0A2R9ZPY0
VMVAIDESEGSFYALK	A0A445E8H8
SGDIYVIPAGSPFYLLNIGQGQR	A0A445E4H2
FYLAGNQEQEFLR	Q6IWG5;E5G077
GTGNLELVAVR	P43237;E5G076;Q6PSU4
NIWANDLAGSLSTLHALEGIVGK	A0A444YR78
GLNQGNAAALPGR	B6CEX8
AIGQDLLNNPDLVAR	A0A445EU47
FQQHIYPVGVAGAAFYPATAVMESVR	A0A445E857
DYQEIAEHAAAALEGVR	A0A445E5A9;A0A445AAI3
DNIQGITKPAIR	A0A445ENZ0
REEEEDEDEEEEGSNR	Q6PSU4
RDELFMAEVNTQLK	A0A444X7Z4
LVHQLAESTDADKYNPR	A1E2B0;E9LFE8;A0A444YLR8
YSGDSELQLER	A0A444WPC6
WFQLSAEHVLLYR	Q647H1;A0A445AEY9
LPILNWLGLSAEYGK	A0A2R9ZPY0
GFGFVTFATEQAMR	A0A445CFS4
IINEPTAAAIAYGLDK	A0A445A9Y6;A0A445BQM2;A0A445EN20;A0A445DV73;A0A444YJX1
LLPEQGTAEYEEMVK	A0A444Y8T2;A0A445BUX1
IVSWYDNEWGYSTR	A0A444XWG6;A0A445DWQ9
FNLAGNHEQEFLR	Q8LKN1;Q9FZ11;Q9SQH7;A0A445CPR7;Q6T2T4;A1DZF0;B5TYU1;A0A445CPR0
IQLGQGSAAQVTSTMLK	A0A444XBQ4
TLEAQEHLAEGR	E5FHY1
AVDVTGPDGSNVQGSR	A0A445A8H5
ALINADGIIEQTFLWGR	A0A444Y8X9
ALDILADILQNSR	A0A445CDV5
DATTDFEDVGHSDSAR	A0A445BS87
GEILTALAQFGHDLTLEEANK	A0A445C8P5
TNSRPSMANLAGENSIVWNLPEEVVANSYGLPR	A0A2R9ZPY0
ESLVTEAYYADVTVER	A0A444XQT1
KGEIYLADVNTK	A0A445DP36
SAQLIGQAIANNPAFITLR	A0A445A755;A0A445E2A0
FQAASTILATGGYGR	A0A444WS14
AELVNNLGTIAR	A0A445DTY4;A0A444ZYZ5
SLATLMQQGMAAGK	A0A445A5U3
QQYERPDEEEEYDEDEYEYDEEER	Q6T2T4;Q8LKN1
VGLTGLTVAEHFR	A0A444XW77
SSDNEGVIVKVSKEHVQELTK	P43237
NALFVPHYNTNAHSIIYALR	Q9FZ11;Q9SQH7;A0A445CPR7;Q6T2T4;A1DZF0;B5TYU1;A0A445CPR0;Q8LKN1
VNQIGSVTESIEAVR	A0A445CQ67
NLRGENESEEQGAIVTVK	A0A445CPS9
VVVVSSTAEPDQSR	A0A444YXN0
QDLPNAMNAAEITDK	A0A444XIH0
AVLMDLEPGTMDSVR	A0A445CZ80
ALDWGPSGGPDLIVDDGGDATLLIHEGVK	A0A444ZRU7
AQSENYEYLAFK	Q6IWG5;E5G077
FYLAGNPEEEHPETQQQQPQTR	Q647H1;A0A445AEY9
EREEEEGTTMETQNPYVFDIEDFR	A0A445CKJ3
DVILQFAYQEVGHLR	A0A445EM48;A0A445AWA2
ISMPVNTPGQFEDFFPASSR	P43237;Q6PSU4
LNALTPDNR	Q647H1;A0A445AEY9
GSEEEDITNPINLR	P43237
KLVAGLLGVESGQDAVIR	A0A445EM48;A0A445AWA2
EGNFDLVGNNFPVFFIR	A0A445BRP0
SDFANETTAIANTR	A0A444YD22
LNLPILPTTTIGSFPQTPELR	A0A444YR78
GSEEEGDITNPINLR	E5G076
FNLEDGDMMR	A0A445CKJ3;A0A445A0K2;A0A444YGS2
FTVTTYSPTGVAITSTGIK	A0A445B3G3;A0A444X7Z4
FEELNMDLFR	A0A445A9Y6;A0A445BQM2;A0A445EN20
HADADNILVIQQGQATVTVANGNNRK	P43237;Q6PSU4
EQLGTEGYQEMGR	E5FHY1;Q4U4M1
QFQNLQNHR	P43237;E5G076;Q6PSU4
ISEEEYVTSIKEEIR	A0A444YR78
AGQEEEDEGGNIFSGFTPEFLEQAFQVDDR	Q9SQH7
EKVQDYASGAGEYSAEK	A0A1L5JJI4;A0A445EKG1
EREEEQEEEEEEEKER	A0A444WS91
YEDQVDSFAEK	A0A444ZZB0
SSENNEGVIVK	Q6PSU4
SAEVINHVTQELGGK	A0A445DJL0
SPDIYNPQAGSLKTANDLNLLILR	Q9FZ11;O82580;A0A445CPR7;A0A445CPR0
VLPVDVVANMYQVSR	A0A444YLZ4;A0A445CPP8
IEINTALDVLR	A0A444ZZB0
EAVEVGHGDLK	A0A444Y8T2;A0A445BUX1
FSFLSNYSNAIQR	A0A444ZIZ3
AALVSLYETLR	A7LB60;A0A444ZYJ8
SGDIYVIPAGSPFYFLNIGQGQR	A0A445AA44
ELVGSQIAGDQVANSWIK	A0A445BUD2;A0A445C8P5
NSYMWNLPEDVVANSYGLQYEQAR	A0A444YLS7;A0A445CPS9
RFYLAGNQEQEFLR	Q6IWG5;E5G077
LLAGESGITTIDR	A0A445DMI3
FGDTAAGTNR	Q647G5;Q647G4
SFNLDEGHALR	P43237;Q6PSU4
SMMGPELAAAFGVQEDTMHR	A0A445E4H2;A0A445AA44
IAVITGGDSGIGR	A0A445CNJ4
NAMFVPHYTLNAHTIVVALNGR	Q6IWG5;E5G077
NEQVHPYGVSVETFTNR	A0A445AWA2
LSSINVENVETNR	T2B9M0
QNLINSDGIIER	A0A444Y8T2;A0A445BUX1
HGQHQQEEEEGNNVLSGFSTQLLAHAFGVDEEIAR	A0A445AEY9
LQEAIGGGAETEAAK	A0A444Y5Y0;A0A445BXM6
KGSEEEGDITNPINLR	E5G076
EREEEEGTTMETQNPYVFDNEDFR	A0A444YGS2
NDPNSEKPGDVYVPR	A0A444Y8T2;A0A445BUX1
SVAVPTASQVSLAR	A0A444ZK21
MASTFIGNSTSIQEMFR	A0A445CZ80
IWSQFVNESTEGLR	A0A445BUD2;A0A445C8P5
GQRPGESDEDQEQR	A0A445BXW2
FSTDTEAELNAVK	A0A445BDW2
NAMIVPHYNLNANSIIYGLNGR	A0A2R9ZPY0
VMANVDTPADALTAR	A0A445AX60
DKASESINDAK	A0A445EKG1
SISNYVLVTMEAK	A0A444YGS2
QYEDELEER	Q647H1;A0A445AEY9
ELSNDFER	A0A445CDS5;A0A445CG11
IVADEGVLALWK	A0A444XBQ4
SLEEDVAANTTGHLR	A0A0F7GF62;F6KLJ6
IDSEGGFIETWNPK	A0A2R9ZPY0
FEELNNDLFR	A0A445DV73
TANELNLLILR	Q6T2T4;A1DZF0;B5TYU1
NEQVHPYGVSVATFTNR	A0A445EM48
LGLSAEYGSIHR	A0A444YLS7;A0A445CPS9
GIPADVLINAFGLR	A0A445AEY9
RGADEEEEYDEDEYEYDEEDR	Q9FZ11;A0A445CPR7;B5TYU1;A0A445CPR0
GEYDESGPAIVHR	A0A445BAE6
GENEREEQGAIVTVK	Q6IWG5;E5G077
VSEDLVEAITK	A0A444Z9S0
ILSEEYGWDK	A0A444XDI9
GENEREEQGPIVTVR	A0A2R9ZPY0
ILMVGLDAAGK	A0A444XIH0;A0A445ETS2
STLDPTIYGDQNSK	A0A445BUX1
GENESEEEGAIVTVKGGLR	Q9FZ11;A0A445CPR7
VGEYAGYAADK	A0A445CQ32;A0A444YP60
FFVPPSQQSLR	Q9FZ11;A0A445CPR7
VKDELVLDGNDIELVSR	A0A445DIT9
VKDELIVDGNDIELVSR
TALSHVENLITGVTK	A0A445DIT9
GHYTEGAELIDSVLDVVR	A0A445CZ80;A0A444YG88
RADEEEEYDEDEYEYDEEDRR	O82580
FFVPPSEQSLR	Q6T2T4;Q8LKN1
VEKEQEQEQDEYPYIQR
VEQEQEQEQDEYPYIQR	A0A445BXW2
RLESEISGDFER	A0A0F7GF62;F6KLJ6
VGDTVDLVGIR	A0A445AB33
MADVAGYVGQK	Q647G5;Q647G4
FKVEEGEVFVVPR	A0A444Z9S0;A0A444WS91
DHTVSATHGDMDQNTR	A0A445CFP3
ITNFYTNFQVDEIGR	A0A445ED48
VYDEELQEGHVLVVPQNFAVAAK	Q6IWG5;E5G077
VAAGTLVYFVNK	A0A445CKJ3;A0A444YGS2
VNNTTGYIDYDR	A0A0A6ZDR9
LVAGLLGVESGQDAVIR	A0A445EM48;A0A445AWA2
KSFNLDEGHALR	P43237;Q6PSU4
LDGLAESHPIEVEVNHAGEIDEIFDSISYR	A0A445BUD2;A0A445C8P5
LPTEVISTISPLPVIK	A0A444Y8T2;A0A445BUX1
VYDEELQEGHVLVVPQNFAVAGK	Q9FZ11;O82580;Q9SQH7;A0A445CPR7;A1DZF0;B5TYU1;A0A445CPR0
AGLQFPVGR	A0A445A478
RPGESDEDQEQR	A0A444Y5I1
AHVQVVDSNGDR	Q6T2T4;Q8LKN1
KVGTDEDALSR	A0A0F7GF62;F6KLJ6
LTHVYTAILKPDNELR	A0A445DT61;A0A444ZYA1
QTHGSVPEQLEMAK	Q647G5;Q647G4
NVEKEDKNDTWHR	A0A444ZWW5;A0A445DQZ7
EMNVIGGPVEEFAR	A7LB59
SLFIPQYLDSNLVIFIR	A0A445E4H2;A0A445AA44
DEEVNYFPSR	A0A445BRP0
RFYIAGNTEDEHGEGGR	A0A444YLZ4;A0A445CPP8
YPAFPSVLDINQIR	D8KXZ5
SGADVTVASAGNQLTVQALHGVK	A0A444Y3Z7
SQEEASAAILSR	A0A445E8H8;A0A445E5K1
STSADIYNPQAGSVR	A0A444YLS7;A0A445CPS9
ALGSVLAGDK	A0A445EM48;A0A445AWA2
FTISTYSPTGVAITSSGTR	A0A444ZQ84
GEILTALAQFGHDLTLEEANKR	A0A445C8P5
IGGIGTVPVGR	A0A445BCY2
IIMELFADTTPR	A0A445BCL3;A0A444XS90
LLLQNQDEMIK	A0A444Y1R1;A0A444Y6B9;A0A444Y648
NPEEIPWGSAGADIIVESTGVFTDKDK	A0A444XWG6;A0A445DWQ9
SQSDNFEYVAFK	Q9FZ11;A0A445CPR7;B5TYU1;A0A445CPR0
RETALHQVADTAR	A7LB60;A0A444ZYJ8
FQVGQDDPSQQQQDSHQKVHR	Q6IWG5;E5G077
QLPSGLLLVSGPFK	A0A444X517
LAVNLIPFPR	A0A444YG88;A0A445CZ80
HLGSPDVIVMR	A7LB60;A0A444ZYJ8
VPTVDVSVVDLTVR	A0A444XWG6;A0A445DWQ9;A0A445B9L1
LPENANMDEIR	A0A445C5U7
NPTSTGAVLFGDPQK	A0A445CNK3
FNIPMNEFPIMSR	B4UW81
DLETAAAGDKPSTVR	A0A445E780
ILETYGSGFLITR	A0A445C8P5
VNINANWVQSVK	A0A445BUD2
ADPKDEFLALLR	A0A445CG11;A0A445CDS5
ISGLIYEETR	A0A445ENZ0
NISFTVWDVGGQDK	A0A444XIH0
GSTGGSPDSYNLYDK	A0A445E4H2;A0A445AA44
GLVDSDTLPLNVSR	A0A445BRF2
LSIAQVLTVISQK	A0A445BDW4
QEQEFLQYQHQHGGPR	A0A2R9ZPY0
SLEAQEHLAEGR	Q4U4M1
QIVQNLRGENESEEEGAIVTVKGGLR	Q9FZ11;A0A445CPR7
VDTDSNLFTTITVDEPTPGLK	A0A444ZQ84
SQSEHFLYVAFK	A0A444YLS7;A0A445CPS9
EVLHTQGVEFGSR	A0A444YBS5
GVYETPGGTILFTAVR	A0A445DF33
VFTPSVIEPSFGIGR	A0A445D9X3
FLSAQGEVDVDQDLR	A7LB60
NFLPGYQQAVTGDWNVAGIAYR	A0A444Z225
NYPQFLAGSVSLVR	A0A445E4H2;A0A445AA44
SSDNEGVIVK	P43237
QTDLPFLLAVEDVFSITGR	A0A445AB33
VQVEDGNVLQISGER	A0A444YX13;A0A445CYN1
VDEATHPDSMR	Q06H34
TYLNLPSEIVPATLK	A0A445EQ56
LGPNYLQLPVNAPK	A0A445CCX1;A0A445BRP0
RFQVGQDDPSQQQQDSHQK	Q6IWG5;E5G077
VPMSNALISGQR	A0A445BRP0
IGSAGVVR	A0A445E5A7
QMVQQFKR	Q647G9
SQSENFEYVAFK	O82580;Q9SQH7;A0A2R9ZPY0;Q6T2T4;A1DZF0;Q8LKN1
LASYTTTVESR	A0A444Y3Z7
VQDYASGAGEYSAEK	A0A1L5JJI4;A0A445EKG1
GWIEVVGENGR	E9LFE8;A0A444YLR8
GDALHAMELALSLEK	A0A444YDN1;A0A444ZK21;A0A445C556
QLLVGLVSSYR	A0A0F7GF62
GGSSVIAFVK	B4UWA1;A0A445DJL0
QIVQNLRGENESEEEGAIVTVR	A0A445CPR0
NNVMSAMDKDAK	A0A445CKJ3;A0A444YGS2
SSDFLANSIK	A0A444Y8T2;A0A445BUX1
VTVIYDSSTK	A0A089ZXL7
EGNFDLVGNNFPVFFVR	A0A445CCX1
VFAPNVLNWAFR	A7LB59
TLSVAVTNDNGDITTIAQVVDLK	A0A089ZXL7
RFQGQDQSQQQQDSHQK	Q8LKN1;Q6T2T4
TVNELDLPILNR	A0A444YLS7;A0A445CPS9
MSHISTGGGASLELLEGK	A0A444Y0J8
TPGPGAQSALR	A0A444YJM4
VFDEELQEGHVLVVPQNFAVAGK	Q6T2T4;Q8LKN1
FQVGQDDPSQQQQDSHQK	Q6IWG5;E5G077
FSVEMSSAVYK	A0A444Y8T2
RDELTLEGIK	A0A445CFP3
SIVGATLEVIQK	A0A444YNY0
IFQDDELASIVDLK	A0A445EVT5
ADIQQYYQQDHQDVSATK	A0A445AU69
TVDLWNALEEGSGEPVNK	A0A445BUD2;A0A445C8P5
LEAIEPDYYR	A0A444YLZ4;A0A445CPP8
RFNLAGNHEQEFLR	Q8LKN1;Q9FZ11;Q9SQH7;A0A445CPR7;Q6T2T4;A1DZF0;B5TYU1;A0A445CPR0
VFDEELQEGQSLVVPQNFAVAAK	A0A444YLS7;A0A445CPS9
AHTDSVTAIATPIDNSDMIVTASR	A0A444Z0X7
LAYVALDYEQELETAK	A0A444X591
EIQAGEMVEFASGVK	A0A445ED48
KLDLTAEELSEEK	A0A444XPX1;A0A445BI73
IFLAGDKDNVIDQIEK	P43237;Q6PSU4
LPAAYEDSVQALHWIR	A0A444XW04
FSSNENTLTLGAQHALDPLTTAK	A0A444ZQ84
GHTFISPTYFDSDAVIFVLK	A0A445CKJ3
MANMLEGGGK	A0A445D9V5
VFFDMTIGGQPAGR	A0A445BCL3;A0A444XS90
QLTFMQPAEKVDEIFSR	A0A444YGS2
AALVNFYETLR	A7LB59
SVEEITQDQLER	A0A445AXF3;A0A445ELL8
QTVENLR	Q6IWG5;E5G077
DHLQNYIQTHYTAPR	A0A445CDV5
RPSSSSSDSGFLLQDAK	A0A445E4H2;A0A445AA44
TFQGPPHGIQVER	O20356
IGPTEPSELAIHENAYGLAR	T2B9M0
VGTDEDALSR	A0A0F7GF62;F6KLJ6
IIGVDLVSSR	A0A445CAE3
TAIAIDTILNQK	A0A445ED48
VDTDSNLFTTITVNEPAPGLK	A0A445B3G3
EEEEGTTMETQNPYVFDNEDFR	A0A444YGS2
KLLDNQASDDFYK	A0A0F7GF62;F6KLJ6
TSDNPIINTLAGELSLVR	A0A445AI08;A0A445EEP4
KAYEELHQEDLIK	A0A0F7GF62;F6KLJ6
VLLSVLDELQGSK	A0A445BDW2;A0A444XUW9
GTFYGNYKPR	A0A445CAE3
REQEWEEEEEDEEEEGSNR	P43237;E5G076
LTELLGVDVK	A0A444Y0J8
VATESSLAAR	A0A445CDV5
FGIVEGLMTTVHSITATQK	A0A444XWG6;A0A445DWQ9
FTPTYLQSAGLNVR	A0A445C274
DVNAAVATIK	A0A444XB67
INVYYNEASGGR	A0A444YG88;A0A444WPC6
TLLSLAPAR	A0A444ZKS5
TTISSSGQALQSDDAAK	A0A445BV04
VNQSYVIATSTK	A0A444X517
GENEREDQGAIVTVK	A0A444YLS7
ISISPEQHAESDPGGVLLNTAK	A0A445A6I4
ANVVVASLEDKLEIVASR	A0A444Y3Z7
YPIEHGIVSNWDDMEK	A0A445CL48;A0A444X591;A0A444XFZ7;A0A445DA67;A0A445BAE6
ELELQYAAETNK	A0A445AMN7;A0A445EVT5
VIEYNPGVSAVAIK	D8KXZ5
LLDNQASDDFYK	A0A0F7GF62;F6KLJ6
YGANQLMTSGGAVTPR	A0A445APP9
VESEILQFVEAVK	A0A444Y1J4
GRREEEEDEDEEEEGSNR	Q6PSU4
ILDVVYNASNNELVR	A0A445BN79
GMAVEDSSSPYGIR	A0A444Y8T2;A0A445BUX1
NTLTLGSQHALDPLTTVK	A0A445B3G3;A0A444X7Z4
QPGDYDDDR	P43237;E5G076
QVHGTTVPDQLDSAK	A0A444YZD4
LGYMNGDELAER	A0A445E4H2;A0A445AA44
FYPIDMDDGVEVR	A0A445E5A9;A0A445AAI3
AAEGSDEGFGWIAVK	E9LFE8;A0A444YLR8
ATAGDTHLGGEDFDNR	A0A445A9Y6;A0A445BQM2;A0A445EN20
VEQEQEQEQDEYPYSQR	A0A444Y5I1
NNNPFTFLVPPQDSQMIR	A0A444YLS7;A0A445CPS9
LVIVGDGGTGK	A0A444XY32
KEEVKVEIEEGR	A0A444YD22
VESEGGVAEFWDDK	A0A445EEP4;A0A445AI08
FLGLFNDASDR	A0A444XTI3
TDALDAAGNTTAAIGK	A0A445AVY7
QRVEQEQEQEQDEYPYSQR	A0A444Y5I1
VVEEVVNAYGR	A0A445CNJ4
SAEIAVVLYGR	A0A444Z9S0;A0A444WS91
LMHIAFITMEPR	A0A445E4H2;A0A445AA44
FYIAGNTEDEHGEGGR	A0A444YLZ4;A0A445CPP8
TWVQDYVSLYYPTDNDLR	A0A445BUX1
EQEWEEEEEDEEEEGSNREVR	P43237;E5G076
DEGIISLWR	A0A444Y6B9
TVTAMDVVYALK	A0A445ENZ0
ERAGQEQENEGGNIFSGFTPEFLAQAFQVDDR	Q6T2T4;Q8LKN1
KGNYEEAIR	A0A0F7GF62;F6KLJ6
TQPHTVQVHTTAGR	Q647G5
AANVGASAQAGLEK	Q2PXN4
TDRFNLEDGDMMR	A0A445CKJ3;A0A445A0K2;A0A444YGS2
DQHGNPIQLTDEQGNPVK	A0A445CE04;E5FHY3
VEGVVGLGHGPISLPNQLASHFGLQR	A0A445CNK3
QKEEEDSVAASSGLADLQK	A0A445DT61
EFIGWVKPEVADDSVWEDADDASLGNSPR	A0A445B6X0
LVLLWTLDPAER	A0A445CG11
LSSNYIQLTK	A0A444XSM6
AVTAATNYNNR	A0A445EM30
YPSWYDVFLLYR	A7LB59
AHVQVVDSNGNR	Q6IWG5;E5G077;Q9FZ11;O82580;Q9SQH7;A0A445CPR7;A1DZF0;B5TYU1;A0A445CPR0
HVEANGNDFR	A0A444YBS5
EEQGPIVTVR	A0A2R9ZPY0
DEEINYFPSR	A0A445CCX1
DITLGFVDLLR	O20356
SPDIYNPQAGSLK	Q9FZ11;O82580;A0A445CPR7;Q6T2T4;A1DZF0;B5TYU1;A0A445CPR0;Q8LKN1
GEEQEQEQENEGGNVFSGFSTEFLSHGFQVNEDIVR	A0A444YLS7
VLDGEELFVNK	A0A445CUK1;A0A444YT58
DIIMVDHMR	A0A444ZRU7
LVVDDFLPFPSK	A0A445DQ58
LQPFGVLPVIQDGDYTLYESR	A0A445BA28
FGVNEFVNPK	A0A445CAE3
LLGVEYIISDR	A0A444WX33;A0A445BC76
AESIILNGDPR	A0A445E857
SIPSIVELDSLK	A0A445DQ58
IADIPFLSDYK	A0A445DT61;A0A444ZYA1
NYGFLPLIGDGSTK	A0A445AFH3
EEVFGPVAPLLR	A0A445CEU3
VAPEVVAEHTVR	T2B9M0
GEYDESGPSIVHR	A0A444X591
DGEPDLSNNFGR	P43237
DPYSPSQDPYSPSPYDR	A0A445BYI5
NSVHLEDAVAK	A0A0F7GF62;F6KLJ6
VEIEDNSVLQISGER	A0A444ZWW5;A0A445DQZ7
DSDYGVGGATTGDPMHK	E5FHZ7;A0A444XS93
AEYDESGPSIVHR	A0A445CL48;A0A445DA67;A0A444XFZ7
ELLVGLVSSFR	F6KLJ6
ANPENPSIELGPEFK	A0A445DQ58
RQEEEEEEEEAR	A0A444WS91
NMAVTQFEPADAR	A0A445BUD2;A0A445C8P5
MPTISFSIGGR	A0A445EL42
DAEGQDVLLFVDNIFR	A0A444XW77
LGLLISPR	A0A445BC76;A0A444WX33
RGLSILVPAER	A0A445CPS9
TYLPSDTPAPLVK	A0A444Y8X9
EQIFSTYSDNQPGVLIQVYEGER	A0A445BQM2;A0A445EN20
QFNGLIDVYTK	A0A444Y648
GLLLPFYTNAPR	A0A445EEP4
LLGTFSATDLR	A0A445CIM0
GGLSILVPPEWR	A0A444YLS7
APGVQTPIIVR	A0A445CCX1
EHALLAFTLGVK	A0A445BCY2
ASESIDDAKDR	A0A1L5JJI4
LEAALQTPR	A0A445CKJ3;A0A444YGS2
GDSLNASYYHIVNPLK	A0A445B3G3
QFFINLFQYTAER	A0A445BUD2;A0A445C8P5
AVAGAGVLAGYDK	A0A444Y1R1;A0A444Y648;A0A444Y6B9
IFFIAWSPDTSR	Q2PK12
GSLGWAIDEHFGSFEK	A0A444X4V5
GPLWILGDVFMGR	A0A445EL42
QTPPQFSTIETTFK	A0A444XSM6
SAAASLGSQINPNNAASLPGK	A0A445AL51
VLITTDLLAR	A0A445CFP3
QILQNLRGENESDEQGAIVTVR	Q6T2T4;Q8LKN1
KVIISAPSK	A0A444XWG6;A0A445DWQ9
ILQNPPEQTKDQIVR	Q647H1;A0A445AEY9
AAVIGDTIGDPLK	A0A445AVY7
GTVGDMVGR	E5FHY3
GHPTLVDYTATK	A0A445CNJ4
LMIVAITPEQR	A0A445AX60
LIALDMGALVAGAK	A0A445AZA7
AVANSTSATFLR	A0A445CPZ1
DTMNINSLAR	A0A444Y8X9
VLNFAIDDSILEER	A0A445ER63
MIASEDIGR	A0A444XCR7
ELDYLVGAVSNPK	A0A444Y0J8;A0A445CEI5
LAQSEANILHETVK	A0A0F7GF62;F6KLJ6
FAAGTEAVAK	A0A444Y0J8
IFVAVIEDLLAK	A0A444WW48
AIPEAVLMSSFR	A0A445AI08
MLQSYLGAESFQR	A0A445BUD2;A0A445C8P5
EGLELLK	A0A445CQ67
KYDEIDAAPEER	A0A445ATT0;A0A445AB33
HASDESYLGQR	A0A444Y8X9
SKPQINATLNHYKDEFGK	A0A445CDS5;A0A445CG11
SGAISEVILPAK	A0A444Y8T2;A0A445BUX1
LADEINSR	A0A444ZLJ1
GSFETIHVQDAMGHEFATR	A0A444YDJ9
VVDIVDTFR	A0A444XKZ1
DAISTLATNGAGK	A0A444ZLJ1
FSTVIHER	A0A445BRP0;A0A445CCX1
FSPNTVHPTIVSASWDR	A0A444Z0X7
ETALHQVADTAR	A7LB60;A0A444ZYJ8
KSQEEASAAILSR	A0A445E8H8;A0A445E5K1
RPGQYEEGEEDDRRPR	Q647H1;A0A445AEY9
GYDVSGGGIK	Q6J1J8
SSDFLTYGLK	A0A444Y8X9
GYPGYMYTDLATIYER	A0A445DCD4
KANLDAFTR	A0A445EM48;A0A445AWA2
KDQDAIFAAIETIAK	A0A444ZVU5
HPPGANQLDTAR	Q45W86
VNIWEDPTSPSR	A0A444Y4Q6
ALGGNISGSNK	A0A445DQ50
LIVSDEAR	A0A444XT34
GEEGNMFSGLELK	A1E2B0;E9LFE8;A0A444YLR8
NWVFTDQALPADLIK	A0A444Y8T2;A0A445BUX1
EGEQEWGTPGSHVR	E5G076
NVIIWGNHSSTQYPDVNHATVR	A0A444XPX1
HVVFGQVLEGMDIVR	A0A445BDL3
GHTFTSPTYFDSDAVIFVLK	A0A445A0K2;A0A444YGS2
ADSPWHYGNDGVDLVIK	A0A444YFU8
TAVHQLSGHQTYSETR	A0A445DQ50
NPEEENGGELVFGGVDPNHYK	A0A445EL42
VVSVGDGIAR	A0A445ED48
VAIGQVLLSVR	A0A444YA80
DAVLANVAIR	A0A0F7GF62;F6KLJ6
DTMNINALAR	A0A444Y8T2;A0A444XGR2;A0A445BUX1
FFVPPFDHQSMR	Q6IWG5;E5G077
LETLIDLTTIEILSK	A0A444Y8T2;A0A445BUX1
VETGVLKPGMVVTFGPTGLTTEVK	A0A445BCY2
QRVEKEQEQEQDEYPYIQR
QRVEQEQEQEQDEYPYIQR	A0A445BXW2
APHQVQVHTPTTQR	Q6J1J8;A0A444YZD4
RFQGQDQSQQQQDSHQKVHR	Q8LKN1;Q6T2T4
YGSNVPLLLMNSFNTHDDTQK	A0A445DQ58
DGLTFLDLIVIQIENLNAK	A0A445DQ58
HTGVMVGMGQK	A0A445CL48;A0A444X591;A0A444XFZ7;A0A445DA67;A0A445BAE6
AMQLMTDNR	A0A444YBV0
LAMQEFMILPVGASSFK	A0A445CQ67
YTEVKPALTNMVAAAK	A0A444YR78
FGFSASGSLGGR	Q38711
EAGITMAVVADQTK	A0A444Y8D3
EAIILPSTWVPAGGDEEKGKEPR	A0A445E4H2
HFQGQDQSQRPLDTHQK	A0A444YLS7
IINVIGEPIDEKGDLK	A0A444XW77
SLPYSPYSPQSQPR	Q9FZ11;O82580;A0A445CPR7;B5TYU1;A0A445CPR0
TQDGGTEVVEAK	A0A445A3S6
GEILTALAQFGHDPTLEEANKR	A0A445BUD2
ELELVPNGSQVSLAR	A0A445C556
ITFTGSTAVGK	A0A445CEU3
MLEGPEGR	A0A445EM48;A0A445AWA2
LYGEFLINAQGEDVVSGIR	A0A445AX60
VVHITGASSGIGEYLAYEYAK	A7LB60;A0A444ZYJ8
VNVGLAKPEDTHPK	A0A444YVB8
EGEQEWGTPGSEVR	P43237
MPYTLLYPSSEEGLTFR	A0A444Y8X9
TTGIVLDSGDGVSHTVPIYEGYALPHAILR	A0A445CL48;A0A444X591;A0A444XFZ7;A0A445DA67;A0A445BAE6
IAADAVPDLVDYFK	A0A445BUD2;A0A445C8P5
HASDEVYLGER	A0A444Y8T2;A0A445BUX1
ITLDVPSELVALSNMPVVEEK	A0A445BUD2;A0A445C8P5
LLNVYSVADR	A0A444ZK21
VVDALGVPIDGR	A0A445AI22
AMPLPVLMNSFR	E9LFE8;A0A444YLR8
TIIAILGHR	A0A0F7GF62;F6KLJ6
FGDIFLLR	A0A444YBS5
QSGPASTEIK	A0A445C9Y8
VNVDQTGFYR	A0A445BUD2;A0A445C8P5
REEFDEDR	Q6IWG5;E5G077
IPSGFISYILNR	P43237;Q6PSU4
LPENAMVDQVK	A0A445C5P3
FEGEDQSQQQQQDSHQK	Q9FZ11;A0A445CPR7
FSVIFDTGSANLWVPSSK	A0A445EL42
EEVEALSK	A0A445CKJ3;A0A444YGS2
SFDIDLPEQVSESDLIK	A0A445CME4
TAVVEGLAQR	A0A445AZA7
ATEYGIILR	A0A445E4H2;A0A445AA44
GIRPAINVGLSVSR	A0A445DC02;A0A445ED48
VMVAIDESEGSFYALKWALENLFENMASK	A0A445E8H8
VMVAIDESEGSFYALQWALENLFENMASK	A0A445E5K1
TGAASSANIPNLQK	A0A445CNJ1
LQGEDQSQQQQDSHQK	A0A445CPR0
IQRDEDSYER	A0A445BYI5
EEQGAIVTVK	Q6IWG5;E5G077
LGISYPELTEMQVR	A0A445AX60
VKYDEPLAAR	A0A445BUD2;A0A445C8P5
GESQVVAGTNYR	A0A444ZCY5;A0A445DJF9
QLFHPEQLISGK	A0A444YRD7;A0A444XB67
RQQYERPDEEEEYDEDEYEYDEEER	Q6T2T4;Q8LKN1
VSLPSQFSSAFSFSR	A0A445BI98
KLEVVSPVPADIDIANSVEPLHISEIAK	A0A445BDW2;A0A444XUW9
HVMIVAADVVK	A7LB59
IQNAGTEVVEAK	A0A445AZT0
IVSFLDPDGWK	A0A445DJL0
ANAVIQHDWNPR	A0A445DP36
RPSHQQPR	P43237;E5G076
VVEVNALAHALAGHK	A0A444YR78
SWSFTSTLITTTR	A0A089ZXL7;Q38711
AVIELENYGLPFSR	A0A444WS14
RGADEEEEYDEDEYEYDEEDRR	Q9FZ11;A0A445CPR7;B5TYU1;A0A445CPR0
RFYLAGNPEEEHPETQQQQPQTR	Q647H1;A0A445AEY9
LYYPDEGALQALK	A0A445E2H6
GPGLYSDIGK	A0A445B3G3;A0A444X7Z4
SLFDALLDSLYAALEK	A0A445E2H6;A0A445A7Q9
AATHQDAEGVASAEAR	N1NKG9
DHHEGEGGNIFSGFTPEFLSHAFQVDR	A0A2R9ZPY0
AQQIMSNMAQR	A0A445AU69
AYEELHQEDLIKR	A0A0F7GF62;F6KLJ6
TGPLEFVGFADSAK	A0A445E4H2;A0A445AA44
TGTFLGSLWESR	A0A444ZY78
FLGGNHIR	E5FHZ7;A0A444XS93
FEWGVLYVLAR	A0A444XQT1
DAYVGDEAQSKR	A0A445CL48;A0A444X591;A0A444XFZ7;A0A445DA67;A0A445BAE6
AFSSYGEIVESK
VSQFISDLSVK	A0A444Y1J4
ADFYNPAAGR	Q647H1;A0A445AEY9
QVEFETVDVDLFK	A0A445BA28
GFVASNSKDDPAK	A0A445BCY2
TGFAELIDFNPIR	A0A445EM30
LEKPATYDEIK	A0A444XWG6;A0A445DWQ9
FFNTLNAK	A0A445C9Y8
DKAHDVIDLER	A0A445E1M5;A0A445A6I4
QGHLLAIPAGVPYWSFNYGNEPIVAITLLDTSNLDNQLDPSPR	Q647H1;A0A445AEY9
VPGGFFPR	A0A445EM48
IEDVTPIPSDSTR	A0A444YJM4
GSTGGSPDSYNLYDKKPDFR	A0A445E4H2;A0A445AA44
QPLSPPTLSDDLATFMSWADETR	A0A445AX60
AAIAIGTR	A0A445CNK3
EIAHTISNSANK	A0A445E2A0
AGFLTALNTPNLPVLQYVQLGVDR	A0A444YLR8
EAIILPSTWVPVGGDKEK	A0A445AA44
VNNTTGYIDYDRLEEK	A0A0A6ZDR9
ETNDAIASAYDAYR	A0A445CEU3
FPDVIHAFKPNPK	A0A445BRP0
TDEYGNTMR	A0A445D2R2
SGDEMTSLK	A0A445AND8;A0A445DTY4
NTAFGAEVTHSFSTNK	A0A445B3G3
AADVGADLVGK	A0A445AVY7
TSDNPMISPLAGK	E9LFE8;A0A444YLR8
QPLLETPGEIFELR	A0A445ARW1
LVLEVAQHLGEGVVR	A0A444XW77
YDEPLAAR	A0A445BUD2;A0A445C8P5
IWHHTFYNELR	A0A445CL48;A0A444X591;A0A444XFZ7;A0A445DA67;A0A445BAE6
EEMSTVLR	A0A445BG24
GYLQEMLALVK	A0A445CVZ9
LDTLAAEAK	A0A444ZIZ3
SNYNFEKPFLYLAR	A0A444XY32
SIWISYLTQADR	A0A445BRP0
KGSEEEDITNPINLRDGEPDLSNNFGR	P43237
NALRRPFYSNAPQEIFIQQGR	Q8LKN1;Q9FZ11;O82580;Q9SQH7;Q6T2T4;A0A445CPR7;A1DZF0;B5TYU1;A0A445CPR0
ILVQEGIYDK	A0A445CEU3
IVEIEEPSDHR	A0A445A6L3
VLVVANPANTNALILK	A0A444XPX1;A0A445BI73
QHETELFLQNLSDR	A0A445A6L3
VIEVEGPR	A0A445DIT9
VQQLLQDFFNGK	A0A445A9Y6;A0A445BQM2;A0A445EN20
DFGSALWDMIR	A0A445A9D6;A0A445C427
SNLDPTIYGDQNSK	A0A444Y8T2
LVENILFAPILGVPSDAK	A0A445BA28
SSIPGIVHSK	A0A444Z9S0;A0A444WS91
ALDKELSNDFER	A0A445CDS5;A0A445CG11
VVFELFADTVPR	A0A0A6ZDN9
QAGNEGFEYVAFK	Q647H1;A0A445AEY9
LSFLYPATTGR	A0A445DM34
AEEEGVEIDESK	E5FHY1;Q4U4M1
TFNEALDK	A0A444Y0J8
FLLTLLGK	A0A0F7GF62;F6KLJ6
TDSRPSIANLAGENSIIDNLPEEVVANSYRLPR	Q6IWG5
AKEVEDFFASHGGTKPIAR	A0A445C8P5
NQEFIEANREPSVTFLVAK	A0A445EL42
FFVPPSQQSPR	O82580;B5TYU1;A0A445CPR0
EDAANNFAR	A0A444YRD7;A0A444XB67
NIVEQAAVR	A0A444X4V4
EDQGAIVTVK	A0A444YLS7
LTNAEIVSLLQYHAAAK	A0A444ZLJ1
YVDTVTPQYK	A0A444XT34
YVPVNLENIFSK	A0A444XQT1
QIVQNLRGENESEEEGAIVTVK	Q9FZ11;A0A445CPR7
HWTYVIDGK	A0A445BZB2;A0A444XZV9
EYIMNPIPQAISPDYKPSNK	A0A445AXF3;A0A445ELL8
EAPAFVEQATEQQILVTGIK	A0A444XW77
EITALAPSSMK	A0A445CL48;A0A444X591
DYHDPPPAPLIDAEELTK	A0A444XTL7
DVPSEFDDEEKGDALHAMELALSLEK	A0A444ZK21
ASISNLAGK	A0A444YLS7;A0A445CPS9
EVEDFFASHGGTKPIAR	A0A445C8P5
TVSYQESPIMSTYLVAVVVGLFDYVEDHTSDGVK	A0A445BUD2;A0A445C8P5
VYGPAYASPK	A0A445BA28
GRQPGDYDDDRR	P43237;E5G076
NLQYYEISAK	A0A444XY32
YGLPSGLLPDSVTDYSLSDDGR	A0A445ABE3
VIDLYSSPDVVK	A0A445AF75
IDMIALSFVR	A0A444YYU4
LFILDHHDYLIPYLR	A0A444Y8X9
VDISDENQK	A0A445ADV8;A0A445C158
FSLEMSSAVYK	A0A445BUX1
FQSLGVAFYR	A0A445CFU9
YQQEQENEGGNVFSGFSTEFLLHGFQVNEDIVK	A0A445CPS9
TLEVVYDVAGGK	A0A444ZCB9
AVFNSWDSPR	A0A445AX60
AIPEAVLMSSYR	A0A445EEP4
FITHTVPFSEINK	A0A445CAE3
FPDIDSVQLK	A0A445EEG9
DGYYVVVGGITPTPLGEGK	A0A445BDW2;A0A444XUW9
AVDNSGTVIGIK	A0A444X9P4
LVLPVPAFNVINGGSHAGNK	A0A445CQ67
TYVNSPGAR	A0A445DA28
MSLYAAAK	A7LB59
LTAEEAISLK	A0A444YLR8
MADMADYVGQK	Q6J1J8;A0A444YZD4
VLSGMDVVYK	A0A445EW07
KSENVAASDAQAQHHNVGK	A0A445BXM6
YIEAGASEHAR	A0A445AVY7
GRRPGESDEDQEQR	A0A444Y5I1
LFNPISLEQPK	A0A444Y056
TLNTVWAQHLSEEIKR	A0A0A6ZDS7;A0A444XTM3
GLPILGVFR	A0A445EEA1
VLEQLSGQTPVFSK	A0A444XM11
NREEALLVLAEAGRPLEK	A0A445E1Y8
VSVEQNTLTIR	A0A445A722
LSPSTLLAELNEIGGK	A0A445DF33
LGWEPKPGESHLDAMLR	A0A445BUD2;A0A445C8P5
IIQAAFQVPEDLVEAITK	A0A444WS91
NNVMSAMDK	A0A445CKJ3;A0A444YGS2
SFFTISGEVDTK	A0A445B3G3;A0A444ZQ84;A0A444X7Z4
DNPHWTFDSR	A0A444Y8T2;A0A445BUX1
APGVQTPVIVR	A0A445BRP0
NAFDPYGWAAAK	A0A444XQT1
VGDVFFVPR	A0A445E4H2;A0A445AA44
YDSVHGQWK	A0A444XWG6;A0A445DWQ9;A0A444YT00;A0A445B9L1
DGVILLWDLAEGK	A0A444Z0X7
IGGTNHSHATQDLYDSIAAGNYPEWK	A0A445BRP0
EKGTVGDMVGR	E5FHY3
MNYGYYDDAK	A0A444XQT1
YEDISVLGQR	A0A445CQN5
GIIEMETQDIPDAR	A0A445DS79;A0A444ZXJ8
TYGSGFLITR	A0A445BUD2
AGALGDSVTVTR	A0A445E5G6
IGVIESLLEK	A0A444Y0J8;A0A445CEI5
SVSLQLISSTQSDENGNGK	A0A444Y8T2;A0A445BUX1
SISSGFGVLLK	A0A444YS80
IPFAELFAR	A0A445CDV5
GDTHLAVDHLILGILEDSQIGDLLK	A0A445AZA7
EYLDAHNEAR	A0A444WSR7
IGPVELPYTLLHPTSNEGLTFR	A0A444Y8T2;A0A445BUX1
REEGGR	P43237;E5G076
QILQNLR	Q6T2T4;Q8LKN1
GVHTFEEESTSPVPPAK	B0YIU5;A0A444ZFF7
LFEVKPDK	P43237;E5G076;Q6PSU4
LIGAPPGYVGHEEGGQLTEAVR	A0A445AZA7
FQGQDQSQQQQDSHQKVHR	Q8LKN1;Q6T2T4
RESEQEQEQQGDSHHK	Q647H1
TKEVGQEIQTK	Q647G5
EGDLIAVPHGVAFWIYNDQDSDVVAISVLHTNSLHNQLDQFPR	A0A445CPS9
LLIAPQGTK	A7LB59
NTLEAAFNAEFNEIRR	P43237;E5G076;Q6PSU4
FQGQDQSQQQQDSHQK	Q8LKN1;Q6T2T4
GVDLDALLDMSTDELVK	A0A444YGF9
YGLSDDTVDFIGHAIALHR	A0A445DN91
AFDLGGHQIAR	A0A444WPV8
EEEEEIER	A0A444Z9S0
EAIILPSTWVPAGGDEEK	A0A445E4H2
ILSPDEEDESSRSPPSR	Q6IWG5
LIPAIQSIEIVEGNGGPGTVK	B0YIU5
DAGAISGLNVLR	A0A445EN20
AYLPVIESFGFSSTLR	A0A444XDI9;A0A445A9A5
VVVVGIFPK	A0A445C9Y8
EGQILIVPQQFVVAK	A0A444YLR8
VGDIVVK	A0A445EL42
LVVETTANQDPLITK	A0A444X4V5
QVHPDIGISSK	A0A445ARH5
DDLIAALTVNDK	A0A444ZQ84
ALGQISER	A0A444XPX1;A0A445BI73
SSNIEIHTFNQSQYPR	A0A445DQ58
IAREEVEALSK	A0A445CKJ3;A0A444YGS2
FFEVPTGWK	A0A444Z2W0
QLLSTADR	A0A445BUD2;A0A445C8P5
SETTYQIALAIKDEVEDLEK	A0A444YR78;A0A444X9V2
LFEVKPDKK	P43237;E5G076;Q6PSU4
IPSAVGYQPTLATDLGGLQER	A0A444XW77
YEGVILNK	A0A444XM11
GAPSGFILPIR	A0A445BDW2;A0A444XUW9
ELDEPVTLKDESVVLQFETR	A0A445DT61;A0A444ZYA1
SNAGVSFTK	A0A444ZQ84
LTAEEAINLK	E9LFE8
TWPEDILPLQPVGR	A0A445BRP0;A0A445CCX1
AHGGFSVFAGVGER	A0A444XW77
AAMENGVLTVTVPK	A0A445DQZ7
DNAIELTGIK	A0A444ZCB9
FRPGTVALR	A0A444X5B5
ETLAGVNPNVIK	A0A444Y8X9
SGHELQALEDEWISMAGLK	A0A445A5U3
IPGVGGGMAK	A0A445CE04;E5FHY3
APFDLFDTR	A0A445DTY4;A0A445AND8;A0A444ZYZ5
YSEGLPGNR	A0A0A6ZDR9
AAVIGDTIGDPLKDTSGPSLNILIK	A0A445AVY7
SYDSGFGGGR	A0A445E4H2;A0A445AA44
NENQNLVLANLFIPLTTPGDYK	A0A445CKJ3;A0A444YGS2
REQEWEEEEEDEEEEGSNREVR	P43237;E5G076
SFPVLFDLTK	A0A445CBK6
YQSQKPSR	Q6IWG5;E5G077
HSLPDGLMR	A0A444ZRU7;A0A444ZBS6
EYVFFYYNSDDALK	A0A444Y8X9
EGMVFVVPAGHPFLVGAEK	A0A444YGS2
SAIVQVDAAPFK	A0A445BN79
GAGHFVGVEFDTYSNSEYNDPPTDHVGIDVNSVDSVK	Q38711
ELIVQSLLR	A0A444ZZD3
DQSSYLQGFSR	P43237;E5G076;Q6PSU4
AHVQVVDSNGDRVFDEELQEGHVLVVPQNFAVAGK	Q6T2T4;Q8LKN1
LLLPLVSSYR	A0A445CDS5;A0A445CG11
VGSSLVEEDKLDLATSLFEK	A0A444Y0J8
ESTLHLVLR	A0A445A4C5
AAIDLLLPYQR	A0A445AX60
YSLKPLVPR	A0A444Y0J8
FIEDSSIPVVTVFNNDPSNHPFVVK	A0A445C9Y8
ALLAEDAALKPFK	A0A444X0E2
ALGDYLGVK	A0A445CFP3
GLTPSQIGVILR	A0A445E6K4
MLSPLILGQDHYETAR	A0A444XW77
AASFNIIPSSTGAAK	A0A444XWG6;A0A445DWQ9;A0A445B9L1
GFGFITPDDGGEELFVHQSSIR	A0A445A8H5
TFDMPDGVIR	A0A445A6L3
SIVDELEAMLDVVDPQPGGR	A0A445A6L3
DPDSIALMVMQAMLGSWNK	A0A445CDV5
QTVAVGVIK	A0A445BCY2
LFDPWPVFFK	A0A444Y810
LQESLLHAK	A0A445AU69
IFFSNKPYLPSETPAPLVK	A0A444Y8T2;A0A445BUX1
WMLEPADR	A0A0F7GF62;F6KLJ6
EAIILPSTWVPVGGDK	A0A445AA44
IVQIEAKPNTLVLPK	E5G076;Q6PSU4
LWDLAAGK	A0A444Z0X7
VEPYVTYGYPNLK	A0A445EX70
KAAEGSDEGFGWIAVK	E9LFE8;A0A444YLR8
FFVTPSDSVAIIAANAVEAIPYFSAGLK	A0A444Z2W0
VVDLLAPYQR	A0A444XW77
AVNNVNTIIAPALIGK	A0A445CQ67
VNGVAPGPIWTPLIPASFGEEK	A0A445CNJ4
VVDLIVHIAK	A0A445DWQ9
YEGDEVNLTLAK	A0A445CDS5;A0A445CG11
IPTLAIHLDR	A0A444XSV9
SDFVYLPR	A0A444Y8X9
TRPVAVAEALK	A0A445E780
QLTFMQPAEK	A0A445CKJ3;A0A444YGS2
AMVAIDESEGSFYALK	A0A445E857
SNVFDPFSLDVWDPFK	A0A445DQZ7
MDPELENQIGAK	A0A444Z225
EDDLNEIVQLVGK	A0A445DL01
GETESEEEGAIVTVR	O82580
VIATGLPASPGAAIGQIVFTADDAEAWHAEGK	A0A445AX60
VVDLVVHIAK	A0A444XWG6
RFNLAGK	A0A444YLS7;A0A445CPS9
QIVQNLR	Q9FZ11;O82580;A0A445CPR7;A1DZF0;B5TYU1;A0A445CPR0
DAVTYTEHAR	A0A445ENZ0
VFDLLYK	A0A445DT61;A0A444ZYA1
DKITETLGFK	A0A1L5JJI4;A0A445EKG1
KFETLSYLPPLSDESIGK	A0A445AUZ4
ELDYFDSHLATTSNAK	A0A445EWB2
YRDEHAISISK	A0A0F7GF62;F6KLJ6
EGALMLPHFNSK	P43237;E5G076;Q6PSU4
DLFHLLPDAFK	A0A445A4W1
TLNTVWAQHLSEEIK	A0A0A6ZDS7;A0A444XTM3
DKPGQEQEQAKDESVK	A0A445C9Y8
TEHYLPIHR	A0A444XW77
SLPYSPYSPQTQPK	Q6T2T4;Q8LKN1
VAPEEHPVLLTEAPLNPK	A0A445CL48;A0A444X591;A0A444XFZ7;A0A445DA67;A0A445BAE6
GELESFLIEITADIFK	A0A444ZGF5
EGATVAFTYVK	A0A445AXF3;A0A445ELL8
DPYSPSPYDR	Q6PSU2
KETLIDLTVIEILSR	A0A444Y8X9
EGVESTIWLLAK	A0A444Y8T2;A0A445BUX1
AFEPILLLGR	A0A444X3E3
HLNVVHPINK	A0A444Y8X9
LVQHQPTQYPTSEELSIGK	A0A444WPV8
FPFLLVDR	D8KXZ5;A0A445BAI7
SLEGRPMLEAPSPR	A7LB59
DNGLLLHIHR	O20356
GLSILVPAER	A0A445CPS9
KRGADEEEEYDEDEYEYDEEDR	Q9FZ11;A0A445CPR7;B5TYU1;A0A445CPR0
AHTSVFNTLLQVLDDGR	A0A445AZA7
GNLDIFSGR	A0A444ZXK9
ELELVPNVPQVSLAR	A0A444YDN1
YSAEGESEEAKK	A0A444XV97
EDGTLKPVAIELSLPHPDGDK	A0A444Y8T2;A0A445BUX1
VPILIVKPPIK	A0A445E8H8;A0A445E5K1
AYEELHQEDLIK	A0A0F7GF62;F6KLJ6
RHDDDDRR	Q647H1;A0A445AEY9
EAFPGDVFYLHSR	A0A445ED48
EEFDEDR	Q6IWG5;E5G077
TPYVDYLRPIIADGDTGFGGTTATVK	A0A445A5U3
SFTSEFPHVER	A0A445ADV8;A0A445C158
QIIQSPTYIVR	A0A445B176
TALAFVTLR	A0A444Y8J0
ADIYVPHAGR	A0A444YLZ4;A0A445CPP8
AASILSSLDPPVVLAK	A0A445C9Y8
DLIHDQLVDR	A0A445CUK1;A0A444YT58
WTPSAADK	A0A445EU47
VPIPSVILNGR	A0A445CCX1
ALVDAPDMVR	A0A444YH83
FFKPNVEPDQLTTWLK	A0A445C9Y8
DEHFNPLLEQIQK	A0A444YFU8
ISQEVLGDALGEEFK	A0A444ZWP4
IYDYDVYNDLGNPDSNEK	A0A444Y8X9
DNVIDQIEK	P43237;Q6PSU4
LSGGDHIHAGTVVGK	O20356
TDGEQFLK	A0A444Y8X9
ASALIQHEWRPK	A0A444ZQ84
ETALLFDEQHSAAVNK	A0A445BUD2;A0A445C8P5
FQAFLNDR	A0A445BUD2;A0A445C8P5
TIGTVGAGR	A0A444Z225
AFQTSLYVR	A0A444XTL7
SMTQNNVGALVVVKPGEQK	A0A444YBV0
EWVQDYVSLYYPTDNDLK	A0A444Y8T2
EHVMDPTPQFTSPDYQPSNK	A0A445CNJ4
TLTGVVFEPFEEVK	A0A444YDN1;A0A445C556
MPGYYDGR	A0A445AUZ4
ALHIVGPDLQVK	A0A445DM34
HPDGTVGHR	A0A444XQT1
NEAFFFANTAAQASR	A0A444YR78
HIPDLHVLISTPFHPAYVTAER	A0A444Z225
FLVPPQDSHMMIK	A0A2R9ZPY0
GYMFTTSAER	A0A444X591
NNNPFKFFVPPFDHQSMR	Q6IWG5;E5G077
LQIWDTAGQER	A0A445E4A3;A0A445DJU1
TQLVATFNR	A0A0F7GF62;F6KLJ6
AVDSLVPIGR	A0A445ED48;A0A445AI22
YTGEGESEEAKK
SDGVAGLYR	A0A444Y6B9
LEHLSVMEPTK	A0A445EEP4;A0A445AI08
EYFATPYPLPK	A0A445C8P5
GMDLLLAEFDKINQK	A0A445DS79;A0A444ZXJ8
FADENFIK	A0A0A6ZDN9;A0A444XS90
EGLDWLSPEEEEEEEKEEGSEK	A0A445AI08
FALHVATR	A0A445BUD2;A0A445C8P5
KGELTIISPPLEETH	A0A445AI08;A0A445EEP4
LGPVAQPIR	A0A445B176
VNKPPLSLSR	A0A444YIB7
AMVIVVVNK	P43237;Q6PSU4
AVGDWYYER	A0A444WW48
EGQILLVPQNFAVGK	Q647H1;A0A445AEY9
ELVEVGHGDK	A0A444XGR2;A0A444Y8X9
EGAVVDPVEPQK	A0A444X4J5
EHVEELTK	E5G076;Q6PSU4
YFILPVLR	A0A445D4A2
ALLDVGLIR	A0A445BP87
GLVGEIISR	A0A444XDL1
GVLIVNNAR	A0A444Z225
LETAPADFR	A0A445CG54
VSEDLVEAITKK	A0A444Z9S0
HLNLDFQLIK	A0A445DIT9
ALTAPDTKHPDGTVGHR	A0A444XQT1
NLGRSSNPDIYNPQAGSLR	Q6IWG5;E5G077
GADEEEEYDEDEYEYDEEDRR	Q9FZ11;A0A445CPR7;B5TYU1;A0A445CPR0
IFAYADTQR	A0A445BRP0
TEAEEQALDFAK	A0A445BQG7
VLQNDIDLLNPPAELEK	A0A445BWB6
SIFSFIFPDQK	A0A445DP36
GPILLEDYHLVEK	A0A445CCX1
RFNLAGNHEQEFLRYQQQSR	Q8LKN1;Q9FZ11;Q9SQH7;A0A445CPR7;Q6T2T4;A1DZF0;B5TYU1;A0A445CPR0
LTLGEIWDMTEGNR	A0A444XQT1
VPYNVLMSLAK	Q2PXN9
TTGPSTPPQGLLGLGR	A0A445B176
KPFQNITGSGQTEESNR	A0A444Y5Y0;A0A445BXM6
FADENFIKK	A0A0A6ZDN9;A0A444XS90
IVQIEARPNTLVLPK	P43237
FLYPLEHGIK	A0A445BDW2;A0A444XUW9
ETLQQMLGTGAK	A0A444Y1J4
NENNLVDAVK	A0A445BUD2
RPDDDDRQGYDDDDRRPR	Q647H1;A0A445AEY9
EPAIFTGSEVR	A0A445CDV5
IFLAGDKDNVIDQIEKQAK	P43237;Q6PSU4
VAFGSAVPGSK	A0A444ZLJ1
TLTGVVFEPFEEVKK	A0A444YDN1;A0A445C556
DFEQIGEFLHR	A0A0A6ZDR9
FYTEAFGMR	B4UWA1
FDAQTGADR	A0A445ESM3
TFTAFEVR	A0A444WUL5
QQWELQGDR	Q6PSU2;A0A445BYI5
INNAKPPSVDMVVK	A0A445CNK3
NLLYPPSIQSPDVK	A0A444ZYJ8
LLYLTAPGTPTSDALSK	A7LB60;A0A444ZYJ8
FPPPHIIQVNK	A0A444Y8T2;A0A445BUX1
DHSPHQGTTTSTTTTTTATSAAGQHPGDHEK	A0A445CE04;E5FHY3
NIVMVEGGLDVVRPEPGSR	A0A444YLZ4;A0A445CPP8
VFQIEYAAK	A0A444X9P4
TKFDQLLVELK	A0A444XT34
LGYESLLK	A0A445BUD2
DTDILAAFR	O20356
QPGPIPGINTK	A0A445DJL0
ETFNHLASWLEDAR	A0A445DJI2
DAVLLVFANK	A0A444XIH0
IQSLEQIYLHSLPIK	A0A445E7V8
GTGVPTSTSR	E5FHZ7
GLLLPHYINAPR	A1E2B0;A0A444YLR8
NLRGENEREDQGAIVTVK	A0A444YLS7
EGMVFVVPAGHPFLVGAGK	A0A445CKJ3
GKELELQYAAETNK	A0A445AMN7;A0A445EVT5
GIVYGKPTNQGVTQLK	A0A0A6ZDR7
IALTDNSIIEK	A0A445EX70
DLAFPGSGEQVEK	P43237;E5G076;Q6PSU4
QEQEFLR	A0A444YLS7;A0A445CPS9
NVRPDYLNNIWK	A0A444X4V5
LYEAFSANAGK	A0A444XAV7
DRPLHPWTDSDVDQFIALDPVHGPALK	A0A444ZIZ3
AHDVIDFER	A0A445E1I7;A0A445A6E8
IAEYVAQLR	A0A444YDN1
QTVENLRGENEREEQGAIVTVK	Q6IWG5;E5G077
VTDVVFK	A0A444XT34
HGWTLTVTK	A0A444Z9S0;A0A444WS91
EHVQELTK	P43237
SGYESLLK	A0A445C8P5
RHDDDDR	Q647H1;A0A445AEY9
AVVVHADPDDLGK	A0A445CNQ2
DLQEDFMGGAEIIK	A0A444XDI9;A0A445A9A5
ETPEAHVFNVDLPGLK	A0A445C5U7
IIQAAFQVPEDLVEAITKK	A0A444WS91
AFNPELFLTAFSMDK	A0A445CKJ3;A0A444YGS2
WMLEPADRDAVLANVAIR	A0A0F7GF62;F6KLJ6
EGQVLIVPQHYIVVK	A0A445EEP4
LYIEQYEKDPSK	A0A444Z2W0
FENTGFTGAINYYR	A0A444XKH0
TKEDIIQFIEK	A0A445C9Y8
THPTNFLNER	A0A445CAE3
TVLVDNEDFLK	A0A445DJL0
VLLEENAGGEQEERGQR	P43237;E5G076;Q6PSU4
AVKPVIVGGPK	A0A444WYN1;A0A445DF95
DSPLEYNEYAVYDPK	A0A445AAI3
LTAEEAISLKK	A0A444YLR8
IPIVIVKPPPEDQTK	A0A445E857
AVVAQYGQIIIDLLAADAPPKK	A0A445EL42
EGSSIINTTSINAYK	A0A445CNJ4
NPLNYSQVSVLADDILK	A0A444X7K4;A0A445B3M2
DEHAISISK	A0A0F7GF62;F6KLJ6
EEDVPLIIIQHNDGK	A0A445C9Y8
ALEQLHDALPK	A0A444X4V5
MLAVLEK	A0A444YR78;A0A444X9V2
NLRGENESEEQGAIVTVKR	A0A445CPS9
LYSESLAR	A0A445DN91
LVLLGDSGVGK
VLLIGDSGVGK	A0A445CFU9
GYDDDDRRPGQYEEGEEDDR	Q647H1
GVFHEELEGTIFK	A0A445CKJ3;A0A444YGS2
GMMSSYSDEHQK	A0A445EEP4
EVGQEIQTK	Q647G5
EALEWLDDNQTVEKEDYEEK	A0A445DV73
DPATGLPWAHVHK	A0A445CNK3
NTTVTGVEMFQK	A0A445AB33
SDVSNVVNADEFEYKDPVDGSISSHQGIR	A0A444Z2W0
EGMLDLGHPLLNR	A0A444WPP7
GVSLLLPTDVVIADK	A0A444Y0J8
FSPLPVLK	A0A444Y8X9
QYAVFDAK	A0A444ZZB0
SGVGVASMGVMRPELVMK	A0A444WR75
ILSEEYGWDKDLAK	A0A444XDI9
LVLPGELAK	A0A445ARH5
GWGADDKTIIAILGHR	A0A0F7GF62;F6KLJ6
ADLVNNLGTIAR	A0A445AND8
DAGQEIQTK	Q6J1J8;A0A444YZD4
NNPFYFPSR	P43237;E5G076
IYDTATHVK	A0A445EJW2
EGATDPTFLYFAHGLK	A0A444XKZ1
FSDASVQNDMK	A0A445EN20
TDGEQVLK	A0A444Y8T2;A0A445BUX1
GFDNESPYSIMFGPDK	A0A445DT61;A0A444ZYA1
AHVQVVDSNGNRVYDEELQEGHVLVVPQNFAVAGK	Q9FZ11;O82580;Q9SQH7;A0A445CPR7;A1DZF0;B5TYU1;A0A445CPR0
HPDEYAGETAQR	A0A1L5JJI4;A0A445EKG1
IPGQVLVK	A0A445CUK1
ILSPEREEFDGR	A0A2R9ZPY0
EADGIVEYLK	A0A445C9Y8
GGTLISYEGR	A0A445DQ58
VSIEGTAYK	A0A445AVM3
ETDNAHIFR	A0A444YX13;A0A445CYN1
IHDAVVTVPAYFNDAQR	A0A445DV73
MSPLVSDLHLYDIANVK	A0A445AZT0
IGLFGGAGVGK	A0A444XW77
TGPLEFVGFADSAKK	A0A445E4H2;A0A445AA44
DEMIDIIGVTK	A0A0A6ZDS7;A0A444XTM3
SGFEGFIR	A0A445EEG9;A0A445AHC7
YHTVFDFGQGR	A0A445EL42
DKYTALPETR	A0A445EEG9;A0A445AHC7
VGQAVDVVGQAGRPK	A0A445E060
FFLGGKPQEEK	A1E2B0;E9LFE8;A0A444YLR8
GSEEEDITNPINLRDGEPDLSNNFGR	P43237
ETYFETYGEDLLK	A0A445CDS5;A0A445CG11
EEDVPLIIIQHNDGKK	A0A445C9Y8
IVTAAEQPHLSIPETEAGK	A0A445BKG6
WAIENLIR	A0A445A9G8
SETLVSLLK	A0A444Y3Z7
SLTHEEIVEIPK	A0A444ZYG1
VIEDIAGQSK	A0A444Y1J4
GHGVWHFDQR	A0A444ZK21
REEFDEDRSRPQQR	Q6IWG5;E5G077
EYGGYLQSK	A0A445EJW2
ISVNDLVIK	A0A444XH79
SNQYPNTSLIQIEGVNTK	A0A445DLZ5
AAETTEAAMQK	A0A444YP60
SLGAAVIYNK	A0A444XTL7
WNPDSPSKPELK	A0A444YT04
GISNYVLVTMEAK	A0A445CKJ3
FGDTAAGTNRYPDR	Q647G5
ISISPEQHADSDTGDVLNTAK	A0A445E1I7
FTLPSHLTLK	A0A444ZSC8
HTVEAIVK	A0A445EEG9;A0A445AHC7
ESIVPQYILNLK	A0A445EM30
LVHLWTLDPAER	A0A445CDS5
YHNHSHQDSSER	A0A445EWB2
YNAGLNFTHADLIASLTVNDK	A0A445DP36
DLQNNHHVAEIADYAVSEYDR	A0A445DJF9
FKFPENSVELYAEK	A0A445DWK8
GPEHGIDPLANGGGK	A0A444ZBJ8
HDYFYHQGR	A0A444XAV7
FFHEVDEGLLR	A0A445B9I0
GAHLLEYFVNK	A0A444YZ56
HADADNILVIQQGQATVTVANGNNRR	E5G076
EREREEDWR	P43237;E5G076
AMDGLPVTIR	A0A445AX60
GQIQSYVFDVIR	A0A444X7Z1
SSMDAFAQILK	A0A444Y1R1
IGLGLVLKP	A0A444ZQ84
GAVYWEPNKPLTIEEFNMPRPK	A0A445DSZ0
GYDVSGGGVK	A0A444YZD4
LQEEDQSQQQQDSHQK	Q9SQH7;A1DZF0;B5TYU1
LYTGGITLPTNFLSK	A0A444Y8X9
HLDQLLHPQFEDPSAYKDK	A0A445AX60
IFEDLPDEEK	A0A445BC76
GSMTAPSYVTR	A0A445CKJ3;A0A444YGS2
KPDVKPIQITG	A0A444ZWW5;A0A445DQZ7;A0A444YD22
LVALEPTKR	A1E2B0;A0A444YLR8
VYDEELQEGHVLVVPQNFAVAGKSQSDNFEYVAFK	Q9FZ11;A0A445CPR7;B5TYU1;A0A445CPR0
QTVENLRGENER	Q6IWG5;E5G077
LGGYDIPAESK	A0A444YBS5
QQFAVVQSK	A0A445E1I7;A0A445E1M5;A0A445A6I4
LSQSQADYISVPVEGPYKPPHYR	A0A444ZRU7
AMHAVIDR	O20356
ALTGVIFQPFEEVK	A0A444ZK21
EIESWTAR	A0A445BFH3
ILDDSTLEINGK	A0A444Y0K0
GHVFEEMQRPGTPLYNIK	A0A444XDI9;A0A445A9A5
VEEEEEEEAPKPK	A0A445C158
TEDFMAAAK	A0A445C262
EGLDWLSPEEEEEEEGLEK	A0A445EEP4
QVHGTTVPDQLDSVK	Q6J1J8
QAMSPGFK	A0A0A6ZDR9
ILASGVHVVVGTPGR	A0A445CFP3
HLLEPETNPWHGR	A0A444Y7T3
INLHQADLVVDVLVK	A0A445A9D6;A0A445C427
ALGSVLAGDKDSLAYGRTPQEILR	A0A445EM48;A0A445AWA2
QPGDYDDDRR	P43237;E5G076
LSQEEIER	A0A445DV73;A0A444YJX1
LWGENFFDPATK	A0A444XDI9;A0A445A9A5
VEGGFRDVISPR	Q647H1;A0A445AEY9
RVLLEENAGGEQEER	P43237;E5G076;Q6PSU4
GENEREEQGAIVTVKGGLR	Q6IWG5;E5G077
GYSFTTSAER	A0A445CL48;A0A444XFZ7;A0A445DA67
RGYDDDERRPDDDDR	Q647H1;A0A445AEY9
EREEDWRQPR	P43237;E5G076
LPEQLTQLK	A0A445DM99
EQYPNAYIR	A0A445AUZ4
EADGIVEYLKK	A0A445C9Y8
MGVEVYHHLK	A0A445CQ67
VQDLLLLDVTPLSLGIETAGGVMTVLIPR	A0A445A9Y6;A0A445BQM2;A0A445EN20
AHGLAPEIPEDLYHLIK	A0A445E6K4
LYFQTMDPDHEDNFDFDPLDTTK	A0A445BRP0
NQEFIEANR	A0A445EL42
HHPGDDPIESLASQLK	A0A445E5A9
TVPFPAFLAK	A0A444XAV7
HFRPELLNR	A0A445AZA7
IATPANWKPGDPAVIQPSVTDQQAK	A0A445DM34
VGVLGASGYTGSEVLR	A0A444X314
LTYYTPEYETK	O20356
LFKPFDELYVDFK	A0A445C9Y8
FMLEEGAEMQWK	A7LB59
QQYERPDEEEEYDEDEYEYDEEERQQDR	Q6T2T4;Q8LKN1
SVSLHLISATKPDGNGK	A0A444Y8X9
GDAPLPDEVHQDVK	B0YIU5;A0A444ZFF7
TFSLLSLLPK	A0A444YR78
TAGPPVVMNPISR	A0A444YHD7
LLDPPLHEFIPQGELHHIVR	A0A445AX60
WIHSNVSAEVASSVR	A0A444Y8D3
NLWHLSHEGDILEDPANEPK	A0A445DF33
EQEWEEEEEDEEEEGSNREVRR	P43237;E5G076
KVDMLEGVSVVR	A0A445DIT9
LVTVEDIVR	A0A444Z2W0
MVIAASGAVK	A0A445CDV5
ASIRPDIVTFVHDNISK	A0A075BIU4
NMSVIAHVDHGK	A0A444XDI9;A0A445A9A5
VNINANWVESVKDEK	A0A445C8P5
LYIQTIDPDHEDKFDFDPLDVTK	A0A445CCX1
TSLAPGSGVVTK	A0A445A5V2
ILVLAATNRPFDLDEAIIR	A0A444ZZA4
IYGDIIPAPMSDR	A0A445CEU3
LVQNFELLPPPGQTK	A0A444YBS5
GIYNMSHGIGK	A0A445AAB9
DFGEEHEAYNVVLQHVK	A0A444XBV0
ATGAFILTASHNPGGPHEDFGIK	A0A444Z2W0
EGEQEWGTPGSEVREETSR	P43237
VDLNVPLDDNSK	A0A444Y0J8
QGETVVPGGTGGK	E5FHY1;Q4U4M1
LASHLNVRPSI	A0A445CCX1
APEYLAHDPLVVALVIK	A0A445DQ50
TYHIGDYVDIK	A0A444Y489
FRLPENANMDEIR	A0A445C5U7
IQRDEDSYGR	Q6PSU2
STTTGHLIYK	A0A445BCY2
ALDIERPTYTNLNR	A0A444XB67
LVGPGGFVVTEAGFGADIGTEK	A0A445BDW2;A0A444XUW9
ALNDHHVLLEGTLLKPNMVTPGSDSAK	T2B9M0
ISATSIYFESLPYK	A0A0A6ZDR9
SGGGIFEALYK	A0A445CQN5
YQQQQGSRPHYR	Q6IWG5;E5G077
QTQNLPTLNK	A0A445CNJ1
LFILDYHDVFMPFVR	A0A445BUX1
LYDPSEFHMINPSK	A0A444Y056
EQMTPLSEYEDKL	A0A444XDI9
EETSRNNPFYFPSR	P43237;E5G076
WHAPLIDNPAYK	A0A445DT61;A0A444ZYA1
YLRPQEAGWKPK	A0A445DT61;A0A444ZYA1
MELPEWTDLVK	A0A444X8I3
SFFISTIASR	A0A444XAV7
AAVAWEAGKPLVIEEVEVAPPK	A0A445CAE3
GYDDDDRRPGQYEEGEEDDRRPR	Q647H1
GFGPYLPPAEEAAISSLK	A0A445ADV8
LITVDRPFAER	A0A444XDL1
NFLVLVAENGR	A0A444Y1J4
EGQVVIVPQHYIVVK	A0A445AI08
NNGVDTLAHQK	A0A445A5U3
FGDTAAGTNRYPDRGPSTSK	Q647G5
SDYDFGHTLEAK	A0A445C9Y8
VDFAHGFFEK	A0A0A6ZDS7
AWESFHDVK	A0A444WS14
HFGLFRPDK	A0A445E2H6;A0A445A7Q9
DEQGKGYDYDDDRRPR	Q647H1
NYELPDGQVITIGAER	A0A444X591
RLQGEDQSQQQQDSHQKVHR	A0A445CPR0
QDPYREGDEDDR	Q647H1
LSHEALAPLVDVALK	A0A444Z2W0
LQPIVMPLSEFDHEEKGDALHAMELALSLEK	A0A444YDN1;A0A445C556
ILNHLIQNK	A0A445DQ58
APIAESLVK	A0A445AVK1
NSSYFVEWIPNNVK	A0A444YG88;A0A445CZ80
HLNLDFQLIKDENGQK	A0A445DIT9
IYDDDDRRPGQYEEGEEDDR	A0A445AEY9
LQGEDQSQQQQDSHQKVHR	A0A445CPR0
GSALVQVINENGK	A0A445AI08;A0A445EEP4
VNLERPMGLEEDPHAPR	A0A444YXN0
EAIILPSTWVPAGGDEEKGK	A0A445E4H2
ETPEAHVFK	A0A445DQZ7;A0A444YD22;A0A444ZWW5
GYDDDERRPDDDDR	Q647H1;A0A445AEY9
VYHFWQVDK	A0A444ZBJ8
EAWLWDTIEK	A0A445E5A9
AVLQETTQLIEQK	A0A445BE09
GPDHFPFQGIK	A0A445AVK1
QLSVLHPIYK	A0A445BUX1;A0A444Y8T2
GYDDDERRPDEDDR	Q647H1
LGFLPYLPPVEEAAISGLK	A0A445C158
FDFTVQNDGDQVTLK	A0A445ANG1
QGYDDDDRRPR	Q647H1;A0A445AEY9
GENESEEQGAIVTVR	B5TYU1
HVPETEQGLSDAAHSK	A0A444X314
EVSHEWSLVNK	A0A445AND8
LWHSHAYEVK	A0A445BC76;A0A444WX33
EDWRRPSHQQPR	P43237;E5G076
GYNAPQQVHITQGDYDGK	A0A445AVY5
FLSAQGEVEVDQDLR	A0A444ZYJ8
IMGLDLPSGGHLTHGYYTSGGK	A0A0A6ZDR9
ELGITALHIK	A0A444YJM4
TGEYVEHHLK	A0A445DT61;A0A444ZYA1
TPGQVLVK	A0A444YT58
FYIAGNTEDEHGEGGREK	A0A444YLZ4;A0A445CPP8
EGLHYNPYFPGGAIAMPK	A0A444X9N8
SLLALQGPLAAPVLQHLTK	A0A444ZCQ0
TDSRPSIANLAGENSVIDNLPEEVVANSYGLQR	O82580
WVFPETNTGIIVLAEGR	A0A444ZRU7
DHNKPVQEVIAEMTNGGVDR	A0A445CAE3
GDALNASYYHVVNPLTNTAVGAEVTHR	A0A444ZQ84
AAGATWIQFDEPTLVLDLDAHK	A0A444YR78
AVVAQYNASQLITQR	A0A445A755;A0A445E2A0
VQVEDDNVLIISGER	B4UW51
LIDQTVNHFGR	A7LB60;A0A444ZYJ8
QVDYDSDEEYINPR	A0A445ESN5
HVVFGQVVEGLDVVR	A0A444XS90
ELAEDGYSGVEVR	A0A0A6ZDX8;A0A445DWK8
EGAEDAQDAAAR	A0A444WYS1
AGINVIQIDEAALR	A0A444YR78
VENLYEGPLDDQYAAAIR	A0A444XDI9
LIGATNPLASEPGTIR	A0A444XDL1
EGQQGGGVLGAVGETISEIAHTTK	A0A444Y5Y0;A0A445BXM6
LVHQLAESTDADK	A1E2B0;E9LFE8;A0A444YLR8
FAQYTGANAIAGR	A0A445EGK3
VDSNSNLLTTVTVDEPAPGLK	A0A445DP36
AFAGWGTNEDLIISILGHR	A0A445CDS5;A0A445CG11
ALSEVSGIDLPYDSVGAVR	A0A444ZVU5
SLESMQANVQR	A0A444Y6G7
ATPLPMSPLESLASSAVR	A0A444YYU4
NAVFGDSSALAPGGVR	A0A0A6ZDR9
VEEGEVFVVPR	A0A444Z9S0;A0A444WS91
QIVVSELAQDVLAINAAANNGPR	A0A445CNK3
YGGGANSLADGYSK	A0A444XTL7
ALGVDILTGFGK	A0A445ELZ8
APEYLALNESVIALVK	A0A445DQ50
IYQLMDSVDSYIPIPQR	A0A445AB33
IQQGQQQIQHEGGEAMTR	A0A445BXM6
DEDSYERDPYSPSQDPYSPSPYDR	A0A445BYI5
VTQIMNDKDEESK	A0A445AB33
EVAELEFLMFPR	A0A445D9W9
WALENLFENMASK	A0A445E8H8
VTDPTGAGGGEIDITPVER	A0A444YXN0
FALESFWDGK	A0A444YR78
VNGPGLYSDIGK	A0A445DP36
FVYAHFPINASISNNNSSIEIR	A0A445DIT9
VAAANSRPPNPQ	A0A444WYN1
NAVVTVPAYFNDSQR	A0A445A9Y6;A0A445BQM2
ALANDAYTR	A0A444ZB42
HMDGSGVNTYTLINK	A0A445CCX1
ERAGQEEEDEGGNIFSGFTPEFLEQAFQVDDR	Q9SQH7
APGGAPANVAIAVAR	A0A444Y8J0
NFGVTEFINPK	A0A444YMB1
NILEVLMESTPR	A0A445ACJ1
SYGASGVEYSEQAEK	A0A445BDW2;A0A444XUW9
ISEEEYVTSIK	A0A444YR78
IYDYDVYNDLGNPDR	A0A444Y8T2;A0A445BUX1
NPEEIPWGSAGADIIVESTGVFTDK	A0A444XWG6;A0A445DWQ9
SGALQLTSGVEGLSVLK	A0A445EEG9;A0A445AHC7
IPAVVEYVLSGHR	A0A444ZY78
AITTGWLHPSINQFNPEPAVDFDTVANVK	A0A445DMI3
VIGVTSEGETAK	A0A445DN91
VESEGGFTEYWDSK	A1E2B0;A0A444YLR8
GSRGQRPGESDEDQEQR	A0A445BXW2
DEDSYER	A0A445BYI5
ETEDALLLR	A0A445A722
AADEALNDAGR	A0A445CQ32;A0A444YP60
GILGYTEDDVVSTDFLGDSR	A0A445B9L1
IAQFGSDVPMK	A0A445CNJ4
LFGVTTLDVVR	A0A445AZT0;A0A445A3S6
APLGQNTVLLR	A0A444YIB7
TNNTLTIVDSGIGMTK	A0A445AND8
LADLEAAPAALAR	A0A444Y3L6
AGSDAFDWVAIK	A0A445AI08;A0A445EEP4
TQYSFSDNAAAK	A0A445BDW2;A0A444XUW9
GVISLIFDK	A0A445AVC6
FSVGSGSPYAYGILDSGYR	Q1PCR5
MQADATLPAAQR	A0A444XBQ4
KLNMVDPDEK	A0A445DM34
ISISPEQHADSDTGVVFNTAK	A0A445A6E8
EASAIASTR	A0A445C5U7
VSAVEISPDPVVSGEAATFK	A0A445E1E3
VTPQPGVPPEEAGAAVAAESSTGTWTTVWTDGLTSLDR	O20356
LNVQVSDVK	A0A444XPX1;A0A445BI73
LSDPSEAENR	A0A444Y3Z7
MALLAEAQR	A0A075BIU4;A0A445EBZ3
VLSPYSSEDAR	A0A444ZM98
LDTDLIASDLK	A0A445AX60
QSYQQPGR	A0A444YLS7
NDGDSSMNVIAIR	A0A445A7P6
DQGTELLGK	A0A445BA28
VRPTSDFVTSESSIK	A0A445E6N5
ELESLTLDR	A0A445DF33
NLYGTYGGGANK	A0A444YD85
VVGNDPSPR	A0A445EWB2
VEGFNFEQR	A0A445EEG9;A0A445AHC7
SKQFQNLQNHR	P43237
YEGDEINAR	A0A0F7GF62;F6KLJ6
THINIVVIGHVDSGK	A0A445BCY2
EATESWTGWAK	A0A1L5JJI4;A0A445EKG1
FIEDPILHTFR	A0A445CBK6
WIEALSDQR	A0A445BRP0
ARPHLVESTSGSR	A0A445A755;A0A445E2A0
MELVDAAFPLLK	A0A444XPX1;A0A445BI73
SEATNYDSVYGEPIPVK	A0A444X9P4
ETVESIDEQNLSATYK	A0A444XZV9
GRQPGDYDDDR	P43237;E5G076
ADEEEEYDEDEYEYDEEDR	O82580
LPDYNWFR	A0A445CDV5
GIYAYGFEKPSAIQQR	A0A445CFP3
VVITGMGLASVFGNDVDTFYDR	A0A445DMI3
AGTESHTGDTEFDR	A0A0A6ZDS7;A0A444XTM3
AGLPASSIDWLLLHQANQR	A0A444XBR6
LDEIVVFDPLSHDQLR	A0A445AZA7
YNAGVNFTK	A0A445B3G3;A0A444X7Z4
YGAGIGPGVYDIHSPR	A0A444YR78;A0A444X9V2
FVTQGAYDTR	A0A445DCD4
GVLLYGPPGTGK	A0A445ESM3;A0A445CC17;A0A445DL53
QLDKPFLMPIEDVFSIQGR	A0A444YGW9
ELVEVGHGDKK	A0A444XGR2;A0A444Y8X9
TNVIPIIEDAR	A0A444YXG5
GNLPYFETSAK	A0A445CFU9
QINIGGHR	E5FHZ7;A0A444XS93
DLQNNHHVAEIADYAVSEYNR	A0A444ZCY5
VSPGEIAILPQGFR	A0A445DYK8
FQQVYVAEPSVPDTISILR	A0A445AZA7
IPDWFLNR	A0A444XTJ3
IMTVPFFTNK	A0A444YBS5
AFSSFGEIVESK	A0A445CFS4
TKDLEVTER	A0A444XTL7
YSQVVSNALDMK	A0A444XTJ3
ELLSSYEFPGDEVPIISGSALLALEALMANPAIK	A0A445ATT0
IVTTLNEAK	A0A444Y8D3
FTNVIFLK	A0A444WRB8
SLEEDVAHHTTGEFR	A0A445CDS5;A0A445CG11
YFPTQALNFAFK	A0A444Y648;A0A444Y1R1;A0A444Y6B9
VQLDSQPEEIDNLER	A0A445AZA7
FPQPYANEAAAR	A0A444X9N8
SSFFVPSTDGYAK	A0A445B9I0
RREEEEEEEEER	A0A444Z9S0
EEGGITINGVER	A0A444XAV7
IPYGEVWGGNPAR	A0A444Z9H1
DDVELVAVNDPFITTDYMTYMFK	A0A444XWG6;A0A445DWQ9
TVPWNSVSGAVVK	A0A089ZXL7;A0A444XTD2
TPLPDIVTIHPPKEEEEYNR	A0A0A6ZDX8
IMEEGGGVEDR	A0A445E857
VIALLDAVSFPILFDNSK	A0A444XAV7
EDLAALEK	A0A444YRD7;A0A444XB67
YLEDVLAHK	A0A445DZ92
RGAGSSQHQER	Q6PSU2;A0A445BYI5
SVHEPMQTGLK	A0A445ED48
QVVDHVVQEYGR	A0A445ELL8
RGYDVSGGGIK	Q6J1J8
TSSYVGTGR	A7LB59
KLTDEEIAFISQSATNYTNLAQVHAAENVK	A0A444YWV3
WVDALSDPR	A0A445CCX1
FIAPFLAELAK	A0A444WRB8
IFGGTTPGTVANK	A0A444YHD7
GPGLYTEIGK	A0A444ZQ84
TITLEVESSDTIDNVK	A0A445A4C5
YYIGEIDASTVPLKR	A0A445BS87
TAQNVEEAFIK	A0A445DJI2
NVRDEIDTVLGPGHQVTEPDLQK	A0A444YBS5
DGASGGVVSVYHVGPEGWK	Q1PCR5
RGYDVSGGGVK	A0A444YZD4
AMQLLESGLK	A0A444XM11
SGDEDAAEETPEIK	A0A445CG54
NAVITVPAYFNDSQR	A0A445EN20
SLPLSPYSPQPGQEDR	A1DZF0
TEHMFFASDER	A0A445AX60
IAAEAIPGSVLITTAHGR	A0A444WY82
ADRDESSPYAAMLAAQDVAAR	A0A444YJM4
SEQAHYLDWAVHAFR	A0A444YR78
IDAVDASTIKR	A0A445CDV5
GVVTDIIHDPGR	A0A444Z989
AMAATPADVK	B4UW51
NHYVEGGDAGNR	A0A445EX70
DYFATPYPLPK	A0A445BUD2
EATIEQLLPIFLSLLKDEFPDVR	A0A445BEI9
GRAHVQVVDSNGNR	Q9FZ11;O82580;Q9SQH7;A0A445CPR7;A1DZF0;B5TYU1;A0A445CPR0
WYEIASFPSR	A0A445AVJ3
SVGADTQIADGER	A0A445BQ71
ADGYILEGK	A0A445BN79
AGVLVGSGMGGLTVFSDGVQALIEK	A0A445DMI3
EQWSPALTISK	A0A445AMD4
DVADAILLAYEKPEAEGR	A0A445BQG7
GVLTAEDTR	A0A444ZSC8
EIAHTISNAANK	A0A445A755
AIAFDEIDKAPEEK	A0A444YGW9
GGGPTHLAILSQPPDTIHGSLR	A0A445A4J5
VGGSNHSHATQDLYDSIAAGNYPEWK	A0A445CCX1
SLVSGLPIDLK	D8KXZ8
VEAAMVNAR	A0A444ZVU5
NLLSLLVLLDYFDPTK	A0A444ZLJ1
GISSSALPYK	A0A445E6K4
IRPDADADMVLDK	A0A445ACJ1
YWDLYSSESLDHDLPGHLLR	A0A445CIL2
IEEELGSVAVYAGANFR	A0A445CQ67
NFEQMEEER	A0A444ZUT0
GGYGGPWGWR	A0A444XAY1
LLGGLAVR	A0A0A6ZDX8;A0A445DWK8
QSLLQALTEHVK	A0A445BTN8
HVSAWWDDISNRPSWK	A0A445BA28
IIPGYGGGMSSAK	D8KXZ8
FSDASVQSDMK	A0A445A9Y6
QVLTYGER	A0A445A372
VFGNYLHEVSR	A0A444ZUT0
DEDSYGRDPYSPSQDPYSPSQDPDRR	Q6PSU2
FVSAVVSPFASVEK	A0A445BUD2;A0A445C8P5
DPNTVFVFK	A0A444YK94
VPTFLVPATQK	A0A445C262
IFEDLPNEEK	A0A444WX33
TFGALDPVQVTQMAK	A0A445A5U3
YLKPAVAGFLMQK	A0A444Y0J8
AHALIQHEWRPK	A0A445B3G3;A0A444X7Z4
NPLDLLPPSK	A0A445ADV8
ISGPIPESYGSFASK	A0A445DM99
VAALHLGK	A0A444ZRU7
YLSGEAQHVEWSK	A0A445DQ58
LNADILVMGSHGYGPIK	A0A445BKW2
HPEIDVPNLQVIK	A0A445EQ56
LYYPDEGALQALR	A0A445A7Q9
LEAINDEFK	A0A444YT04
TGSNFNAVILK	A0A444YIB7
AAVAWEPNKPLSIEDVQVAPPQAGEVR	A0A444YMB1
ANLDHDVIVALTK	A0A445A3S6
DVSGAQHIQEFYSQVVATHGSAK	A0A444WW48
RPPQIPNLHIPEDPVLQFASALR	A0A444ZZB0
TVLIMELINNVAK	A0A444XW77
GDGVDELSNAR	A0A445EEA1
DAGAIAGLNVLR	A0A445BQM2
RLQEEDQSQQQQDSHQK	Q9SQH7;A1DZF0;B5TYU1
HASMPVIFTR	A0A444XAZ5
IISEPTVAAIAYGLDK	A0A444YTD7
ILFLGLDNAGK	A0A444WPV8;A0A445EM64
DPYSPSQDPYSPSQDPDRR	Q6PSU2
LAVITTDPFMELTSALHVK	A0A444ZSR4
ANFNDKYDEYR
VVIDHGAVPIFVR	A0A445BKU1
VLPAVIVR	A0A445CPT6
ATLAEFASTFIFVFAGEGTGLALDR	Q06H34
EVAWEWLK	A0A445C8P5
VSYPIMSDPK	A0A445DM34
TFSEAVVDAIK	A0A445A5U3
LEHLSVMEPTKR	A0A445EEP4;A0A445AI08
TDSRPSIANLAGENSFIDNLPEEVVANSYGLPREQAR	Q6T2T4;A1DZF0;Q8LKN1
FSFEETVATLHLK	A0A445C427
IPGTNDTHVSYSQDR	A0A444YEJ9
QEPQPLDAYELVTHLSAVAGDK	A0A445AAI3
YRDQGTELLGK	A0A445BA28
RVESEGGFTEYWDSK	A1E2B0;A0A444YLR8
LDSIYGSFEKPSEK	A0A445EBZ3
ILHHTIGLPDFSQELR	A0A445DF95;A0A444WYN1
GEPLTVQLPGTQTR	A0A445E495
YIEGYVQK	A0A444YDJ3
ATYVAVMQQASK	A0A445BUD2;A0A445C8P5
ILLIGDSGVGK	A0A445E4A3
LLEPVYLVEIQAPEQALGGIYSVLNQK	A0A444XDI9
EGEPDLSNNFGK	Q6PSU4
FPDMVHALKPNPK	A0A445CCX1
EAIYGLTEILR	A0A444X314
EGPDSVLEK	A0A444Z225
HRQDPYREGDEDDR	Q647H1
LWHSHEYEVK	A0A444ZBJ8
EDIIVNSHDDSFQIK	A0A444XAV7
LQPIVMPLSEFDHEEK	A0A444YDN1;A0A445C556
HAMVAAGSLVR	A0A444YWV3
QPMADTLLDK	A0A444XXA4
LLHSDSGIVEVTLDRPK	A0A444WUL5
IDPPVPLQYAK	A0A445CBK6
MVNHFVQEFK	A0A445A9Y6
ADLVASLTMTDK	A0A445B3G3
SGLDGWMPESVK	A0A445BFU0
LSSINVENVETNRR	T2B9M0
FYKEEEKNDPEYAK	A0A444Y0J8
DDLFNINAGIVK	A0A445A3S6
GHGVWHFDQMLLHEGGAA	A0A444YDN1
YGLNHVTYLIEQNK	A0A444ZM99
NQTVDLVLTAHPTQSVR	A0A445A4J5
EWLESQGHEYIVTDDKEGPDSVLEK	A0A444Z225
YDDLYDPYYDLDVK	A0A445CVZ9
EHLEPNLEGLTVEQAIEK	A0A444Y8X9
SAWMTDEEFSR	A0A444Y8X9
GYDDDERRPDDDDRQGYDDDDR	Q647H1;A0A445AEY9
YASVDTLLGALPLLDATVK	A0A445DR20
AGGAYTLNTASAVTVR	A0A444WUB0
EEEEGTTMETQNPYVFDIEDFR	A0A445CKJ3
QDQVDDEELLELVELEVR	A0A445ATT0
LSGTGSEGATIR	A0A444Z2W0
SNDPNSLEDILR	A0A445C6F7
AMGDAAVAAAASIGYIGVGTVEFLLDER	A0A444YZL3
SFGFDTAVEEAQR	A0A445A392
HIDTAAQYGVQEDVGHGLQSAMIAGVDR	A0A445CUK1;A0A444YT58
VLNTGSPITVPVGR	A0A444XW77
IINGDNVQEAAR	A0A444YFQ5
ELISNASDALDK	A0A445AND8;A0A445DTY4;A0A444ZYZ5;A0A445BRF2
VSAANSRPPNPQ	A0A445DF95
KPFAAIVGGSK	A0A444Y0J8
TEEITDVLETFR	A0A445A4J5
MDMIAIPDFAAGAMENYGLVTYR	A0A445BUD2;A0A445C8P5
AILPVLQAEEDER	A0A444ZT40
LFATGIPSSAAAPEIEAPLLR	A0A444X6C0
GIDVQQVSLVINYDLPTQPENYLHR	A0A445CFP3
EFTSLFQSLQSWR	A0A445AHU1
EGDILTLLESER	A0A445E5C3
LGLEGASVVISSR	A0A444ZAI2
AADVITAANTAAEVALR	A0A444ZJQ9
GVVTDVIHDPGR	A0A445ALA3
NENHARPILGGSTTFPYPR	A0A444Y8T2;A0A445BUX1
DLLTQLSASFK	A0A444WWP3
DNAGGFLQQTGEK	E5FHY4
ISISPEQHADSDPSGVLLNTAK	A0A445E1M5
VFEVSLADLQGDEDHAFR	A0A444Z7M9
GLDAELLDLSWNK	A0A445DM99
ISGVSGEGSGVTVK	A0A445BPG4
TQETGEAVSDTAK	A0A445CQ32;A0A444YP60
YLILPSLVSGR	A0A444ZRY7
QIHEIKDFLLTAR	A0A444Y8M6
TETSAEDVGGMHAAAGILTER	A0A445AX60
AVLHPTAPLFDQESQTLKPR	A0A445BKG6
KITIGQGPEEK	A0A445BDW2;A0A444XUW9
TSDSGLAAYVAGQVDR	A0A444ZSC8
LAYIALDYEQELETAK	A0A445CL48
IGAPAMTSR	A0A0A6ZDR9
VDAVVYLVDAYDKER	A0A445EM64
FVNETINFYGR	A7LB59
LMVGGEEESETMHK	A0A444Y5Y0;A0A445BXM6
IENVEGLTHFDEILR	A0A445E786
FHSVVQFMPTVSTVLSPEIVER	A0A444X7K4;A0A445B3M2
YSGSVDAFK	A0A444Y648
NPVFLDWEVNEQLLK	A0A445A372
ETVQGAWEATK	A0A444WYS1
IVEDGWWSIFR	A0A445AGR9
LIPAIQNIEIVEGSGGPGTVK	A0A444ZFF7
VALVTGGDSGIGR	A0A445AXF3;A0A445ELL8
RHGQHQQDEYGSQGEEEGNNVLSGFSTQLLAHAFGVDEEIAR	Q647H1
SNYMSAGQISVPIVFR	A0A444ZM98
EALESVTAEQK	A0A444XW24
GIVDSDDLPLNISR	A0A444ZYZ5
FSGVASDGVVK	A0A445EBP2
IVIGLFGDDVPQTAENFR	A0A445BDL3
LMGFFPNDDEVAR	A0A444ZD95
GPIQLTHNYNYGPAGK	A0A445EU47
VHNISHVTIQIER	A0A445ACJ1
NDLEDSLPKPYMAR	A0A444XQT1
IEEENPNVR	A0A445EG37
SEGHDDYGLLVSEK	A0A445DT61;A0A444ZYA1
IINVIGEPIDEK	A0A444XW77
ELLSSYEFPGDDIPIISGSALLALEALMENPAIK	A0A445AB33
TYLLTLQEIR	A0A445DS79
YGQDAVNVGDEGGFAPNIQENK	A0A445CQ67
LNLQPHPEGGFYAETFR	A0A445EP73
EQMTPLSEYEDK	A0A444XDI9
VGYGGIPGPSGNR	A0A445DJI2
ATVIDGDELTTK	A0A444ZFF7
MANDSIGEEVEK	A0A444Y0J8
NTVESITGIISK	A0A445A4W1
HMGSELAQR	A0A445CDV5
VLFSDPVHLYDHSGLR	A0A444XTI3
GVVDSDDLPLNISR	A0A445DTY4
DLNLTPNHYDLYGK	A0A444XUW9
NEIQPGGLAAVAQSAATK	E5FHZ2
GSSVGDAGGAADR	A0A444YNN6
VPFLILGNK	A0A444WPV8
SIVEDLKVDLK	A0A444Z0X7
LFGDKEFLDAAIEAAEVVWNR	A0A445E0D9
LGLSAVIMGSR	A0A444Y4T5
VQLLEIAQVPDEHVNEFK	A0A445DQ58
LMDAVDEYIPDPVR	A0A444YGW9
ENFFFAGIDK	D8KXZ5;A0A445BAI7
NYMQVEFFLK	A0A444Y8T2;A0A445BUX1
LQAFTDAYAELAPVLSGLNVLIETYFADIPAETYK	A0A444YR78
ISSATSAIADK	A0A444YXN0
HMQAMAFLIHKPPST	A0A445AUZ4
VSNQQGLEAAVEATAEFLNK	A0A444WYN1
GLAASAGETAK	A0A445BXM6
QGNEYLINLIDSPGHVDFSSEVTAALR	A0A444XDI9
VRNDLEDSLPKPYMAR	A0A444XQT1
VVQQYRPGWEAEAASVVEDVKK	A0A444YBS5
DLGSADKPFTGMTISLMGR	A0A445AAI3
LQLLLFGK	A0A444Y648;A0A444Y6B9
QDTELQEWWK	A0A444Y8X9
IFNTNNLWVNLK	A0A445DQ58
TLASDGVAGLYR	A0A444Y1R1
DDFIEKDR	O20356
FPTLVTHQESLESK	A0A445CXJ4
LANSVDVGSLR	A0A444YRZ7
DILLLDVAPLTLGIETVGGVMTK	A0A445DV73
NILAPGVADPHGQWR	A0A444WW48
TDSRPNIANFAGENSIIDNLPEEVVANSYGLPR	Q9FZ11
VSVLNDALK	A0A445BFH3
VNAEGAALQGSGWVWLGLDK	A0A444X4V5
HSEFISYPIYLWTEK	A0A444ZYZ5
DKASESIDDAKDR	A0A1L5JJI4
HGSLGFLPR	A0A0A6ZDS7;A0A444XTM3
QLVPFFVTIK	A0A445A6F4
AKDYTLQAAEK	A0A444Y5Y0;A0A445BXM6
VATPAQAQEVHADLR	A0A444Y8D3
LEPMVANFVK	A0A445AAI3
VLEAANSHGVNLK	A0A444X4J5
DVNAAVSNIK	A0A444YRD7
YPAFPTVMDINQIR	A0A445BAI7
KPLAPPPAAAAEGTK	A0A445ABP2
VGLAVALKP	A0A445DP36
TPEDLEMMK	A0A445AX60
TLSVAVTNENGDITTIAQVVDLK	Q38711
LSDRFPQPYANEAAAR	A0A444X9N8
GQPENAVYDFEDK	A0A0A6ZDR9
VLVLLDDFAIK	A0A445A8R7
IDILDQALLRPGR	A0A445DL53
EAITGIVADSK	A0A445CXJ4
IVVPLGGIPVDTSELELKPQGK	A0A445E687
QYFESYGHVTDVVVMFDQNTGRPR	A0A445BHD0
HHPGDHPIESLVSQLK	A0A445AAI3
AVMDAATIAGLHPLR	A0A445CIH8
EVSSYLK	A0A445BCY2
SFNLDEGHALRIPSGFISYILNR	P43237;Q6PSU4
GYSLVTSGTENHLVLWDLRPLGLTGNK	A0A0A6ZDR9
FETLSYLPPLSDESIGK	A0A445AUZ4
LSTEIAIQSPSAK	A0A445BZB2
LAFTGSTDTGK	A0A445DPG9
GLVEQWVEVEAYNFQPPIYK	A0A445BA28
IVLAASGVEHEELLSIAEPLLSDLPNVPRPEEPK	A0A445A372
IPSWNNVVLAYEPVWAIGTGK	A0A444Y8D3
EAMGEVNYGAGFIEFSAEEAKR	A0A445CEU3
EYTGAPYFAAISALK	A0A444ZCI8
SLEGWAEENILTLLKPVEK	A0A444X2M0
EALEAMETQSK	A0A445DS79
VSLSGEVDTGAIEK	A0A445DP36
YLFAGVVDGR	A0A444YR78
ATLVVGNVLPLR	A0A444Z989
EVAAFAQFGSDLDAATQALLNR	A0A445DC02
EYPQSYVFVIDMPGLK	B4UW51
DLYGNIVLSGGSTMFPGIADR	A0A445CL48;A0A444X591;A0A445BAE6
VNVVGQFYNAGR	A0A444XW04
TVAESLDIDMGIAGK	A1E2B0;A0A444YLR8
NNNIHVTAYSPLGSQDGGR	A0A445CUK1;A0A444YT58
LVGVSEETTTGVK	A0A444ZRU7;A0A444ZBS6
SAPIYITVGDGGNQEGLASR	A0A445AVY5
NRSPDIYNPQAGSLK	Q9FZ11;O82580;A0A445CPR7;Q6T2T4;A1DZF0;B5TYU1;A0A445CPR0;Q8LKN1
SGLLVMPGIPGPVER	A0A444ZBJ8
ESVGQVTAEEAR	A0A445BXM6
IFNYIEDFLIR	A0A444XAV7
DDENVNSQPFMR	O20356
SDPFSLDVWDPFR	A0A444ZWW5
LVSWEEGGYK	A0A444XG98
LASINVENVETNR	A0A444YP93
WFDTNYHFIVPELGPEVK	A0A444YR78
LDAQPELFIR	A0A445DTY4;A0A444ZYZ5
NLFWDWDLPR	A0A445A5U3
GIVDSEDLPLNISR	A0A445AND8
VGSTTIPITVK	A0A444ZCB9
TGSSQYAITK	A0A444XND2
DTAFIDSGTVITR	A0A444ZCB9
TGEYTDYASQK	A0A444YP60
EGDLIAVPHGVAFWIYNDQDTDVVAISVLHTNSLHNQLDQFPR	A0A444YLS7
VNTISAGPLR	D8KXZ8
KPEATATDVAK	A0A444YVB8
IVYGGGDER	A0A445EM48
DALAVVAEVAHK	A0A444ZVU5
YLDQPALDTVK	A0A445DN91
FELTGIPPAPR	A0A445BQM2;A0A445EN20
TDSFVLHNQYWGSHR	A0A445AVY5
SFTGFGTTGDDTTK	A0A445EU47
IENIEGLTHFDEILR	A0A445E0Z9
SGEPAFSVLVSR	A0A445AXD6
GGGALSAVAATK	A0A444YZJ2
SIAGIITER	A0A444YBV0
LLEENQNLR	A0A445A5X1
VPVLETPK	A0A445C158
HLVQQYLDSTR	A0A445D291
AIFEAAVSVSNHGIK	A0A445AX60
YGMDEYLEIK	A0A445CEU3
REEEEIER	A0A444WS91
VETLLQDATSK	A0A445CEU3
NNNPFKFFVPPSQQSLR	Q9FZ11;A0A445CPR7
HNSSDPVLAVK	A0A445EM30
AVDEITLNDITK	A0A444XCR7
ENYINELIR	A0A445EX70
ALENADLGGEK	A0A445DMI3
LFEEITGNEFEPWER	A0A445E5A9;A0A445AAI3
YSAQMLSELR	A0A444WUK8
IDIPYAASEEELR	A0A444WPV8;A0A445EM64
QVTTAVVNIVEKPWER	A0A445AHC7
VAYALSQGLK	A0A444Y8D3
VPGEPTGSGTSLLETATAAIQAFAPVNK	A0A444ZBJ8
QAVSLDEALLR	A0A445D9V5
QYYQDSLNVK	A0A445BE09
LFILDYHDVFMPYVR	A0A444Y8T2
LLEEAPSPALTPELR	A0A444YZL3
DDNSDIVATDTMK	A0A445EEG9;A0A445AHC7
DHIEYLAK	Q2PXN9
SVIVTVSSDK	A0A445B3M2
ITPSWVAFTDSER	A0A445DV73;A0A444YJX1
NNDPEMANFIQNEFLSEQVEDIKK	A0A444ZK21
DTSTNQYLTTIR	A0A445CKP1
AYGGVLSGGAVR	A0A444ZQ53
AHDVIDLER	A0A445E1M5;A0A445A6I4
SIWISYWSQADR	A0A445CCX1
DPELQNWWK	A0A444Y8T2;A0A445BUX1
VVTALTLLK	A0A444YZM6
QYLGQQFYLR	A0A444Y784
ELVEVPWK	A0A444XG98
VDEYITHNLTLGEINK	A0A444YMB1
GPVFESNAIAR	A0A445C158
TTPSYVAFTDTER	A0A445BQM2;A0A445EN20
IIEVDNNVR	A0A444Y3L2
FHQYQVVGR	A0A444WWP8
VPDAQIITEHPPIR	A0A444XAW9
NDISLSITELQK	A0A444X7K4
YGLDTSEFTYNPSESHR	A0A445ESN5
YIPSNTFSYYDQVLDATATLGAVPPR	A0A444YR78
EGGVLPGIK	T2B9M0;A0A444YP93
TASRPWDK	A0A445DMI3
GSPEYDELAK	A0A444Y8X9
YVLPAFESVFDLNLTPNEFDSFQDVR	A0A444Y8T2;A0A445BUX1
AHVQVVDSNGNRVYDEELQEGHVLVVPQNFAVAAK	Q6IWG5;E5G077
LNEDINEEWISDK	A0A444ZVU5
TELENFFGK	A0A445C9X6
SLDIERPTYTNLNR	A0A444YRD7
APANELVSVQK	A0A444XQR4
HGSDSGTYDTEGR	A0A444XQT1
WVAEIVEEEK	A0A445A6L3
TGLEESQEQIHK	A0A445AF75
GLSADGIEPLYK	A0A445BP87
GLIPVLAEGSAK	A0A444YYU4
AAMEDGVLTVTVPK	A0A445C5P3
AVSTEEGEQFAK	A0A445DJI2
HLTGEFEK	A0A444XY32
SLEHLLQYGEQNIR	A0A445E060
YLEYEAEVMK	A0A444ZT40
QDLPNAMSVSEITDK	A0A445ETS2
HLDQLLHPQFEDPSAYK	A0A445AX60
LTPEFLELK	A0A444ZUT0
IPLQIEDLSK	A0A445EIE2
APLIDVTQHGYFK	A0A444ZVH7
FITHSIPFSEINK
GEDFPEQNYIVK	A0A444Z225
QFVIDVLHPGR	A0A444YK94
FSQEPEPIDWEYYR	A0A444XT34
QSPNEVGYK	A0A445E2H6
HIPEGAALEAEWNKK	A0A445E6W9
LQLSGIEEEAR	A0A445CQ32
YTPQWTWLK	A0A445AVY5
GHGVWHFDQVLLHEEAHV	A0A445AKT4
LVQHQPTQHPTSEELSIGK	A0A445EM64
EISALAPSSMK	A0A444XFZ7;A0A445DA67;A0A445BAE6
LPDSLHDTPVAHLLK	A0A445AAI3;A0A445E5A9
DVLATSLGVSNATVGR	A0A444Z9S0;A0A444WS91
QVVDYVVQEYGR	A0A445AXF3
ERAGQEEENEGGNIFSGFTPEFLAQAFQVDDR	Q9FZ11;A0A445CPR7;B5TYU1
LASIGLDNTEVNR	A0A444XV97
FLANVDPIDVAR	A0A445B3G4
FELTFFALNPK	A0A445DF33
IVSQLLTLMDGLK	A0A444YNN6
IPSGELWAGNPAR	A0A444ZYG1
VLQFAGIEDVFTSSR	A0A445E7V8
LETTWTVLR	A0A445BKG6
WVAEIVEEEKR	A0A445A6L3
AFQDLNQGNIVGR	A0A445DSZ0
YVELTSDYIYPYR	A0A445AXV0
IVQGLNIDEFSR	A0A445BI73
TLQDELTDVGMSPLLINELVTVITR	A0A444XXA4
FTEPQPQYSAFR	A0A445AVY5
FPGQLNSDLR	A0A444YG88;A0A445CZ80
NLELLLTAGIGSDHIDLNAAAAAGLTVAEVTGSNVVSVAEDELLR	A0A444Z225
YYEFLDYFR	A0A445BE09
GLDVIQQAQSGTGK	A0A445CFP3
DNTTTNAASSDITTTNK	A0A445E780
GVLGGVEQPATR	A0A445DND7
EGDVLTLLESER	A0A445BZV2
KNPEAATSGIVLR	A0A444YBS5
VTGGEVGAASSLAPK	A0A445BVX4
TNIFDPFSLDVWDPFQDFPSAALSAPR	A0A444YD22
GTPVTFTPSTPNK	A0A445D4A2
DEGGGGGK	A0A445AU69
VQTSPFDGQKPGTSGLR	A0A444Z2W0
GFILDGFPR	A0A445ER63
WLQTITSLPILVK	A0A444ZSC8
KILDATGAK	A7LB60;A0A444ZYJ8
AGIELLGPVDEIFFDIYDR	A0A445DN91
IADAEENLGESEVR	A0A445EQT4
YILILFEQK	A0A445DND7
IFEILAVR	A0A444YLW9
LDTDLIASDLKDVVEQYK	A0A445AX60
ELTSETGINEEEIFSR	A0A445AX60
GDVNNISIGSGTNIQDNTLVHVAK	A0A444Z9H1
GVLPDTHDLAATAAR	A0A444YYV3
ALDTLDLSSNR	A0A290FZZ3
TGSIVDVPAGK	A0A445ED48
ASGASQLVVK	A0A445DF33
QFNGLVDVYR	A0A444Y1R1;A0A444Y6B9
YSGNFFVNLLGK	A0A444Y3L2
LILDIEDFK	A0A444YZL3
NAQLEDSLR	A0A445CVK6
AGALGDSVTVSR	A0A444YJU5
NVFDNVMEEGQVVVIPQNFVAVMHAGEEGFEWIAFK	A0A444YLZ4;A0A445CPP8
HIEFQVLADK	A0A444YZL3
DLAFPGSGEQVEKLIK	P43237;E5G076;Q6PSU4
YIAVGNEVHPGDGAAGSVLPAIQNIQR	A0A445E2H6;A0A445A7Q9
YGFTAVDRPEGFLVLAIASLGNEITELK	A0A445E5A9;A0A445AAI3
DHIYLHLNHLPPDVLK	A0A444WS14
HGYIGEFEYVDDHR	A0A445BFH3
EQDQAAVESHR	A0A445EEA1
SAWMTDEEFAR	A0A444Y8T2;A0A444XGR2;A0A445BUX1
LLGSEGDIGSWGHEYVR	A0A445E060
IAEYVTQLR	A0A445AKT4
HATYVPHTAGR	A0A445E5A7
HGEIDYEAVVK	A0A445CC17
VVSNIPVDILDNPK	A0A444ZEG4
SYELPDGQVITIGAER	A0A445CL48;A0A444XFZ7;A0A445BAE6
VVVVEFDGDGHQNTK	A0A445A6I4
YYSDLAGPEYATK	A0A444YS80
SGDVYIPR	A0A445DL01
LWSLVPQEVK	A0A444ZVH7
VEVGSEIGITIVTPGYIESEITK	A7LB60;A0A444ZYJ8
LDAGGILSHTFELETNTK	A0A444YSE7
TTLLHMLK	A0A444WPV8;A0A445EM64
DKFPGANDFGSEVIPGATSIGMR	A0A444YFQ5
GPGLFSDIGK	A0A444WU52
NFLLSGNGNGK	A0A445EEP4;A0A445AI08
EELQLLQEPGSYVGEVVK	A0A445DL53
LINEPTAAAIAYGLDKK	A0A445A9Y6;A0A445BQM2;A0A445EN20;A0A445DV73;A0A444YJX1
DVSEESGWK	A0A445DKB8
GVAVEDSSSPHGVR	A0A444XGR2
VVQQYRPGWEAEAASVVEDVK	A0A444YBS5
FHLPGETEEEFSTR	A0A445E2J6
EIVQNLRGENEREEQGPIVTVR	A0A2R9ZPY0
AHAPSADYGYIHK	A0A444ZY29
LITVTPDTR	A0A444YBV0
VTLHPITGPPSEFAHAEK	A0A445AKT4
EIAEAYLGSTIK	A0A445A9Y6
ETLPEVVEPEHVAEESDHFFK	A0A444ZY29
VDVNGNDAAPLYK	B4UW79
NIAIGRPEEATHPDTLK	A0A444YNQ6
NNNPFKFFVPPSEQSLR	Q6T2T4;Q8LKN1
ASDSVFTAIAEAGYR	A0A445CUK1
TDSRPSIANQAGENSIIDNLPEEVVANSYR	E5G077
DGVLTITIPR	A0A444XC39
TPQEILR	A0A445EM48;A0A445AWA2
SSDQQQR	Q647G9
TIKDEGMLSLWR	A0A444Y648
ISPYEGDR	A0A445C9Y8
LELAQYR	A0A445DC02;A0A445ED48
ITETLGFK	A0A1L5JJI4;A0A445EKG1
ALQAFQR	A0A445BUX1
WGPAEPR	P43237
SNVQENWR	A0A445BRP0
VDEIFSR	A0A444YGS2
ELLEWGSR	A0A445DF95;A0A444WYN1
TLTSSYYR	A0A445DJU1
IEQLNQR	A0A444ZUR0
LVEADALK	A0A445DQ58
IATYANAR	A0A445AVY7
MLNEDELR	A0A444XIH0
FVWSQGIR	A0A444YZH0
APGIIER	A0A445ED48;A0A445AI22
FDLMYAK	A0A444YRD7;A0A444XB67
ETAFAIR	A0A445DZ92
VQGVDDPR	A1E2B0;E9LFE8;A0A444YLR8
FVMENGAK	A0A0A6ZDX8;A0A445DWK8
SLLEEEAIR	A0A445BRP0
YGNQNGR	P43237;E5G076
ANLDAFTR	A0A445EM48;A0A445AWA2
LLILTLDR	A0A445A5X1
VLQISGER	A0A445C5U7;A0A444YD22
GATVGDAVQK	A0A444YS80
EILLNLLR	A0A445D431
FPTTNQTR	A0A445CG54
EETVTLGPAVR	A0A444YJM4
MLLAILGHDDV	A0A445CDS5;A0A445CG11
EIVQNLR	A0A2R9ZPY0
SIFDFESIR	A0A444Z2W0
YALQHLR	A7LB60
HDNQNLR	P43237;Q6PSU4
GQTPLFPR	A0A445CAE3
SHIQENWR	A0A445CCX1
IHALAGK	A0A445CKJ3;A0A444YGS2
FADDSYLDSYISTIGVDFK	A0A445DJU1
AMDFFTGK	A0A445CQ32;A0A444YP60
IGINGFGR	A0A444XWG6;A0A445DWQ9;A0A444YT00;A0A445B9L1
AEYVSQLR	A0A444ZK21
NVEFDALR	A0A444X7K4;A0A445B3M2
LLNLLLR	A0A444XJK5
HTYVPVSR	A0A445EL42
INPEAPLDK	A0A445CAE3
IISSIEQK	A0A445D9X7
IREEYPDR	A0A444YG88;A0A445CZ80
GLAQMLVSK	A0A445AXF3
VEIIANDQGNR	A0A445BQM2
NHQVSALK	A0A445AEY9
AGWGVMASHR	A0A445CQ67
KDDEVQVVR	B4UWB3
HLETVVEELQNK	A0A445A7H2
EREEDWR	P43237;E5G076
VVVFDLVK	A0A445CNK3
TILGPAQNIK	A0A445CDV5
NLFYPPSIQSPDVK	A7LB60
NEEENESNSTSDK	A0A444ZYW5
GTDEGALTR	A0A445CDS5;A0A445CG11
LNVRPNI	A0A445BRP0
STNLDWYK	A0A445BCY2
SPLMGLFEK	A0A445DN91
GHAVGDIPGVR	U3MF97
HVPGFIER	B4UWE4
EEVAWYAGK	A0A445DLZ5
GVQYLNEIK	A0A444XDI9;A0A445A9A5
NFLLQAK	A0A445BUD2;A0A445C8P5
SGTLFDNVLLTDDPEYAK	A0A445BKU9
DLSQADFGR	A0A444ZRU7
TDLPNVVEK	A0A445CAE3
ILIDGEEK	A0A445DT61;A0A444ZYA1
MVIPDALK	A0A445AIM2;A0A445E9P2
ELAQQIEK	A0A445CFP3
DMFPQGFETK	A0A445DM34
VHPFHVLR	A0A444YA80
YHVSSDSYK	A0A444WX33
TVDSALIK	A0A444X517
DLQGEPLGR	A0A445DTY4;A0A444ZYZ5
YNSSLDAFK	A0A444Y6B9
FKFPENSVELYAER	A0A0A6ZDX8
VHPDFLVVGSR	A0A444YZ56
ERDVILR	A0A445CDV5
EGSSIINSTSVNAYSGSPQALDYTATK	A0A445AXF3;A0A445ELL8
QTEAVPPVPSAK	A0A445C158
LGLGLALKP	A0A445B3G3;A0A444X7Z4
SIQMEGLLWGASK	A0A445A9D0
FSFEETIATLHLK	A0A445A9D6
GEHKEPEFLK	A0A445BN85;A0A445BA28
AGGIFLPLVK	A0A445A9A0
ENLSGEGEQYIYHSK	A0A444Z7V9
NIEQHASDNVNK	A0A445E4A3
GSAITGPIGK	A0A445CPT6
FETEESNGTAHFLEHMIFK	A0A445CDV5
LANSVDVGSLRDPQQDAER	A0A444YRZ7
AGIALSK	A0A444XWG6;A0A445DWQ9
MGSQPTASNSSETVQMK	A0A445DJU1
FADENFIR	A0A445BCL3
GYWEFDMGDILIGDKK	A0A445EL42
FYAISAEFPEFSNK	A0A445BKU9
EGNEIIR	O20356
LVALEPTK	A1E2B0;A0A444YLR8
EQAVWALGNVAGDSPR	A0A445BKU1
GTVGDMLGR	A0A445CE04
IVMGLFGK	A0A445EW07
EIANEYDVK	A0A445C9Y8
EVTGSVPER	A0A445BXM6
[truncated: 3,199 more rows]

## Sheet: quantified protein groups
Accession	Description	ΣCoverage	Σ# Proteins	Σ# Unique Peptides	Σ# Peptides	Σ# PSMs	Coverage ARA_C1	# Peptides ARA_C1	# PSM ARA_C1	Coverage ARA_C2	# Peptides ARA_C2	# PSM ARA_C2	Coverage ARA_C3	# Peptides ARA_C3	# PSM ARA_C3	Coverage ARA_S1	# Peptides ARA_S1	# PSM ARA_S1	Coverage ARA_S2	# Peptides ARA_S2	# PSM ARA_S2	Coverage ARA_S3	# Peptides ARA_S3	# PSM ARA_S3	# AAs	MW [kDa]	calc. pI
Q6PSU4	Conarachin (Fragment) OS=Arachis hypogaea OX=3818 PE=2 SV=1 - [Q6PSU4_ARAHY]	85.05	2	6	38	2871	68.22	31	490	80.14	34	465	66.36	32	507	67.99	31	479	70.33	32	451	64.95	30	479	428	48.0653	5.59229
Q6PSU2	Conglutin-7 OS=Arachis hypogaea OX=3818 PE=1 SV=2 - [CONG7_ARAHY]	80.81	1	12	25	1436	78.49	21	218	80.23	22	235	77.33	20	228	80.81	24	268	79.65	21	253	80.23	21	234	172	20.1016	6.34131
Q6IWG5	Glycinin (Fragment) OS=Arachis hypogaea OX=3818 PE=2 SV=1 - [Q6IWG5_ARAHY]	80.2	2	5	43	5039	79.61	38	877	78.82	36	824	79.02	37	855	79.41	37	839	77.06	34	815	77.65	36	829	510	58.0256	5.59229
Q8LKN1	Allergen Arah3/Arah4 OS=Arachis hypogaea OX=3818 PE=3 SV=1 - [Q8LKN1_ARAHY]	79.55	3	1	46	4709	75.28	38	747	76.39	34	788	75.09	36	831	72.3	37	796	70.45	33	779	71	35	768	538	61.7004	5.71924
P43237	Allergen Ara h 1, clone P17 OS=Arachis hypogaea OX=3818 PE=1 SV=1 - [ALL11_ARAHY]	79.48	4	17	68	3528	68.89	58	615	75.57	59	572	68.4	55	598	66.12	52	591	69.38	56	556	67.92	56	596	614	70.2402	6.85889
A0A445BYI5	Uncharacterized protein OS=Arachis hypogaea OX=3818 GN=Ahy_A08g040012 PE=4 SV=1 - [A0A445BYI5_ARAHY]	79.38	1	11	24	1296	79.38	19	193	78.75	19	214	74.38	18	212	78.75	19	236	78.13	18	231	75.63	17	210	160	18.7459	6.32861
Q6T2T4	Storage protein OS=Arachis hypogaea OX=3818 PE=2 SV=1 - [Q6T2T4_ARAHY]	79.29	2	1	44	4709	70.9	35	742	72.01	32	784	70.71	34	831	70.34	35	793	66.04	31	781	70.71	34	778	536	61.4613	5.71924
Q647G9	Conglutin OS=Arachis hypogaea OX=3818 PE=1 SV=1 - [CONG_ARAHY]	78.62	3	20	20	1344	75.86	15	208	78.62	17	222	78.62	17	204	78.62	17	234	73.79	15	234	78.62	17	242	145	16.909	6.52197
E5G077	Ara h 3 allergen OS=Arachis hypogaea OX=3818 GN=ara h 3 PE=3 SV=1 - [E5G077_ARAHY]	78.32	1	1	39	4825	71.88	33	826	71.68	33	793	71.88	34	816	71.68	34	811	69.34	31	783	75.78	34	796	512	58.2697	5.59229
A0A445CPR0	Uncharacterized protein OS=Arachis hypogaea OX=3818 GN=Ahy_A06g027730 PE=3 SV=1 - [A0A445CPR0_ARAHY]	78.3	1	5	49	5206	72.83	40	861	74.72	35	855	70.57	37	918	73.02	40	848	73.58	38	843	72.83	37	881	530	60.4818	5.5542
B6CG41	Non-specific lipid-transfer protein (Fragment) OS=Arachis hypogaea OX=3818 PE=2 SV=1 - [B6CG41_ARAHY]	77.17	2	3	5	41	77.17	5	7	77.17	5	7	63.04	4	5	63.04	4	5	77.17	5	8	77.17	5	9	92	9.04854	8.89502
A0A445CPR7	Uncharacterized protein OS=Arachis hypogaea OX=3818 GN=Ahy_A06g027766 PE=3 SV=1 - [A0A445CPR7_ARAHY]	77.08	1	1	49	5320	73.48	41	856	74.24	36	888	70.45	36	932	72.16	40	873	75	41	863	73.86	39	908	528	60.1967	5.5542
A0A444XWG6	Glyceraldehyde-3-phosphate dehydrogenase OS=Arachis hypogaea OX=3818 GN=Ahy_B08g088981 PE=3 SV=1 - [A0A444XWG6_ARAHY]	77.08	4	1	20	224	65.77	15	44	72.62	17	36	68.15	18	48	69.94	15	34	70.54	15	42	42.26	11	20	336	36.51	7.54736
A0A445DWQ9	Glyceraldehyde-3-phosphate dehydrogenase OS=Arachis hypogaea OX=3818 GN=Ahy_A03g014022 PE=3 SV=1 - [A0A445DWQ9_ARAHY]	77.08	4	1	20	219	65.77	15	42	72.62	17	35	68.15	18	46	69.94	15	33	70.54	15	43	42.26	11	20	336	36.5241	7.54736
Q9FZ11	Gly1 OS=Arachis hypogaea OX=3818 GN=Gly1 PE=2 SV=1 - [Q9FZ11_ARAHY]	76.94	1	1	49	5240	73.35	41	837	74.1	36	874	70.32	36	919	72.02	40	865	74.86	41	853	67.49	38	892	529	60.4118	5.64307
A0A444XQT1	Uncharacterized protein OS=Arachis hypogaea OX=3818 GN=Ahy_B09g098228 PE=4 SV=1 - [A0A444XQT1_ARAHY]	73.86	2	16	16	96	58.51	12	18	40.25	9	15	50.21	11	19	43.57	9	17	40.25	8	17	31.12	6	10	241	27.5254	5.45264
B5TYU1	Arachin Arah3 isoform OS=Arachis hypogaea OX=3818 PE=1 SV=1 - [B5TYU1_ARAHY]	73.58	1	1	43	4873	69.06	33	781	67.92	30	814	69.43	32	849	68.11	36	805	66.79	33	791	70.19	34	833	530	60.5868	5.5542
A0A445CPS9	Uncharacterized protein OS=Arachis hypogaea OX=3818 GN=Ahy_A06g027767 PE=3 SV=1 - [A0A445CPS9_ARAHY]	71.65	1	7	22	961	71.65	21	167	71.65	21	160	71.65	20	158	61.98	19	187	52.97	17	150	54.73	18	139	455	51.1442	5.46533
A0A445DIT9	Uncharacterized protein OS=Arachis hypogaea OX=3818 GN=Ahy_A04g020925 PE=4 SV=1 - [A0A445DIT9_ARAHY]	69.27	3	11	11	51	35.42	6	8	57.29	9	11	49.48	7	9	38.54	7	9	45.83	7	10	29.69	4	4	192	21.7326	9.40771
A0A445AEY9	Uncharacterized protein OS=Arachis hypogaea OX=3818 GN=Ahy_B02g058604 PE=3 SV=1 - [A0A445AEY9_ARAHY]	69.03	2	8	39	1399	66.94	34	197	57.74	31	230	67.74	34	251	52.9	32	245	66.77	35	241	55.16	27	235	620	71.5884	6.18896
A0A445AL51	Non-specific lipid-transfer protein OS=Arachis hypogaea OX=3818 GN=Ahy_B02g061489 PE=3 SV=1 - [A0A445AL51_ARAHY]	67.52	3	5	6	35	52.14	4	4	67.52	6	7	67.52	6	7	49.57	5	7	49.57	5	5	60.68	5	5	117	11.7519	8.92432
Q647H1	Conarachin OS=Arachis hypogaea OX=3818 PE=2 SV=1 - [Q647H1_ARAHY]	66.77	1	13	44	1335	64.8	36	197	54.38	32	218	65.41	37	241	54.53	34	230	63.75	36	226	58.31	29	223	662	75.8871	5.40186
A0A445BXW2	Uncharacterized protein OS=Arachis hypogaea OX=3818 GN=Ahy_A08g040016 PE=4 SV=1 - [A0A445BXW2_ARAHY]	66.46	1	5	14	236	57.93	9	29	66.46	13	46	64.63	11	35	60.98	12	48	46.34	7	40	64.63	11	38	164	19.3263	7.59131
A1DZF0	Arachin 6 OS=Arachis hypogaea OX=3818 PE=2 SV=1 - [A1DZF0_ARAHY]	66.35	3	2	32	3961	62.95	25	602	59.17	24	651	57.66	24	703	55.58	26	670	62.38	25	659	56.9	24	676	529	60.3387	5.5415
A0A444YLS7	Uncharacterized protein OS=Arachis hypogaea OX=3818 GN=Ahy_B06g081746 PE=3 SV=1 - [A0A444YLS7_ARAHY]	66.32	1	9	20	423	55.79	18	79	50	18	72	55.79	18	77	50.83	17	59	48.55	17	65	56.82	18	71	484	54.5207	5.59229
P01066	Bowman-Birk type proteinase inhibitor A-II OS=Arachis hypogaea OX=3818 PE=1 SV=1 - [IBB1_ARAHY]	65.71	3	1	2	6	27.14	1	1	27.14	1	1	38.57	1	1				27.14	1	1	65.71	2	2	70	7.62807	5.2876
A7LB60	Steroleosin-A OS=Arachis hypogaea OX=3818 GN=STO-A PE=2 SV=1 - [A7LB60_ARAHY]	65.62	2	5	18	159	53.3	15	28	52.44	15	27	50.43	15	32	48.42	14	26	52.44	15	31	38.68	11	15	349	38.6671	6.93213
O82580	Glycinin (Fragment) OS=Arachis hypogaea OX=3818 GN=Arah3 PE=2 SV=1 - [O82580_ARAHY]	65.29	1	8	34	3113	56.8	24	466	59.57	23	516	54.24	24	531	61.34	29	527	48.92	24	519	57	26	554	507	58.3147	5.93506
Q0PKR5	Proteinase inhibitor (Fragment) OS=Arachis hypogaea OX=3818 GN=PI PE=2 SV=1 - [Q0PKR5_ARAHY]	64.06	3	1	2	8							42.19	1	1				64.06	1	6	42.19	1	1	64	7.07986	5.90967
A0A0F7GF62	Annexin OS=Arachis hypogaea OX=3818 GN=AnnAh6 PE=2 SV=1 - [A0A0F7GF62_ARAHY]	63.81	5	2	26	242	60.95	24	42	61.59	21	42	63.49	23	40	61.27	21	39	61.59	21	50	60.95	19	29	315	36.1119	8.51416
F6KLJ6	Annexin OS=Arachis hypogaea var. vulgaris OX=925390 PE=2 SV=1 - [F6KLJ6_ARAHY]	63.81	5	2	26	249	60.95	24	44	61.59	21	42	63.49	23	45	61.27	21	39	61.59	21	50	60.95	19	29	315	36.1309	8.29443
A0A444ZQ84	Uncharacterized protein OS=Arachis hypogaea OX=3818 GN=Ahy_A04g017726 PE=4 SV=1 - [A0A444ZQ84_ARAHY]	63.41	2	10	12	75	47.46	9	12	49.28	9	12	57.25	10	14	52.9	9	12	63.41	12	17	32.97	7	8	276	29.6294	8.22119
B3EWP3	Defensin 1 (Fragment) OS=Arachis hypogaea OX=3818 PE=1 SV=1 - [DEF1_ARAHY]	63.38	2	5	5	34	47.89	3	4	50.7	4	7	63.38	5	8	47.89	3	6	47.89	3	4	47.89	3	5	71	7.90362	7.59131
A0A444ZYJ8	Uncharacterized protein OS=Arachis hypogaea OX=3818 GN=Ahy_B03g063987 PE=3 SV=1 - [A0A444ZYJ8_ARAHY]	63.04	1	4	17	149	50.72	14	25	45.85	13	25	53.87	15	30	51.86	14	26	57.88	15	30	31.81	9	13	349	38.6872	7.1958
A0A445B3G3	Uncharacterized protein OS=Arachis hypogaea OX=3818 GN=Ahy_A10g047731 PE=4 SV=1 - [A0A445B3G3_ARAHY]	63.04	7	5	13	54	43.84	8	10	44.57	9	12	35.51	7	8	34.42	6	7	48.55	10	12	16.67	3	5	276	29.8213	8.60205
A0A444Y5I1	Uncharacterized protein OS=Arachis hypogaea OX=3818 GN=Ahy_B08g093176 PE=4 SV=1 - [A0A444Y5I1_ARAHY]	62.8	2	4	12	249	57.93	9	34	62.8	11	47	62.8	11	42	59.15	11	45	44.51	7	41	62.8	10	40	164	19.3543	7.89893
Q0Q0Q8	Type 4 metallothionein OS=Arachis hypogaea OX=3818 GN=MT4b PE=2 SV=1 - [Q0Q0Q8_ARAHY]	62.2	2	3	3	4				48.78	2	2				24.39	2	2							82	8.17924	7.59131
A0A2R9ZPY0	Arachin Ahy-2 OS=Arachis hypogaea OX=3818 GN=Ahy_B06g081745 PE=4 SV=1 - [A0A2R9ZPY0_ARAHY]	61.96	1	20	22	415	56.74	18	68	44.78	16	70	56.74	18	75	61.96	21	69	49.57	17	63	58.48	19	70	460	52.311	6.87354
A0A444WPC6	Uncharacterized protein OS=Arachis hypogaea OX=3818 GN=Ahy_Scaffold6g107869 PE=4 SV=1 - [A0A444WPC6_ARAHY]	61.54	1	2	4	12	42.86	3	3	29.67	2	2	29.67	2	3	29.67	2	2	30.77	2	2				91	10.256	4.79248
A0A444Y8T2	Lipoxygenase OS=Arachis hypogaea OX=3818 GN=Ahy_B08g094357 PE=3 SV=1 - [A0A444Y8T2_ARAHY]	61.53	38	6	40	246	44.38	27	38	39.51	26	40	48.44	32	51	48.78	30	46	40.21	25	42	35.23	22	29	863	97.4578	5.57959
A0A445BUX1	Lipoxygenase OS=Arachis hypogaea OX=3818 GN=Ahy_A08g038998 PE=3 SV=1 - [A0A445BUX1_ARAHY]	61.41	37	6	39	245	46.93	29	41	38.93	25	38	44.96	29	48	50.06	31	48	38.59	24	42	32.1	21	28	863	97.5228	5.66846
A0A445C8P5	Aminopeptidase OS=Arachis hypogaea OX=3818 GN=Ahy_A07g033251 PE=3 SV=1 - [A0A445C8P5_ARAHY]	60.78	4	13	41	301	52.57	34	51	50.17	32	47	49.49	33	48	52.34	33	53	52.22	33	68	44.01	26	34	877	98.7393	5.42725
A0A445DQZ7	Uncharacterized protein OS=Arachis hypogaea OX=3818 GN=Ahy_A03g011527 PE=3 SV=1 - [A0A445DQZ7_ARAHY]	60.39	16	2	8	35	50.65	6	8	46.75	6	7	27.92	4	6	40.26	5	6	33.12	4	4	22.08	3	4	154	17.5769	6.06201
E5G076	Ara h 1 allergen OS=Arachis hypogaea OX=3818 GN=ara h 1 PE=4 SV=1 - [E5G076_ARAHY]	60.26	1	5	47	2564	51.86	42	457	58.32	41	427	49.92	37	457	50.24	37	409	52.34	39	394	49.6	38	420	619	70.7443	6.63916
A0A444YD22	Uncharacterized protein OS=Arachis hypogaea OX=3818 GN=Ahy_A07g032017 PE=3 SV=1 - [A0A444YD22_ARAHY]	60	7	4	9	36	33.75	5	6	35	6	8	23.75	4	5	24.38	4	6	42.5	5	7	21.25	3	4	160	18.1914	6.60986
A0A445BUD2	Aminopeptidase OS=Arachis hypogaea OX=3818 GN=Ahy_A08g038721 PE=3 SV=1 - [A0A445BUD2_ARAHY]	59.25	4	11	40	262	47.03	30	42	48.4	31	43	46.46	31	43	50.23	32	48	45.09	28	56	40.75	24	30	876	98.6353	5.45264
A0A444YGS2	Uncharacterized protein OS=Arachis hypogaea OX=3818 GN=Ahy_B06g079954 PE=4 SV=1 - [A0A444YGS2_ARAHY]	59.23	1	8	29	892	57.73	28	168	56.22	26	151	57.51	28	163	56.22	27	132	56.22	25	144	54.72	25	134	466	52.9856	6.60986
A0A445BA28	Uncharacterized protein OS=Arachis hypogaea OX=3818 GN=Ahy_A10g050664 PE=3 SV=1 - [A0A445BA28_ARAHY]	59.07	2	8	10	41	37.21	6	6	30.7	6	7	41.86	7	7	31.63	6	8	35.35	7	9	21.86	4	4	215	24.88	5.70654
A0A444X591	Uncharacterized protein OS=Arachis hypogaea OX=3818 GN=Ahy_B10g104352 PE=3 SV=1 - [A0A444X591_ARAHY]	58.62	12	5	14	89	50.93	12	17	26.79	8	8	43.5	11	13	48.01	12	21	45.09	11	17	32.36	8	13	377	41.6569	5.49072
A0A445E857	Uncharacterized protein OS=Arachis hypogaea OX=3818 GN=Ahy_A02g005845 PE=4 SV=1 - [A0A445E857_ARAHY]	58.16	3	7	7	66	42.35	5	11	52.55	6	15	52.55	6	12	38.78	4	11	38.78	4	13	20.92	2	4	196	21.7901	8.23584
A0A445CNJ4	Uncharacterized protein OS=Arachis hypogaea OX=3818 GN=Ahy_A06g027410 PE=4 SV=1 - [A0A445CNJ4_ARAHY]	56.64	1	12	13	72	49.65	10	15	41.96	9	12	40.56	9	16	38.81	9	11	44.41	9	14	18.88	4	4	286	31.1637	6.63916
A0A445CG11	Annexin OS=Arachis hypogaea OX=3818 GN=Ahy_A07g036384 PE=3 SV=1 - [A0A445CG11_ARAHY]	55.38	8	1	16	63	39.24	11	15	41.77	10	14	30.7	9	11	43.04	12	14	19.62	5	7	7.28	2	2	316	36.0499	7.1665
A0A445CDS5	Annexin OS=Arachis hypogaea OX=3818 GN=Ahy_A07g035392 PE=3 SV=1 - [A0A445CDS5_ARAHY]	55.38	7	1	16	66	39.24	11	15	45.57	11	15	34.49	10	12	43.04	12	14	23.42	6	8	7.28	2	2	316	36.0879	7.2251
A0A445E5K1	Uncharacterized protein OS=Arachis hypogaea OX=3818 GN=Ahy_A02g004966 PE=4 SV=1 - [A0A445E5K1_ARAHY]	54.59	1	1	8	55	54.59	8	11	42.51	5	10	51.21	7	11	28.02	4	8	51.21	6	10	14.98	2	5	207	22.6274	6.40479
A0A444YLR8	Uncharacterized protein OS=Arachis hypogaea OX=3818 GN=Ahy_B06g081675 PE=3 SV=1 - [A0A444YLR8_ARAHY]	54.25	1	4	23	137	47.59	17	26	43.22	18	27	47.59	18	29	39.08	13	20	42.76	13	21	30.11	9	14	435	47.8163	5.50342
A0A445CKJ3	Uncharacterized protein OS=Arachis hypogaea OX=3818 GN=Ahy_A06g026466 PE=4 SV=1 - [A0A445CKJ3_ARAHY]	54.03	1	7	27	591	47.84	24	111	46.53	23	98	47.65	25	119	42.78	22	88	46.53	22	88	47.65	24	87	533	59.7994	7.48877
A0A445EM48	Uncharacterized protein OS=Arachis hypogaea OX=3818 GN=Ahy_A01g001123 PE=4 SV=1 - [A0A445EM48_ARAHY]	53.29	5	4	15	710	48.03	13	125	32.24	11	89	48.03	13	136	53.29	14	134	50.66	12	117	48.03	12	109	304	33.0282	6.41748
A0A445AWA2	Uncharacterized protein OS=Arachis hypogaea OX=3818 GN=Ahy_B01g055454 PE=4 SV=1 - [A0A445AWA2_ARAHY]	53.29	5	3	14	584	50.99	13	96	50.66	12	92	50.99	13	114	37.83	12	98	50.66	11	95	50.99	12	89	304	33.0171	5.89697
E5FHY1	Late embryogenesis abundant protein group 1 protein OS=Arachis hypogaea OX=3818 GN=LEA1-2 PE=2 SV=1 - [E5FHY1_ARAHY]	53.19	4	1	4	29	53.19	4	6	53.19	4	5	39.36	3	3	39.36	3	4	53.19	4	6	53.19	4	5	94	10.134	6.12549
B4UW51	Class II small heat shock protein Le-HSP17.6 (Fragment) OS=Arachis hypogaea OX=3818 PE=2 SV=1 - [B4UW51_ARAHY]	52.71	4	4	4	9	20.93	1	1	19.38	2	2	7.75	1	1	24.03	2	2	12.4	1	1	24.03	2	2	129	14.4506	8.93896
Q4U4M1	LEA protein (Fragment) OS=Arachis hypogaea OX=3818 PE=2 SV=1 - [Q4U4M1_ARAHY]	52.63	7	1	4	31	52.63	4	7	52.63	4	6	38.95	3	3	38.95	3	4	52.63	4	6	52.63	4	5	95	10.408	5.31299
O20356	Ribulose bisphosphate carboxylase large chain (Fragment) OS=Arachis hypogaea OX=3818 GN=rbcL PE=3 SV=1 - [O20356_ARAHY]	51.61	29	21	21	111	25.16	11	17	41.29	14	21	44.52	16	22	32.9	14	23	46.88	15	19	17.85	8	9	465	51.4931	6.63916
A0A445BCY2	Elongation factor 1-alpha OS=Arachis hypogaea OX=3818 GN=Ahy_A09g041496 PE=3 SV=1 - [A0A445BCY2_ARAHY]	51.45	2	16	16	143	28.41	10	14	33.56	10	16	47.2	14	24	34.45	11	40	36.91	12	30	23.94	8	19	447	49.2467	9.0708
A7LB59	Steroleosin-B OS=Arachis hypogaea OX=3818 GN=STO-B PE=2 SV=1 - [A7LB59_ARAHY]	51.27	3	16	16	124	45.61	14	22	38.53	12	19	43.06	13	21	37.11	11	22	45.89	14	24	43.63	13	16	353	39.5721	6.63916
A0A445E8H8	Uncharacterized protein OS=Arachis hypogaea OX=3818 GN=Ahy_A02g005847 PE=4 SV=1 - [A0A445E8H8_ARAHY]	51.21	1	3	9	65	51.21	9	12	42.51	7	12	51.21	8	12	42.03	6	10	51.21	8	12	28.99	4	7	207	22.6264	6.68311
E9LFE8	11S arachin (Fragment) OS=Arachis hypogaea OX=3818 PE=2 SV=1 - [E9LFE8_ARAHY]	51.15	1	1	13	98	51.15	11	18	47.69	11	18	51.15	12	23	42.69	9	14	43.46	8	15	29.23	5	10	260	28.2724	5.16064
A0A445BRP0	Catalase OS=Arachis hypogaea OX=3818 GN=Ahy_A08g037744 PE=3 SV=1 - [A0A445BRP0_ARAHY]	50.92	2	17	20	124	45.21	17	22	38.29	15	18	42.57	15	21	37.07	15	25	47.86	18	25	31.98	12	13	491	57.0024	7.40088
A0A444YJM4	Uncharacterized protein OS=Arachis hypogaea OX=3818 GN=Ahy_A03g010432 PE=3 SV=1 - [A0A444YJM4_ARAHY]	50.67	2	6	6	17	30	4	4	37.33	4	4	29.33	4	4	7.33	1	1	30	3	3	7.33	1	1	150	16.2857	10.8726
A0A445EEP4	Uncharacterized protein OS=Arachis hypogaea OX=3818 GN=Ahy_A02g008586 PE=4 SV=1 - [A0A445EEP4_ARAHY]	50.44	2	7	19	96	40.39	13	17	38.21	14	17	36.68	14	19	29.48	10	15	36.24	13	16	28.38	10	12	458	51.4164	6.32861
A0A444ZWW5	Uncharacterized protein OS=Arachis hypogaea OX=3818 GN=Ahy_B03g063189 PE=3 SV=1 - [A0A444ZWW5_ARAHY]	50.33	13	1	7	29	31.79	4	6	27.81	4	5	19.21	3	5	29.8	4	5	31.79	4	4	21.85	3	4	151	17.2298	6.59521
A0A444YR78	Uncharacterized protein OS=Arachis hypogaea OX=3818 GN=Ahy_B06g084100 PE=3 SV=1 - [A0A444YR78_ARAHY]	50.26	4	23	26	98	25.13	12	15	27.62	15	18	37.04	17	21	30.63	16	18	32.98	16	18	15.58	7	8	764	84.3657	6.46826
A0A445CCX1	Catalase OS=Arachis hypogaea OX=3818 GN=Ahy_A07g034852 PE=3 SV=1 - [A0A445CCX1_ARAHY]	49.19	1	15	18	85	32.19	12	16	39.88	14	16	27.13	10	13	33.2	12	15	29.96	10	16	20.65	7	9	494	57.1797	7.29834
A0A445CL48	Uncharacterized protein OS=Arachis hypogaea OX=3818 GN=Ahy_A06g026636 PE=3 SV=1 - [A0A445CL48_ARAHY]	49.07	5	1	12	68	35.01	9	14	16.18	5	5	36.6	9	10	37.4	9	14	36.07	8	13	26.53	7	12	377	41.6559	5.49072
A0A444Y0J8	Phosphoglycerate kinase OS=Arachis hypogaea OX=3818 GN=Ahy_B08g090732 PE=3 SV=1 - [A0A444Y0J8_ARAHY]	49.07	3	14	16	92	37.38	12	19	40.19	13	17	36.68	13	15	37.62	12	19	30.14	10	13	20.09	6	9	428	45.2693	8.07471
A0A444XW77	ATP synthase subunit beta OS=Arachis hypogaea OX=3818 GN=Ahy_A09g042123 PE=3 SV=1 - [A0A444XW77_ARAHY]	48.93	9	20	20	82	34.82	13	15	33.04	12	14	32.32	13	16	28.04	10	14	30	12	14	23.75	9	9	560	59.7023	6.20166
A0A444XPQ9	Uncharacterized protein OS=Arachis hypogaea OX=3818 GN=Ahy_B09g097453 PE=3 SV=1 - [A0A444XPQ9_ARAHY]	48.84	1	1	1	4				48.84	1	4													86	9.10602	6.43018
A0A445DM34	Uncharacterized protein OS=Arachis hypogaea OX=3818 GN=Ahy_A03g010367 PE=4 SV=1 - [A0A445DM34_ARAHY]	48.8	1	11	11	47	40.8	8	10	32	7	9	34	6	9	32	6	8	38	7	7	19.2	4	4	250	27.8321	6.63916
A0A445BAE6	Uncharacterized protein OS=Arachis hypogaea OX=3818 GN=Ahy_A10g050757 PE=3 SV=1 - [A0A445BAE6_ARAHY]	48.54	5	3	12	58	31.56	8	12	12.73	4	4	31.56	8	9	34.75	8	13	33.95	7	11	17.51	4	9	377	41.619	5.49072
A0A444Z225	Formate dehydrogenase, mitochondrial OS=Arachis hypogaea OX=3818 GN=Ahy_A05g022553 PE=3 SV=1 - [A0A444Z225_ARAHY]	47.78	1	12	12	34	24.54	7	7	22.19	7	7	22.19	6	6	18.02	7	7	27.42	6	6	2.35	1	1	383	42.0306	7.12256
A0A444XS90	Peptidyl-prolyl cis-trans isomerase OS=Arachis hypogaea OX=3818 GN=Ahy_B09g098848 PE=3 SV=1 - [A0A444XS90_ARAHY]	47.73	3	2	7	30	23.86	5	6	17.61	4	5	28.41	5	7	27.84	4	6	36.36	4	4	13.07	2	2	176	18.8273	6.53662
A0A445BCL3	Peptidyl-prolyl cis-trans isomerase OS=Arachis hypogaea OX=3818 GN=Ahy_A09g041385 PE=3 SV=1 - [A0A445BCL3_ARAHY]	47.67	2	3	6	21	27.33	4	4	32.56	4	4	19.77	3	3	27.91	4	4	23.84	2	3	28.49	3	3	172	18.374	7.34229
Q9SQH7	Glycinin OS=Arachis hypogaea OX=3818 GN=Arah4 PE=2 SV=1 - [Q9SQH7_ARAHY]	47.55	1	2	25	3387	44.91	19	504	46.42	19	556	45.66	20	603	42.83	20	572	44.34	19	567	44.15	18	585	530	60.9738	5.68115
A0A0A6ZDR9	Serine hydroxymethyltransferase OS=Arachis hypogaea OX=3818 PE=2 SV=1 - [A0A0A6ZDR9_ARAHY]	47.35	5	16	16	52	26.33	9	9	21.87	9	9	27.39	10	10	25.27	9	9	30.79	11	13	5.73	2	2	471	51.9773	7.28369
A0A445AUZ4	Ribulose bisphosphate carboxylase small chain OS=Arachis hypogaea OX=3818 GN=Ahy_B01g055073 PE=3 SV=1 - [A0A445AUZ4_ARAHY]	47.27	2	10	10	43	30.91	6	7	29.55	6	7	43.64	9	11	25.91	6	9	23.18	5	7	7.27	2	2	220	25.5215	8.98291
A0A444ZFF7	Uncharacterized protein OS=Arachis hypogaea OX=3818 GN=Ahy_B04g070188 PE=3 SV=1 - [A0A444ZFF7_ARAHY]	47.06	1	2	5	18	20.26	2	2	20.26	2	2	47.06	5	7	47.06	5	5	9.15	1	1	11.11	1	1	153	16.4205	5.36377
A0A444XFZ7	Uncharacterized protein OS=Arachis hypogaea OX=3818 GN=Ahy_A09g045636 PE=3 SV=1 - [A0A444XFZ7_ARAHY]	46.68	9	0	11	55	39.52	9	14	13.26	4	4	29.44	7	8	31.83	8	11	27.59	6	9	18.04	5	9	377	41.6939	5.49072
A0A445CE04	Uncharacterized protein OS=Arachis hypogaea OX=3818 GN=Ahy_A07g035489 PE=3 SV=1 - [A0A445CE04_ARAHY]	46.38	1	2	6	33	38.16	4	6	46.38	6	9	37.68	5	7	19.81	2	4	28.5	3	5	4.83	1	2	207	21.0092	7.43018
A0A444WVZ3	Uncharacterized protein OS=Arachis hypogaea OX=3818 GN=Ahy_Scaffold1g107459 PE=4 SV=1 - [A0A444WVZ3_ARAHY]	46.27	1	1	1	5													46.27	1	5				67	7.20523	4.61475
A0A445DQ58	UTP--glucose-1-phosphate uridylyltransferase OS=Arachis hypogaea OX=3818 GN=Ahy_A03g011249 PE=3 SV=1 - [A0A445DQ58_ARAHY]	44.84	4	15	15	51	27.79	10	10	29.26	10	11	32.21	10	11	27.37	8	8	24.21	8	9	6.53	2	2	475	51.9804	5.8335
A0A444YX13	Uncharacterized protein OS=Arachis hypogaea OX=3818 GN=Ahy_B05g073767 PE=3 SV=1 - [A0A444YX13_ARAHY]	44.65	1	2	8	14	15.09	2	2	4.4	1	1	35.22	6	6	20.75	3	3	4.4	1	1	4.4	1	1	159	18.2189	6.11279
A0A445A4C5	Uncharacterized protein OS=Arachis hypogaea OX=3818 GN=Ahy_A03g015035 PE=4 SV=1 - [A0A445A4C5_ARAHY]	44.64	13	3	3	12	11.82	1	2	44.64	3	3	11.82	1	1	44.64	3	3	32.82	2	2	11.82	1	1	457	51.1745	7.60596
A0A445DA67	Uncharacterized protein OS=Arachis hypogaea OX=3818 GN=Ahy_A04g017161 PE=3 SV=1 - [A0A445DA67_ARAHY]	44.56	6	1	11	56	41.64	10	15	15.38	5	5	29.44	7	8	31.83	8	11	23.34	5	8	18.04	5	9	377	41.7029	5.49072
A0A445A9V2	Uncharacterized protein OS=Arachis hypogaea OX=3818 GN=Ahy_B03g068399 PE=4 SV=1 - [A0A445A9V2_ARAHY]	44.31	1	2	8	77	40.39	7	13	40.39	7	14	40	7	17	30.98	6	10	36.86	7	10	40.39	7	13	255	27.256	7.62061
A1E2B0	11S seed storage globulin B1 OS=Arachis hypogaea OX=3818 PE=2 SV=1 - [A1E2B0_ARAHY]	44.26	1	1	14	61	27.21	7	10	29.18	10	13	27.21	8	10	38.69	9	12	24.59	6	9	22.95	5	7	305	33.4988	4.95752
A0A445E480	Uncharacterized protein OS=Arachis hypogaea OX=3818 GN=Ahy_A03g016759 PE=4 SV=1 - [A0A445E480_ARAHY]	43.97	1	2	8	84	40.08	7	14	40.08	7	15	39.69	7	16	40.08	7	12	36.58	7	12	40.08	7	15	257	27.4	7.62061
A0A444ZBJ8	Uncharacterized protein OS=Arachis hypogaea OX=3818 GN=Ahy_B04g069068 PE=4 SV=1 - [A0A444ZBJ8_ARAHY]	43.7	2	7	7	18	21.43	4	4	20.17	4	4	9.66	2	3	27.73	4	5	10.08	2	2				238	26.7683	6.99072
A0A445CAE3	Uncharacterized protein OS=Arachis hypogaea OX=3818 GN=Ahy_A07g033904 PE=3 SV=1 - [A0A445CAE3_ARAHY]	43.26	11	14	15	70	31.61	11	15	28.5	9	13	37.82	13	13	31.61	10	12	23.06	9	11	12.95	5	6	386	41.8151	6.27783
A0A444Y8D3	Uncharacterized protein OS=Arachis hypogaea OX=3818 GN=Ahy_B08g094191 PE=3 SV=1 - [A0A444Y8D3_ARAHY]	43.25	5	8	8	16	18.25	3	3	6.75	2	2	39.29	7	7	15.87	3	3	3.57	1	1				252	27.0801	6.55127
A0A445ENZ0	Histone H4 OS=Arachis hypogaea OX=3818 GN=Ahy_A01g001515 PE=3 SV=1 - [A0A445ENZ0_ARAHY]	43.18	7	4	4	28	43.18	4	5	43.18	4	5	43.18	4	5	31.82	3	4	31.82	3	6	18.18	2	3	176	19.71	11.2827
A0A445DP36	Uncharacterized protein OS=Arachis hypogaea OX=3818 GN=Ahy_A03g010952 PE=4 SV=1 - [A0A445DP36_ARAHY]	43.12	2	9	9	37	20.29	4	5	32.25	6	8	35.51	7	7	31.52	7	8	19.57	4	6	16.3	3	3	276	29.6713	6.88818
A0A445C9Y8	Protein disulfide-isomerase OS=Arachis hypogaea OX=3818 GN=Ahy_A07g033739 PE=3 SV=1 - [A0A445C9Y8_ARAHY]	43.03	1	19	19	85	36.15	16	20	29.47	12	14	36.15	16	18	21.41	8	9	31.24	11	15	18.47	8	9	509	56.9829	5.08447
A0A444ZK21	Ferritin OS=Arachis hypogaea OX=3818 GN=Ahy_B04g071101 PE=3 SV=1 - [A0A444ZK21_ARAHY]	42.91	2	7	8	39	33.2	7	10	25.91	5	5	29.96	6	7	34.01	6	7	18.62	4	4	18.62	4	6	247	28.2342	6.45557
P01067	Bowman-Birk type proteinase inhibitor B-II OS=Arachis hypogaea OX=3818 PE=1 SV=1 - [IBB2_ARAHY]	42.86	1	1	1	9	42.86	1	6										42.86	1	3				63	6.78981	7.35693
A0A445CYN1	Uncharacterized protein OS=Arachis hypogaea OX=3818 GN=Ahy_A05g021784 PE=3 SV=1 - [A0A445CYN1_ARAHY]	42.86	1	1	7	14	14.91	2	2	13.66	2	2	24.22	4	4	20.5	3	3	13.66	2	2	4.35	1	1	161	18.375	6.11279
A0A444XIH0	Uncharacterized protein OS=Arachis hypogaea OX=3818 GN=Ahy_B09g096084 PE=3 SV=1 - [A0A444XIH0_ARAHY]	42.48	17	4	6	23	37.91	5	5	20.92	3	3	21.57	3	3	20.92	3	4	33.33	5	6	11.76	2	2	153	17.6813	8.41162
A0A445CQ67	Uncharacterized protein OS=Arachis hypogaea OX=3818 GN=Ahy_A06g027922 PE=3 SV=1 - [A0A445CQ67_ARAHY]	42.34	6	13	13	40	28.6	10	10	22.75	7	7	28.6	8	9	18.69	6	7	14.86	5	6	3.38	1	1	444	47.6986	6.56592
E5FHZ7	Late embryogenesis abundant protein group 9 protein OS=Arachis hypogaea OX=3818 GN=LEA9-1 PE=2 SV=1 - [E5FHZ7_ARAHY]	41.99	1	1	6	39	19.34	3	6	23.76	4	7	34.25	4	6	41.99	6	8	33.15	4	9	14.92	2	3	181	19.4081	9.99365
A0A444XS93	Uncharacterized protein OS=Arachis hypogaea OX=3818 GN=Ahy_B09g098850 PE=4 SV=1 - [A0A444XS93_ARAHY]	41.99	1	1	6	35	13.81	2	5	18.23	3	6	28.73	3	5	41.99	6	8	33.15	4	9	9.39	1	2	181	19.3481	9.99365
A0A445AX60	Pyruvate, phosphate dikinase OS=Arachis hypogaea OX=3818 GN=Ahy_B01g055796 PE=3 SV=1 - [A0A445AX60_ARAHY]	41.95	6	29	29	83	26.97	16	16	15.98	12	13	22.97	14	16	22.42	15	15	23.09	15	18	6.77	4	5	901	98.1199	5.35107
A0A445DT38	Uncharacterized protein OS=Arachis hypogaea OX=3818 GN=Ahy_A03g012296 PE=3 SV=1 - [A0A445DT38_ARAHY]	41.89	1	2	2	17	41.89	2	4	29.73	1	2	41.89	2	3	41.89	2	3	41.89	2	3	29.73	1	2	74	8.27582	8.08936
A0A444ZKS5	Non-specific lipid-transfer protein OS=Arachis hypogaea OX=3818 GN=Ahy_B04g071450 PE=3 SV=1 - [A0A444ZKS5_ARAHY]	41.67	1	4	4	18	41.67	4	4	27.5	2	3	26.67	3	3	14.17	2	2	26.67	3	4	19.17	2	2	120	12.8535	8.51416
T2B9M0	Fructose-bisphosphate aldolase OS=Arachis hypogaea OX=3818 GN=Ahy_A07g032979 PE=2 SV=1 - [T2B9M0_ARAHY]	41.62	4	8	11	43	27.93	5	6	21.79	7	8	20.67	5	6	32.68	7	10	27.09	8	9	14.8	4	4	358	38.3589	7.1958
Q647G5	Oleosin 1 OS=Arachis hypogaea OX=3818 GN=Ahy_A06g029932 PE=2 SV=2 - [Q647G5_ARAHY]	41.42	2	5	8	145	41.42	8	29	37.87	7	29	41.42	7	31	35.5	6	21	35.5	6	22	27.22	5	13	169	17.7414	9.5835
A0A445AI08	Uncharacterized protein OS=Arachis hypogaea OX=3818 GN=Ahy_B02g060147 PE=4 SV=1 - [A0A445AI08_ARAHY]	41.18	1	3	15	89	32.9	10	13	30.94	11	16	28.54	11	18	23.97	8	15	32.24	11	15	22.88	8	12	459	51.5963	6.18896
A0A445B9L1	Glyceraldehyde-3-phosphate dehydrogenase OS=Arachis hypogaea OX=3818 GN=Ahy_A10g050542 PE=3 SV=1 - [A0A445B9L1_ARAHY]	41	4	4	9	82	15.63	5	15	21.53	6	14	21.53	6	15	22.42	6	14	24.19	5	16	13.57	4	8	339	36.8181	7.51807
A0A445E4H2	Uncharacterized protein OS=Arachis hypogaea OX=3818 GN=Ahy_A03g016839 PE=4 SV=1 - [A0A445E4H2_ARAHY]	40.93	1	4	20	331	40.93	20	54	37.94	17	59	40.93	19	62	39.93	17	49	38.27	16	56	39.93	17	51	601	67.3766	5.69385
A0A445ED48	ATP synthase subunit alpha OS=Arachis hypogaea OX=3818 GN=Ahy_A02g007714 PE=3 SV=1 - [A0A445ED48_ARAHY]	40.68	11	10	15	76	29.3	11	16	24.94	10	12	31.96	11	15	21.07	8	9	31.23	11	14	24.21	9	10	413	44.6734	6.58057
A0A445DMI3	Uncharacterized protein OS=Arachis hypogaea OX=3818 GN=Ahy_A03g010415 PE=3 SV=1 - [A0A445DMI3_ARAHY]	40.43	4	12	12	30	13.83	4	5	29.36	7	8	22.55	5	7	17.23	6	6	11.28	3	3	2.77	1	1	470	49.9533	8.19189
A0A444WPV8	Uncharacterized protein OS=Arachis hypogaea OX=3818 GN=Ahy_B04g070156 PE=3 SV=1 - [A0A444WPV8_ARAHY]	40.41	3	4	7	20	15.54	2	2	15.54	2	3	16.06	3	3	31.61	5	6	25.39	4	5	9.84	1	1	193	22.1695	7.47412
A0A445C5U7	Uncharacterized protein OS=Arachis hypogaea OX=3818 GN=Ahy_A07g032010 PE=3 SV=1 - [A0A445C5U7_ARAHY]	40.35	7	4	5	21	32.46	4	4	28.95	3	5	18.42	2	3	38.6	4	5	14.04	1	2	23.68	2	2	114	12.6576	7.26904
A0A445AA44	Uncharacterized protein OS=Arachis hypogaea OX=3818 GN=Ahy_B03g068481 PE=4 SV=1 - [A0A445AA44_ARAHY]	40.03	1	3	19	337	40.03	19	54	37.04	16	59	40.03	18	63	39.04	17	51	37.38	16	59	39.04	17	51	602	67.6679	6.18896
A0A444XY32	GTP-binding nuclear protein OS=Arachis hypogaea OX=3818 GN=Ahy_B08g089486 PE=3 SV=1 - [A0A444XY32_ARAHY]	39.82	6	8	8	36	26.7	5	6	26.7	5	5	36.2	6	6	33.94	7	7	36.2	7	9	15.84	3	3	221	25.1736	6.85889
A0A444Y8X9	Lipoxygenase OS=Arachis hypogaea OX=3818 GN=Ahy_B08g094358 PE=3 SV=1 - [A0A444Y8X9_ARAHY]	39.63	5	23	27	98	29.32	20	21	24.22	16	16	29.66	21	21	22.83	18	19	19.81	14	15	6.84	6	6	863	97.7119	6.45557
A0A444WX33	Uncharacterized protein OS=Arachis hypogaea OX=3818 GN=Ahy_B10g100552 PE=4 SV=1 - [A0A444WX33_ARAHY]	39.5	4	2	8	21	27.73	6	6	15.55	4	4	23.11	4	4	12.18	3	3	15.13	3	3	3.36	1	1	238	26.8642	6.52197
Q9SQH1	Allergen OS=Arachis hypogaea OX=3818 GN=Ara h 7 PE=2 SV=1 - [Q9SQH1_ARAHY]	39.38	1	2	7	20	16.25	2	2	28.75	5	5	28.75	5	5	12.5	3	5	8.13	1	1	16.25	2	2	160	18.406	6.18896
B0YIU5	Ara h 8 allergen isoform OS=Arachis hypogaea OX=3818 GN=Ahy_Scaffold6g108211 PE=2 SV=1 - [B0YIU5_ARAHY]	39.22	2	1	4	14	33.99	3	3	20.26	2	2	39.22	4	4	25.49	3	3	9.15	1	1	11.11	1	1	153	16.4025	5.19873
A0A445CPV0	Uncharacterized protein OS=Arachis hypogaea OX=3818 GN=Ahy_A06g027765 PE=4 SV=1 - [A0A445CPV0_ARAHY]	39.1	1	3	3	7	23.31	2	4				15.79	1	1	23.31	1	2							133	15.2869	10.1548
B6CEX8	Non-specific lipid-transfer protein OS=Arachis hypogaea OX=3818 GN=Ahy_B02g061524 PE=2 SV=1 - [B6CEX8_ARAHY]	38.79	4	2	4	29	38.79	4	5	38.79	4	4	38.79	4	4	38.79	4	5	38.79	4	6	38.79	4	5	116	11.6429	9.14404
A0A445CUK1	Uncharacterized protein OS=Arachis hypogaea OX=3818 GN=Ahy_A06g029914 PE=4 SV=1 - [A0A445CUK1_ARAHY]	38.32	2	2	8	26	9.03	3	4	12.46	4	6	20.87	4	5	11.53	3	3	27.1	6	6	7.17	2	2	321	36.1161	5.97314
A0A445EVT5	Uncharacterized protein OS=Arachis hypogaea OX=3818 GN=Ahy_A01g004342 PE=4 SV=1 - [A0A445EVT5_ARAHY]	38.24	1	3	7	72	34.87	6	17	34.03	5	11	29.41	6	12	34.03	5	12	26.47	4	9	25.21	4	11	238	27.5274	5.61768
A0A445AXF3	Uncharacterized protein OS=Arachis hypogaea OX=3818 GN=Ahy_B01g055872 PE=4 SV=1 - [A0A445AXF3_ARAHY]	38.23	1	2	8	22	29.69	6	7	17.41	4	4	20.48	4	4	7.85	2	2	16.38	4	4	4.1	1	1	293	31.699	6.13818
E5FHY3	Late embryogenesis abundant protein group 2 protein dehydrin OS=Arachis hypogaea OX=3818 GN=DHN1 PE=2 SV=1 - [E5FHY3_ARAHY]	37.68	1	2	6	39	33.82	5	7	36.71	5	8	28.99	5	9	24.15	3	5	32.85	4	6	9.18	2	4	207	21.0192	7.84033
A0A445EL42	Uncharacterized protein OS=Arachis hypogaea OX=3818 GN=Ahy_A01g000771 PE=3 SV=1 - [A0A445EL42_ARAHY]	37.59	7	16	16	102	34.53	14	16	30.4	13	15	30.58	13	16	22.48	10	19	33.45	14	22	22.84	10	14	556	60.1841	6.21436
A0A445A0K2	Uncharacterized protein OS=Arachis hypogaea OX=3818 GN=Ahy_B03g064956 PE=4 SV=1 - [A0A445A0K2_ARAHY]	37.57	1	1	6	91	21.16	4	13	21.16	4	16	24.87	5	16	21.16	4	16	33.86	5	19	21.16	4	11	189	21.9709	6.01123
A0A444Z0X7	Uncharacterized protein OS=Arachis hypogaea OX=3818 GN=Ahy_B05g075272 PE=4 SV=1 - [A0A444Z0X7_ARAHY]	37.42	2	10	10	38	20.9	6	7	25.81	7	7	21.68	7	7	24.52	7	7	30.19	7	7	13.94	3	3	775	85.9386	8.27979
A0A0A6ZDX8	40S ribosomal protein S3 OS=Arachis hypogaea OX=3818 GN=Ahy_A01g001693 PE=2 SV=1 - [A0A0A6ZDX8_ARAHY]	37.3	8	2	8	18	17.62	4	4	28.69	6	6	10.25	2	2	2.87	1	1	16.8	4	4	5.33	1	1	244	27.0456	9.65674
A0A444Z2W0	Uncharacterized protein OS=Arachis hypogaea OX=3818 GN=Ahy_A05g022320 PE=3 SV=1 - [A0A444Z2W0_ARAHY]	36.94	1	13	13	34	26.29	9	9	10.48	3	3	22.16	8	8	18.9	6	6	20.79	8	8				582	63.4373	6.25244
A0A445CPP8	Uncharacterized protein OS=Arachis hypogaea OX=3818 GN=Ahy_A06g027763 PE=3 SV=1 - [A0A445CPP8_ARAHY]	36.74	1	1	13	123	24.35	10	23	21.52	7	17	26.09	11	27	21.52	7	18	32.17	9	24	18.7	6	14	460	50.7321	5.88428
Q38711	Galactose-binding lectin (Fragment) OS=Arachis hypogaea OX=3818 GN=lec PE=2 SV=1 - [Q38711_ARAHY]	36.53	5	3	6	27	28.04	5	7	9.23	2	3	20.66	4	6	9.23	2	3	9.23	2	3	9.23	2	5	271	29.1157	5.64307
A0A445DT61	Uncharacterized protein OS=Arachis hypogaea OX=3818 GN=Ahy_A03g012339 PE=3 SV=1 - [A0A445DT61_ARAHY]	36.53	3	3	16	58	25.65	11	12	19.37	9	11	18.63	8	11	20.66	10	10	21.4	9	10	6.46	3	4	542	61.7341	4.89404
A0A444YLZ4	Uncharacterized protein OS=Arachis hypogaea OX=3818 GN=Ahy_B06g081734 PE=3 SV=1 - [A0A444YLZ4_ARAHY]	36.38	2	1	13	126	24.4	10	23	23.97	8	18	26.14	11	27	23.97	8	19	31.81	9	24	21.13	7	15	459	50.453	6.12549
A0A444ZIZ3	Uncharacterized protein OS=Arachis hypogaea OX=3818 GN=Ahy_B04g070785 PE=4 SV=1 - [A0A444ZIZ3_ARAHY]	36.3	4	3	3	8	36.3	3	3	20	1	1	26.67	2	2				26.67	2	2				135	15.2015	6.68311
A0A445AB33	Elongation factor Tu OS=Arachis hypogaea OX=3818 GN=Ahy_B03g068713 PE=3 SV=1 - [A0A445AB33_ARAHY]	36.2	1	7	11	36	14.31	5	6	17.79	6	6	22.9	6	7	14.11	5	5	17.59	6	9	6.34	2	3	489	52.9333	6.62451
A0A445C6F7	Uncharacterized protein OS=Arachis hypogaea OX=3818 GN=Ahy_A07g032240 PE=4 SV=1 - [A0A445C6F7_ARAHY]	35.82	6	4	4	8				10.45	1	1	14.93	2	2	14.93	2	2	19.4	2	2	8.96	1	1	134	15.1247	9.89111
A0A445BC76	Uncharacterized protein OS=Arachis hypogaea OX=3818 GN=Ahy_A10g051270 PE=4 SV=1 - [A0A445BC76_ARAHY]	35.71	6	1	7	22	28.15	6	6	15.55	4	4	23.53	4	4	12.18	3	3	19.33	4	4	3.36	1	1	238	26.9173	6.3667
A0A444XT34	ATP synthase subunit d, mitochondrial OS=Arachis hypogaea OX=3818 GN=Ahy_A09g041504 PE=3 SV=1 - [A0A444XT34_ARAHY]	35.71	2	6	6	13	21.43	4	5	10.71	2	2	18.45	3	3	12.5	2	2	4.17	1	1				168	20.0741	5.26221
A0A444X5B5	Histone H3 OS=Arachis hypogaea OX=3818 GN=Ahy_A10g048553 PE=3 SV=1 - [A0A444X5B5_ARAHY]	35.29	8	3	3	12	30.15	2	3	30.15	2	2	35.29	3	4	6.62	1	1				11.76	2	2	136	15.2585	11.2974
A0A445ELL8	Uncharacterized protein OS=Arachis hypogaea OX=3818 GN=Ahy_A01g000828 PE=4 SV=1 - [A0A445ELL8_ARAHY]	35.15	1	1	7	26	26.62	5	6	21.5	5	5	20.48	4	4	11.95	3	4	16.38	4	5	8.19	2	2	293	31.772	6.30322
A0A444ZZB0	Reticulon-like protein OS=Arachis hypogaea OX=3818 GN=Ahy_B03g064283 PE=4 SV=1 - [A0A444ZZB0_ARAHY]	35.1	3	4	4	15	19.87	3	3	35.1	4	4	19.87	3	3	12.58	2	2	12.58	2	2	7.28	1	1	151	17.1163	8.44092
A0A445AHC7	Uricase OS=Arachis hypogaea OX=3818 GN=Ahy_B02g059841 PE=3 SV=1 - [A0A445AHC7_ARAHY]	34.85	10	2	9	21	8.47	3	3	14.33	4	4	10.42	3	3	23.13	6	6	20.52	5	5				307	35.156	8.66064
A0A445CPT6	Uncharacterized protein OS=Arachis hypogaea OX=3818 GN=Ahy_A02g009338 PE=3 SV=1 - [A0A445CPT6_ARAHY]	34.75	4	5	5	9	7.09	1	1	21.99	3	3	7.09	1	1	11.35	2	2	11.35	2	2				141	15.0621	10.3892
A0A445DN91	Guanosine nucleotide diphosphate dissociation inhibitor OS=Arachis hypogaea OX=3818 GN=Ahy_A03g010704 PE=3 SV=1 - [A0A445DN91_ARAHY]	34.46	7	10	10	26	8.11	3	3	8.78	3	3	10.59	4	5	16.44	6	6	27.93	7	7	6.08	2	2	444	49.766	5.65576
A0A445CNK3	Uncharacterized protein OS=Arachis hypogaea OX=3818 GN=Ahy_A06g027417 PE=3 SV=1 - [A0A445CNK3_ARAHY]	34.37	1	11	11	72	25.94	8	12	32.59	10	15	28.16	8	14	25.72	9	11	29.93	9	10	25.94	8	10	451	48.6608	9.21729
A0A444YZD4	Oleosin OS=Arachis hypogaea OX=3818 GN=Ahy_B05g074500 PE=3 SV=1 - [A0A444YZD4_ARAHY]	34.29	2	3	6	69	33.71	5	10	34.29	6	12	34.29	6	12	33.71	5	14	34.29	6	12	33.71	5	9	175	18.3708	9.53955
A0A444YA80	Uncharacterized protein OS=Arachis hypogaea OX=3818 GN=Ahy_B07g086679 PE=4 SV=1 - [A0A444YA80_ARAHY]	34.23	5	6	6	13	13.96	3	3	17.57	3	3	14.41	2	2	9.46	2	2	10.36	2	2	5.41	1	1	222	25.1452	10.4917
A0A445ARX2	Uncharacterized protein OS=Arachis hypogaea OX=3818 GN=Ahy_B01g053443 PE=4 SV=1 - [A0A445ARX2_ARAHY]	34.23	1	1	1	6													34.23	1	6				111	12.6523	7.91357
A0A445EM64	Uncharacterized protein OS=Arachis hypogaea OX=3818 GN=Ahy_A01g001061 PE=3 SV=1 - [A0A445EM64_ARAHY]	34.2	2	2	5	8				5.7	1	1	13.47	2	2	22.28	3	3	9.84	2	2				193	22.0575	7.53271
Q6J1J8	Oleosin OS=Arachis hypogaea OX=3818 GN=Ahy_A05g023475 PE=2 SV=1 - [Q6J1J8_ARAHY]	34.09	2	3	6	68	33.52	5	8	34.09	6	14	34.09	6	11	25.57	5	13	34.09	6	13	33.52	5	9	176	18.4369	9.53955
A0A444XPX1	Malate dehydrogenase OS=Arachis hypogaea OX=3818 GN=Ahy_B09g097821 PE=3 SV=1 - [A0A444XPX1_ARAHY]	33.98	8	1	8	35	24.27	5	6	27.18	6	7	31.07	7	7	17.8	4	5	26.86	6	7	15.21	3	3	309	33.3141	6.30322
A0A445CG54	Uncharacterized protein OS=Arachis hypogaea OX=3818 GN=Ahy_A07g036428 PE=4 SV=1 - [A0A445CG54_ARAHY]	33.94	6	5	5	16	10.3	2	2	18.79	3	3	20	3	3	19.39	3	3	18.79	3	3	10.3	2	2	165	18.5787	4.44971
A0A444YT58	Uncharacterized protein OS=Arachis hypogaea OX=3818 GN=Ahy_B06g084967 PE=4 SV=1 - [A0A444YT58_ARAHY]	33.64	2	1	7	22	9.03	3	4	9.97	3	5	18.38	3	4	11.53	3	3	27.1	6	6				321	36.1011	5.68115
A0A444YDN1	Ferritin OS=Arachis hypogaea OX=3818 GN=Ahy_B07g088053 PE=3 SV=1 - [A0A444YDN1_ARAHY]	33.59	1	3	8	68	26.72	6	8	33.59	8	15	30.15	6	9	27.86	7	13	26.72	7	12	27.86	6	11	262	29.155	6.75635
A0A444WS91	Uncharacterized protein OS=Arachis hypogaea OX=3818 GN=Ahy_Scaffold1g106799 PE=4 SV=1 - [A0A444WS91_ARAHY]	33.49	3	6	18	114	22.22	12	21	20.22	12	16	28.24	14	25	22.07	12	20	18.52	10	18	20.06	11	14	648	76.1292	5.40186
A0A444ZV72	Uncharacterized protein OS=Arachis hypogaea OX=3818 GN=Ahy_B03g062689 PE=4 SV=1 - [A0A444ZV72_ARAHY]	33	4	3	3	15	23	2	3	33	3	3	33	3	4	23	2	3	10	1	2				100	11.0765	9.42236
Q647G4	Oleosin 2 (Fragment) OS=Arachis hypogaea OX=3818 PE=2 SV=1 - [Q647G4_ARAHY]	32.67	1	1	4	78	23.33	3	15	23.33	3	15	32.67	4	17	32.67	4	14	23.33	3	11	14	2	6	150	15.5172	9.30518
A0A444YHD7	Uncharacterized protein OS=Arachis hypogaea OX=3818 GN=Ahy_B06g080248 PE=4 SV=1 - [A0A444YHD7_ARAHY]	32.5	2	2	2	7	16.25	1	1	32.5	2	2	32.5	2	2				32.5	2	2				80	8.76247	9.5542
A0A445AAI3	Poly [ADP-ribose] polymerase OS=Arachis hypogaea OX=3818 GN=Ahy_B03g068650 PE=4 SV=1 - [A0A445AAI3_ARAHY]	32.49	10	6	18	36	8.09	5	5	11.47	7	7	17.03	10	10	8.21	5	5	9.06	5	6	3.62	2	3	828	92.9712	5.90967
A0A445AMN7	Uncharacterized protein OS=Arachis hypogaea OX=3818 GN=Ahy_B01g051722 PE=4 SV=1 - [A0A445AMN7_ARAHY]	32.35	1	2	6	55	21.43	4	10	28.15	4	10	23.53	5	10	28.15	4	8	28.15	4	9	19.33	3	8	238	27.2892	4.93213
A0A444X7Z4	Uncharacterized protein OS=Arachis hypogaea OX=3818 GN=Ahy_B10g105436 PE=4 SV=1 - [A0A444X7Z4_ARAHY]	32.26	7	1	9	36	24.05	6	7	27.27	7	9	24.63	6	7	12.32	3	3	19.94	6	7	8.8	2	3	341	36.563	9.39307
A0A444ZYA1	Uncharacterized protein OS=Arachis hypogaea OX=3818 GN=Ahy_B03g063857 PE=3 SV=1 - [A0A444ZYA1_ARAHY]	31.98	3	1	14	59	22.74	10	11	21.44	10	12	19.04	8	11	20.7	10	10	19.96	9	10	8.5	4	5	541	61.576	4.89404
A0A445EEG9	Uricase OS=Arachis hypogaea OX=3818 GN=Ahy_A02g008499 PE=3 SV=1 - [A0A445EEG9_ARAHY]	31.92	13	2	9	23	16.94	5	5	17.59	5	5	10.42	3	3	17.92	5	5	17.59	5	5				307	35.164	8.5874
A0A445EN20	Uncharacterized protein OS=Arachis hypogaea OX=3818 GN=Ahy_A01g001390 PE=3 SV=1 - [A0A445EN20_ARAHY]	31.6	32	6	15	45	19.79	8	8	18.25	7	7	14.11	5	5	22.85	10	12	14.88	8	10	5.83	3	3	652	71.3445	5.30029
A0A444ZRU7	Adenosylhomocysteinase OS=Arachis hypogaea OX=3818 GN=Ahy_B03g061767 PE=3 SV=1 - [A0A444ZRU7_ARAHY]	31.55	1	7	10	23	16.29	5	6	14.85	5	5	14.85	5	5	18.97	4	4	8.04	3	3				485	53.26	5.97314
A0A444XAV7	Uncharacterized protein OS=Arachis hypogaea OX=3818 GN=Ahy_B10g106448 PE=4 SV=1 - [A0A444XAV7_ARAHY]	31.54	2	12	13	29	8.3	4	4	17.22	6	6	20.12	9	10	8.92	4	4	14.73	5	5				482	54.296	8.38232
A0A444XDI9	Uncharacterized protein OS=Arachis hypogaea OX=3818 GN=Ahy_B09g095330 PE=4 SV=1 - [A0A444XDI9_ARAHY]	31.44	8	12	19	65	18.51	11	13	17.91	10	12	24.79	15	17	13.88	8	9	14	9	11	5.46	3	3	843	94.1124	6.20166
A0A445ARH5	Histone H2B OS=Arachis hypogaea OX=3818 GN=Ahy_B01g053292 PE=3 SV=1 - [A0A445ARH5_ARAHY]	31.34	10	4	4	16	26.12	3	4	14.93	2	3	20.15	3	3	14.93	2	3	14.93	2	3				134	14.9724	10.1108
A0A445A8H5	Uncharacterized protein OS=Arachis hypogaea OX=3818 GN=Ahy_B03g067931 PE=4 SV=1 - [A0A445A8H5_ARAHY]	31.28	1	3	3	15	31.28	3	4	20	2	2	31.28	3	3	31.28	3	3	19.49	2	2	8.21	1	1	195	18.319	7.63525
A0A445DQ50	Uncharacterized protein OS=Arachis hypogaea OX=3818 GN=Ahy_A03g011231 PE=4 SV=1 - [A0A445DQ50_ARAHY]	31.27	3	7	7	46	27.13	6	10	21.19	5	6	31.27	7	10	15.5	4	6	26.36	6	9	15.5	4	5	387	41.3408	6.29053
A0A444X4V5	Superoxide dismutase OS=Arachis hypogaea OX=3818 GN=Ahy_B10g104164 PE=3 SV=1 - [A0A444X4V5_ARAHY]	31.22	3	5	5	31	22.78	4	6	22.78	4	6	26.58	4	5	18.14	3	4	31.22	5	6	16.46	3	4	237	26.3967	8.26514
A0A445DJU1	Uncharacterized protein OS=Arachis hypogaea OX=3818 GN=Ahy_A04g021264 PE=4 SV=1 - [A0A445DJU1_ARAHY]	30.85	16	4	5	12	18.91	3	3	21.39	4	4	9.45	2	2	9.45	2	2	3.98	1	1				201	22.4702	5.2876
A0A444XUW9	Uncharacterized protein OS=Arachis hypogaea OX=3818 GN=Ahy_B09g099514 PE=3 SV=1 - [A0A444XUW9_ARAHY]	30.66	1	1	12	26	22.48	8	8	8.65	3	3	16.51	7	7	4.25	2	2	8.02	4	4	4.25	2	2	636	67.734	7.18115
A0A445CZ80	Tubulin beta chain OS=Arachis hypogaea OX=3818 GN=Ahy_A05g021967 PE=3 SV=1 - [A0A445CZ80_ARAHY]	30.65	6	3	10	39	21.92	7	8	13.2	4	7	17	5	7	14.54	5	6	15.88	5	8	6.26	2	3	447	50.2869	4.83057
A0A445BDW2	Uncharacterized protein OS=Arachis hypogaea OX=3818 GN=Ahy_A09g041768 PE=3 SV=1 - [A0A445BDW2_ARAHY]	30.5	1	1	12	27	24.53	9	9	10.69	4	4	16.35	7	7	4.25	2	2	5.82	3	3	4.25	2	2	636	67.732	7.15186
A0A089ZXL7	Peanut agglutinin variant OS=Arachis hypogaea OX=3818 PE=2 SV=1 - [A0A089ZXL7_ARAHY]	30.04	4	3	7	32	25.27	6	8	21.61	4	5	19.41	4	6	17.95	3	4	17.95	3	4	11.72	3	5	273	29.3888	6.04932
A0A445DWK8	Uncharacterized protein OS=Arachis hypogaea OX=3818 GN=Ahy_A03g013881 PE=3 SV=1 - [A0A445DWK8_ARAHY]	29.83	7	1	7	20	18.07	4	4	26.89	6	6	16.39	3	4	2.94	1	1	17.23	4	4	5.46	1	1	238	26.5113	9.64209
A0A445CDV5	Uncharacterized protein OS=Arachis hypogaea OX=3818 GN=Ahy_A07g035393 PE=3 SV=1 - [A0A445CDV5_ARAHY]	29.81	2	14	14	44	23.21	10	10	17.17	8	8	18.68	9	10	12.45	5	5	18.87	9	9	4.53	2	2	530	59.2452	7.21045
A0A444XTI3	Uncharacterized protein OS=Arachis hypogaea OX=3818 GN=Ahy_B09g099011 PE=3 SV=1 - [A0A444XTI3_ARAHY]	29.25	14	4	4	8	13.27	2	2	5.1	1	1	15.99	2	2	9.52	1	1	9.52	1	1	9.52	1	1	294	32.6973	6.11279
A0A445BI32	Uncharacterized protein OS=Arachis hypogaea OX=3818 GN=Ahy_A09g043354 PE=4 SV=1 - [A0A445BI32_ARAHY]	29.23	1	1	1	1							29.23	1	1										130	14.5877	7.7085
A0A445CQN5	Uncharacterized protein OS=Arachis hypogaea OX=3818 GN=Ahy_A06g028204 PE=4 SV=1 - [A0A445CQN5_ARAHY]	29.17	2	2	2	5	29.17	2	2	15.28	1	1							13.89	1	1	15.28	1	1	72	8.16014	8.54346
A0A445BWB6	40S ribosomal protein S27 OS=Arachis hypogaea OX=3818 GN=Ahy_A08g039444 PE=3 SV=1 - [A0A445BWB6_ARAHY]	29.07	8	2	2	6	29.07	2	2	19.77	1	2	19.77	1	1	19.77	1	1							86	9.60783	8.73389
A0A445BU36	Oleosin OS=Arachis hypogaea OX=3818 GN=Ahy_A08g038688 PE=3 SV=1 - [A0A445BU36_ARAHY]	28.92	3	2	2	14	28.92	2	4				21.69	1	3	21.69	1	2	21.69	1	4	21.69	1	1	166	16.8957	8.93896
A0A445E5G6	Uncharacterized protein OS=Arachis hypogaea OX=3818 GN=Ahy_A02g005028 PE=4 SV=1 - [A0A445E5G6_ARAHY]	28.8	3	2	3	10	21.6	2	2	7.2	1	1	21.6	2	2	7.2	1	2	16.8	2	2	7.2	1	1	125	13.9874	9.5542
A0A445A9G8	Uncharacterized protein OS=Arachis hypogaea OX=3818 GN=Ahy_B03g068313 PE=4 SV=1 - [A0A445A9G8_ARAHY]	28.66	2	3	3	6	4.88	1	1	28.66	3	3	4.88	1	1				4.88	1	1				164	18.0513	5.32568
A0A445BI73	Malate dehydrogenase OS=Arachis hypogaea OX=3818 GN=Ahy_A09g043413 PE=3 SV=1 - [A0A445BI73_ARAHY]	28.61	3	1	8	30	15.96	4	5	18.67	5	6	22.29	6	6	9.94	3	4	21.99	6	7	7.53	2	2	332	35.6344	6.53662
A0A445DC02	Uncharacterized protein OS=Arachis hypogaea OX=3818 GN=Ahy_A04g017724 PE=4 SV=1 - [A0A445DC02_ARAHY]	28.49	1	2	4	14	12.21	2	3	4.07	1	1	15.7	3	4	16.86	2	2	25	3	3	4.07	1	1	172	18.3409	8.45557
A0A445DJF9	Uncharacterized protein OS=Arachis hypogaea OX=3818 GN=Ahy_A04g021117 PE=3 SV=1 - [A0A445DJF9_ARAHY]	28.45	1	1	2	9	28.45	2	2	28.45	2	2	28.45	2	2	10.34	1	1	18.1	1	1	18.1	1	1	116	13.019	9.31982
A0A445CFP3	Uncharacterized protein OS=Arachis hypogaea OX=3818 GN=Ahy_A07g036260 PE=3 SV=1 - [A0A445CFP3_ARAHY]	28.38	26	12	12	33	13.13	6	6	15.06	6	8	17.76	6	6	9.07	5	5	12.55	5	7	1.93	1	1	518	58.58	6.72705
A0A445EWB2	Uncharacterized protein OS=Arachis hypogaea OX=3818 GN=Ahy_A01g004520 PE=4 SV=1 - [A0A445EWB2_ARAHY]	28.26	2	4	4	22	20.29	2	3	26.81	3	4	28.26	4	6	26.81	3	4	26.81	3	3	11.59	1	2	138	14.6638	9.86182
A0A445BXM6	Uncharacterized protein OS=Arachis hypogaea OX=3818 GN=Ahy_A08g039893 PE=4 SV=1 - [A0A445BXM6_ARAHY]	28.04	1	5	10	29	9.53	3	3	19.07	6	7	19.63	7	8	12.71	4	4	10.09	3	3	13.83	4	4	535	56.3219	5.13525
A0A445AHU1	Uncharacterized protein OS=Arachis hypogaea OX=3818 GN=Ahy_B02g060096 PE=4 SV=1 - [A0A445AHU1_ARAHY]	27.64	3	2	2	4							27.64	2	2	10.57	1	1	10.57	1	1				123	14.0892	6.69775
A0A444Z9S0	Uncharacterized protein OS=Arachis hypogaea OX=3818 GN=Ahy_B05g079403 PE=4 SV=1 - [A0A444Z9S0_ARAHY]	27.62	3	6	18	112	16.84	11	19	19.12	13	16	18.06	11	22	18.21	11	20	17.15	11	20	18.51	11	15	659	77.1125	5.19873
A0A444Y6B9	Uncharacterized protein OS=Arachis hypogaea OX=3818 GN=Ahy_B08g093459 PE=3 SV=1 - [A0A444Y6B9_ARAHY]	27.49	7	4	11	36	13.75	5	5	16.71	6	6	14.02	6	7	19.14	7	8	21.83	8	8	6.47	2	2	371	39.9778	9.80322
A0A445A6L3	Uncharacterized protein OS=Arachis hypogaea OX=3818 GN=Ahy_B03g067376 PE=4 SV=1 - [A0A445A6L3_ARAHY]	26.46	3	8	8	20	22.01	5	5	4.22	2	2	19.67	4	5	16.63	4	4	9.84	3	3	3.28	1	1	427	49.0285	9.29053
A0A445E5A9	Poly [ADP-ribose] polymerase OS=Arachis hypogaea OX=3818 GN=Ahy_A03g017030 PE=4 SV=1 - [A0A445E5A9_ARAHY]	26.43	3	3	15	37	11.04	7	7	10.3	7	7	11.29	7	7	9.68	6	6	10.55	6	7	3.72	2	3	806	90.8002	5.78271
C0HJZ1	Defensin 3 OS=Arachis hypogaea OX=3818 PE=1 SV=1 - [DEF3_ARAHY]	26.39	3	2	2	17	26.39	2	3	26.39	2	3	26.39	2	3	26.39	2	3	26.39	2	2	26.39	2	3	72	8.3019	7.57666
A0A445DQG1	Uncharacterized protein OS=Arachis hypogaea OX=3818 GN=Ahy_A03g011351 PE=4 SV=1 - [A0A445DQG1_ARAHY]	26.25	1	1	1	1										26.25	1	1							160	16.8885	7.88428
A0A444YBS5	Uncharacterized protein OS=Arachis hypogaea OX=3818 GN=Ahy_B07g087320 PE=3 SV=1 - [A0A444YBS5_ARAHY]	26.14	3	11	11	33	11.29	5	7	15.64	6	6	13.47	5	5	11.09	5	6	17.43	7	8	1.58	1	1	505	57.8176	8.96826
A0A445BZB2	Uncharacterized protein OS=Arachis hypogaea OX=3818 GN=Ahy_A08g040445 PE=4 SV=1 - [A0A445BZB2_ARAHY]	26.14	15	3	4	10	5.88	1	1	17.65	3	3	18.95	3	3	4.58	1	1	10.46	2	2				153	17.6408	5.57959
A0A444WUB0	Uncharacterized protein OS=Arachis hypogaea OX=3818 GN=Ahy_A01g003024 PE=3 SV=1 - [A0A444WUB0_ARAHY]	26.09	4	2	2	2	8.7	1	1				17.39	1	1										92	10.2344	10.2866
A0A444YVB8	Uncharacterized protein OS=Arachis hypogaea OX=3818 GN=Ahy_B06g085698 PE=4 SV=1 - [A0A444YVB8_ARAHY]	26.04	1	2	2	14	14.58	1	3	14.58	1	1	14.58	1	3	26.04	2	3	14.58	1	2	14.58	1	2	96	10.2634	9.59814
A0A445EX70	Uncharacterized protein OS=Arachis hypogaea OX=3818 GN=Ahy_A01g004806 PE=4 SV=1 - [A0A445EX70_ARAHY]	26.03	8	6	6	21	9.92	2	2	22.31	5	5	17.36	4	4	17.36	4	4	17.36	4	4	9.92	2	2	242	28.1424	9.89111
A0A444XB67	Tubulin alpha chain OS=Arachis hypogaea OX=3818 GN=Ahy_B10g106512 PE=3 SV=1 - [A0A444XB67_ARAHY]	25.84	2	5	10	28	20.04	8	9	12.03	5	5	11.58	4	5	10.91	4	5	6.9	3	3	4.01	1	1	449	49.5554	5.13525
A0A445E6K4	Uncharacterized protein OS=Arachis hypogaea OX=3818 GN=Ahy_A02g005377 PE=3 SV=1 - [A0A445E6K4_ARAHY]	25.83	2	3	3	15	19.21	2	3	25.83	3	3	19.21	2	3	19.21	2	2	25.83	3	3	11.26	1	1	151	17.1435	10.3892
A0A445BQM2	Uncharacterized protein OS=Arachis hypogaea OX=3818 GN=Ahy_A09g046726 PE=3 SV=1 - [A0A445BQM2_ARAHY]	25.64	20	2	12	40	17.75	7	7	17.75	7	7	13.66	5	5	19.73	8	9	11.84	7	9	5.77	3	3	659	71.8436	5.47803
A0A444YK94	40S ribosomal protein S24 OS=Arachis hypogaea OX=3818 GN=Ahy_B06g081169 PE=3 SV=1 - [A0A444YK94_ARAHY]	25.55	7	3	3	6	10.95	1	1	6.57	1	1				14.6	2	2	14.6	2	2				137	15.7177	10.6382
A0A444XBQ4	Uncharacterized protein OS=Arachis hypogaea OX=3818 GN=Ahy_B10g106520 PE=3 SV=1 - [A0A444XBQ4_ARAHY]	25.5	2	6	6	13	9.6	2	2	11.92	3	3	14.57	3	3	4.97	1	1	12.58	3	3	3.97	1	1	302	32.0885	9.34912
A0A445DLZ5	Uncharacterized protein OS=Arachis hypogaea OX=3818 GN=Ahy_A03g010377 PE=3 SV=1 - [A0A445DLZ5_ARAHY]	25.47	3	2	2	5	25.47	2	2				8.49	1	1	16.98	1	1				16.98	1	1	106	12.1786	10.6968
Q2PXN4	Seed maturation protein LEA 4 (Fragment) OS=Arachis hypogaea OX=3818 PE=2 SV=1 - [Q2PXN4_ARAHY]	25.45	3	1	1	4	25.45	1	2	25.45	1	1	25.45	1	1										55	5.7449	9.5542
A0A445A9Y6	Uncharacterized protein OS=Arachis hypogaea OX=3818 GN=Ahy_B03g068396 PE=3 SV=1 - [A0A445A9Y6_ARAHY]	25.42	22	4	12	38	12.63	5	5	15.68	7	7	13.39	5	7	14.46	6	7	13.7	7	9	5.78	3	3	657	72.4075	5.16064
A0A445AF75	Uncharacterized protein OS=Arachis hypogaea OX=3818 GN=Ahy_B02g058691 PE=3 SV=1 - [A0A445AF75_ARAHY]	25.41	4	3	3	9	15.57	2	2	15.57	2	3	9.84	1	1	19.67	2	2	9.84	1	1				122	13.7274	9.5835
A0A444Y648	Uncharacterized protein OS=Arachis hypogaea OX=3818 GN=Ahy_B08g093454 PE=3 SV=1 - [A0A444Y648_ARAHY]	25.2	6	3	9	32	12.6	4	4	14.75	5	5	13.14	5	6	19.03	7	8	19.03	7	7	6.43	2	2	373	39.9726	9.75928
A0A444ZLJ1	Uncharacterized protein OS=Arachis hypogaea OX=3818 GN=Ahy_B04g071759 PE=4 SV=1 - [A0A444ZLJ1_ARAHY]	25	2	7	7	23	11.56	4	4	11.32	4	4	21.93	6	6	11.32	4	4	8.25	3	3	4.48	2	2	424	43.6329	6.53662
A0A445C4U9	Uncharacterized protein OS=Arachis hypogaea OX=3818 GN=Ahy_A07g031708 PE=4 SV=1 - [A0A445C4U9_ARAHY]	24.75	1	1	1	2							24.75	1	1							24.75	1	1	101	10.3297	6.44287
A0A445DJL0	Lactoylglutathione lyase OS=Arachis hypogaea OX=3818 GN=Ahy_A04g021207 PE=3 SV=1 - [A0A445DJL0_ARAHY]	24.74	3	4	6	24	24.74	6	7	12.89	3	3	17.07	4	4	12.89	3	4	12.89	3	4	9.06	2	2	287	32.2786	5.94775
A0A444YIB7	Uncharacterized protein OS=Arachis hypogaea OX=3818 GN=Ahy_B06g080562 PE=4 SV=1 - [A0A444YIB7_ARAHY]	24.6	7	4	4	13	12.83	2	2	11.76	2	2	18.72	3	3	18.72	3	3	17.11	3	3				187	20.9548	11.2534
A0A0A6ZDN9	Peptidyl-prolyl cis-trans isomerase OS=Arachis hypogaea OX=3818 GN=Ahy_A03g016268 PE=2 SV=1 - [A0A0A6ZDN9_ARAHY]	24.42	3	2	5	19	16.28	4	5	16.28	4	5	12.21	3	4	12.79	2	2	4.65	1	1	12.79	2	2	172	18.0899	8.44092
A0A1L5JJI4	Late embryogenesis abundant protein 3 OS=Arachis hypogaea OX=3818 GN=LEA3 PE=2 SV=1 - [A0A1L5JJI4_ARAHY]	24.41	1	2	9	27	16.72	6	6	15.72	5	5	17.39	6	7	10.7	3	3	10.37	3	3	6.69	3	3	299	32.2826	5.2876
A0A444X7K4	ATP synthase subunit gamma OS=Arachis hypogaea OX=3818 GN=Ahy_B10g105266 PE=3 SV=1 - [A0A444X7K4_ARAHY]	24.3	1	1	6	15	7.79	2	2	9.97	3	3	20.56	5	5	11.53	3	3	5.92	2	2				321	35.0574	9.21729
A0A445E780	Uncharacterized protein OS=Arachis hypogaea OX=3818 GN=Ahy_A02g005565 PE=4 SV=1 - [A0A445E780_ARAHY]	24.26	2	6	6	18	7.69	2	3	4.44	1	2	6.51	2	2	7.69	2	2	12.72	3	3	21.01	5	6	338	36.7111	5.31299
A0A444XDL1	Nucleoside diphosphate kinase OS=Arachis hypogaea OX=3818 GN=Ahy_B09g095348 PE=3 SV=1 - [A0A444XDL1_ARAHY]	24.16	4	3	3	10	13.42	2	2	16.78	2	2	16.78	2	2	16.78	2	2	7.38	1	1	6.04	1	1	149	16.4126	6.80029
A0A445DS79	Uncharacterized protein OS=Arachis hypogaea OX=3818 GN=Ahy_A03g011981 PE=4 SV=1 - [A0A445DS79_ARAHY]	24.07	1	3	5	7	15.35	3	3	5.81	1	1	8.71	2	2	5.81	1	1							241	27.3525	6.20166
B4UW72	Fiber protein Fb15 (Fragment) OS=Arachis hypogaea OX=3818 PE=2 SV=1 - [B4UW72_ARAHY]	23.96	6	3	3	4	7.29	1	1				16.67	2	2	7.29	1	1							96	11.1917	8.646
A0A445BFH3	Uncharacterized protein OS=Arachis hypogaea OX=3818 GN=Ahy_A04g021312 PE=3 SV=1 - [A0A445BFH3_ARAHY]	23.85	3	3	3	8	6.15	1	1	6.15	1	1	6.92	1	1	13.08	2	2	23.85	3	3				130	14.7669	9.89111
A0A445BDW4	Uncharacterized protein OS=Arachis hypogaea OX=3818 GN=Ahy_A09g041799 PE=3 SV=1 - [A0A445BDW4_ARAHY]	23.77	5	3	3	5	10.66	1	1				18.03	2	2	7.38	1	1	5.74	1	1				122	14.3044	10.814
A0A444WUL5	Uncharacterized protein OS=Arachis hypogaea OX=3818 GN=Ahy_Scaffold1g107081 PE=3 SV=1 - [A0A444WUL5_ARAHY]	23.77	1	4	4	6	2.47	1	1	5.25	1	1	12.35	2	2	6.17	1	1	6.17	1	1				324	35.3386	8.29443
A0A445EKG1	Uncharacterized protein OS=Arachis hypogaea OX=3818 GN=Ahy_A01g000551 PE=4 SV=1 - [A0A445EKG1_ARAHY]	23.75	1	1	8	23	16.72	6	6	12.04	4	4	13.04	4	5	7.02	2	2	10.37	3	3	6.69	3	3	299	32.3077	5.35107
A0A445DJI2	Uncharacterized protein OS=Arachis hypogaea OX=3818 GN=Ahy_A04g021041 PE=4 SV=1 - [A0A445DJI2_ARAHY]	23.7	9	4	4	9	6.64	1	1	5.21	1	1	12.8	2	2	10.9	2	2	17.54	3	3				211	23.1736	7.41553
A0A445B3M2	ATP synthase subunit gamma OS=Arachis hypogaea OX=3818 GN=Ahy_A10g047851 PE=3 SV=1 - [A0A445B3M2_ARAHY]	23.68	1	1	6	14	7.79	2	2	9.97	3	3	20.56	5	5	10.9	3	3	2.18	1	1				321	35.0443	9.08545
A0A444XZV9	Uncharacterized protein OS=Arachis hypogaea OX=3818 GN=Ahy_B08g090263 PE=4 SV=1 - [A0A444XZV9_ARAHY]	23.53	15	2	3	8	5.88	1	1	16.34	2	2	13.07	2	2	10.46	1	1	16.34	2	2				153	17.2266	6.354
A0A444YTD7	Uncharacterized protein OS=Arachis hypogaea OX=3818 GN=Ahy_B06g085064 PE=4 SV=1 - [A0A444YTD7_ARAHY]	23.33	1	1	2	2				13.33	1	1				10	1	1							120	12.9035	5.47803
A0A445CVK6	Uncharacterized protein OS=Arachis hypogaea OX=3818 GN=Ahy_A06g030213 PE=4 SV=1 - [A0A445CVK6_ARAHY]	23.28	2	2	2	2							15.52	1	1				7.76	1	1				116	12.6837	9.5835
A0A444Y1J4	Uncharacterized protein OS=Arachis hypogaea OX=3818 GN=Ahy_B08g091148 PE=3 SV=1 - [A0A444Y1J4_ARAHY]	23.27	4	5	5	13	23.27	5	5	14.29	3	3	10.2	2	2				13.88	3	3				245	26.8165	9.5249
A0A444XN68	Uncharacterized protein OS=Arachis hypogaea OX=3818 GN=Ahy_B09g096985 PE=4 SV=1 - [A0A444XN68_ARAHY]	23.21	3	1	1	1													23.21	1	1				168	18.3653	5.23682
A0A445BS87	Uncharacterized protein OS=Arachis hypogaea OX=3818 GN=Ahy_A08g037941 PE=3 SV=1 - [A0A445BS87_ARAHY]	23.13	1	2	2	10	11.94	1	1	11.19	1	1	23.13	2	3	11.19	1	1	23.13	2	2	23.13	2	2	134	15.1476	5.52881
A0A445ESN5	Uncharacterized protein OS=Arachis hypogaea OX=3818 GN=Ahy_A01g003127 PE=4 SV=1 - [A0A445ESN5_ARAHY]	23.12	4	3	3	7	6.45	1	1	7.53	1	1	7.53	1	1	15.59	2	2	15.59	2	2				186	21.6	5.41455
A0A445CS98	Uncharacterized protein OS=Arachis hypogaea OX=3818 GN=Ahy_A06g029059 PE=4 SV=1 - [A0A445CS98_ARAHY]	22.89	2	1	1	2							22.89	1	1				22.89	1	1				83	9.11372	6.49365
A0A0A6ZDS7	60s ribosomal protein L1 OS=Arachis hypogaea OX=3818 GN=Ahy_A09g041646 PE=2 SV=1 - [A0A0A6ZDS7_ARAHY]	22.88	9	1	10	21	11.31	5	5	13.37	5	5	13.37	5	5	8.48	4	4	6.43	2	2				389	44.3078	10.1987
A0A444XTM3	Uncharacterized protein OS=Arachis hypogaea OX=3818 GN=Ahy_B09g099332 PE=3 SV=1 - [A0A444XTM3_ARAHY]	22.88	8	1	10	19	8.74	4	4	13.37	5	5	10.8	4	4	8.48	4	4	6.43	2	2				389	44.3198	10.1841
A0A445CEU3	Succinate-semialdehyde dehydrogenase OS=Arachis hypogaea OX=3818 GN=Ahy_A07g035935 PE=3 SV=1 - [A0A445CEU3_ARAHY]	22.82	1	9	9	20	14.84	6	6	2.6	1	1	7.98	3	3	12.06	5	5	9.83	4	4	2.6	1	1	539	57.845	8.52881
A0A444Y8J0	Uncharacterized protein OS=Arachis hypogaea OX=3818 GN=Ahy_B08g094306 PE=4 SV=1 - [A0A444Y8J0_ARAHY]	22.81	10	5	5	10	3.42	1	1	19.39	4	4	9.13	2	2	3.42	1	1	8.37	2	2				263	28.4377	5.49072
A0A445C158	Uncharacterized protein OS=Arachis hypogaea OX=3818 GN=Ahy_A08g040962 PE=4 SV=1 - [A0A445C158_ARAHY]	22.8	2	5	9	23	15.2	5	5	7.84	4	4	7.84	4	5	15.44	7	7	3.56	2	2				421	48.0755	6.58057
A0A445E2H6	Uncharacterized protein OS=Arachis hypogaea OX=3818 GN=Ahy_A03g016188 PE=3 SV=1 - [A0A445E2H6_ARAHY]	22.56	4	2	5	19	11.59	3	3	11.59	3	3	11.59	3	3	10.37	3	3	15.85	3	3	19.82	4	4	328	35.8283	8.95361
A0A444ZSC8	Uncharacterized protein OS=Arachis hypogaea OX=3818 GN=Ahy_B03g061888 PE=3 SV=1 - [A0A444ZSC8_ARAHY]	22.56	7	6	6	12	3.37	1	2	6.06	2	2	8.75	2	3	8.75	2	2	13.13	3	3				297	32.2141	9.5249
A0A445EKJ6	Uncharacterized protein OS=Arachis hypogaea OX=3818 GN=Ahy_A01g000564 PE=4 SV=1 - [A0A445EKJ6_ARAHY]	22.41	3	1	1	1																22.41	1	1	116	12.9705	6.75635
A0A444Y1R1	Uncharacterized protein OS=Arachis hypogaea OX=3818 GN=Ahy_B08g091168 PE=3 SV=1 - [A0A444Y1R1_ARAHY]	22.37	9	2	8	31	9	3	3	14.14	5	5	14.14	5	6	16.97	6	7	22.37	8	8	6.17	2	2	389	42.1216	9.71533
A0A444YBV0	Uncharacterized protein OS=Arachis hypogaea OX=3818 GN=Ahy_B07g087366 PE=4 SV=1 - [A0A444YBV0_ARAHY]	22.33	3	4	4	12	13.59	2	2	13.59	2	2	13.59	2	2	13.59	2	2	17.96	3	3	4.37	1	1	206	22.5837	8.98291
A0A445CXJ4	Ribosomal protein OS=Arachis hypogaea OX=3818 GN=Ahy_A06g030813 PE=3 SV=1 - [A0A445CXJ4_ARAHY]	22.22	21	4	4	6							11.57	2	2	17.13	3	3	6.48	1	1				216	24.5273	9.83252
A0A445APP9	Uncharacterized protein OS=Arachis hypogaea OX=3818 GN=Ahy_B01g052515 PE=4 SV=1 - [A0A445APP9_ARAHY]	22.16	2	3	3	16	22.16	3	3	22.16	3	4	14.77	2	2	5.68	1	2	13.07	2	4	7.39	1	1	176	19.1637	8.88037
A0A444XM11	Uncharacterized protein OS=Arachis hypogaea OX=3818 GN=Ahy_B09g096687 PE=3 SV=1 - [A0A444XM11_ARAHY]	22.1	7	4	4	17	16.57	3	3	22.1	4	5	4.42	1	1	14.36	3	3	17.68	3	3	12.15	2	2	181	20.7821	10.0229
A0A445ATT0	Elongation factor Tu OS=Arachis hypogaea OX=3818 GN=Ahy_B01g054386 PE=3 SV=1 - [A0A445ATT0_ARAHY]	21.93	2	2	6	20	5.74	2	3	12.5	3	3	12.5	4	5	7.99	3	3	5.53	2	5	2.46	1	1	488	52.9253	6.72705
A0A445AU69	Oleosin OS=Arachis hypogaea OX=3818 GN=Ahy_B01g054716 PE=3 SV=1 - [A0A445AU69_ARAHY]	21.9	2	4	4	31	18.1	3	5	9.52	2	3	18.1	3	4	9.52	2	6	13.33	3	8	9.52	2	5	210	22.0271	6.53662
A0A444ZT83	Cytochrome b-c1 complex subunit 6 OS=Arachis hypogaea OX=3818 GN=Ahy_A03g010513 PE=3 SV=1 - [A0A444ZT83_ARAHY]	21.74	3	1	1	1							21.74	1	1										69	8.00685	7.13721
A0A445DF33	Uncharacterized protein OS=Arachis hypogaea OX=3818 GN=Ahy_A04g018969 PE=3 SV=1 - [A0A445DF33_ARAHY]	21.58	2	8	8	20	13.69	4	5	6.02	2	2	12.03	4	4	9.34	3	3	10.37	4	5	4.15	1	1	482	53.1304	8.45557
A0A445C556	Ferritin OS=Arachis hypogaea OX=3818 GN=Ahy_A07g031814 PE=3 SV=1 - [A0A445C556_ARAHY]	21.55	2	1	6	57	21.55	5	7	21.55	6	11	21.55	5	8	21.55	6	12	21.55	6	10	21.55	5	9	283	31.6029	6.04932
A0A445A5U3	Isocitrate lyase OS=Arachis hypogaea OX=3818 GN=Ahy_B03g067096 PE=3 SV=1 - [A0A445A5U3_ARAHY]	21.53	2	9	9	17	13.89	5	5	4.51	2	2	9.2	4	4	10.76	4	4	3.65	2	2				576	64.7553	7.2251
A0A445AI22	Uncharacterized protein OS=Arachis hypogaea OX=3818 GN=Ahy_B02g060230 PE=4 SV=1 - [A0A445AI22_ARAHY]	21.43	3	1	4	13	17.26	3	3	10.12	2	2	13.1	2	2	13.1	2	2	11.31	2	2	13.1	2	2	168	18.3095	5.8335
A0A445DA28	Uncharacterized protein OS=Arachis hypogaea OX=3818 GN=Ahy_A04g017131 PE=4 SV=1 - [A0A445DA28_ARAHY]	21.28	1	2	2	6	21.28	2	2	9.57	1	1	11.7	1	1	9.57	1	1	9.57	1	1				94	9.77692	8.5874
A0A445AWF6	Uncharacterized protein OS=Arachis hypogaea OX=3818 GN=Ahy_B01g055541 PE=4 SV=1 - [A0A445AWF6_ARAHY]	21.11	2	3	3	17	17.22	2	3	21.11	3	4	17.22	2	3	3.89	1	1	21.11	3	4	17.22	2	2	180	18.7465	6.68311
A0A444YMB1	S-(hydroxymethyl)glutathione dehydrogenase OS=Arachis hypogaea OX=3818 GN=Ahy_B06g081885 PE=3 SV=1 - [A0A444YMB1_ARAHY]	21.11	4	5	5	12	4.49	1	1	14.51	3	3	9.76	3	3	11.35	2	2	7.39	2	2	4.49	1	1	379	40.3504	6.94678
D8KXZ5	Beta-hydroxyacyl-ACP dehydrase 1 OS=Arachis hypogaea OX=3818 GN=HD1 PE=2 SV=1 - [D8KXZ5_ARAHY]	20.91	5	2	4	19	16.36	3	3	12.73	2	2	20.91	4	4	20.91	4	4	20.91	4	4	8.18	2	2	220	24.0114	9.0415
A0A444XTL7	Uncharacterized protein OS=Arachis hypogaea OX=3818 GN=Ahy_B09g099054 PE=3 SV=1 - [A0A444XTL7_ARAHY]	20.91	5	5	5	24	12.89	3	4	17.77	4	5	16.03	4	5	14.63	3	3	14.63	3	5	8.36	2	2	287	30.543	8.63135
A0A444ZY29	Uncharacterized protein OS=Arachis hypogaea OX=3818 GN=Ahy_B03g063851 PE=4 SV=1 - [A0A444ZY29_ARAHY]	20.73	2	2	2	2													20.73	2	2				164	18.5306	9.86182
A0A445EQ56	Uncharacterized protein OS=Arachis hypogaea OX=3818 GN=Ahy_A01g002037 PE=4 SV=1 - [A0A445EQ56_ARAHY]	20.71	6	3	3	9	8.88	1	1	20.71	3	3	16.57	2	2	8.88	1	1	16.57	2	2				169	18.201	9.62744
A0A444X3E3	Uncharacterized protein OS=Arachis hypogaea OX=3818 GN=Ahy_B10g103225 PE=3 SV=1 - [A0A444X3E3_ARAHY]	20.69	7	3	3	7	6.9	1	1	6.9	1	1	20.69	3	3				5.52	1	1	6.9	1	1	145	16.538	10.2427
A0A444Z0L7	Uncharacterized protein OS=Arachis hypogaea OX=3818 GN=Ahy_B05g075161 PE=4 SV=1 - [A0A444Z0L7_ARAHY]	20.65	1	1	1	1													20.65	1	1				155	17.9039	9.20264
A0A445A755	Uncharacterized protein OS=Arachis hypogaea OX=3818 GN=Ahy_B03g067571 PE=4 SV=1 - [A0A445A755_ARAHY]	20.56	5	1	4	14	6.62	1	2	13.94	3	3	11.85	2	2	11.85	2	2	20.56	4	5				287	31.771	9.65674
A0A445E2A0	Uncharacterized protein OS=Arachis hypogaea OX=3818 GN=Ahy_A03g016096 PE=4 SV=1 - [A0A445E2A0_ARAHY]	20.56	6	1	4	20	10.8	2	4	13.94	3	3	16.03	3	3	16.03	3	4	20.56	4	6				287	31.7599	9.53955
B4UWB3	Putative L24 ribosomal protein OS=Arachis hypogaea OX=3818 GN=Ahy_Scaffold1g107000 PE=2 SV=1 - [B4UWB3_ARAHY]	20.55	3	3	3	4	6.16	1	1							14.38	2	2	4.79	1	1				146	16.7782	10.9019
A0A444XAY1	Uncharacterized protein OS=Arachis hypogaea OX=3818 GN=Ahy_B10g106352 PE=4 SV=1 - [A0A444XAY1_ARAHY]	20.55	1	1	1	1				20.55	1	1													146	15.671	7.6499
A0A445CVZ9	Cytochrome b-c1 complex subunit 7 OS=Arachis hypogaea OX=3818 GN=Ahy_A06g030365 PE=3 SV=1 - [A0A445CVZ9_ARAHY]	20.33	2	2	2	5	8.94	1	1	20.33	2	2				11.38	1	1	8.94	1	1				123	14.6246	9.48096
A0A444YRD7	Tubulin alpha chain OS=Arachis hypogaea OX=3818 GN=Ahy_B06g084221 PE=3 SV=1 - [A0A444YRD7_ARAHY]	20.22	4	3	8	27	9.11	4	5	10.67	4	4	10.67	4	5	13.78	5	7	9.78	4	4	7.11	2	2	450	49.9516	5.08447
A0A075BIU4	60S ribosomal protein L4/L1 OS=Arachis hypogaea OX=3818 PE=2 SV=1 - [A0A075BIU4_ARAHY]	20.2	4	3	8	14	12.32	4	4	3.94	2	2	6.65	3	3	8.87	3	3	7.14	2	2				406	44.601	10.4331
A0A444ZUR0	Uncharacterized protein OS=Arachis hypogaea OX=3818 GN=Ahy_A03g010812 PE=4 SV=1 - [A0A444ZUR0_ARAHY]	20	1	2	2	8	5.38	1	1	20	2	2	5.38	1	1	20	2	2	20	2	2				130	14.899	8.93896
A0A445BAI7	Uncharacterized protein OS=Arachis hypogaea OX=3818 GN=Ahy_A10g050802 PE=4 SV=1 - [A0A445BAI7_ARAHY]	20	3	1	3	10	5	1	1				20	3	3	11.25	2	2	11.25	2	2	11.25	2	2	160	17.364	7.44482
A0A445BDB9	Uncharacterized protein OS=Arachis hypogaea OX=3818 GN=Ahy_A09g041631 PE=4 SV=1 - [A0A445BDB9_ARAHY]	19.9	2	1	1	2																19.9	1	2	191	20.7514	8.42627
A0A445EU47	Uncharacterized protein OS=Arachis hypogaea OX=3818 GN=Ahy_A01g003889 PE=4 SV=1 - [A0A445EU47_ARAHY]	19.82	2	5	5	17	10.67	3	3	10.67	3	3	15.55	4	4	8.84	2	2	4.57	1	1	15.55	4	4	328	35.0827	8.19189
Q06H34	Tonoplast intrinsic protein alpha TIP (Fragment) OS=Arachis hypogaea OX=3818 PE=2 SV=1 - [Q06H34_ARAHY]	19.67	3	2	2	29	6.01	1	5	19.67	2	5	19.67	2	8	19.67	2	4	19.67	2	5	19.67	2	2	183	19.2482	8.54346
A0A444WXL4	Peptide-methionine (R)-S-oxide reductase OS=Arachis hypogaea OX=3818 GN=Ahy_B10g100804 PE=3 SV=1 - [A0A444WXL4_ARAHY]	19.63	1	1	1	1				19.63	1	1													214	23.1054	8.5874
A0A444X8I3	Uncharacterized protein OS=Arachis hypogaea OX=3818 GN=Ahy_A10g047548 PE=4 SV=1 - [A0A444X8I3_ARAHY]	19.58	5	3	3	6	7.69	1	1	6.29	1	1	7.69	1	1	11.89	2	2	6.29	1	1				143	16.0636	10.4038
A0A445A7Q9	Uncharacterized protein OS=Arachis hypogaea OX=3818 GN=Ahy_B03g067658 PE=3 SV=1 - [A0A445A7Q9_ARAHY]	19.58	3	1	4	17	7.53	2	2	11.45	3	3	11.45	3	3	7.53	2	2	19.58	4	4	15.66	3	3	332	36.0947	9.17334
A0A445CFU9	Uncharacterized protein OS=Arachis hypogaea OX=3818 GN=Ahy_A07g036303 PE=4 SV=1 - [A0A445CFU9_ARAHY]	19.39	23	3	3	6	12.73	2	2	6.67	1	1	13.33	2	2	6.67	1	1							165	18.3522	5.42725
A0A445ADV8	Uncharacterized protein OS=Arachis hypogaea OX=3818 GN=Ahy_B02g058118 PE=3 SV=1 - [A0A445ADV8_ARAHY]	19.28	2	3	7	25	9.77	3	3	11.05	5	5	19.28	7	8	15.68	6	6	9	3	3				389	44.5976	6.23975
A0A444YGW9	Elongation factor Tu OS=Arachis hypogaea OX=3818 GN=Ahy_B06g080075 PE=3 SV=1 - [A0A444YGW9_ARAHY]	19.16	3	5	6	14	3.52	1	1	12.56	4	4	6.39	2	2	9.91	3	3	11.01	3	4				454	49.5646	7.00537
A0A445B654	Uncharacterized protein OS=Arachis hypogaea OX=3818 GN=Ahy_A10g048906 PE=4 SV=1 - [A0A445B654_ARAHY]	19.13	2	1	1	1							19.13	1	1										183	20.9902	8.68994
A0A445EGK3	Uncharacterized protein OS=Arachis hypogaea OX=3818 GN=Ahy_A02g009213 PE=4 SV=1 - [A0A445EGK3_ARAHY]	19.12	27	3	3	6				6.37	1	1							19.12	3	5				204	22.6293	5.021
A0A445DV73	Uncharacterized protein OS=Arachis hypogaea OX=3818 GN=Ahy_A03g013306 PE=3 SV=1 - [A0A445DV73_ARAHY]	18.99	10	5	9	28	11.53	5	5	4.38	2	2	13.96	5	5	7.79	4	5	12.99	6	8	7.95	3	3	616	68.0652	5.16064
A0A444Y8M6	Uncharacterized protein OS=Arachis hypogaea OX=3818 GN=Ahy_A08g039035 PE=3 SV=1 - [A0A444Y8M6_ARAHY]	18.84	3	2	2	2							18.84	1	1	10.14	1	1							69	8.06145	9.93506
A0A445ER63	Uncharacterized protein OS=Arachis hypogaea OX=3818 GN=Ahy_A01g002415 PE=3 SV=1 - [A0A445ER63_ARAHY]	18.62	4	3	3	5	5.67	1	1	5.67	1	1	5.67	1	1				12.96	2	2				247	27.0052	7.81104
A0A444X4V4	40S ribosomal protein S26 OS=Arachis hypogaea OX=3818 GN=Ahy_B10g104163 PE=3 SV=1 - [A0A444X4V4_ARAHY]	18.6	4	2	2	8	6.98	1	1	18.6	2	2	6.98	1	1	6.98	1	1	18.6	2	2	6.98	1	1	129	14.7627	10.8872
A0A445E542	Uncharacterized protein OS=Arachis hypogaea OX=3818 GN=Ahy_A02g004916 PE=4 SV=1 - [A0A445E542_ARAHY]	18.52	6	1	1	5	18.52	1	2	18.52	1	2							18.52	1	1				216	24.6828	9.68604
A0A445DZ92	Uncharacterized protein OS=Arachis hypogaea OX=3818 GN=Ahy_A03g015020 PE=3 SV=1 - [A0A445DZ92_ARAHY]	18.49	12	3	3	12	10.92	2	2	18.49	3	3	18.49	3	4	5.04	1	1	5.88	1	1	5.88	1	1	238	26.9905	10.4038
A0A445BZV2	Uncharacterized protein OS=Arachis hypogaea OX=3818 GN=Ahy_A08g040640 PE=3 SV=1 - [A0A445BZV2_ARAHY]	18.46	2	1	1	1													18.46	1	1				65	7.41808	11.1655
A0A444YG88	Tubulin beta chain OS=Arachis hypogaea OX=3818 GN=Ahy_B06g079820 PE=3 SV=1 - [A0A444YG88_ARAHY]	18.38	6	0	7	29	13.57	5	6	6.13	2	5	6.13	2	4	10.5	4	5	8.32	3	6	6.13	2	3	457	51.2674	4.84326
A0A444YEK1	Uncharacterized protein OS=Arachis hypogaea OX=3818 GN=Ahy_B07g088491 PE=4 SV=1 - [A0A444YEK1_ARAHY]	18.37	1	1	1	2																18.37	1	2	98	10.8884	5.45264
A0A445B6Q1	Uncharacterized protein OS=Arachis hypogaea OX=3818 GN=Ahy_A10g049155 PE=4 SV=1 - [A0A445B6Q1_ARAHY]	18.18	1	1	1	1	18.18	1	1																154	17.1965	8.25049
A0A445BN85	Uncharacterized protein OS=Arachis hypogaea OX=3818 GN=Ahy_A09g045819 PE=3 SV=1 - [A0A445BN85_ARAHY]	18.14	2	1	3	9	8.37	2	2	13.49	2	2	18.14	3	3				3.72	1	1	3.72	1	1	215	24.8619	5.84619
A0A445ETS2	Uncharacterized protein OS=Arachis hypogaea OX=3818 GN=Ahy_A01g003578 PE=3 SV=1 - [A0A445ETS2_ARAHY]	18.13	7	1	3	5	6.04	1	1							8.24	1	1	9.89	2	3				182	20.8899	8.41162
A0A444ZYG1	Uncharacterized protein OS=Arachis hypogaea OX=3818 GN=Ahy_B03g064011 PE=4 SV=1 - [A0A444ZYG1_ARAHY]	18.04	1	3	3	7	12.94	2	2							4.71	1	2	9.8	2	3				255	28.0397	8.19189
A0A445E1E3	Uncharacterized protein OS=Arachis hypogaea OX=3818 GN=Ahy_A03g015757 PE=4 SV=1 - [A0A445E1E3_ARAHY]	17.92	1	2	2	5	6.36	1	1	11.56	1	2										17.92	2	2	173	18.9275	7.63525
A0A445DVE5	Uncharacterized protein OS=Arachis hypogaea OX=3818 GN=Ahy_A03g013463 PE=4 SV=1 - [A0A445DVE5_ARAHY]	17.78	1	1	1	3							17.78	1	1				17.78	1	2				225	26.0194	10.0376
A0A444XTJ3	Uncharacterized protein OS=Arachis hypogaea OX=3818 GN=Ahy_A09g041626 PE=3 SV=1 - [A0A444XTJ3_ARAHY]	17.76	3	3	3	6	4.61	1	1	13.16	2	2	13.16	2	2	5.26	1	1							152	17.5764	10.4624
A0A444Z7M9	40S ribosomal protein S3a OS=Arachis hypogaea OX=3818 GN=Ahy_A05g024953 PE=3 SV=1 - [A0A444Z7M9_ARAHY]	17.62	5	4	4	8	4.98	1	1				14.56	3	3	9.96	2	2	11.88	2	2				261	29.8588	9.86182
A0A444WWP3	Uncharacterized protein OS=Arachis hypogaea OX=3818 GN=Ahy_B10g100417 PE=4 SV=1 - [A0A444WWP3_ARAHY]	17.6	2	2	2	6	8.8	1	1	8.8	1	1	17.6	2	2				8.8	1	1	8.8	1	1	125	13.3528	6.75635
A0A444X517	60S ribosomal protein L6 OS=Arachis hypogaea OX=3818 GN=Ahy_B10g104229 PE=3 SV=1 - [A0A444X517_ARAHY]	17.52	10	4	4	14	14.53	3	3	14.1	3	3	17.52	4	4	8.97	2	2	11.11	2	2				234	26.3456	10.1694
A0A445BKW2	Uncharacterized protein OS=Arachis hypogaea OX=3818 GN=Ahy_A09g044815 PE=4 SV=1 - [A0A445BKW2_ARAHY]	17.5	1	2	2	4				10.63	1	1	6.88	1	2				6.88	1	1				160	17.7279	6.53662
A0A445AIM2	Uncharacterized protein OS=Arachis hypogaea OX=3818 GN=Ahy_B02g060505 PE=3 SV=1 - [A0A445AIM2_ARAHY]	17.48	2	1	4	9	3.88	1	1	17.48	4	4	3.88	1	1	5.34	1	1	5.34	1	1	5.34	1	1	206	23.641	10.3159
A0A445E9P2	Uncharacterized protein OS=Arachis hypogaea OX=3818 GN=Ahy_A02g006405 PE=3 SV=1 - [A0A445E9P2_ARAHY]	17.48	1	1	4	9	8.74	2	2	12.62	3	3	3.88	1	1	5.34	1	1	5.34	1	1	5.34	1	1	206	23.609	10.3159
A0A444X4J5	Uncharacterized protein OS=Arachis hypogaea OX=3818 GN=Ahy_B10g104025 PE=3 SV=1 - [A0A444X4J5_ARAHY]	17.44	2	3	3	9	4.65	1	1	4.65	1	1	17.44	3	3	9.69	2	2	9.69	2	2				258	28.6603	6.21436
A0A444WWP8	60S ribosomal protein L18a OS=Arachis hypogaea OX=3818 GN=Ahy_B10g100443 PE=3 SV=1 - [A0A444WWP8_ARAHY]	17.42	4	4	4	8	4.49	1	1				8.99	2	2	12.92	3	3	8.99	2	2				178	21.3275	10.4331
A0A445D1D9	Uncharacterized protein OS=Arachis hypogaea OX=3818 GN=Ahy_A05g022709 PE=4 SV=1 - [A0A445D1D9_ARAHY]	17.39	1	1	1	18	17.39	1	1	17.39	1	7				17.39	1	2	17.39	1	6	17.39	1	2	230	26.1897	9.90576
A0A445AKT4	Ferritin OS=Arachis hypogaea OX=3818 GN=Ahy_B02g061339 PE=3 SV=1 - [A0A445AKT4_ARAHY]	17.37	3	3	3	3										6.95	1	1	10.42	2	2				259	28.7486	6.11279
A0A444WYN1	Uncharacterized protein OS=Arachis hypogaea OX=3818 GN=Ahy_B10g101152 PE=3 SV=1 - [A0A444WYN1_ARAHY]	17.25	6	4	7	18	5.4	3	3	6.97	3	4	17.25	7	7	2.79	1	1	5.4	3	3				574	62.2355	6.31592
A0A444Y810	Uncharacterized protein OS=Arachis hypogaea OX=3818 GN=Ahy_B08g094167 PE=4 SV=1 - [A0A444Y810_ARAHY]	17.24	1	1	1	4	17.24	1	1	17.24	1	1	17.24	1	1	17.24	1	1							58	7.01868	10.272
A0A444YZ56	Uncharacterized protein OS=Arachis hypogaea OX=3818 GN=Ahy_A05g023440 PE=4 SV=1 - [A0A444YZ56_ARAHY]	17.24	1	3	3	6	12.64	2	3				12.64	2	2				4.6	1	1				174	19.675	7.23975
A0A444YS80	Uncharacterized protein OS=Arachis hypogaea OX=3818 GN=Ahy_B06g084556 PE=3 SV=1 - [A0A444YS80_ARAHY]	17.2	5	6	6	10	5.65	2	2	2.42	1	1	9.14	3	3	5.11	2	2	3.49	1	1	2.42	1	1	372	39.3362	9.18799
Q1PCR5	20S proteasome beta subunit (Fragment) OS=Arachis hypogaea OX=3818 PE=2 SV=1 - [Q1PCR5_ARAHY]	17.04	7	2	2	4				17.04	2	2	8.52	1	2										223	24.0318	7.18115
A0A444WR75	V-type proton ATPase proteolipid subunit OS=Arachis hypogaea OX=3818 GN=Ahy_Scaffold1g106667 PE=3 SV=1 - [A0A444WR75_ARAHY]	16.98	4	1	1	7	16.98	1	3	16.98	1	2	16.98	1	1				16.98	1	1				106	10.6105	8.74854
A0A444XG71	Uncharacterized protein OS=Arachis hypogaea OX=3818 GN=Ahy_B09g095625 PE=3 SV=1 - [A0A444XG71_ARAHY]	16.96	3	1	1	5				16.96	1	2				16.96	1	2	16.96	1	1				112	12.3806	9.53955
A0A444YJU5	Uncharacterized protein OS=Arachis hypogaea OX=3818 GN=Ahy_A06g027370 PE=4 SV=1 - [A0A444YJU5_ARAHY]	16.94	1	1	2	6				7.26	1	1				7.26	1	2	16.94	2	2	7.26	1	1	124	14.0284	9.5542
A0A445AC57	Uncharacterized protein OS=Arachis hypogaea OX=3818 GN=Ahy_B02g057410 PE=4 SV=1 - [A0A445AC57_ARAHY]	16.92	2	1	1	4	16.92	1	4																201	22.0017	6.15088
A0A444XI11	Uncharacterized protein OS=Arachis hypogaea OX=3818 GN=Ahy_B09g096082 PE=4 SV=1 - [A0A444XI11_ARAHY]	16.92	4	1	1	1				16.92	1	1													65	7.53695	9.86182
A0A445A5W4	Uncharacterized protein OS=Arachis hypogaea OX=3818 GN=Ahy_B03g067056 PE=4 SV=1 - [A0A445A5W4_ARAHY]	16.81	1	1	1	13										16.81	1	5	16.81	1	8				238	26.6855	9.53955
A0A445A6I4	Uncharacterized protein OS=Arachis hypogaea OX=3818 GN=Ahy_B03g067301 PE=4 SV=1 - [A0A445A6I4_ARAHY]	16.74	1	2	7	22	11.54	4	4	4.07	2	3	13.35	5	6	5.88	3	4	9.28	4	4	2.04	1	1	442	48.6517	8.32373
A0A444ZQ53	Uncharacterized protein OS=Arachis hypogaea OX=3818 GN=Ahy_B04g073273 PE=4 SV=1 - [A0A444ZQ53_ARAHY]	16.67	3	2	2	3							6.67	1	1	10	1	1	10	1	1				120	13.7528	11.6782
A0A444YWU1	Uncharacterized protein OS=Arachis hypogaea OX=3818 GN=Ahy_B06g086131 PE=4 SV=1 - [A0A444YWU1_ARAHY]	16.67	1	1	1	1							16.67	1	1										168	18.1428	5.13525
A0A445BN79	40S ribosomal protein S8 OS=Arachis hypogaea OX=3818 GN=Ahy_A09g045820 PE=3 SV=1 - [A0A445BN79_ARAHY]	16.59	5	3	3	9	12.44	2	2	9.68	2	3	16.59	3	3				4.15	1	1				217	24.6773	10.3599
A0A444Y3Z7	Uncharacterized protein OS=Arachis hypogaea OX=3818 GN=Ahy_B08g092399 PE=4 SV=1 - [A0A444Y3Z7_ARAHY]	16.47	2	5	5	18	14.15	4	4	12.3	4	4	9.98	3	3	12.3	4	4	6.96	3	3				431	46.0136	7.72314
A0A444Y5Y0	Uncharacterized protein OS=Arachis hypogaea OX=3818 GN=Ahy_B08g093365 PE=4 SV=1 - [A0A444Y5Y0_ARAHY]	16.45	1	1	6	18	5.91	2	2	10.35	3	3	10.54	4	5	10.35	3	3	5.91	2	2	10.35	3	3	541	56.9452	5.2749
A0A445E5A7	Uncharacterized protein OS=Arachis hypogaea OX=3818 GN=Ahy_A02g004975 PE=3 SV=1 - [A0A445E5A7_ARAHY]	16.43	5	3	3	7	11.11	2	2	7.25	1	1	7.25	1	1	7.25	1	1	12.56	2	2				207	23.0012	9.59814
A0A445AAB9	Uncharacterized protein OS=Arachis hypogaea OX=3818 GN=Ahy_B03g068630 PE=4 SV=1 - [A0A445AAB9_ARAHY]	16.42	3	1	1	1	16.42	1	1																67	7.70002	9.84717
B4UWA1	Lactoylglutathione lyase (Fragment) OS=Arachis hypogaea OX=3818 PE=2 SV=1 - [B4UWA1_ARAHY]	16.33	1	1	3	6	16.33	3	3				16.33	3	3										196	22.2695	8.32373
A0A444YP60	Uncharacterized protein OS=Arachis hypogaea OX=3818 GN=Ahy_B06g082878 PE=4 SV=1 - [A0A444YP60_ARAHY]	16.25	1	2	6	13	7.5	3	3	7.5	3	3	8	3	3	2.75	1	1	2.75	1	1	5.5	2	2	400	43.4614	6.03662
A0A444ZM99	Uncharacterized protein OS=Arachis hypogaea OX=3818 GN=Ahy_B04g071949 PE=4 SV=1 - [A0A444ZM99_ARAHY]	16.22	8	4	4	6				9.65	2	2	6.56	2	2	4.25	1	1	4.25	1	1				259	29.4246	10.228
A0A444WXP0	Uncharacterized protein OS=Arachis hypogaea OX=3818 GN=Ahy_B10g100779 PE=4 SV=1 - [A0A444WXP0_ARAHY]	16.2	1	1	1	8													16.2	1	8				216	24.7293	8.51416
A0A445B579	Uncharacterized protein OS=Arachis hypogaea OX=3818 GN=Ahy_A10g048470 PE=3 SV=1 - [A0A445B579_ARAHY]	16.17	2	2	4	13	5.22	2	4	2.49	1	2	9.45	3	3	2.74	1	1	13.43	3	3				402	43.6093	7.1958
A0A445AZA7	Uncharacterized protein OS=Arachis hypogaea OX=3818 GN=Ahy_B01g056693 PE=3 SV=1 - [A0A445AZA7_ARAHY]	16.15	2	9	9	30	10.66	6	6	12.2	7	8	6.48	4	4	8.24	5	5	12.2	7	7				910	101.275	6.18896
A0A444ZT40	Uncharacterized protein OS=Arachis hypogaea OX=3818 GN=Ahy_B03g062092 PE=4 SV=1 - [A0A444ZT40_ARAHY]	16.08	2	2	2	2							9.09	1	1	6.99	1	1							143	16.1733	9.61279
A0A444YZL3	Biotin carboxylase OS=Arachis hypogaea OX=3818 GN=Ahy_B05g074582 PE=4 SV=1 - [A0A444YZL3_ARAHY]	15.93	10	5	5	7							9.63	2	2	7.96	2	2	8.7	3	3				540	58.7921	7.02002
A0A445E4A3	Uncharacterized protein OS=Arachis hypogaea OX=3818 GN=Ahy_A03g016775 PE=4 SV=1 - [A0A445E4A3_ARAHY]	15.89	17	2	3	7	10.75	2	2	10.28	2	2	10.28	2	2	5.14	1	1							214	23.606	6.25244
A0A444Z9H1	Uncharacterized protein OS=Arachis hypogaea OX=3818 GN=Ahy_B05g079303 PE=4 SV=1 - [A0A444Z9H1_ARAHY]	15.88	5	2	2	5				5.58	1	1	5.58	1	1	5.58	1	1	15.88	2	2				233	25.0727	6.1001
A0A444WRB8	Thioredoxin OS=Arachis hypogaea OX=3818 GN=Ahy_Scaffold1g106695 PE=3 SV=1 - [A0A444WRB8_ARAHY]	15.83	2	2	2	5				15.83	2	2				6.67	1	1	6.67	1	1	6.67	1	1	120	13.1778	5.24951
A0A445E1M5	Uncharacterized protein OS=Arachis hypogaea OX=3818 GN=Ahy_A03g015851 PE=4 SV=1 - [A0A445E1M5_ARAHY]	15.81	1	2	7	21	6.2	3	3	7.05	3	4	12.61	5	6	5.56	3	4	5.56	3	3	1.92	1	1	468	51.6123	7.92822
A0A445DF95	Uncharacterized protein OS=Arachis hypogaea OX=3818 GN=Ahy_A04g019093 PE=3 SV=1 - [A0A445DF95_ARAHY]	15.81	3	4	7	17	6.82	3	3	6.99	3	5	7.82	4	4	3.99	2	2	4.49	3	3				601	64.7277	6.23975
A0A445DL53	Uncharacterized protein OS=Arachis hypogaea OX=3818 GN=Ahy_A04g021650 PE=3 SV=1 - [A0A445DL53_ARAHY]	15.78	13	3	4	6				2.91	1	1	8.5	2	2				10.44	3	3				412	46.4945	8.76318
A0A444X314	Uncharacterized protein OS=Arachis hypogaea OX=3818 GN=Ahy_B10g102965 PE=3 SV=1 - [A0A444X314_ARAHY]	15.67	7	4	4	9	8.36	2	2	7.05	2	2	4.18	1	1	7.05	2	2	8.62	2	2				383	41.9537	7.59131
A0A444ZVH7	Uncharacterized protein OS=Arachis hypogaea OX=3818 GN=Ahy_B03g062820 PE=3 SV=1 - [A0A444ZVH7_ARAHY]	15.65	1	2	2	3										8.84	1	1	15.65	2	2				147	16.5751	10.5356
A0A445AVY5	Purple acid phosphatase OS=Arachis hypogaea OX=3818 GN=Ahy_B01g055311 PE=3 SV=1 - [A0A445AVY5_ARAHY]	15.58	3	5	5	6	3.79	1	1							9.26	3	3	6.32	2	2				475	54.925	6.87354
A0A444ZZP8	Uncharacterized protein OS=Arachis hypogaea OX=3818 GN=Ahy_B03g064521 PE=4 SV=1 - [A0A444ZZP8_ARAHY]	15.5	1	1	1	6				15.5	1	3							15.5	1	3				258	29.2879	9.56885
A0A444WYS1	Uncharacterized protein OS=Arachis hypogaea OX=3818 GN=Ahy_B10g101080 PE=4 SV=1 - [A0A444WYS1_ARAHY]	15.45	3	3	3	7				5.45	1	1	15.45	3	3	5.45	1	1	5.45	1	1	5.45	1	1	220	24.717	5.89697
A0A444ZH31	Uncharacterized protein OS=Arachis hypogaea OX=3818 GN=Ahy_B04g070456 PE=4 SV=1 - [A0A444ZH31_ARAHY]	15.38	5	1	1	10													15.38	1	10				156	18.2701	8.52881
A0A444XKZ1	Uncharacterized protein OS=Arachis hypogaea OX=3818 GN=Ahy_B09g096458 PE=3 SV=1 - [A0A444XKZ1_ARAHY]	15.34	5	2	2	5	15.34	2	2	9.82	1	1	5.52	1	1				5.52	1	1				163	18.4233	4.729
Q45W86	Oleosin 2 OS=Arachis hypogaea OX=3818 GN=Ahy_A10g047467 PE=2 SV=1 - [Q45W86_ARAHY]	15.33	2	2	2	15	8.76	1	3	8.76	1	2	15.33	2	3	8.76	1	3	8.76	1	3	8.76	1	1	137	14.3448	9.99365
A0A444X9P4	Proteasome subunit alpha type OS=Arachis hypogaea OX=3818 GN=Ahy_B10g106084 PE=3 SV=1 - [A0A444X9P4_ARAHY]	15.26	3	3	3	8	8.43	2	2	10.44	2	2	3.61	1	1	10.44	2	2	3.61	1	1				249	27.2367	6.31592
A0A444YT00	Glyceraldehyde-3-phosphate dehydrogenase OS=Arachis hypogaea OX=3818 GN=Ahy_B06g084861 PE=3 SV=1 - [A0A444YT00_ARAHY]	15.18	4	1	5	29	15.18	5	8	13.1	4	5	13.1	4	5	13.1	4	5	5.06	2	3	5.06	2	3	336	36.2277	8.1626
A0A444YWV3	Uncharacterized protein OS=Arachis hypogaea OX=3818 GN=Ahy_B06g086132 PE=4 SV=1 - [A0A444YWV3_ARAHY]	15.02	1	2	2	2				15.02	2	2													273	29.7615	7.12256
A0A445B9I0	Uncharacterized protein OS=Arachis hypogaea OX=3818 GN=Ahy_A10g050480 PE=3 SV=1 - [A0A445B9I0_ARAHY]	15	4	4	4	8	3.44	1	1	9.06	2	2	10	3	3	3.44	1	1	3.44	1	1				320	35.7611	9.67139
A0A444ZXJ8	Uncharacterized protein OS=Arachis hypogaea OX=3818 GN=Ahy_B03g063526 PE=4 SV=1 - [A0A444ZXJ8_ARAHY]	14.94	1	1	3	6	12.03	2	2	8.71	2	2	2.9	1	1	5.81	1	1							241	27.4627	7.37158
A0A445BPF0	Uncharacterized protein OS=Arachis hypogaea OX=3818 GN=Ahy_A09g046272 PE=4 SV=1 - [A0A445BPF0_ARAHY]	14.86	2	1	1	1							14.86	1	1										74	8.06418	8.04541
A0A444YF39	Uncharacterized protein OS=Arachis hypogaea OX=3818 GN=Ahy_B07g088669 PE=4 SV=1 - [A0A444YF39_ARAHY]	14.81	2	2	2	3	7.94	1	1	6.88	1	1				6.88	1	1							189	19.9874	8.73389
A0A444WW48	Pectin acetylesterase OS=Arachis hypogaea OX=3818 GN=Ahy_B10g100318 PE=3 SV=1 - [A0A444WW48_ARAHY]	14.79	6	4	4	8	5.26	2	2	8.77	2	2	6.02	2	2	3.76	1	1	3.76	1	1				399	43.9157	8.51416
A0A445A9A5	Uncharacterized protein OS=Arachis hypogaea OX=3818 GN=Ahy_B03g068317 PE=4 SV=1 - [A0A445A9A5_ARAHY]	14.59	1	1	10	35	11.27	8	9	5.58	4	5	7.83	7	8	4.15	4	5	9.37	6	7	1.42	1	1	843	94.1998	6.43018
A0A444WPP7	Uncharacterized protein OS=Arachis hypogaea OX=3818 GN=Ahy_Scaffold6g108137 PE=4 SV=1 - [A0A444WPP7_ARAHY]	14.59	4	3	3	7	10.81	2	2	7.03	1	1	7.57	2	2	7.03	1	1	3.78	1	1				185	19.2318	6.52197
A0A445EBZ3	Uncharacterized protein OS=Arachis hypogaea OX=3818 GN=Ahy_A02g007175 PE=4 SV=1 - [A0A445EBZ3_ARAHY]	14.53	2	1	6	10	5.67	2	2	7.39	3	3	6.65	3	3	2.22	1	1	2.96	1	1				406	44.6781	10.3745
A0A445A7P6	Uncharacterized protein OS=Arachis hypogaea OX=3818 GN=Ahy_B03g067769 PE=4 SV=1 - [A0A445A7P6_ARAHY]	14.5	2	3	3	5				8.78	2	2	5.73	1	1	3.82	1	1	5.73	1	1				262	28.4054	4.93213
A0A444YCH9	Uncharacterized protein OS=Arachis hypogaea OX=3818 GN=Ahy_B07g087565 PE=3 SV=1 - [A0A444YCH9_ARAHY]	14.48	2	2	2	2				8.28	1	1							6.21	1	1				145	16.1965	7.62061
A0A444WWJ8	Eukaryotic translation initiation factor 5A OS=Arachis hypogaea OX=3818 GN=Ahy_B10g100383 PE=3 SV=1 - [A0A444WWJ8_ARAHY]	14.46	6	1	1	1	14.46	1	1																83	9.06153	8.30908
A0A444X6C0	Uncharacterized protein OS=Arachis hypogaea OX=3818 GN=Ahy_B10g104718 PE=4 SV=1 - [A0A444X6C0_ARAHY]	14.38	1	1	1	1							14.38	1	1										146	15.9804	8.96826
A0A444YFU8	Uncharacterized protein OS=Arachis hypogaea OX=3818 GN=Ahy_B07g088921 PE=3 SV=1 - [A0A444YFU8_ARAHY]	14.29	2	2	2	8	14.29	2	2	14.29	2	2	14.29	2	2				14.29	2	2				210	24.3332	6.40479
A0A445D9V5	Uncharacterized protein OS=Arachis hypogaea OX=3818 GN=Ahy_A04g017068 PE=4 SV=1 - [A0A445D9V5_ARAHY]	14.13	1	4	4	10	6.73	2	2	6.73	2	2	9.42	2	2	6.95	2	2	4.48	1	1	4.48	1	1	446	47.7078	5.46533
A0A445AVY7	Uncharacterized protein OS=Arachis hypogaea OX=3818 GN=Ahy_B01g055295 PE=3 SV=1 - [A0A445AVY7_ARAHY]	14.12	11	9	9	34	9.28	6	6	11.11	7	8	14.12	9	10	4.84	3	3	4.18	3	3	6.27	4	4	765	80.0256	5.40186
A0A445CJ31	Uncharacterized protein OS=Arachis hypogaea OX=3818 GN=Ahy_A06g025951 PE=4 SV=1 - [A0A445CJ31_ARAHY]	14.07	1	1	1	3										14.07	1	1	14.07	1	1	14.07	1	1	199	22.6863	5.10986
A0A445CFS4	Uncharacterized protein OS=Arachis hypogaea OX=3818 GN=Ahy_A07g036296 PE=4 SV=1 - [A0A445CFS4_ARAHY]	14.05	1	2	2	6	14.05	2	2	6.49	1	1	14.05	2	2	6.49	1	1							185	18.0002	8.08936
A0A444WPP2	Uncharacterized protein OS=Arachis hypogaea OX=3818 GN=Ahy_Scaffold6g107932 PE=4 SV=1 - [A0A444WPP2_ARAHY]	13.95	1	1	1	2				13.95	1	2													294	32.4787	6.97607
A0A445A3S6	Malate dehydrogenase OS=Arachis hypogaea OX=3818 GN=Ahy_B03g066347 PE=3 SV=1 - [A0A445A3S6_ARAHY]	13.91	4	3	4	10	3.48	1	1	10.43	3	3	7.25	2	3	3.19	1	1	6.96	2	2				345	36.082	8.74854
A0A445AZT0	Malate dehydrogenase OS=Arachis hypogaea OX=3818 GN=Ahy_B01g056877 PE=3 SV=1 - [A0A445AZT0_ARAHY]	13.89	6	2	3	6	10.07	2	2	3.82	1	1	5.9	1	1	3.82	1	1	3.82	1	1				288	30.361	5.71924
A0A445E7V8	Uncharacterized protein OS=Arachis hypogaea OX=3818 GN=Ahy_A02g005645 PE=3 SV=1 - [A0A445E7V8_ARAHY]	13.87	3	3	3	8	5.47	1	1				8.39	2	2	8.39	2	2	13.87	3	3				274	30.0071	10.3013
A0A445D7Z5	Uncharacterized protein OS=Arachis hypogaea OX=3818 GN=Ahy_A05g025151 PE=4 SV=1 - [A0A445D7Z5_ARAHY]	13.82	2	1	1	1										13.82	1	1							304	32.534	5.37646
A0A444XDJ9	Uncharacterized protein OS=Arachis hypogaea OX=3818 GN=Ahy_B09g095335 PE=4 SV=1 - [A0A444XDJ9_ARAHY]	13.79	1	1	1	28							13.79	1	20	13.79	1	8							290	32.6386	9.71533
A0A444ZYZ5	Uncharacterized protein OS=Arachis hypogaea OX=3818 GN=Ahy_B03g064220 PE=3 SV=1 - [A0A444ZYZ5_ARAHY]	13.76	7	2	8	18	4.26	3	3	1.28	1	1	12.34	7	7	3.12	2	2	6.1	4	4	1.7	1	1	705	81.4163	5.10986
A0A445A0P3	Proteasome subunit beta OS=Arachis hypogaea OX=3818 GN=Ahy_B03g065046 PE=3 SV=1 - [A0A445A0P3_ARAHY]	13.73	3	2	2	2							5.39	1	1							8.33	1	1	204	22.5474	6.80029
A0A444X0E2	Uncharacterized protein OS=Arachis hypogaea OX=3818 GN=Ahy_B10g101803 PE=4 SV=1 - [A0A444X0E2_ARAHY]	13.68	3	1	1	7	13.68	1	1	13.68	1	1	13.68	1	1	13.68	1	1	13.68	1	2	13.68	1	1	95	10.7969	9.89111
A0A445A216	Uncharacterized protein OS=Arachis hypogaea OX=3818 GN=Ahy_B03g065636 PE=4 SV=1 - [A0A445A216_ARAHY]	13.62	1	1	1	1										13.62	1	1							213	23.9676	9.0708
A0A444ZSK0	Uncharacterized protein OS=Arachis hypogaea OX=3818 GN=Ahy_B03g061949 PE=4 SV=1 - [A0A444ZSK0_ARAHY]	13.61	3	1	1	8													13.61	1	8				294	32.3872	8.85107
A0A445BB80	Uncharacterized protein OS=Arachis hypogaea OX=3818 GN=Ahy_A10g051015 PE=4 SV=1 - [A0A445BB80_ARAHY]	13.58	3	1	1	5				13.58	1	2	13.58	1	2				13.58	1	1				265	30.9148	4.32275
A0A445CQ32	Uncharacterized protein OS=Arachis hypogaea OX=3818 GN=Ahy_A06g027908 PE=4 SV=1 - [A0A445CQ32_ARAHY]	13.57	1	1	5	12	4.77	2	2	7.54	3	3	8.04	3	3	2.76	1	1	2.76	1	1	5.53	2	2	398	43.2024	6.25244
A0A445BKG6	Mitochondrial Rho GTPase OS=Arachis hypogaea OX=3818 GN=Ahy_A09g044635 PE=3 SV=1 - [A0A445BKG6_ARAHY]	13.47	1	6	6	8	2.94	1	1				7.12	3	3	2.94	1	1	6.35	3	3				646	71.6859	5.49072
A0A444Z989	Uncharacterized protein OS=Arachis hypogaea OX=3818 GN=Ahy_B05g079222 PE=3 SV=1 - [A0A444Z989_ARAHY]	13.41	3	2	3	11	4.21	1	2	4.6	1	1	8.81	2	2	13.41	3	4	4.6	1	2				261	28.176	10.814
Q0Q0Q9	Type 4 metallothionein OS=Arachis hypogaea OX=3818 GN=MT4a PE=2 SV=1 - [Q0Q0Q9_ARAHY]	13.41	1	1	1	4	13.41	1	1				13.41	1	1	13.41	1	1	13.41	1	1				82	8.0892	7.59131
A0A444YZH0	Uncharacterized protein OS=Arachis hypogaea OX=3818 GN=Ahy_A05g023340 PE=4 SV=1 - [A0A444YZH0_ARAHY]	13.33	5	2	2	5	6.67	1	1				6.67	1	1	6.67	1	1	6.67	1	1	6.67	1	1	120	13.9526	9.75928
A0A445AND8	Uncharacterized protein OS=Arachis hypogaea OX=3818 GN=Ahy_B01g052015 PE=3 SV=1 - [A0A445AND8_ARAHY]	13.3	13	5	8	18	5.87	4	4	6.44	4	4	4.43	3	3	5.44	3	3	4.72	3	3	1.72	1	1	699	80.0409	5.07178
A0A445EM30	Uncharacterized protein OS=Arachis hypogaea OX=3818 GN=Ahy_A01g001101 PE=4 SV=1 - [A0A445EM30_ARAHY]	13.28	2	6	6	17	8.85	4	4	7.24	3	3	5.03	2	2	4.63	2	2	11.67	5	5	2.21	1	1	497	54.3527	7.15186
A0A445DM99	Uncharacterized protein OS=Arachis hypogaea OX=3818 GN=Ahy_A03g010486 PE=4 SV=1 - [A0A445DM99_ARAHY]	13.16	3	4	4	12	2.63	1	1	7.02	2	2	6.43	2	2	2.63	1	1	9.36	3	3	9.36	3	3	342	37.3425	7.04932
A0A444XTD2	Uncharacterized protein OS=Arachis hypogaea OX=3818 GN=Ahy_B09g098943 PE=3 SV=1 - [A0A444XTD2_ARAHY]	13.04	2	1	2	4				13.04	2	2				4.71	1	1	4.71	1	1				276	29.518	6.55127
Q2PXN9	Dessication protectant protein LEA 14 (Fragment) OS=Arachis hypogaea OX=3818 PE=2 SV=1 - [Q2PXN9_ARAHY]	12.93	3	2	2	4	7.48	1	1	7.48	1	1	7.48	1	1	5.44	1	1							147	16.1023	5.89697
A0A444YHJ0	Uncharacterized protein OS=Arachis hypogaea OX=3818 GN=Ahy_B06g080283 PE=4 SV=1 - [A0A444YHJ0_ARAHY]	12.92	1	1	1	2				12.92	1	2													240	27.1225	7.38623
A0A445DTY4	Uncharacterized protein OS=Arachis hypogaea OX=3818 GN=Ahy_A03g012679 PE=3 SV=1 - [A0A445DTY4_ARAHY]	12.91	8	1	8	19	5.53	4	4	2.55	2	2	10.21	6	6	3.12	2	2	6.1	4	4	1.7	1	1	705	81.4493	5.16064
A0A444ZD95	Uncharacterized protein OS=Arachis hypogaea OX=3818 GN=Ahy_B04g069612 PE=4 SV=1 - [A0A444ZD95_ARAHY]	12.87	1	1	1	1							12.87	1	1										101	10.9736	9.48096
A0A445EG37	Uncharacterized protein OS=Arachis hypogaea OX=3818 GN=Ahy_A02g008935 PE=4 SV=1 - [A0A445EG37_ARAHY]	12.86	1	1	1	1							12.86	1	1										70	7.99913	8.54346
A0A444YH83	Uncharacterized protein OS=Arachis hypogaea OX=3818 GN=Ahy_B06g080168 PE=4 SV=1 - [A0A444YH83_ARAHY]	12.56	2	3	3	10	8.54	2	2	8.54	2	2	3.52	1	1	12.56	3	3	9.05	2	2				199	22.8325	10.4478
A0A445BQG7	Uncharacterized protein OS=Arachis hypogaea OX=3818 GN=Ahy_A09g046673 PE=4 SV=1 - [A0A445BQG7_ARAHY]	12.55	2	2	2	2	5.02	1	1	7.53	1	1													239	27.0347	5.56689
A0A445BLW3	Cytochrome c oxidase subunit 5C OS=Arachis hypogaea OX=3818 GN=Ahy_A09g045240 PE=3 SV=1 - [A0A445BLW3_ARAHY]	12.5	4	1	1	3				12.5	1	1	12.5	1	1	12.5	1	1							64	7.09378	7.51807
A0A445ABP2	Uncharacterized protein OS=Arachis hypogaea OX=3818 GN=Ahy_B02g057245 PE=4 SV=1 - [A0A445ABP2_ARAHY]	12.5	3	2	2	4							12.5	2	2	4.69	1	1	7.81	1	1				192	21.1403	8.86572
A0A444WS14	Succinate dehydrogenase [ubiquinone] flavoprotein subunit, mitochondrial OS=Arachis hypogaea OX=3818 GN=Ahy_Scaffold1g106774 PE=3 SV=1 - [A0A444WS14_ARAHY]	12.48	7	5	5	11	9.54	4	4	2.57	1	1	2.57	1	1	2.57	1	1	10.83	4	4				545	59.2164	6.94678
A0A445EAQ4	Uncharacterized protein OS=Arachis hypogaea OX=3818 GN=Ahy_A02g006716 PE=4 SV=1 - [A0A445EAQ4_ARAHY]	12.44	6	2	2	2							7.11	1	1	5.33	1	1							225	25.0993	9.37842
A0A444Y4Q6	Uncharacterized protein OS=Arachis hypogaea OX=3818 GN=Ahy_B08g092824 PE=4 SV=1 - [A0A444Y4Q6_ARAHY]	12.24	1	1	1	3	12.24	1	1				12.24	1	1				12.24	1	1				98	10.7425	9.99365
A0A444XC79	RBR-type E3 ubiquitin transferase OS=Arachis hypogaea OX=3818 GN=Ahy_B09g094806 PE=3 SV=1 - [A0A444XC79_ARAHY]	12.23	1	1	1	2				12.23	1	2													229	26.3065	8.45557
A0A445B5S9	Uncharacterized protein OS=Arachis hypogaea OX=3818 GN=Ahy_A10g048705 PE=4 SV=1 - [A0A445B5S9_ARAHY]	12.2	1	1	1	1										12.2	1	1							205	23.3644	4.7417
A0A444XV97	Fructose-bisphosphate aldolase OS=Arachis hypogaea OX=3818 GN=Ahy_B09g099913 PE=3 SV=1 - [A0A444XV97_ARAHY]	12.18	2	3	3	6	8.88	2	2	3.05	1	1	8.88	2	2				3.3	1	1				394	42.8621	8.6167
A0A445ABE3	Uncharacterized protein OS=Arachis hypogaea OX=3818 GN=Ahy_B03g068805 PE=4 SV=1 - [A0A445ABE3_ARAHY]	12.15	3	1	1	3	12.15	1	1							12.15	1	1				12.15	1	1	181	20.1183	4.99561
A0A445A9D6	Uncharacterized protein OS=Arachis hypogaea OX=3818 GN=Ahy_B03g068344 PE=4 SV=1 - [A0A445A9D6_ARAHY]	12.07	1	1	3	5	12.07	3	3				8.05	2	2										323	35.9567	5.021
A0A444XBV0	40S ribosomal protein S12 OS=Arachis hypogaea OX=3818 GN=Ahy_B09g094638 PE=3 SV=1 - [A0A444XBV0_ARAHY]	12.06	3	1	1	3	12.06	1	1	12.06	1	1							12.06	1	1				141	14.9857	5.8208
A0A445C427	Uncharacterized protein OS=Arachis hypogaea OX=3818 GN=Ahy_A07g031510 PE=4 SV=1 - [A0A445C427_ARAHY]	12.04	1	1	3	7	8.02	2	2	4.01	1	1	8.02	2	2	4.01	1	1	4.01	1	1				324	36.0717	4.99561
A0A444WWN6	Uncharacterized protein OS=Arachis hypogaea OX=3818 GN=Ahy_B10g100423 PE=4 SV=1 - [A0A444WWN6_ARAHY]	12.04	1	1	1	1																12.04	1	1	191	20.399	5.18604
A0A445E617	Uncharacterized protein OS=Arachis hypogaea OX=3818 GN=Ahy_A02g005226 PE=4 SV=1 - [A0A445E617_ARAHY]	12.02	2	1	1	10	12.02	1	10																341	37.8074	8.39697
A0A445CXD0	Uncharacterized protein OS=Arachis hypogaea OX=3818 GN=Ahy_A06g030757 PE=3 SV=1 - [A0A445CXD0_ARAHY]	12.02	2	2	2	3	7.65	1	1	4.37	1	1				4.37	1	1							183	20.108	9.21729
A0A445CNJ1	Uncharacterized protein OS=Arachis hypogaea OX=3818 GN=Ahy_A06g027409 PE=4 SV=1 - [A0A445CNJ1_ARAHY]	11.94	1	2	2	12	11.94	2	2	11.94	2	2	11.94	2	2	11.94	2	2	11.94	2	2	11.94	2	2	201	21.9722	5.33838
A0A445DND7	Uncharacterized protein OS=Arachis hypogaea OX=3818 GN=Ahy_A03g010748 PE=4 SV=1 - [A0A445DND7_ARAHY]	11.93	2	2	2	2													11.93	2	2				176	19.2357	8.79248
A0A444YT04	Succinate dehydrogenase [ubiquinone] iron-sulfur subunit, mitochondrial OS=Arachis hypogaea OX=3818 GN=Ahy_B06g084911 PE=3 SV=1 - [A0A444YT04_ARAHY]	11.91	2	3	3	13	4.33	1	2	7.58	2	3	8.66	2	3	4.33	1	2	7.58	2	2	4.33	1	1	277	31.0556	8.79248
A0A445DLQ9	Uncharacterized protein OS=Arachis hypogaea OX=3818 GN=Ahy_A03g010162 PE=4 SV=1 - [A0A445DLQ9_ARAHY]	11.86	1	1	1	5				11.86	1	1	11.86	1	1	11.86	1	1	11.86	1	1	11.86	1	1	118	12.0103	7.26904
A0A445AMD4	Uncharacterized protein OS=Arachis hypogaea OX=3818 GN=Ahy_B01g051583 PE=3 SV=1 - [A0A445AMD4_ARAHY]	11.83	12	1	1	2				11.83	1	1							11.83	1	1				93	10.7044	7.98682
A0A445DPJ7	Uncharacterized protein OS=Arachis hypogaea OX=3818 GN=Ahy_A03g011090 PE=4 SV=1 - [A0A445DPJ7_ARAHY]	11.76	1	1	1	1				11.76	1	1													136	15.1669	8.11865
A0A445EFP3	Uncharacterized protein OS=Arachis hypogaea OX=3818 GN=Ahy_A02g009010 PE=3 SV=1 - [A0A445EFP3_ARAHY]	11.74	1	1	1	1																11.74	1	1	264	30.2664	6.94678
B4UW81	Glutathione S-transferase 2 OS=Arachis hypogaea OX=3818 PE=2 SV=1 - [B4UW81_ARAHY]	11.73	8	2	2	4	7.26	1	1	7.26	1	1	11.73	2	2										179	20.3298	8.92432
A0A444ZH68	Uncharacterized protein OS=Arachis hypogaea OX=3818 GN=Ahy_B04g070493 PE=4 SV=1 - [A0A444ZH68_ARAHY]	11.72	4	1	1	2				11.72	1	2													239	27.6076	8.07471
A0A445EJW2	Uncharacterized protein OS=Arachis hypogaea OX=3818 GN=Ahy_A01g000317 PE=4 SV=1 - [A0A445EJW2_ARAHY]	11.61	1	2	2	12	11.61	2	2	11.61	2	2	11.61	2	2	11.61	2	2	11.61	2	2	11.61	2	2	155	17.0731	9.43701
A0A444ZCB9	Uncharacterized protein OS=Arachis hypogaea OX=3818 GN=Ahy_B04g069338 PE=3 SV=1 - [A0A444ZCB9_ARAHY]	11.56	2	5	5	11	4.71	2	2	4.71	2	2	3.85	2	2	7.71	3	3	4.93	2	2				467	51.3149	8.5874
Q6PWX0	Calmodulin OS=Arachis hypogaea OX=3818 GN=CaM-3 PE=3 SV=1 - [Q6PWX0_ARAHY]	11.49	4	1	1	1	11.49	1	1																148	16.6578	4.22119
A0A445BPD9	Uncharacterized protein OS=Arachis hypogaea OX=3818 GN=Ahy_A09g046258 PE=4 SV=1 - [A0A445BPD9_ARAHY]	11.45	1	1	1	1				11.45	1	1													131	15.3538	9.08545
A0A444YXN0	Uncharacterized protein OS=Arachis hypogaea OX=3818 GN=Ahy_B05g074009 PE=4 SV=1 - [A0A444YXN0_ARAHY]	11.44	4	5	5	13	4.43	2	2	5.15	2	2	8.73	4	4	5.87	2	2	3.15	1	1	4.72	2	2	699	77.1203	5.92236
A0A444YW73	Uncharacterized protein OS=Arachis hypogaea OX=3818 GN=Ahy_B06g085964 PE=4 SV=1 - [A0A444YW73_ARAHY]	11.36	4	1	1	3	11.36	1	2	11.36	1	1													88	9.64864	9.01221
A0A444YGF9	Uncharacterized protein OS=Arachis hypogaea OX=3818 GN=Ahy_B06g079897 PE=3 SV=1 - [A0A444YGF9_ARAHY]	11.26	6	1	1	1	11.26	1	1																151	17.1063	10.4038
A0A445A372	Uncharacterized protein OS=Arachis hypogaea OX=3818 GN=Ahy_B03g066122 PE=3 SV=1 - [A0A445A372_ARAHY]	11.2	3	3	3	4				1.57	1	1	9.63	2	2				2.95	1	1				509	54.7133	6.55127
A0A444X9N8	Uncharacterized protein OS=Arachis hypogaea OX=3818 GN=Ahy_B10g106053 PE=4 SV=1 - [A0A444X9N8_ARAHY]	11.18	3	3	3	5	5.92	1	1	3.95	1	1	11.18	2	2	3.95	1	1							304	33.4846	6.80029
A0A445D431	Uncharacterized protein OS=Arachis hypogaea OX=3818 GN=Ahy_A05g023569 PE=4 SV=1 - [A0A445D431_ARAHY]	11.11	3	1	1	4	11.11	1	1							11.11	1	1				11.11	1	2	72	8.38035	8.99756
A0A445A6E8	Uncharacterized protein OS=Arachis hypogaea OX=3818 GN=Ahy_B03g067300 PE=4 SV=1 - [A0A445A6E8_ARAHY]	10.98	1	2	4	12	4.12	2	2	8.92	3	3	6.18	3	3	4.12	2	2	4.12	2	2				437	48.1435	8.06006
A0A444YDJ9	40S ribosomal protein S4 OS=Arachis hypogaea OX=3818 GN=Ahy_A07g031815 PE=3 SV=1 - [A0A444YDJ9_ARAHY]	10.98	3	2	2	8	10.98	2	2	7.2	1	1	7.2	1	2	7.2	1	2	7.2	1	1				264	30.0433	10.2573
A0A445E1I7	Uncharacterized protein OS=Arachis hypogaea OX=3818 GN=Ahy_A03g015849 PE=4 SV=1 - [A0A445E1I7_ARAHY]	10.88	1	1	4	17	10.88	4	4	4.08	2	3	6.12	3	4	4.08	2	2	8.84	3	3	2.04	1	1	441	48.6585	7.06396
A0A445E5C3	Uncharacterized protein OS=Arachis hypogaea OX=3818 GN=Ahy_A02g004981 PE=3 SV=1 - [A0A445E5C3_ARAHY]	10.81	1	1	1	1							10.81	1	1										111	12.8269	11.1948
A0A444YTD5	Uncharacterized protein OS=Arachis hypogaea OX=3818 GN=Ahy_B06g085065 PE=4 SV=1 - [A0A444YTD5_ARAHY]	10.63	2	1	1	1													10.63	1	1				367	39.8593	6.90283
A0A444WZ02	Uncharacterized protein OS=Arachis hypogaea OX=3818 GN=Ahy_B10g101263 PE=4 SV=1 - [A0A444WZ02_ARAHY]	10.53	1	1	1	2				10.53	1	2													190	20.6562	4.2085
A0A445EEA1	Uncharacterized protein OS=Arachis hypogaea OX=3818 GN=Ahy_A02g008367 PE=3 SV=1 - [A0A445EEA1_ARAHY]	10.51	4	3	3	6	3.05	1	1	3.73	1	1	3.05	1	1	3.73	1	1	7.46	2	2				295	30.8588	8.30908
A0A445D4A2	Uncharacterized protein OS=Arachis hypogaea OX=3818 GN=Ahy_A05g023619 PE=4 SV=1 - [A0A445D4A2_ARAHY]	10.4	2	2	2	3	3.96	1	1				3.96	1	1				6.44	1	1				202	21.5211	9.01221
A0A445D291	Uncharacterized protein OS=Arachis hypogaea OX=3818 GN=Ahy_A05g023038 PE=4 SV=1 - [A0A445D291_ARAHY]	10.38	3	1	1	2										10.38	1	1	10.38	1	1				106	12.5624	7.50342
A0A444ZVU5	Uncharacterized protein OS=Arachis hypogaea OX=3818 GN=Ahy_B03g062966 PE=3 SV=1 - [A0A444ZVU5_ARAHY]	10.37	2	5	5	5	2.29	1	1	4.27	2	2				3.81	2	2							656	71.5613	6.30322
A0A445DXB7	Uncharacterized protein OS=Arachis hypogaea OX=3818 GN=Ahy_A03g014145 PE=4 SV=1 - [A0A445DXB7_ARAHY]	10.37	3	1	1	1				10.37	1	1													135	14.6984	6.52197
A0A444YP93	Fructose-bisphosphate aldolase OS=Arachis hypogaea OX=3818 GN=Ahy_B06g083092 PE=3 SV=1 - [A0A444YP93_ARAHY]	10.34	4	1	4	5				2.23	1	1				6.15	2	2	4.47	2	2				358	38.3619	6.99072
A0A444Y2R7	Uncharacterized protein OS=Arachis hypogaea OX=3818 GN=Ahy_B08g091843 PE=4 SV=1 - [A0A444Y2R7_ARAHY]	10.1	1	1	1	7	10.1	1	1	10.1	1	2	10.1	1	1				10.1	1	1	10.1	1	2	307	35.7145	10.0522
A0A445DPI1	Uncharacterized protein OS=Arachis hypogaea OX=3818 GN=Ahy_A03g011077 PE=4 SV=1 - [A0A445DPI1_ARAHY]	10.07	2	1	1	2							10.07	1	2										139	15.8715	8.42627
A0A444ZBS6	Adenosylhomocysteinase OS=Arachis hypogaea OX=3818 GN=Ahy_B04g069126 PE=3 SV=1 - [A0A444ZBS6_ARAHY]	9.9	1	1	4	6	1.86	1	1	1.86	1	1				2.68	1	1	8.04	3	3				485	53.285	6.30322
A0A444YFQ5	Glucose-1-phosphate adenylyltransferase OS=Arachis hypogaea OX=3818 GN=Ahy_B07g088868 PE=3 SV=1 - [A0A444YFQ5_ARAHY]	9.79	2	3	3	5				3.07	1	1	5.37	2	2	2.3	1	1	4.41	1	1				521	56.702	7.12256
A0A445C5P3	Uncharacterized protein OS=Arachis hypogaea OX=3818 GN=Ahy_A07g032009 PE=3 SV=1 - [A0A445C5P3_ARAHY]	9.73	2	2	2	7	4.28	1	1	4.28	1	1	4.28	1	1	9.73	2	3	4.28	1	1				257	29.6833	8.19189
A0A445AVJ3	Uncharacterized protein OS=Arachis hypogaea OX=3818 GN=Ahy_B01g055214 PE=3 SV=1 - [A0A445AVJ3_ARAHY]	9.73	2	2	2	5				9.73	2	2	5.41	1	1	5.41	1	1	4.32	1	1				185	21.4409	6.0874
A0A445BI98	Uncharacterized protein OS=Arachis hypogaea OX=3818 GN=Ahy_A09g043452 PE=3 SV=1 - [A0A445BI98_ARAHY]	9.66	2	3	3	9	6.97	2	2	3.6	1	1	6.97	2	2	6.29	2	2	6.29	2	2				445	46.7031	9.02686
A0A445BP87	Uncharacterized protein OS=Arachis hypogaea OX=3818 GN=Ahy_A09g046215 PE=3 SV=1 - [A0A445BP87_ARAHY]	9.6	4	3	3	9	2.98	1	1	2.98	1	1	5.63	2	2	9.6	3	3	2.98	1	1	2.98	1	1	302	34.487	9.23193
A0A445A722	Uncharacterized protein OS=Arachis hypogaea OX=3818 GN=Ahy_B03g067539 PE=3 SV=1 - [A0A445A722_ARAHY]	9.57	2	2	2	3	5.26	1	1	4.31	1	1							5.26	1	1				209	23.4609	5.94775
A0A445BPG4	Uncharacterized protein OS=Arachis hypogaea OX=3818 GN=Ahy_A09g046317 PE=3 SV=1 - [A0A445BPG4_ARAHY]	9.55	5	3	3	3							9.55	3	3										314	35.5086	7.13721
A0A444XTS7	Uncharacterized protein OS=Arachis hypogaea OX=3818 GN=Ahy_B09g099391 PE=4 SV=1 - [A0A444XTS7_ARAHY]	9.52	1	1	1	1										9.52	1	1							378	42.3584	5.94775
A0A445ESM3	Uncharacterized protein OS=Arachis hypogaea OX=3818 GN=Ahy_A01g003134 PE=3 SV=1 - [A0A445ESM3_ARAHY]	9.48	10	2	3	5	6.64	2	2	2.84	1	1	2.13	1	1				2.84	1	1				422	47.2814	5.71924
A0A444X5H1	Uncharacterized protein OS=Arachis hypogaea OX=3818 GN=Ahy_B10g104416 PE=4 SV=1 - [A0A444X5H1_ARAHY]	9.48	4	1	1	1							9.48	1	1										116	13.0873	5.47803
A0A444Z7V9	NADH dehydrogenase [ubiquinone] 1 alpha subcomplex subunit 12 OS=Arachis hypogaea OX=3818 GN=Ahy_B05g078742 PE=3 SV=1 - [A0A444Z7V9_ARAHY]	9.43	3	1	1	2	9.43	1	1				9.43	1	1										159	18.5754	8.83643
A0A445C607	Uncharacterized protein OS=Arachis hypogaea OX=3818 GN=Ahy_A07g032096 PE=4 SV=1 - [A0A445C607_ARAHY]	9.38	7	1	1	1	9.38	1	1																96	11.4467	7.82568
A0A445BV75	Uncharacterized protein OS=Arachis hypogaea OX=3818 GN=Ahy_A08g039083 PE=4 SV=1 - [A0A445BV75_ARAHY]	9.33	1	1	1	3	9.33	1	3																300	34.4831	9.46631
A0A444YSE7	Uncharacterized protein OS=Arachis hypogaea OX=3818 GN=Ahy_B06g084614 PE=4 SV=1 - [A0A444YSE7_ARAHY]	9.33	4	1	1	1													9.33	1	1				193	20.8041	9.12939
A0A444YJX1	Uncharacterized protein OS=Arachis hypogaea OX=3818 GN=Ahy_B06g081022 PE=3 SV=1 - [A0A444YJX1_ARAHY]	9.23	7	1	5	11	3.63	2	2				2.42	1	1	4.39	2	2	8.02	4	5	2.42	1	1	661	73.3369	5.18604
A0A444ZEG4	Uncharacterized protein OS=Arachis hypogaea OX=3818 GN=Ahy_B04g070048 PE=3 SV=1 - [A0A444ZEG4_ARAHY]	9.21	2	1	1	1													9.21	1	1				152	17.2279	7.02002
A0A444WZC3	Uncharacterized protein OS=Arachis hypogaea OX=3818 GN=Ahy_B10g101308 PE=4 SV=1 - [A0A444WZC3_ARAHY]	9.13	3	1	1	3																9.13	1	3	460	51.3144	8.44092
A0A445B620	Uncharacterized protein OS=Arachis hypogaea OX=3818 GN=Ahy_A10g048852 PE=4 SV=1 - [A0A445B620_ARAHY]	9.12	1	1	1	1										9.12	1	1							296	34.7302	7.47412
A0A445BVX4	Uncharacterized protein OS=Arachis hypogaea OX=3818 GN=Ahy_A08g039308 PE=3 SV=1 - [A0A445BVX4_ARAHY]	9.04	2	1	1	1													9.04	1	1				166	17.8396	8.68994
A0A445A478	Histone H2A OS=Arachis hypogaea OX=3818 GN=Ahy_B03g066516 PE=3 SV=1 - [A0A445A478_ARAHY]	9	21	1	1	6	9	1	1	9	1	1	9	1	1	9	1	1	9	1	1	9	1	1	100	10.1805	9.99365
A0A444Y2G1	Uncharacterized protein OS=Arachis hypogaea OX=3818 GN=Ahy_B08g091545 PE=3 SV=1 - [A0A444Y2G1_ARAHY]	8.99	1	1	1	2										8.99	1	2							189	21.5799	9.0415
A0A445EW07	Peptidyl-prolyl cis-trans isomerase OS=Arachis hypogaea OX=3818 GN=Ahy_A01g004413 PE=3 SV=1 - [A0A445EW07_ARAHY]	8.96	3	2	2	9	4.98	1	1	8.96	2	2	8.96	2	2				8.96	2	2	8.96	2	2	201	21.4891	8.67529
A0A445EP73	Uncharacterized protein OS=Arachis hypogaea OX=3818 GN=Ahy_A01g001727 PE=4 SV=1 - [A0A445EP73_ARAHY]	8.95	1	1	1	1							8.95	1	1										190	21.1585	5.79541
A0A445B176	Uncharacterized protein OS=Arachis hypogaea OX=3818 GN=Ahy_A10g047006 PE=3 SV=1 - [A0A445B176_ARAHY]	8.89	2	3	3	13	8.89	3	3	4.94	2	2	4.94	2	2	4.94	2	2	4.94	2	2	4.94	2	2	405	43.4644	9.12939
A0A444ZZD3	Uncharacterized protein OS=Arachis hypogaea OX=3818 GN=Ahy_B03g064336 PE=3 SV=1 - [A0A444ZZD3_ARAHY]	8.88	5	2	2	3	8.88	2	2				4.21	1	1										214	24.6201	7.44482
A0A445ACJ1	Uncharacterized protein OS=Arachis hypogaea OX=3818 GN=Ahy_B02g057707 PE=4 SV=1 - [A0A445ACJ1_ARAHY]	8.88	4	3	3	3				5.84	2	2	3.04	1	1										428	47.1067	6.40479
A0A444XXA4	Uncharacterized protein OS=Arachis hypogaea OX=3818 GN=Ahy_B08g089278 PE=4 SV=1 - [A0A444XXA4_ARAHY]	8.88	1	3	3	3				1.89	1	1	2.27	1	1				4.73	1	1				529	57.792	7.18115
A0A445EUK7	Uncharacterized protein OS=Arachis hypogaea OX=3818 GN=Ahy_A01g004004 PE=3 SV=1 - [A0A445EUK7_ARAHY]	8.85	1	1	1	1	8.85	1	1																113	11.2406	4.28467
A0A445ALA3	Uncharacterized protein OS=Arachis hypogaea OX=3818 GN=Ahy_A02g006443 PE=3 SV=1 - [A0A445ALA3_ARAHY]	8.81	1	1	2	5	4.21	1	2				8.81	2	2	4.21	1	1							261	28.1189	10.6382
A0A444X1W7	Ferritin OS=Arachis hypogaea OX=3818 GN=Ahy_B10g102490 PE=3 SV=1 - [A0A444X1W7_ARAHY]	8.78	4	1	1	1																8.78	1	1	262	28.7505	5.47803
A0A445BQC1	Uncharacterized protein OS=Arachis hypogaea OX=3818 GN=Ahy_A09g046626 PE=4 SV=1 - [A0A445BQC1_ARAHY]	8.77	1	1	1	1										8.77	1	1							171	18.6481	5.8335
D8KXZ8	Enoyl-ACP reductase 1-3 OS=Arachis hypogaea OX=3818 GN=ENR1-3 PE=2 SV=1 - [D8KXZ8_ARAHY]	8.74	4	3	3	8				6.17	2	2	2.83	1	1	5.91	2	3	6.17	2	2				389	41.4493	8.55811
A0A445CU47	Uncharacterized protein OS=Arachis hypogaea OX=3818 GN=Ahy_A06g029697 PE=4 SV=1 - [A0A445CU47_ARAHY]	8.7	1	1	1	1	8.7	1	1																69	7.61724	9.70068
A0A444WP24	Uncharacterized protein OS=Arachis hypogaea OX=3818 GN=Ahy_Scaffold6g107863 PE=4 SV=1 - [A0A444WP24_ARAHY]	8.7	2	1	1	2				8.7	1	2													460	48.8654	6.58057
Q2PK12	Actin depolymerizing factor-like protein OS=Arachis hypogaea OX=3818 PE=2 SV=1 - [Q2PK12_ARAHY]	8.63	3	1	1	1	8.63	1	1																139	16.0801	6.56592
A0A444XM07	Proteasome subunit beta OS=Arachis hypogaea OX=3818 GN=Ahy_B09g096745 PE=3 SV=1 - [A0A444XM07_ARAHY]	8.61	5	1	1	8	8.61	1	1	8.61	1	2	8.61	1	2				8.61	1	2	8.61	1	1	209	23.6219	8.14795
B4UWE4	Thioredoxin fold (Fragment) OS=Arachis hypogaea OX=3818 PE=2 SV=1 - [B4UWE4_ARAHY]	8.6	3	1	1	2	8.6	1	1				8.6	1	1										93	9.93117	6.52197
A0A445BE09	Uncharacterized protein OS=Arachis hypogaea OX=3818 GN=Ahy_A09g041871 PE=4 SV=1 - [A0A445BE09_ARAHY]	8.56	4	4	4	4	4.59	2	2							2.09	1	1	1.88	1	1				479	54.657	5.90967
A0A445DWL9	Uncharacterized protein OS=Arachis hypogaea OX=3818 GN=Ahy_A03g013984 PE=3 SV=1 - [A0A445DWL9_ARAHY]	8.55	4	2	2	4	2.85	1	1	2.85	1	1	2.85	1	1				5.7	1	1				351	40.4924	6.31592
A0A445CNQ2	Superoxide dismutase [Cu-Zn] OS=Arachis hypogaea OX=3818 GN=Ahy_A06g027455 PE=3 SV=1 - [A0A445CNQ2_ARAHY]	8.55	3	1	1	2	8.55	1	1													8.55	1	1	152	15.1513	5.85889
A0A444Z8T4	Uncharacterized protein OS=Arachis hypogaea OX=3818 GN=Ahy_B05g079027 PE=4 SV=1 - [A0A444Z8T4_ARAHY]	8.52	1	1	1	2				8.52	1	2													446	50.3392	5.88428
E5FHY4	Late embryogenesis abundant protein group 3 protein OS=Arachis hypogaea OX=3818 GN=LEA3-1 PE=2 SV=1 - [E5FHY4_ARAHY]	8.44	2	1	1	1							8.44	1	1										154	16.4718	8.41162
A0A444ZUT0	Uncharacterized protein OS=Arachis hypogaea OX=3818 GN=Ahy_B03g062491 PE=4 SV=1 - [A0A444ZUT0_ARAHY]	8.43	3	3	3	7				5.81	2	2	3.2	1	1	5.23	2	2	5.81	2	2				344	39.3754	6.27783
A0A445CME4	Uncharacterized protein OS=Arachis hypogaea OX=3818 GN=Ahy_A06g027028 PE=3 SV=1 - [A0A445CME4_ARAHY]	8.25	7	2	2	6	5.61	1	1	8.25	2	2	5.61	1	1				8.25	2	2				303	32.5173	8.39697
A0A445CEI5	Phosphoglycerate kinase OS=Arachis hypogaea OX=3818 GN=Ahy_A07g035836 PE=3 SV=1 - [A0A445CEI5_ARAHY]	8.2	2	1	3	11	8.2	3	3	4.71	2	2	8.2	3	3	2.66	1	1	2.66	1	1	2.66	1	1	488	50.7622	8.38232
A0A445DSZ0	Uncharacterized protein OS=Arachis hypogaea OX=3818 GN=Ahy_A03g012282 PE=3 SV=1 - [A0A445DSZ0_ARAHY]	8.14	2	2	2	2	5.12	1	1										3.02	1	1				430	46.0104	8.1626
A0A444ZYI2	Uncharacterized protein OS=Arachis hypogaea OX=3818 GN=Ahy_B03g064043 PE=3 SV=1 - [A0A444ZYI2_ARAHY]	8.13	2	1	1	1							8.13	1	1										160	17.8577	10.6528
A0A444XSM6	Uncharacterized protein OS=Arachis hypogaea OX=3818 GN=Ahy_B09g099017 PE=3 SV=1 - [A0A444XSM6_ARAHY]	7.95	1	2	2	4	7.95	2	2				7.95	2	2										302	33.2699	6.53662
A0A0A6ZDR7	Ribosomal protein L15 OS=Arachis hypogaea OX=3818 PE=2 SV=1 - [A0A0A6ZDR7_ARAHY]	7.84	5	1	1	2	7.84	1	1				7.84	1	1										204	24.1961	11.4438
A0A444YYU4	Pyruvate kinase OS=Arachis hypogaea OX=3818 GN=Ahy_B05g074418 PE=3 SV=1 - [A0A444YYU4_ARAHY]	7.84	3	3	3	5	1.96	1	1	5.49	2	2				2.35	1	1	2.35	1	1				510	55.279	7.95752
A0A444XW04	Uncharacterized protein OS=Arachis hypogaea OX=3818 GN=Ahy_B09g100189 PE=4 SV=1 - [A0A444XW04_ARAHY]	7.8	1	2	2	5	4.46	1	1	4.46	1	1	4.46	1	1	3.34	1	1	4.46	1	1				359	39.9896	8.17725
A0A445BB96	Uncharacterized protein OS=Arachis hypogaea OX=3818 GN=Ahy_A10g051034 PE=4 SV=1 - [A0A445BB96_ARAHY]	7.8	3	1	1	1										7.8	1	1							218	23.7884	9.56885
U3MF97	40S ribosomal protein S23 OS=Arachis hypogaea OX=3818 GN=Ahy_A06g025988 PE=2 SV=1 - [U3MF97_ARAHY]	7.75	2	1	1	3	7.75	1	1				7.75	1	2										142	15.7387	10.4478
A0A445BKU9	Uncharacterized protein OS=Arachis hypogaea OX=3818 GN=Ahy_A09g044816 PE=3 SV=1 - [A0A445BKU9_ARAHY]	7.67	1	2	2	2	4.32	1	1	3.36	1	1													417	47.9632	4.64014
A0A445A5X1	Uncharacterized protein OS=Arachis hypogaea OX=3818 GN=Ahy_B03g067152 PE=4 SV=1 - [A0A445A5X1_ARAHY]	7.66	4	2	2	6	3.6	1	1				3.6	1	1	4.05	1	1	7.66	2	2	4.05	1	1	222	25.1445	9.34912
A0A445CBK6	Uncharacterized protein OS=Arachis hypogaea OX=3818 GN=Ahy_A07g034371 PE=3 SV=1 - [A0A445CBK6_ARAHY]	7.66	3	3	3	6	2.39	1	1	7.66	3	3	2.63	1	1	2.63	1	1							418	47.0861	6.16357
A0A444XAL3	Uncharacterized protein OS=Arachis hypogaea OX=3818 GN=Ahy_A10g046948 PE=3 SV=1 - [A0A444XAL3_ARAHY]	7.61	2	2	2	3				3.55	1	1				4.06	1	1	4.06	1	1				197	23.0834	10.4331
A0A445C414	Uncharacterized protein OS=Arachis hypogaea OX=3818 GN=Ahy_A07g031454 PE=4 SV=1 - [A0A445C414_ARAHY]	7.61	1	1	1	10				7.61	1	10													578	64.8483	6.01123
A0A444YD85	Uncharacterized protein OS=Arachis hypogaea OX=3818 GN=Ahy_B07g087877 PE=3 SV=1 - [A0A444YD85_ARAHY]	7.61	5	2	2	5				4.15	1	1	3.46	1	1	7.61	2	2	4.15	1	1				289	30.9091	8.41162
A0A445DR20	Uncharacterized protein OS=Arachis hypogaea OX=3818 GN=Ahy_A03g011549 PE=4 SV=1 - [A0A445DR20_ARAHY]	7.57	2	1	1	1				7.57	1	1													251	26.969	9.43701
A0A444Y0K0	Glyceraldehyde-3-phosphate dehydrogenase OS=Arachis hypogaea OX=3818 GN=Ahy_B08g090770 PE=3 SV=1 - [A0A444Y0K0_ARAHY]	7.54	4	1	3	7	7.54	3	3	2.03	1	1	5.51	2	2	2.03	1	1							345	37.1359	7.09326
A0A444ZM98	Pyruvate dehydrogenase E1 component subunit beta OS=Arachis hypogaea OX=3818 GN=Ahy_A04g018278 PE=4 SV=1 - [A0A444ZM98_ARAHY]	7.5	5	2	2	5				3.06	1	1	7.5	2	2	3.06	1	1	3.06	1	1				360	38.7958	5.78271
A0A444Z3M3	Uncharacterized protein OS=Arachis hypogaea OX=3818 GN=Ahy_B05g076592 PE=4 SV=1 - [A0A444Z3M3_ARAHY]	7.46	1	1	1	1										7.46	1	1							134	15.768	6.53662
A0A445DL01	Uncharacterized protein OS=Arachis hypogaea OX=3818 GN=Ahy_A04g021649 PE=4 SV=1 - [A0A445DL01_ARAHY]	7.41	4	4	4	5	2.19	1	1				6.06	3	3				1.35	1	1				594	65.2712	5.23682
A0A444XB05	Uncharacterized protein OS=Arachis hypogaea OX=3818 GN=Ahy_B10g106484 PE=4 SV=1 - [A0A444XB05_ARAHY]	7.35	4	1	1	1				7.35	1	1													204	22.0577	9.53955
A0A444XGR2	Lipoxygenase OS=Arachis hypogaea OX=3818 GN=Ahy_B09g095845 PE=3 SV=1 - [A0A444XGR2_ARAHY]	7.34	19	1	7	29	3.25	3	4	3.37	3	4	4.21	4	5	4.69	5	6	5.54	5	8	2.05	2	2	831	92.8468	6.52197
A0A444YNY0	Uncharacterized protein OS=Arachis hypogaea OX=3818 GN=Ahy_B06g082814 PE=4 SV=1 - [A0A444YNY0_ARAHY]	7.32	3	1	1	4	7.32	1	1	7.32	1	1				7.32	1	1	7.32	1	1				164	18.5974	10.7114
A0A444YHJ2	Uncharacterized protein OS=Arachis hypogaea OX=3818 GN=Ahy_B06g080215 PE=4 SV=1 - [A0A444YHJ2_ARAHY]	7.3	2	1	1	8										7.3	1	8							507	56.7182	6.56592
A0A445AXV0	Uncharacterized protein OS=Arachis hypogaea OX=3818 GN=Ahy_B01g056073 PE=4 SV=1 - [A0A445AXV0_ARAHY]	7.3	3	1	1	1													7.3	1	1				178	19.1668	9.15869
A0A445BG24	60S ribosomal protein L36 OS=Arachis hypogaea OX=3818 GN=Ahy_A09g042498 PE=3 SV=1 - [A0A445BG24_ARAHY]	7.27	2	1	1	1	7.27	1	1																110	12.5091	11.4438
A0A445E1Y8	Uncharacterized protein OS=Arachis hypogaea OX=3818 GN=Ahy_A03g015998 PE=4 SV=1 - [A0A445E1Y8_ARAHY]	7.25	7	2	2	3	4.66	1	1				2.59	1	1	2.59	1	1							386	41.0256	9.02686
A0A445CQT3	Uncharacterized protein OS=Arachis hypogaea OX=3818 GN=Ahy_A06g028319 PE=3 SV=1 - [A0A445CQT3_ARAHY]	7.25	1	1	1	3				7.25	1	3													510	57.8238	8.1626
A0A445B240	Uncharacterized protein OS=Arachis hypogaea OX=3818 GN=Ahy_A10g047293 PE=4 SV=1 - [A0A445B240_ARAHY]	7.24	3	1	1	24	7.24	1	8				7.24	1	5	7.24	1	11							387	44.2174	8.1626
A0A445CPL9	Uncharacterized protein OS=Arachis hypogaea OX=3818 GN=Ahy_A06g027734 PE=4 SV=1 - [A0A445CPL9_ARAHY]	7.23	2	1	1	2	7.23	1	1	7.23	1	1													249	27.4805	9.68604
A0A444WY82	Uncharacterized protein OS=Arachis hypogaea OX=3818 GN=Ahy_B10g101006 PE=4 SV=1 - [A0A444WY82_ARAHY]	7.23	3	1	1	1				7.23	1	1													249	26.7069	7.50342
A0A444XAW9	Pyrophosphate--fructose 6-phosphate 1-phosphotransferase subunit alpha OS=Arachis hypogaea OX=3818 GN=PFP-ALPHA PE=3 SV=1 - [A0A444XAW9_ARAHY]	7.21	2	3	3	6	2.3	1	1	2.76	1	1	2.76	1	1	2.15	1	1	2.76	1	2				652	71.3298	6.93213
A0A444Y0S9	Uncharacterized protein OS=Arachis hypogaea OX=3818 GN=Ahy_B08g090847 PE=4 SV=1 - [A0A444Y0S9_ARAHY]	7.18	1	1	1	3				7.18	1	3													181	21.0782	9.5835
A0A445C9X6	Aldehyde dehydrogenase OS=Arachis hypogaea OX=3818 GN=Ahy_A07g033729 PE=3 SV=1 - [A0A445C9X6_ARAHY]	7.14	1	2	2	2							5.31	1	1	1.84	1	1							490	53.4583	8.27979
A0A444ZRC8	Reticulon-like protein OS=Arachis hypogaea OX=3818 GN=Ahy_B04g073759 PE=4 SV=1 - [A0A444ZRC8_ARAHY]	7.14	2	1	1	1													7.14	1	1				266	29.416	9.30518
A0A444ZCY5	Uncharacterized protein OS=Arachis hypogaea OX=3818 GN=Ahy_B04g069555 PE=4 SV=1 - [A0A444ZCY5_ARAHY]	7.1	1	1	2	8	2.58	1	1	7.1	2	3	2.58	1	1	7.1	2	2				4.52	1	1	465	51.8908	8.51416
A0A444YRZ7	Cytochrome b-c1 complex subunit Rieske, mitochondrial OS=Arachis hypogaea OX=3818 GN=Ahy_B06g084479 PE=4 SV=1 - [A0A444YRZ7_ARAHY]	7.09	6	2	2	2	7.09	1	1				4.1	1	1										268	29.5884	9.02686
A0A444XH79	Acetyltransferase component of pyruvate dehydrogenase complex OS=Arachis hypogaea OX=3818 GN=Ahy_B09g095838 PE=3 SV=1 - [A0A444XH79_ARAHY]	7.05	3	3	3	4	2.05	1	1	5	2	2	2.05	1	1										440	47.3845	5.73193
A0A445BEI9	Uncharacterized protein OS=Arachis hypogaea OX=3818 GN=Ahy_A09g042004 PE=4 SV=1 - [A0A445BEI9_ARAHY]	7.05	2	3	3	5				4.5	2	2	7.05	2	2	2.54	1	1							511	56.7884	4.94482
A0A444ZAI2	Uncharacterized protein OS=Arachis hypogaea OX=3818 GN=Ahy_B05g079666 PE=4 SV=1 - [A0A444ZAI2_ARAHY]	6.95	5	1	1	2							6.95	1	1				6.95	1	1				187	20.3816	7.45947
A0A444X7Z1	Uncharacterized protein OS=Arachis hypogaea OX=3818 GN=Ahy_B10g105435 PE=4 SV=1 - [A0A444X7Z1_ARAHY]	6.94	12	2	2	4	4.17	1	1	4.17	1	1	4.17	1	1	2.78	1	1							288	31.6232	5.42725
A0A444X7E8	Uncharacterized protein OS=Arachis hypogaea OX=3818 GN=Ahy_B10g105193 PE=4 SV=1 - [A0A444X7E8_ARAHY]	6.94	4	1	1	1										6.94	1	1							144	17.0579	9.34912
A0A445BTN8	Uncharacterized protein OS=Arachis hypogaea OX=3818 GN=Ahy_A08g038518 PE=4 SV=1 - [A0A445BTN8_ARAHY]	6.9	2	1	1	4				6.9	1	1				6.9	1	1	6.9	1	1	6.9	1	1	174	19.048	8.85107
A0A445A293	Uncharacterized protein OS=Arachis hypogaea OX=3818 GN=Ahy_B03g065749 PE=4 SV=1 - [A0A445A293_ARAHY]	6.9	5	1	1	1							6.9	1	1										145	15.7828	8.77783
A0A444YEJ9	Uncharacterized protein OS=Arachis hypogaea OX=3818 GN=Ahy_B07g088469 PE=3 SV=1 - [A0A444YEJ9_ARAHY]	6.85	2	1	1	2				6.85	1	1							6.85	1	1				219	24.934	9.42236
A0A444X379	Uncharacterized protein OS=Arachis hypogaea OX=3818 GN=Ahy_B10g103016 PE=4 SV=1 - [A0A444X379_ARAHY]	6.83	1	1	1	1										6.83	1	1							600	68.827	9.36377
A0A444YNQ6	Uncharacterized protein OS=Arachis hypogaea OX=3818 GN=Ahy_B06g082668 PE=3 SV=1 - [A0A444YNQ6_ARAHY]	6.8	2	1	1	1													6.8	1	1				250	25.5266	6.25244
E5FHZ2	Late embryogenesis abundant protein group 5 protein OS=Arachis hypogaea OX=3818 GN=LEA5-2 PE=2 SV=1 - [E5FHZ2_ARAHY]	6.79	1	1	1	1							6.79	1	1										265	27.3528	4.86865
A0A444X9V2	Uncharacterized protein OS=Arachis hypogaea OX=3818 GN=Ahy_B10g106140 PE=3 SV=1 - [A0A444X9V2_ARAHY]	6.75	2	1	4	18	3.31	2	2	2.82	2	3	5.28	3	4	5.28	3	3	5.28	3	4	3.93	2	2	815	90.2616	7.06396
A0A444Y489	Uncharacterized protein OS=Arachis hypogaea OX=3818 GN=Ahy_B08g092590 PE=4 SV=1 - [A0A444Y489_ARAHY]	6.71	3	1	1	5	6.71	1	2	6.71	1	2	6.71	1	1										164	18.707	10.4478
A0A445BKU1	Uncharacterized protein OS=Arachis hypogaea OX=3818 GN=Ahy_A09g044801 PE=4 SV=1 - [A0A445BKU1_ARAHY]	6.71	32	2	2	3				6.71	2	2	4.15	1	1										626	68.9723	5.16064
A0A445DCD4	Uncharacterized protein OS=Arachis hypogaea OX=3818 GN=Ahy_A04g017892 PE=4 SV=1 - [A0A445DCD4_ARAHY]	6.7	11	2	2	7	4.12	1	1	6.7	2	2	4.12	1	1	2.58	1	1	2.58	1	1	2.58	1	1	388	43.4001	5.32568
A0A445BV04	Uncharacterized protein OS=Arachis hypogaea OX=3818 GN=Ahy_A08g038956 PE=4 SV=1 - [A0A445BV04_ARAHY]	6.64	1	1	1	3	6.64	1	1	6.64	1	1							6.64	1	1				256	27.5227	10.0962
A0A444ZMZ6	Uncharacterized protein OS=Arachis hypogaea OX=3818 GN=Ahy_B04g072242 PE=4 SV=1 - [A0A444ZMZ6_ARAHY]	6.55	1	1	1	1													6.55	1	1				168	19.2048	8.55811
A0A444WSR7	Uncharacterized protein OS=Arachis hypogaea OX=3818 GN=Ahy_Scaffold1g106852 PE=4 SV=1 - [A0A444WSR7_ARAHY]	6.54	3	1	1	2	6.54	1	1				6.54	1	1										153	16.662	7.23975
A0A444XND2	Uncharacterized protein OS=Arachis hypogaea OX=3818 GN=Ahy_B09g097100 PE=3 SV=1 - [A0A444XND2_ARAHY]	6.54	3	1	1	1										6.54	1	1							153	16.1877	11.0923
A0A444ZGF5	6-phosphogluconate dehydrogenase, decarboxylating OS=Arachis hypogaea OX=3818 GN=Ahy_B04g070356 PE=3 SV=1 - [A0A444ZGF5_ARAHY]	6.49	5	2	2	7	3.46	1	1	3.46	1	1	3.46	1	2	3.03	1	1	3.46	1	2				462	50.2817	6.58057
A0A444Y7T3	Uncharacterized protein OS=Arachis hypogaea OX=3818 GN=Ahy_B08g093985 PE=4 SV=1 - [A0A444Y7T3_ARAHY]	6.46	12	2	2	2	3.36	1	1				3.1	1	1										387	43.4662	6.62451
A0A445D9X7	Uncharacterized protein OS=Arachis hypogaea OX=3818 GN=Ahy_A04g017085 PE=3 SV=1 - [A0A445D9X7_ARAHY]	6.43	13	2	2	7	6.43	2	2	3.21	1	1	3.21	1	1	6.43	2	2	3.21	1	1				249	28.2042	4.91943
A0A444X882	Uncharacterized protein OS=Arachis hypogaea OX=3818 GN=Ahy_B10g105543 PE=4 SV=1 - [A0A444X882_ARAHY]	6.36	4	1	1	3										6.36	1	3							393	42.3775	5.87158
A0A445BFU0	Uncharacterized protein OS=Arachis hypogaea OX=3818 GN=Ahy_A09g042419 PE=4 SV=1 - [A0A445BFU0_ARAHY]	6.35	1	1	1	1				6.35	1	1													189	21.5695	7.10791
A0A445C875	Cell division control protein OS=Arachis hypogaea OX=3818 GN=Ahy_A07g033045 PE=3 SV=1 - [A0A445C875_ARAHY]	6.3	2	1	1	1													6.3	1	1				492	54.9413	8.49951
A0A445E2U0	Uncharacterized protein OS=Arachis hypogaea OX=3818 GN=Ahy_A03g016280 PE=3 SV=1 - [A0A445E2U0_ARAHY]	6.29	1	1	1	1													6.29	1	1				588	68.3927	8.82178
A0A445E9A2	Proteasome subunit beta OS=Arachis hypogaea OX=3818 GN=Ahy_A02g006243 PE=3 SV=1 - [A0A445E9A2_ARAHY]	6.28	2	1	1	1													6.28	1	1				223	24.5821	6.66846
N1NKG9	Seed maturation protein OS=Arachis hypogaea OX=3818 GN=Ahy_B09g100138 PE=4 SV=1 - [N1NKG9_ARAHY]	6.25	1	1	1	3	6.25	1	1	6.25	1	1	6.25	1	1										256	26.025	5.30029
A0A444ZB42	Uncharacterized protein OS=Arachis hypogaea OX=3818 GN=Ahy_B04g068933 PE=4 SV=1 - [A0A444ZB42_ARAHY]	6.25	2	1	1	5				6.25	1	1	6.25	1	1	6.25	1	1	6.25	1	1	6.25	1	1	144	16.1091	8.1333
A0A445DMP4	Uncharacterized protein OS=Arachis hypogaea OX=3818 GN=Ahy_A03g010457 PE=4 SV=1 - [A0A445DMP4_ARAHY]	6.25	3	1	1	1							6.25	1	1										128	14.7817	7.28369
A0A445CGX5	Uncharacterized protein OS=Arachis hypogaea OX=3818 GN=Ahy_A07g036739 PE=4 SV=1 - [A0A445CGX5_ARAHY]	6.2	8	1	1	3				6.2	1	3													613	69.4947	5.78271
A0A445CYH8	S-acyltransferase OS=Arachis hypogaea OX=3818 GN=Ahy_A05g021813 PE=3 SV=1 - [A0A445CYH8_ARAHY]	6.11	5	1	1	5	6.11	1	1	6.11	1	3										6.11	1	1	409	46.7514	7.37158
A0A445DTG9	S-acyltransferase OS=Arachis hypogaea OX=3818 GN=Ahy_A03g012446 PE=3 SV=1 - [A0A445DTG9_ARAHY]	6.08	2	1	1	5				6.08	1	5													411	46.8227	8.67529
A0A444ZX92	Uncharacterized protein OS=Arachis hypogaea OX=3818 GN=Ahy_B03g063470 PE=3 SV=1 - [A0A444ZX92_ARAHY]	6.07	4	2	2	3	4.39	1	1							1.67	1	1	1.67	1	1				478	51.9655	8.19189
A0A444ZWP4	40S ribosomal protein S6 OS=Arachis hypogaea OX=3818 GN=Ahy_B03g063204 PE=3 SV=1 - [A0A444ZWP4_ARAHY]	6.05	3	1	1	2	6.05	1	1										6.05	1	1				248	28.2115	10.7114
A0A444X2Z6	Uncharacterized protein OS=Arachis hypogaea OX=3818 GN=Ahy_B10g102992 PE=4 SV=1 - [A0A444X2Z6_ARAHY]	6.03	2	1	1	1	6.03	1	1																116	12.9955	8.49951
B4UW79	Glutathione peroxidase (Fragment) OS=Arachis hypogaea OX=3818 PE=2 SV=1 - [B4UW79_ARAHY]	6.02	4	1	1	1													6.02	1	1				216	24.1705	9.49561
A0A444Y8S2	Uncharacterized protein OS=Arachis hypogaea OX=3818 GN=Ahy_B08g094409 PE=4 SV=1 - [A0A444Y8S2_ARAHY]	6	4	1	1	1													6	1	1				150	16.7893	10.814
A0A445CR03	Serine/threonine protein phosphatase 2A regulatory subunit OS=Arachis hypogaea OX=3818 GN=Ahy_A06g028442 PE=3 SV=1 - [A0A445CR03_ARAHY]	5.95	1	1	1	2										5.95	1	2							487	55.6347	6.94678
A0A445BYU3	Uncharacterized protein OS=Arachis hypogaea OX=3818 GN=Ahy_A08g040108 PE=4 SV=1 - [A0A445BYU3_ARAHY]	5.91	7	1	1	1							5.91	1	1										237	26.8576	6.29053
A0A445DPG9	Uncharacterized protein OS=Arachis hypogaea OX=3818 GN=Ahy_A03g011066 PE=3 SV=1 - [A0A445DPG9_ARAHY]	5.87	8	3	3	3							5.87	3	3										528	57.5605	6.66846
A0A445A9D0	Uncharacterized protein OS=Arachis hypogaea OX=3818 GN=Ahy_B03g068326 PE=3 SV=1 - [A0A445A9D0_ARAHY]	5.86	1	1	1	1	5.86	1	1																222	23.925	4.81787
A0A444XKH0	Uncharacterized protein OS=Arachis hypogaea OX=3818 GN=Ahy_B09g096420 PE=4 SV=1 - [A0A444XKH0_ARAHY]	5.83	4	1	1	1	5.83	1	1																240	27.1556	6.53662
A0A445A1L0	Uncharacterized protein OS=Arachis hypogaea OX=3818 GN=Ahy_B03g065430 PE=4 SV=1 - [A0A445A1L0_ARAHY]	5.8	1	1	1	4													5.8	1	4				379	43.2488	5.96045
A0A445CC17	Uncharacterized protein OS=Arachis hypogaea OX=3818 GN=Ahy_A07g034508 PE=3 SV=1 - [A0A445CC17_ARAHY]	5.78	13	1	2	3				3.02	1	1							5.78	2	2				398	44.5524	8.19189
A0A445BCT9	RING-type E3 ubiquitin transferase OS=Arachis hypogaea OX=3818 GN=Ahy_A09g041412 PE=4 SV=1 - [A0A445BCT9_ARAHY]	5.77	1	1	1	10										5.77	1	10							659	72.9963	6.22705
A0A445D9X3	Uncharacterized protein OS=Arachis hypogaea OX=3818 GN=Ahy_A04g017085 PE=4 SV=1 - [A0A445D9X3_ARAHY]	5.7	1	1	1	2	5.7	1	1										5.7	1	1				263	29.3172	7.85498
A0A444WYD5	Uncharacterized protein OS=Arachis hypogaea OX=3818 GN=Ahy_B10g101054 PE=4 SV=1 - [A0A444WYD5_ARAHY]	5.7	1	1	1	1													5.7	1	1				228	26.3034	8.38232
A0A445ANY1	Proteasome subunit alpha type OS=Arachis hypogaea OX=3818 GN=Ahy_A01g004655 PE=3 SV=1 - [A0A445ANY1_ARAHY]	5.69	1	1	1	1	5.69	1	1																246	27.421	6.0874
A0A445A4W1	Uncharacterized protein OS=Arachis hypogaea OX=3818 GN=Ahy_B03g066672 PE=3 SV=1 - [A0A445A4W1_ARAHY]	5.68	4	3	3	8	1.89	1	1	1.89	1	1	2.07	1	1	2.07	1	1	5.68	3	3	2.07	1	1	581	62.7671	6.66846
A0A445AVK1	Uncharacterized protein OS=Arachis hypogaea OX=3818 GN=Ahy_B01g055207 PE=3 SV=1 - [A0A445AVK1_ARAHY]	5.65	5	3	3	4	4.03	2	2	2.22	1	1							1.61	1	1				496	53.0444	7.37158
A0A445AHC4	Uncharacterized protein OS=Arachis hypogaea OX=3818 GN=Ahy_B02g059858 PE=4 SV=1 - [A0A445AHC4_ARAHY]	5.63	1	1	1	3							5.63	1	3										391	45.3971	10.0083
A0A444ZU48	Uncharacterized protein OS=Arachis hypogaea OX=3818 GN=Ahy_B03g062440 PE=4 SV=1 - [A0A444ZU48_ARAHY]	5.63	1	1	1	1							5.63	1	1										302	33.8271	7.76709
A0A445C262	Uncharacterized protein OS=Arachis hypogaea OX=3818 GN=Ahy_A08g041269 PE=4 SV=1 - [A0A445C262_ARAHY]	5.6	2	3	3	11	3.47	2	2	5.6	3	3	3.47	2	2	3.86	2	2	3.86	2	2				518	56.344	7.31299
A0A444Y9S7	Uncharacterized protein OS=Arachis hypogaea OX=3818 GN=Ahy_B07g086455 PE=4 SV=1 - [A0A444Y9S7_ARAHY]	5.6	2	1	1	2				5.6	1	2													607	68.8039	8.1333
A0A444YYL0	Uncharacterized protein OS=Arachis hypogaea OX=3818 GN=Ahy_B05g074342 PE=4 SV=1 - [A0A444YYL0_ARAHY]	5.59	1	1	1	1				5.59	1	1													429	47.9859	5.26221
A0A445CKP5	Uncharacterized protein OS=Arachis hypogaea OX=3818 GN=Ahy_A06g026528 PE=4 SV=1 - [A0A445CKP5_ARAHY]	5.56	1	1	1	5	5.56	1	1	5.56	1	1				5.56	1	1				5.56	1	2	234	27.0877	9.05615
A0A445EFQ9	Uncharacterized protein OS=Arachis hypogaea OX=3818 GN=Ahy_A02g008914 PE=4 SV=1 - [A0A445EFQ9_ARAHY]	5.53	1	1	1	5	5.53	1	1	5.53	1	1										5.53	1	3	217	25.5658	5.33838
A0A445E6Q4	Uncharacterized protein OS=Arachis hypogaea OX=3818 GN=Ahy_A02g005437 PE=3 SV=1 - [A0A445E6Q4_ARAHY]	5.5	1	1	1	1										5.5	1	1							218	24.4146	8.82178
A0A445EGM7	Uncharacterized protein OS=Arachis hypogaea OX=3818 GN=Ahy_A02g009291 PE=4 SV=1 - [A0A445EGM7_ARAHY]	5.47	1	1	1	3				5.47	1	3													713	82.9713	6.58057
A0A445CPZ1	Uncharacterized protein OS=Arachis hypogaea OX=3818 GN=Ahy_A06g027839 PE=3 SV=1 - [A0A445CPZ1_ARAHY]	5.38	2	2	2	3	2.69	1	1				2.69	1	1				2.69	1	1				446	49.5661	6.21436
A0A444Y6G7	60S ribosomal protein L13 OS=Arachis hypogaea OX=3818 GN=Ahy_B08g093597 PE=3 SV=1 - [A0A444Y6G7_ARAHY]	5.31	3	1	1	2				5.31	1	1	5.31	1	1										207	23.8281	10.6528
A0A445EBP2	Uncharacterized protein OS=Arachis hypogaea OX=3818 GN=Ahy_A02g006935 PE=4 SV=1 - [A0A445EBP2_ARAHY]	5.29	1	1	1	1							5.29	1	1										208	22.8008	6.82959
A0A445A4J5	Uncharacterized protein OS=Arachis hypogaea OX=3818 GN=Ahy_B03g066659 PE=3 SV=1 - [A0A445A4J5_ARAHY]	5.28	3	3	3	5				4.04	2	2	1.24	1	1	4.04	2	2							966	110.216	5.94775
A0A444ZSR4	Eukaryotic translation initiation factor 3 subunit I OS=Arachis hypogaea OX=3818 GN=Ahy_B03g061977 PE=3 SV=1 - [A0A444ZSR4_ARAHY]	5.21	2	1	1	2				5.21	1	1	5.21	1	1										365	40.4975	7.75244
A0A445A908	Uncharacterized protein OS=Arachis hypogaea OX=3818 GN=Ahy_B03g068169 PE=3 SV=1 - [A0A445A908_ARAHY]	5.19	2	1	2	2							5.19	2	2										482	53.8097	6.72705
A0A444YEU5	Uncharacterized protein OS=Arachis hypogaea OX=3818 GN=Ahy_A07g031394 PE=3 SV=1 - [A0A444YEU5_ARAHY]	5.18	1	1	1	2				5.18	1	1										5.18	1	1	328	36.4599	7.09326
A0A445E060	26S proteasome non-ATPase regulatory subunit 2 homolog OS=Arachis hypogaea OX=3818 GN=Ahy_A03g015199 PE=3 SV=1 - [A0A445E060_ARAHY]	5.17	1	3	3	6	1.69	1	1	1.69	1	1				3.26	2	2	3.6	2	2				889	97.5357	5.12256
A0A445ERZ5	Uncharacterized protein OS=Arachis hypogaea OX=3818 GN=Ahy_A01g002886 PE=4 SV=1 - [A0A445ERZ5_ARAHY]	5.16	3	1	1	6	5.16	1	6																310	36.2155	9.87646
A0A445BHD0	Uncharacterized protein OS=Arachis hypogaea OX=3818 GN=Ahy_A09g043050 PE=4 SV=1 - [A0A445BHD0_ARAHY]	5.13	3	1	1	1							5.13	1	1										468	46.8785	7.18115
A0A444X9X5	Uncharacterized protein OS=Arachis hypogaea OX=3818 GN=Ahy_B10g106157 PE=3 SV=1 - [A0A444X9X5_ARAHY]	5.11	1	1	1	3				5.11	1	3													763	83.8932	7.75244
A0A444XW24	Uncharacterized protein OS=Arachis hypogaea OX=3818 GN=Ahy_A09g042399 PE=3 SV=1 - [A0A444XW24_ARAHY]	5.09	1	1	1	2							5.09	1	1				5.09	1	1				216	24.6433	6.90283
A0A444X409	Uncharacterized protein OS=Arachis hypogaea OX=3818 GN=Ahy_B10g103554 PE=4 SV=1 - [A0A444X409_ARAHY]	5.09	2	1	1	3							5.09	1	3										629	69.6572	5.46533
A0A444XAZ5	Uncharacterized protein OS=Arachis hypogaea OX=3818 GN=Ahy_B10g106483 PE=4 SV=1 - [A0A444XAZ5_ARAHY]	5.08	2	1	1	1				5.08	1	1													197	22.2969	6.7124
A0A445E0D9	Uncharacterized protein OS=Arachis hypogaea OX=3818 GN=Ahy_A03g015313 PE=4 SV=1 - [A0A445E0D9_ARAHY]	5.06	2	1	1	1							5.06	1	1										415	46.0224	7.23975
A0A444ZXK9	Uncharacterized protein OS=Arachis hypogaea OX=3818 GN=Ahy_B03g063411 PE=4 SV=1 - [A0A444ZXK9_ARAHY]	4.97	3	1	1	5	4.97	1	1	4.97	1	1	4.97	1	1	4.97	1	1	4.97	1	1				181	19.9386	6.7417
A0A444XBR6	Uncharacterized protein OS=Arachis hypogaea OX=3818 GN=Ahy_B09g094622 PE=3 SV=1 - [A0A444XBR6_ARAHY]	4.95	3	1	1	2				4.95	1	1	4.95	1	1										384	40.7276	6.17627
A0A444ZPA8	Uncharacterized protein OS=Arachis hypogaea OX=3818 GN=Ahy_B04g073029 PE=4 SV=1 - [A0A444ZPA8_ARAHY]	4.94	1	1	1	1				4.94	1	1													526	59.4872	8.32373
A0A445BDM9	Uncharacterized protein OS=Arachis hypogaea OX=3818 GN=Ahy_A09g041734 PE=3 SV=1 - [A0A445BDM9_ARAHY]	4.89	3	1	1	3										4.89	1	3							613	67.2605	6.75635
A0A445D2R2	Uncharacterized protein OS=Arachis hypogaea OX=3818 GN=Ahy_A05g023052 PE=4 SV=1 - [A0A445D2R2_ARAHY]	4.86	1	1	1	2	4.86	1	1	4.86	1	1													185	17.8807	6.23975
A0A445DM26	Uncharacterized protein OS=Arachis hypogaea OX=3818 GN=Ahy_A03g010428 PE=4 SV=1 - [A0A445DM26_ARAHY]	4.83	1	1	1	3										4.83	1	3							828	91.3171	9.0415
A0A445A9A0	Uncharacterized protein OS=Arachis hypogaea OX=3818 GN=Ahy_B03g068303 PE=4 SV=1 - [A0A445A9A0_ARAHY]	4.82	4	2	2	2	1.79	1	1				3.04	1	1										560	59.1868	9.72998
A0A445DWM0	Uncharacterized protein OS=Arachis hypogaea OX=3818 GN=Ahy_A03g013954 PE=4 SV=1 - [A0A445DWM0_ARAHY]	4.81	1	1	1	2							4.81	1	2										624	69.6354	7.04932
A0A445ARW1	Uncharacterized protein OS=Arachis hypogaea OX=3818 GN=Ahy_B01g053506 PE=4 SV=1 - [A0A445ARW1_ARAHY]	4.76	1	1	1	1	4.76	1	1																294	33.0809	6.04932
A0A444XG98	Uncharacterized protein OS=Arachis hypogaea OX=3818 GN=Ahy_B09g095788 PE=4 SV=1 - [A0A444XG98_ARAHY]	4.76	6	3	3	4										4.76	3	3	1.49	1	1				672	73.5719	7.76709
A0A444XZJ2	Uncharacterized protein OS=Arachis hypogaea OX=3818 GN=Ahy_B08g090129 PE=4 SV=1 - [A0A444XZJ2_ARAHY]	4.7	1	1	1	1	4.7	1	1																149	16.9406	9.0415
A0A444X2M0	Acyl-[acyl-carrier-protein] desaturase OS=Arachis hypogaea OX=3818 GN=Ahy_B10g102857 PE=3 SV=1 - [A0A444X2M0_ARAHY]	4.69	4	1	1	1							4.69	1	1										405	46.2074	6.48096
A0A444ZY94	Uncharacterized protein OS=Arachis hypogaea OX=3818 GN=Ahy_B03g063911 PE=3 SV=1 - [A0A444ZY94_ARAHY]	4.68	8	1	1	1										4.68	1	1							791	88.034	5.98584
A0A444ZCQ0	Aminomethyltransferase OS=Arachis hypogaea OX=3818 GN=Ahy_B04g069470 PE=3 SV=1 - [A0A444ZCQ0_ARAHY]	4.67	2	1	1	1	4.67	1	1																407	44.3269	8.76318
A0A445A392	ATP-dependent 6-phosphofructokinase OS=Arachis hypogaea OX=3818 GN=PFK PE=3 SV=1 - [A0A445A392_ARAHY]	4.65	20	2	2	2							4.65	2	2										473	51.7954	7.76709
A0A445CZI7	Uncharacterized protein OS=Arachis hypogaea OX=3818 GN=Ahy_A05g022062 PE=4 SV=1 - [A0A445CZI7_ARAHY]	4.63	2	1	1	3							4.63	1	3										734	80.2007	8.82178
A0A444YJ51	Uncharacterized protein OS=Arachis hypogaea OX=3818 GN=Ahy_B06g080770 PE=4 SV=1 - [A0A444YJ51_ARAHY]	4.57	2	1	1	3				4.57	1	3													831	92.0285	7.73779
A0A445BDL3	Uncharacterized protein OS=Arachis hypogaea OX=3818 GN=Ahy_A09g041695 PE=3 SV=1 - [A0A445BDL3_ARAHY]	4.55	1	3	3	10	1.55	1	1	1.55	1	1	3.41	2	2	1.55	1	1	4.55	3	4	1.55	1	1	967	105.982	9.33447
A0A445B6X0	Uncharacterized protein OS=Arachis hypogaea OX=3818 GN=Ahy_A10g049345 PE=4 SV=1 - [A0A445B6X0_ARAHY]	4.54	1	1	1	1	4.54	1	1																639	71.5273	5.79541
A0A445CTA1	Uncharacterized protein OS=Arachis hypogaea OX=3818 GN=Ahy_A06g029360 PE=4 SV=1 - [A0A445CTA1_ARAHY]	4.5	9	1	1	2							4.5	1	1	4.5	1	1							222	25.1825	4.69092
A0A445EP57	Uncharacterized protein OS=Arachis hypogaea OX=3818 GN=Ahy_A01g001619 PE=4 SV=1 - [A0A445EP57_ARAHY]	4.48	2	1	1	1	4.48	1	1																268	30.7194	6.55127
A0A444WPK5	Uncharacterized protein OS=Arachis hypogaea OX=3818 GN=Ahy_Scaffold6g108190 PE=4 SV=1 - [A0A444WPK5_ARAHY]	4.48	1	1	1	5										4.48	1	3	4.48	1	2				648	71.9273	6.46826
A0A444XC39	Uncharacterized protein OS=Arachis hypogaea OX=3818 GN=Ahy_B09g094710 PE=3 SV=1 - [A0A444XC39_ARAHY]	4.46	2	1	1	4	4.46	1	1	4.46	1	1	4.46	1	1	4.46	1	1							224	25.787	7.43018
A0A445ANT0	Uncharacterized protein OS=Arachis hypogaea OX=3818 GN=Ahy_B01g052195 PE=4 SV=1 - [A0A445ANT0_ARAHY]	4.44	1	1	1	1							4.44	1	1										180	20.2597	9.62744
A0A444Y4T5	Uncharacterized protein OS=Arachis hypogaea OX=3818 GN=Ahy_B08g092864 PE=4 SV=1 - [A0A444Y4T5_ARAHY]	4.42	2	1	1	1							4.42	1	1										249	26.4914	6.30322
A0A444Y3L2	Uncharacterized protein OS=Arachis hypogaea OX=3818 GN=Ahy_B08g092270 PE=3 SV=1 - [A0A444Y3L2_ARAHY]	4.41	2	2	2	2										1.89	1	1	2.52	1	1				476	52.1757	8.92432
A0A445DEQ4	S-adenosylmethionine synthase OS=Arachis hypogaea OX=3818 GN=Ahy_A04g018853 PE=3 SV=1 - [A0A445DEQ4_ARAHY]	4.4	5	1	1	1							4.4	1	1										341	37.2552	8.11865
A0A445BB88	Uncharacterized protein OS=Arachis hypogaea OX=3818 GN=Ahy_A10g051017 PE=4 SV=1 - [A0A445BB88_ARAHY]	4.36	3	1	1	2				4.36	1	1	4.36	1	1										573	64.4158	6.97607
A0A444ZJQ9	Uncharacterized protein OS=Arachis hypogaea OX=3818 GN=Ahy_B04g071034 PE=4 SV=1 - [A0A444ZJQ9_ARAHY]	4.35	2	1	1	1							4.35	1	1										391	43.0844	6.99072
A0A445AVM3	Uncharacterized protein OS=Arachis hypogaea OX=3818 GN=Ahy_B01g055214 PE=3 SV=1 - [A0A445AVM3_ARAHY]	4.33	1	1	1	2	4.33	1	1							4.33	1	1							208	23.9663	7.98682
A0A445BG66	Uncharacterized protein OS=Arachis hypogaea OX=3818 GN=Ahy_A09g042544 PE=4 SV=1 - [A0A445BG66_ARAHY]	4.33	1	1	1	3				4.33	1	3													670	74.1821	6.32861
A0A444XQR4	Uncharacterized protein OS=Arachis hypogaea OX=3818 GN=Ahy_B09g098232 PE=4 SV=1 - [A0A444XQR4_ARAHY]	4.31	2	1	1	2										4.31	1	1	4.31	1	1				255	29.2271	9.1001
A0A445BQ71	Coatomer subunit beta' OS=Arachis hypogaea OX=3818 GN=Ahy_A09g046574 PE=3 SV=1 - [A0A445BQ71_ARAHY]	4.29	3	2	2	3				1.43	1	1	2.86	1	1				1.43	1	1				910	102.901	5.12256
A0A444YI65	Uncharacterized protein OS=Arachis hypogaea OX=3818 GN=Ahy_B06g080462 PE=4 SV=1 - [A0A444YI65_ARAHY]	4.25	1	1	1	2				4.25	1	1							4.25	1	1				353	41.7848	8.45557
A0A444Y5W1	Uncharacterized protein OS=Arachis hypogaea OX=3818 GN=Ahy_B08g093395 PE=4 SV=1 - [A0A444Y5W1_ARAHY]	4.25	3	2	2	2							4.25	2	2										518	58.7606	5.021
A0A445EBG7	Uncharacterized protein OS=Arachis hypogaea OX=3818 GN=Ahy_A02g007107 PE=4 SV=1 - [A0A445EBG7_ARAHY]	4.21	2	1	1	1				4.21	1	1													285	32.0127	8.14795
A0A445E687	Uncharacterized protein OS=Arachis hypogaea OX=3818 GN=Ahy_A02g005277 PE=4 SV=1 - [A0A445E687_ARAHY]	4.19	2	1	1	3							4.19	1	1	4.19	1	1	4.19	1	1				525	56.2702	6.84424
A0A445DYK8	Uncharacterized protein OS=Arachis hypogaea OX=3818 GN=Ahy_A03g014671 PE=4 SV=1 - [A0A445DYK8_ARAHY]	4.18	3	1	1	2				4.18	1	1							4.18	1	1				335	37.6494	6.3667
A0A444XCR7	Uncharacterized protein OS=Arachis hypogaea OX=3818 GN=Ahy_B09g095018 PE=3 SV=1 - [A0A444XCR7_ARAHY]	4.15	5	2	2	3	1.78	1	1	1.78	1	1				2.37	1	1							506	54.41	6.31592
A0A445AXD6	Uncharacterized protein OS=Arachis hypogaea OX=3818 GN=Ahy_B01g055890 PE=4 SV=1 - [A0A445AXD6_ARAHY]	4.1	12	1	1	1										4.1	1	1							293	32.0631	9.72998
A0A444ZT49	Uncharacterized protein OS=Arachis hypogaea OX=3818 GN=Ahy_B03g062131 PE=4 SV=1 - [A0A444ZT49_ARAHY]	4.04	2	1	1	1	4.04	1	1																223	25.6007	4.97021
A0A445DSB3	Uncharacterized protein OS=Arachis hypogaea OX=3818 GN=Ahy_A03g012009 PE=4 SV=1 - [A0A445DSB3_ARAHY]	4.03	2	1	1	6							4.03	1	2	4.03	1	2	4.03	1	2				372	40.9144	4.93213
A0A444ZCI8	ATP-dependent (S)-NAD(P)H-hydrate dehydratase OS=Arachis hypogaea OX=3818 GN=Ahy_B04g069405 PE=3 SV=1 - [A0A444ZCI8_ARAHY]	4	2	1	1	1							4	1	1										375	40.5189	7.79639
A0A445B3G4	Glucose-6-phosphate isomerase OS=Arachis hypogaea OX=3818 GN=Ahy_A10g047766 PE=3 SV=1 - [A0A445B3G4_ARAHY]	4	3	1	1	1													4	1	1				300	32.9393	8.52881
A0A445DVG7	Uncharacterized protein OS=Arachis hypogaea OX=3818 GN=Ahy_A03g013461 PE=4 SV=1 - [A0A445DVG7_ARAHY]	3.91	1	1	1	2																3.91	1	2	1101	122.346	6.17627
A0A445ELZ8	Uncharacterized protein OS=Arachis hypogaea OX=3818 GN=Ahy_A01g001063 PE=3 SV=1 - [A0A445ELZ8_ARAHY]	3.89	2	2	2	4				3.89	2	2				1.94	1	1	1.94	1	1				617	65.8043	7.6792
A0A444X7H4	Uncharacterized protein OS=Arachis hypogaea OX=3818 GN=Ahy_B10g105062 PE=4 SV=1 - [A0A444X7H4_ARAHY]	3.79	5	1	1	1							3.79	1	1										422	47.1049	5.92236
A0A444XYW4	Uncharacterized protein OS=Arachis hypogaea OX=3818 GN=Ahy_B08g089819 PE=4 SV=1 - [A0A444XYW4_ARAHY]	3.7	1	1	1	7	3.7	1	2	3.7	1	2	3.7	1	1	3.7	1	1				3.7	1	1	216	24.28	10.4771
A0A444WZT4	Uncharacterized protein OS=Arachis hypogaea OX=3818 GN=Ahy_B10g101521 PE=4 SV=1 - [A0A444WZT4_ARAHY]	3.67	1	1	1	1				3.67	1	1													872	102.471	8.6167
A0A444YXG5	Uncharacterized protein OS=Arachis hypogaea OX=3818 GN=Ahy_B05g073932 PE=3 SV=1 - [A0A444YXG5_ARAHY]	3.64	4	1	1	3				3.64	1	1				3.64	1	1	3.64	1	1				302	32.0728	10.0229
A0A445A1G1	Uncharacterized protein OS=Arachis hypogaea OX=3818 GN=Ahy_B03g065378 PE=4 SV=1 - [A0A445A1G1_ARAHY]	3.63	1	1	1	10				3.63	1	10													910	100.81	6.40479
A0A445EQT4	Uncharacterized protein OS=Arachis hypogaea OX=3818 GN=Ahy_A01g002483 PE=4 SV=1 - [A0A445EQT4_ARAHY]	3.63	2	1	1	1													3.63	1	1				386	44.5252	5.73193
A0A444WU52	Uncharacterized protein OS=Arachis hypogaea OX=3818 GN=Ahy_Scaffold1g106999 PE=4 SV=1 - [A0A444WU52_ARAHY]	3.62	1	1	1	3	3.62	1	1										3.62	1	2				276	29.3544	9.12939
A0A444XI85	Uncharacterized protein OS=Arachis hypogaea OX=3818 GN=Ahy_B09g095912 PE=4 SV=1 - [A0A444XI85_ARAHY]	3.6	17	1	1	1													3.6	1	1				417	46.7302	9.29053
A0A444WSZ8	Uncharacterized protein OS=Arachis hypogaea OX=3818 GN=Ahy_Scaffold1g106888 PE=4 SV=1 - [A0A444WSZ8_ARAHY]	3.59	1	1	1	1							3.59	1	1										947	102.072	8.35303
A0A445CF44	Uncharacterized protein OS=Arachis hypogaea OX=3818 GN=Ahy_A07g036057 PE=4 SV=1 - [A0A445CF44_ARAHY]	3.59	4	1	1	2										3.59	1	1	3.59	1	1				223	25.3666	9.08545
A0A445A5F9	Uncharacterized protein OS=Arachis hypogaea OX=3818 GN=Ahy_B03g067018 PE=4 SV=1 - [A0A445A5F9_ARAHY]	3.57	2	1	1	2										3.57	1	1	3.57	1	1				280	31.6475	9.31982
A0A445ANG1	Uncharacterized protein OS=Arachis hypogaea OX=3818 GN=Ahy_B01g052062 PE=4 SV=1 - [A0A445ANG1_ARAHY]	3.55	4	1	1	3	3.55	1	1	3.55	1	1										3.55	1	1	422	44.718	6.80029
A0A444ZYW5	Uncharacterized protein OS=Arachis hypogaea OX=3818 GN=Ahy_B03g064187 PE=3 SV=1 - [A0A444ZYW5_ARAHY]	3.53	1	1	1	4	3.53	1	1							3.53	1	1	3.53	1	1	3.53	1	1	368	39.7506	7.53271
A0A445AFH3	Uncharacterized protein OS=Arachis hypogaea OX=3818 GN=Ahy_B02g058827 PE=4 SV=1 - [A0A445AFH3_ARAHY]	3.53	1	1	1	1	3.53	1	1																397	43.5756	8.99756
A0A444X716	Uncharacterized protein OS=Arachis hypogaea OX=3818 GN=Ahy_B10g105056 PE=4 SV=1 - [A0A444X716_ARAHY]	3.53	2	1	1	1							3.53	1	1										453	51.055	9.30518
A0A445EMY6	Uncharacterized protein OS=Arachis hypogaea OX=3818 GN=Ahy_A01g001363 PE=3 SV=1 - [A0A445EMY6_ARAHY]	3.5	2	1	1	1				3.5	1	1													886	98.8859	9.30518
A0A445CLS5	S-formylglutathione hydrolase OS=Arachis hypogaea OX=3818 GN=Ahy_A06g026813 PE=3 SV=1 - [A0A445CLS5_ARAHY]	3.48	2	1	1	1				3.48	1	1													287	31.8827	6.90283
A0A445C274	Uncharacterized protein OS=Arachis hypogaea OX=3818 GN=Ahy_A08g041270 PE=4 SV=1 - [A0A445C274_ARAHY]	3.47	1	1	1	4	3.47	1	1	3.47	1	1	3.47	1	1				3.47	1	1				404	44.0893	10.2573
A0A444ZA23	Reticulon-like protein OS=Arachis hypogaea OX=3818 GN=Ahy_B05g079520 PE=4 SV=1 - [A0A444ZA23_ARAHY]	3.46	1	1	1	1							3.46	1	1										231	26.6061	8.82178
A0A444Y056	Amine oxidase OS=Arachis hypogaea OX=3818 GN=Ahy_B08g090339 PE=3 SV=1 - [A0A444Y056_ARAHY]	3.39	2	2	2	7	3.39	2	2				3.39	2	2	1.49	1	1	1.49	1	1	1.49	1	1	737	83.2571	6.58057
A0A444XLG7	Uncharacterized protein OS=Arachis hypogaea OX=3818 GN=Ahy_B09g096574 PE=4 SV=1 - [A0A444XLG7_ARAHY]	3.34	4	1	1	1	3.34	1	1																359	40.2371	11.561
A0A444ZKV4	Uncharacterized protein OS=Arachis hypogaea OX=3818 GN=Ahy_B04g071505 PE=4 SV=1 - [A0A444ZKV4_ARAHY]	3.34	2	2	2	3				1.43	1	1	3.34	2	2										628	69.7806	5.78271
A0A445BPJ4	Uncharacterized protein OS=Arachis hypogaea OX=3818 GN=Ahy_A09g046349 PE=4 SV=1 - [A0A445BPJ4_ARAHY]	3.32	2	1	1	1							3.32	1	1										301	35.1301	7.91357
A0A445BLU4	Uncharacterized protein OS=Arachis hypogaea OX=3818 GN=Ahy_A09g045223 PE=4 SV=1 - [A0A445BLU4_ARAHY]	3.31	13	1	1	1							3.31	1	1										242	27.9993	8.04541
A0A444YZM6	Proteasome subunit beta OS=Arachis hypogaea OX=3818 GN=Ahy_B05g074735 PE=3 SV=1 - [A0A444YZM6_ARAHY]	3.3	2	1	1	3										3.3	1	1	3.3	1	1	3.3	1	1	273	29.5321	7.76709
A0A445CAC4	Uncharacterized protein OS=Arachis hypogaea OX=3818 GN=Ahy_A07g033881 PE=4 SV=1 - [A0A445CAC4_ARAHY]	3.3	1	1	1	3										3.3	1	3							364	42.2241	6.87354
A0A444YNT7	Uncharacterized protein OS=Arachis hypogaea OX=3818 GN=Ahy_B06g082569 PE=4 SV=1 - [A0A444YNT7_ARAHY]	3.24	5	1	1	2							3.24	1	1	3.24	1	1							524	58.4696	5.36377
A0A445BRF2	Uncharacterized protein OS=Arachis hypogaea OX=3818 GN=Ahy_A08g037662 PE=3 SV=1 - [A0A445BRF2_ARAHY]	3.23	8	1	2	6	1.74	1	1				3.23	2	2	1.49	1	1	1.49	1	1	1.49	1	1	805	92.1839	5.04639
A0A444YNN6	Uncharacterized protein OS=Arachis hypogaea OX=3818 GN=Ahy_B06g082434 PE=4 SV=1 - [A0A444YNN6_ARAHY]	3.23	23	2	2	2							1.61	1	1				1.61	1	1				806	89.4015	5.2876
A0A445AQW7	Uncharacterized protein OS=Arachis hypogaea OX=3818 GN=Ahy_B01g053002 PE=4 SV=1 - [A0A445AQW7_ARAHY]	3.13	1	1	1	3				3.13	1	3													799	88.8153	7.38623
A0A445ALI9	Glucose-6-phosphate 1-dehydrogenase OS=Arachis hypogaea OX=3818 GN=Ahy_B01g051373 PE=3 SV=1 - [A0A445ALI9_ARAHY]	3.11	5	1	1	1							3.11	1	1										354	40.8424	6.27783
A0A445AWS2	Uncharacterized protein OS=Arachis hypogaea OX=3818 GN=Ahy_B01g055681 PE=4 SV=1 - [A0A445AWS2_ARAHY]	3.1	1	1	1	1							3.1	1	1										612	67.6354	5.80811
A0A445ANR9	Uncharacterized protein OS=Arachis hypogaea OX=3818 GN=Ahy_B01g052105 PE=4 SV=1 - [A0A445ANR9_ARAHY]	3.1	1	1	1	3										3.1	1	3							646	73.355	6.93213
A0A444XZD8	Uncharacterized protein OS=Arachis hypogaea OX=3818 GN=Ahy_B08g090041 PE=4 SV=1 - [A0A444XZD8_ARAHY]	3.06	1	1	1	1				3.06	1	1													359	40.299	6.59521
A0A445EHK0	Uncharacterized protein OS=Arachis hypogaea OX=3818 GN=Ahy_A02g009598 PE=3 SV=1 - [A0A445EHK0_ARAHY]	3.05	2	1	1	1	3.05	1	1																426	47.7225	6.46826
A0A445CKP7	Uncharacterized protein OS=Arachis hypogaea OX=3818 GN=Ahy_A06g026505 PE=4 SV=1 - [A0A445CKP7_ARAHY]	3.03	2	1	1	1							3.03	1	1										297	32.7575	6.44287
A0A445A0A8	Uncharacterized protein OS=Arachis hypogaea OX=3818 GN=Ahy_B03g064729 PE=4 SV=1 - [A0A445A0A8_ARAHY]	3.03	3	1	1	1										3.03	1	1							363	38.9983	7.76709
A0A445AJ64	Uncharacterized protein OS=Arachis hypogaea OX=3818 GN=Ahy_B02g060730 PE=3 SV=1 - [A0A445AJ64_ARAHY]	3	1	1	1	1													3	1	1				300	33.4424	9.72998
A0A445E6N5	Pectinesterase OS=Arachis hypogaea OX=3818 GN=Ahy_A02g005433 PE=3 SV=1 - [A0A445E6N5_ARAHY]	2.99	2	1	1	1				2.99	1	1													502	55.9096	8.00146
A0A445E786	Pyruvate kinase OS=Arachis hypogaea OX=3818 GN=Ahy_A02g005572 PE=3 SV=1 - [A0A445E786_ARAHY]	2.97	3	1	1	2							2.97	1	1				2.97	1	1				1011	110.218	7.89893
A0A445A6F4	Uncharacterized protein OS=Arachis hypogaea OX=3818 GN=Ahy_B03g067317 PE=4 SV=1 - [A0A445A6F4_ARAHY]	2.95	2	1	1	1							2.95	1	1										339	35.9051	8.77783
A0A445AGD1	Uncharacterized protein OS=Arachis hypogaea OX=3818 GN=Ahy_B02g059281 PE=3 SV=1 - [A0A445AGD1_ARAHY]	2.95	2	1	1	1																2.95	1	1	373	41.3081	7.62061
A0A445BPN0	Uncharacterized protein OS=Arachis hypogaea OX=3818 GN=Ahy_A09g046390 PE=4 SV=1 - [A0A445BPN0_ARAHY]	2.94	1	1	1	1				2.94	1	1													306	36.1676	5.46533
A0A445E0Z9	Pyruvate kinase OS=Arachis hypogaea OX=3818 GN=Ahy_A03g015582 PE=3 SV=1 - [A0A445E0Z9_ARAHY]	2.93	3	1	1	1										2.93	1	1							512	56.2694	7.21045
A0A290FZZ3	Resistance protein (Fragment) OS=Arachis hypogaea OX=3818 PE=2 SV=1 - [A0A290FZZ3_ARAHY]	2.92	3	1	1	1													2.92	1	1				377	41.5055	8.86572
A0A445E8N5	Uncharacterized protein OS=Arachis hypogaea OX=3818 GN=Ahy_A02g005928 PE=3 SV=1 - [A0A445E8N5_ARAHY]	2.86	1	1	1	3																2.86	1	3	1118	128.163	5.71924
A0A444Y3L6	Uncharacterized protein OS=Arachis hypogaea OX=3818 GN=Ahy_B08g092338 PE=3 SV=1 - [A0A444Y3L6_ARAHY]	2.83	8	2	2	4				1.36	1	1	2.83	2	2				1.36	1	1				953	108.984	6.771
A0A445C5P5	Uncharacterized protein OS=Arachis hypogaea OX=3818 GN=Ahy_A07g031988 PE=4 SV=1 - [A0A445C5P5_ARAHY]	2.81	1	1	1	1							2.81	1	1										606	68.6671	6.49365
A0A444Z7K8	Uncharacterized protein OS=Arachis hypogaea OX=3818 GN=Ahy_B05g078622 PE=3 SV=1 - [A0A444Z7K8_ARAHY]	2.8	4	1	1	2										2.8	1	1	2.8	1	1				571	62.0099	5.36377
A0A445CKP1	Uncharacterized protein OS=Arachis hypogaea OX=3818 GN=Ahy_A06g026521 PE=3 SV=1 - [A0A445CKP1_ARAHY]	2.76	1	1	1	1										2.76	1	1							435	46.0316	8.92432
A0A445E2J6	Uncharacterized protein OS=Arachis hypogaea OX=3818 GN=Ahy_A03g016212 PE=3 SV=1 - [A0A445E2J6_ARAHY]	2.73	1	1	1	1													2.73	1	1				512	56.3141	7.98682
A0A445BE91	Uncharacterized protein OS=Arachis hypogaea OX=3818 GN=Ahy_A09g041929 PE=4 SV=1 - [A0A445BE91_ARAHY]	2.68	1	1	1	5										2.68	1	5							783	90.4946	7.92822
A0A445A5V2	Aconitate hydratase OS=Arachis hypogaea OX=3818 GN=Ahy_B03g067131 PE=3 SV=1 - [A0A445A5V2_ARAHY]	2.64	8	2	2	5	1.22	1	1				2.64	2	2	1.22	1	1	1.22	1	1				986	107.705	8.20654
A0A444YYV3	Uncharacterized protein OS=Arachis hypogaea OX=3818 GN=Ahy_B05g074426 PE=3 SV=1 - [A0A444YYV3_ARAHY]	2.63	2	1	1	1													2.63	1	1				570	60.6845	7.03467
A0A445E374	Uncharacterized protein OS=Arachis hypogaea OX=3818 GN=Ahy_A03g016421 PE=4 SV=1 - [A0A445E374_ARAHY]	2.61	1	1	1	1	2.61	1	1																537	61.4515	7.00537
A0A444YZJ2	Signal recognition particle 54 kDa protein OS=Arachis hypogaea OX=3818 GN=Ahy_B05g074560 PE=3 SV=1 - [A0A444YZJ2_ARAHY]	2.59	1	1	1	1										2.59	1	1							464	51.9005	9.17334
A0A445DAQ2	Uncharacterized protein OS=Arachis hypogaea OX=3818 GN=Ahy_A04g017352 PE=3 SV=1 - [A0A445DAQ2_ARAHY]	2.57	2	1	1	1													2.57	1	1				1012	114.66	7.43018
A0A445D9W9	Uncharacterized protein OS=Arachis hypogaea OX=3818 GN=Ahy_A04g017085 PE=4 SV=1 - [A0A445D9W9_ARAHY]	2.56	1	1	1	1				2.56	1	1													469	52.2516	6.80029
A0A444X475	Uncharacterized protein OS=Arachis hypogaea OX=3818 GN=Ahy_B10g103821 PE=4 SV=1 - [A0A444X475_ARAHY]	2.56	1	1	1	1													2.56	1	1				703	82.5977	9.36377
A0A444ZY78	Ribonuclease OS=Arachis hypogaea OX=3818 GN=Ahy_B03g063846 PE=4 SV=1 - [A0A444ZY78_ARAHY]	2.54	4	2	2	6	1.22	1	1	2.54	2	2				1.22	1	1	2.54	2	2				983	107.778	7.43018
A0A444WVK1	Uncharacterized protein OS=Arachis hypogaea OX=3818 GN=Ahy_Scaffold1g107377 PE=4 SV=1 - [A0A444WVK1_ARAHY]	2.53	2	1	1	1							2.53	1	1										790	90.452	7.47412
A0A445A8R7	Dolichyl-diphosphooligosaccharide--protein glycosyltransferase 48 kDa subunit OS=Arachis hypogaea OX=3818 GN=Ahy_B03g068147 PE=3 SV=1 - [A0A445A8R7_ARAHY]	2.53	1	1	1	1							2.53	1	1										434	48.4085	6.3667
A0A445CIL2	Phospholipase D OS=Arachis hypogaea OX=3818 GN=Ahy_A07g037387 PE=3 SV=1 - [A0A445CIL2_ARAHY]	2.51	2	1	1	2				2.51	1	1							2.51	1	1				796	90.5556	5.75732
A0A445DKB8	Transmembrane 9 superfamily member OS=Arachis hypogaea OX=3818 GN=Ahy_A04g021412 PE=3 SV=1 - [A0A445DKB8_ARAHY]	2.49	7	1	1	1													2.49	1	1				361	41.6092	6.32861
A0A445EFE4	Uncharacterized protein OS=Arachis hypogaea OX=3818 GN=Ahy_A02g008888 PE=3 SV=1 - [A0A445EFE4_ARAHY]	2.47	6	1	1	2	2.47	1	1				2.47	1	1										283	29.823	10.5356
A0A445ELA8	Uncharacterized protein OS=Arachis hypogaea OX=3818 GN=Ahy_A01g000835 PE=4 SV=1 - [A0A445ELA8_ARAHY]	2.45	1	1	1	3	2.45	1	1				2.45	1	1				2.45	1	1				490	51.4331	6.94678
A0A444YTF1	Uncharacterized protein OS=Arachis hypogaea OX=3818 GN=Ahy_B06g085069 PE=4 SV=1 - [A0A444YTF1_ARAHY]	2.39	1	1	1	4	2.39	1	4																1800	194.416	6.85889
A0A444XJK5	Uncharacterized protein OS=Arachis hypogaea OX=3818 GN=Ahy_B09g096277 PE=4 SV=1 - [A0A444XJK5_ARAHY]	2.37	3	1	1	9	2.37	1	1	2.37	1	2				2.37	1	1	2.37	1	2	2.37	1	3	295	32.8223	5.13525
A0A444Z1Q0	Uncharacterized protein OS=Arachis hypogaea OX=3818 GN=Ahy_B05g075649 PE=4 SV=1 - [A0A444Z1Q0_ARAHY]	2.36	2	1	1	4	2.36	1	1	2.36	1	1	2.36	1	1							2.36	1	1	1186	132.567	5.08447
A0A445EH26	Uncharacterized protein OS=Arachis hypogaea OX=3818 GN=Ahy_A02g009458 PE=4 SV=1 - [A0A445EH26_ARAHY]	2.35	1	1	1	1										2.35	1	1							340	38.6725	7.88428
A0A444ZZA4	Uncharacterized protein OS=Arachis hypogaea OX=3818 GN=Ahy_B03g064285 PE=4 SV=1 - [A0A444ZZA4_ARAHY]	2.29	5	1	1	2	2.29	1	1				2.29	1	1										830	92.589	6.7417
A0A444YDJ2	Uncharacterized protein OS=Arachis hypogaea OX=3818 GN=Ahy_B07g088044 PE=4 SV=1 - [A0A444YDJ2_ARAHY]	2.28	2	1	1	1				2.28	1	1													526	58.8068	6.81494
A0A445CZ05	Uncharacterized protein OS=Arachis hypogaea OX=3818 GN=Ahy_A05g021937 PE=4 SV=1 - [A0A445CZ05_ARAHY]	2.28	1	1	1	1							2.28	1	1										614	70.1161	9.77393
A0A444Y233	Uncharacterized protein OS=Arachis hypogaea OX=3818 GN=Ahy_B08g091338 PE=4 SV=1 - [A0A444Y233_ARAHY]	2.28	1	1	1	1							2.28	1	1										613	67.7276	4.98291
A0A445CIM0	Uncharacterized protein OS=Arachis hypogaea OX=3818 GN=Ahy_A07g037398 PE=4 SV=1 - [A0A445CIM0_ARAHY]	2.24	1	1	1	4	2.24	1	1	2.24	1	1	2.24	1	1				2.24	1	1				492	53.6925	7.00537
A0A444ZRY7	Uncharacterized protein OS=Arachis hypogaea OX=3818 GN=Ahy_B03g061775 PE=4 SV=1 - [A0A444ZRY7_ARAHY]	2.23	2	1	1	1							2.23	1	1										494	54.8091	5.74463
A0A444YDJ3	Clathrin heavy chain OS=Arachis hypogaea OX=3818 GN=Ahy_B07g088015 PE=3 SV=1 - [A0A444YDJ3_ARAHY]	2.22	5	3	3	4	0.76	1	1	1.46	2	2	0.76	1	1										1708	193.335	5.43994
A0A444ZBM0	Protein transport protein SEC23 OS=Arachis hypogaea OX=3818 GN=Ahy_B04g069089 PE=3 SV=1 - [A0A444ZBM0_ARAHY]	2.2	3	1	1	1							2.2	1	1										773	85.111	5.94775
A0A444XSV9	Uncharacterized protein OS=Arachis hypogaea OX=3818 GN=Ahy_B09g098774 PE=3 SV=1 - [A0A444XSV9_ARAHY]	2.19	6	1	1	2	2.19	1	1				2.19	1	1										457	50.9395	7.81104
A0A445CEB1	Uncharacterized protein OS=Arachis hypogaea OX=3818 GN=Ahy_A07g035595 PE=4 SV=1 - [A0A445CEB1_ARAHY]	2.14	1	1	1	1							2.14	1	1										700	76.3838	7.75244
A0A445EKT2	Uncharacterized protein OS=Arachis hypogaea OX=3818 GN=Ahy_A01g000591 PE=4 SV=1 - [A0A445EKT2_ARAHY]	2.05	2	1	1	1							2.05	1	1										1123	124.539	7.10791
A0A444YXE3	Uncharacterized protein OS=Arachis hypogaea OX=3818 GN=Ahy_B05g073922 PE=4 SV=1 - [A0A444YXE3_ARAHY]	2.04	8	1	1	1	2.04	1	1																442	50.2324	5.70654
A0A445E495	Uncharacterized protein OS=Arachis hypogaea OX=3818 GN=Ahy_A03g016763 PE=4 SV=1 - [A0A445E495_ARAHY]	2.04	4	1	1	4				2.04	1	1	2.04	1	1	2.04	1	1	2.04	1	1				685	76.9887	7.06396
A0A445E6W9	Uncharacterized protein OS=Arachis hypogaea OX=3818 GN=Ahy_A02g005400 PE=4 SV=1 - [A0A445E6W9_ARAHY]	2.03	2	1	1	2										2.03	1	1	2.03	1	1				738	79.6387	7.66455
A0A445DBQ0	Uncharacterized protein OS=Arachis hypogaea OX=3818 GN=Ahy_A04g017667 PE=4 SV=1 - [A0A445DBQ0_ARAHY]	2.01	2	1	1	2				2.01	1	1	2.01	1	1										447	50.4791	5.49072
A0A445BUZ9	Uncharacterized protein OS=Arachis hypogaea OX=3818 GN=Ahy_A08g039020 PE=4 SV=1 - [A0A445BUZ9_ARAHY]	2	1	1	1	1										2	1	1							551	63.3593	8.08936
A0A445AGX4	Uncharacterized protein OS=Arachis hypogaea OX=3818 GN=Ahy_B02g059625 PE=4 SV=1 - [A0A445AGX4_ARAHY]	1.96	1	1	1	3							1.96	1	1	1.96	1	1	1.96	1	1				868	94.5081	7.57666
A0A445C2Z0	Uncharacterized protein OS=Arachis hypogaea OX=3818 GN=Ahy_A07g031119 PE=4 SV=1 - [A0A445C2Z0_ARAHY]	1.93	7	1	1	1							1.93	1	1										414	46.4076	6.94678
A0A445EIE2	Uncharacterized protein OS=Arachis hypogaea OX=3818 GN=Ahy_A02g009895 PE=4 SV=1 - [A0A445EIE2_ARAHY]	1.88	2	1	1	1										1.88	1	1							532	58.0753	9.15869
A0A444Y784	Uncharacterized protein OS=Arachis hypogaea OX=3818 GN=Ahy_B08g093787 PE=4 SV=1 - [A0A444Y784_ARAHY]	1.85	7	1	1	1										1.85	1	1							540	60.097	7.50342
A0A444WXQ4	Uncharacterized protein OS=Arachis hypogaea OX=3818 GN=Ahy_B10g100791 PE=3 SV=1 - [A0A444WXQ4_ARAHY]	1.84	4	1	1	1				1.84	1	1													653	70.4317	5.64307
A0A444X8L1	Uncharacterized protein OS=Arachis hypogaea OX=3818 GN=Ahy_B10g105507 PE=3 SV=1 - [A0A444X8L1_ARAHY]	1.84	2	1	1	1							1.84	1	1										490	54.2591	7.02002
A0A445AGR9	Uncharacterized protein OS=Arachis hypogaea OX=3818 GN=Ahy_B02g059414 PE=4 SV=1 - [A0A445AGR9_ARAHY]	1.84	3	1	1	1							1.84	1	1										598	67.1282	6.01123
A0A444XVJ9	Uncharacterized protein OS=Arachis hypogaea OX=3818 GN=Ahy_B09g100056 PE=4 SV=1 - [A0A444XVJ9_ARAHY]	1.82	3	1	1	3										1.82	1	3							661	74.8434	7.95752
A0A445CIH8	Uncharacterized protein OS=Arachis hypogaea OX=3818 GN=Ahy_A07g037359 PE=3 SV=1 - [A0A445CIH8_ARAHY]	1.7	1	1	1	1							1.7	1	1										1769	195.301	5.19873
A0A445DE20	Uncharacterized protein OS=Arachis hypogaea OX=3818 GN=Ahy_A04g018610 PE=4 SV=1 - [A0A445DE20_ARAHY]	1.7	1	1	1	1										1.7	1	1							705	79.5148	8.08936
A0A445BXY7	Uncharacterized protein OS=Arachis hypogaea OX=3818 GN=Ahy_A08g040027 PE=4 SV=1 - [A0A445BXY7_ARAHY]	1.67	4	1	1	2	1.67	1	2																778	84.4013	8.79248
A0A444XD12	Uncharacterized protein OS=Arachis hypogaea OX=3818 GN=Ahy_B09g095116 PE=4 SV=1 - [A0A444XD12_ARAHY]	1.67	1	1	1	2							1.67	1	2										540	62.5071	7.47412
A0A444ZU07	Uncharacterized protein OS=Arachis hypogaea OX=3818 GN=Ahy_B03g062365 PE=4 SV=1 - [A0A444ZU07_ARAHY]	1.61	2	1	1	1													1.61	1	1				498	54.554	8.42627
A0A445BF59	Uncharacterized protein OS=Arachis hypogaea OX=3818 GN=Ahy_A09g042227 PE=4 SV=1 - [A0A445BF59_ARAHY]	1.58	4	1	1	1				1.58	1	1													569	62.7719	5.21143
A0A444ZW17	Uncharacterized protein OS=Arachis hypogaea OX=3818 GN=Ahy_B03g062882 PE=3 SV=1 - [A0A444ZW17_ARAHY]	1.57	4	1	1	1				1.57	1	1													700	79.0335	5.45264
A0A445AE36	Patatin OS=Arachis hypogaea OX=3818 GN=Ahy_B02g058192 PE=3 SV=1 - [A0A445AE36_ARAHY]	1.56	2	1	1	1							1.56	1	1										385	41.8665	8.104
A0A444Z0X0	Uncharacterized protein OS=Arachis hypogaea OX=3818 GN=Ahy_B05g075276 PE=3 SV=1 - [A0A444Z0X0_ARAHY]	1.54	1	1	1	1													1.54	1	1				518	58.9138	8.96826
A0A445BA69	Patatin OS=Arachis hypogaea OX=3818 GN=Ahy_A10g050719 PE=3 SV=1 - [A0A445BA69_ARAHY]	1.51	5	1	1	1							1.51	1	1										397	42.9051	6.01123
A0A445BG14	Uncharacterized protein OS=Arachis hypogaea OX=3818 GN=Ahy_A09g042494 PE=4 SV=1 - [A0A445BG14_ARAHY]	1.5	4	1	1	1							1.5	1	1										731	79.3237	6.60986
A0A445B506	DNA-directed RNA polymerase subunit beta OS=Arachis hypogaea OX=3818 GN=Ahy_A10g048325 PE=3 SV=1 - [A0A445B506_ARAHY]	1.34	1	1	1	5	1.34	1	2				1.34	1	2							1.34	1	1	1194	135.164	8.70459
A0A444ZPU9	Uncharacterized protein OS=Arachis hypogaea OX=3818 GN=Ahy_B04g073188 PE=4 SV=1 - [A0A444ZPU9_ARAHY]	1.33	1	1	1	1																1.33	1	1	903	101.702	8.93896
A0A445A5Y4	Uncharacterized protein OS=Arachis hypogaea OX=3818 GN=Ahy_B03g067159 PE=4 SV=1 - [A0A445A5Y4_ARAHY]	1.31	1	1	1	1										1.31	1	1							533	59.0796	4.86865
A0A445BRI8	Phospholipase D OS=Arachis hypogaea OX=3818 GN=Ahy_A08g037707 PE=3 SV=1 - [A0A445BRI8_ARAHY]	1.3	2	1	1	1										1.3	1	1							848	96.3143	7.18115
A0A444WUK8	Vacuolar protein sorting-associated protein 35 OS=Arachis hypogaea OX=3818 GN=Ahy_Scaffold1g107129 PE=3 SV=1 - [A0A444WUK8_ARAHY]	1.26	2	1	1	1										1.26	1	1							794	89.8781	5.49072
A0A445DTI7	Uncharacterized protein OS=Arachis hypogaea OX=3818 GN=Ahy_A03g012467 PE=4 SV=1 - [A0A445DTI7_ARAHY]	1.25	3	1	1	1				1.25	1	1													638	70.9286	8.38232
A0A444YLW9	Uncharacterized protein OS=Arachis hypogaea OX=3818 GN=Ahy_B06g081786 PE=4 SV=1 - [A0A444YLW9_ARAHY]	1.15	2	1	1	1													1.15	1	1				698	76.3972	7.92822
A0A445AVC6	Uncharacterized protein OS=Arachis hypogaea OX=3818 GN=Ahy_B01g055169 PE=4 SV=1 - [A0A445AVC6_ARAHY]	1.12	2	1	1	1				1.12	1	1													801	87.7742	8.1626
A0A444Y834	Uncharacterized protein OS=Arachis hypogaea OX=3818 GN=Ahy_B08g094132 PE=4 SV=1 - [A0A444Y834_ARAHY]	1.04	2	1	1	1							1.04	1	1										482	53.6586	6.11279
A0A445D447	Uncharacterized protein OS=Arachis hypogaea OX=3818 GN=Ahy_A05g023651 PE=4 SV=1 - [A0A445D447_ARAHY]	0.91	1	1	1	1										0.91	1	1							1425	162.616	5.18604
A0A445AFR1	Uncharacterized protein OS=Arachis hypogaea OX=3818 GN=Ahy_B02g058943 PE=4 SV=1 - [A0A445AFR1_ARAHY]	0.89	2	1	1	1							0.89	1	1										785	89.7992	8.5874
A0A445DJ83	Uncharacterized protein OS=Arachis hypogaea OX=3818 GN=Ahy_A04g021053 PE=4 SV=1 - [A0A445DJ83_ARAHY]	0.89	2	1	1	1							0.89	1	1										787	86.7347	8.66064
A0A445A7H2	Uncharacterized protein OS=Arachis hypogaea OX=3818 GN=Ahy_B03g067677 PE=4 SV=1 - [A0A445A7H2_ARAHY]	0.88	2	1	1	1	0.88	1	1																1357	153.037	4.729
E6Y6S2	Acetyl-CoA carboxylase 1 OS=Arachis hypogaea OX=3818 GN=ACCase1 PE=2 SV=1 - [E6Y6S2_ARAHY]	0.88	7	1	1	1				0.88	1	1													2260	252.047	6.46826
A0A445D429	Uncharacterized protein OS=Arachis hypogaea OX=3818 GN=Ahy_A05g023648 PE=4 SV=1 - [A0A445D429_ARAHY]	0.88	2	1	1	1							0.88	1	1										1587	180.263	5.63037
A0A444X8G9	Alpha-1,4 glucan phosphorylase OS=Arachis hypogaea OX=3818 GN=Ahy_B10g105641 PE=3 SV=1 - [A0A444X8G9_ARAHY]	0.82	2	1	1	1													0.82	1	1				980	110.657	5.65576
A0A445EGX6	Uncharacterized protein OS=Arachis hypogaea OX=3818 GN=Ahy_A02g009386 PE=3 SV=1 - [A0A445EGX6_ARAHY]	0.79	2	1	1	5	0.79	1	4				0.79	1	1										2654	302.824	6.53662
A0A444Z1W0	Uncharacterized protein OS=Arachis hypogaea OX=3818 GN=Ahy_B05g075715 PE=3 SV=1 - [A0A444Z1W0_ARAHY]	0.66	2	1	1	1													0.66	1	1				1056	117.13	9.34912
A0A444WVE3	Uncharacterized protein OS=Arachis hypogaea OX=3818 GN=Ahy_Scaffold1g107319 PE=4 SV=1 - [A0A444WVE3_ARAHY]	0.43	2	1	1	1							0.43	1	1										1873	212.365	6.0874
A0A445DB32	Uncharacterized protein OS=Arachis hypogaea OX=3818 GN=Ahy_A04g017452 PE=4 SV=1 - [A0A445DB32_ARAHY]	0.37	2	1	1	2				0.37	1	2													4831	537.526	6.16357
Q6PSU2	Conglutin-7 OS=Arachis hypogaea OX=3818 PE=1 SV=2 - [CONG7_ARAHY]	85.47	1	9	25	702	65.7	13	108	71.51	17	121	79.65	17	132	72.09	15	109	78.49	17	119	69.19	18	113	172	20.1016	6.34131
A0A445BYI5	Uncharacterized protein OS=Arachis hypogaea OX=3818 GN=Ahy_A08g040012 PE=4 SV=1 - [A0A445BYI5_ARAHY]	84.38	1	7	23	668	73.75	12	98	76.25	15	115	76.88	17	127	76.25	16	110	83.13	17	116	65	16	102	160	18.7459	6.32861
Q6IWG5	Glycinin (Fragment) OS=Arachis hypogaea OX=3818 PE=2 SV=1 - [Q6IWG5_ARAHY]	81.37	2	5	47	4706	80.59	43	769	78.63	37	776	79.61	40	801	78.63	37	777	79.02	35	779	77.65	38	804	510	58.0256	5.59229
Q647G9	Conglutin OS=Arachis hypogaea OX=3818 PE=1 SV=1 - [CONG_ARAHY]	80.69	3	21	21	664	75.86	16	120	78.62	19	116	80.69	19	123	75.86	15	103	75.86	15	95	73.79	16	107	145	16.909	6.52197
Q647H4	Arachin Ahy-1 OS=Arachis hypogaea OX=3818 PE=2 SV=1 - [Q647H4_ARAHY]	80.6	2	1	46	3878	73.51	36	650	75.56	34	616	74.25	36	691	71.27	35	641	72.39	36	650	69.96	33	630	536	61.4682	5.80811
Q6T2T4	Storage protein OS=Arachis hypogaea OX=3818 PE=2 SV=1 - [Q6T2T4_ARAHY]	80.41	1	4	46	3721	69.22	35	624	76.12	35	591	74.81	36	661	66.98	33	610	72.2	35	620	70.71	33	615	536	61.4613	5.71924
E5G077	Ara h 3 allergen OS=Arachis hypogaea OX=3818 GN=ara h 3 PE=3 SV=1 - [E5G077_ARAHY]	79.49	1	1	43	4512	72.85	38	730	70.9	34	750	71.88	37	771	70.9	34	752	71.29	32	746	75.78	35	763	512	58.2697	5.59229
A0A445CPR7	Uncharacterized protein OS=Arachis hypogaea OX=3818 GN=Ahy_A06g027766 PE=3 SV=1 - [A0A445CPR7_ARAHY]	77.65	1	2	51	4957	74.05	40	800	74.62	40	809	71.02	38	884	71.4	37	802	74.62	40	814	73.67	40	848	528	60.1967	5.5542
A0A445CPR0	Uncharacterized protein OS=Arachis hypogaea OX=3818 GN=Ahy_A06g027730 PE=3 SV=1 - [A0A445CPR0_ARAHY]	77.36	1	7	51	4671	72.64	39	771	74.34	37	744	70.38	38	839	71.32	38	757	74.34	37	768	74.15	39	792	530	60.4818	5.5542
B6CG41	Non-specific lipid-transfer protein (Fragment) OS=Arachis hypogaea OX=3818 PE=2 SV=1 - [B6CG41_ARAHY]	77.17	2	3	5	39	77.17	5	7	77.17	5	7	63.04	4	5	63.04	4	5	77.17	5	7	77.17	5	8	92	9.04854	8.89502
A0A444XWG6	Glyceraldehyde-3-phosphate dehydrogenase OS=Arachis hypogaea OX=3818 GN=Ahy_B08g088981 PE=3 SV=1 - [A0A444XWG6_ARAHY]	77.08	6	1	20	208	65.77	15	43	74.7	18	38	66.07	17	47	52.38	13	26	59.82	14	35	42.26	11	19	336	36.51	7.54736
A0A445DWQ9	Glyceraldehyde-3-phosphate dehydrogenase OS=Arachis hypogaea OX=3818 GN=Ahy_A03g014022 PE=3 SV=1 - [A0A445DWQ9_ARAHY]	77.08	6	1	20	203	65.77	15	41	74.7	18	37	66.07	17	45	52.38	13	25	59.82	14	36	42.26	11	19	336	36.5241	7.54736
Q9FZ11	Gly1 OS=Arachis hypogaea OX=3818 GN=Gly1 PE=2 SV=1 - [Q9FZ11_ARAHY]	76.75	1	2	51	4865	73.16	40	780	68.24	39	790	70.89	38	873	65.03	36	792	68.24	39	799	67.3	39	831	529	60.4118	5.64307
Q6PSU3	Conarachin (Fragment) OS=Arachis hypogaea OX=3818 PE=4 SV=1 - [Q6PSU3_ARAHY]	74.48	3	14	65	3052	69.48	58	537	68.45	55	507	70	55	540	63.97	47	466	68.97	53	473	68.1	52	529	580	66.5344	7.1665
B5TYU1	Arachin Arah3 isoform OS=Arachis hypogaea OX=3818 PE=1 SV=1 - [B5TYU1_ARAHY]	74.15	1	1	44	4301	68.87	33	682	67.55	32	693	69.43	34	766	70.94	33	706	67.55	32	711	70.19	37	743	530	60.5868	5.5542
A0A444XQT1	Uncharacterized protein OS=Arachis hypogaea OX=3818 GN=Ahy_B09g098228 PE=4 SV=1 - [A0A444XQT1_ARAHY]	73.86	2	16	16	78	58.51	12	17	40.25	9	14	46.06	10	18	43.57	9	11	33.61	7	11	34.44	7	7	241	27.5254	5.45264
A0A445CPS9	Uncharacterized protein OS=Arachis hypogaea OX=3818 GN=Ahy_A06g027767 PE=3 SV=1 - [A0A445CPS9_ARAHY]	71.65	1	6	22	857	71.65	22	134	62.2	20	143	71.65	21	137	60.44	18	161	52.97	17	138	52.97	17	144	455	51.1442	5.46533
Q6PSU4	Conarachin (Fragment) OS=Arachis hypogaea OX=3818 PE=2 SV=1 - [Q6PSU4_ARAHY]	71.03	1	3	37	2510	64.02	33	433	65.42	32	416	65.65	34	456	63.55	30	387	65.42	31	388	62.38	31	430	428	48.0653	5.59229
A0A445DIT9	Uncharacterized protein OS=Arachis hypogaea OX=3818 GN=Ahy_A04g020925 PE=4 SV=1 - [A0A445DIT9_ARAHY]	69.27	3	11	11	51	35.42	6	8	53.13	8	10	49.48	7	9	38.54	7	9	50	8	11	29.69	4	4	192	21.7326	9.40771
A0A445AEY9	Uncharacterized protein OS=Arachis hypogaea OX=3818 GN=Ahy_B02g058604 PE=3 SV=1 - [A0A445AEY9_ARAHY]	69.03	2	7	41	1380	66.94	34	190	57.74	33	226	67.74	34	255	51.61	29	225	69.03	38	244	57.58	33	240	620	71.5884	6.18896
A0A445AL51	Non-specific lipid-transfer protein OS=Arachis hypogaea OX=3818 GN=Ahy_B02g061489 PE=3 SV=1 - [A0A445AL51_ARAHY]	67.52	3	5	6	37	58.97	5	5	67.52	6	7	67.52	6	7	49.57	5	7	49.57	5	5	67.52	6	6	117	11.7519	8.92432
A7LB60	Steroleosin-A OS=Arachis hypogaea OX=3818 GN=STO-A PE=2 SV=1 - [A7LB60_ARAHY]	67.34	2	5	19	155	53.3	15	28	52.44	15	26	50.43	15	33	44.41	13	24	52.44	15	29	40.4	12	15	349	38.6671	6.93213
A0A444YGS2	Uncharacterized protein OS=Arachis hypogaea OX=3818 GN=Ahy_B06g079954 PE=4 SV=1 - [A0A444YGS2_ARAHY]	66.95	4	11	31	647	63.3	29	132	56.01	26	114	57.51	28	130	56.22	25	92	50.64	22	91	51.5	23	88	466	52.9856	6.60986
Q647H1	Conarachin OS=Arachis hypogaea OX=3818 PE=2 SV=1 - [Q647H1_ARAHY]	66.77	1	12	48	1324	64.8	37	187	54.38	34	213	64.95	36	246	53.32	32	212	64.8	40	233	59.37	35	233	662	75.8871	5.40186
A0A444YLS7	Uncharacterized protein OS=Arachis hypogaea OX=3818 GN=Ahy_B06g081746 PE=3 SV=1 - [A0A444YLS7_ARAHY]	66.32	1	10	21	404	55.79	18	78	49.38	17	67	55.79	18	78	56.82	17	59	48.55	18	59	55.37	17	63	484	54.5207	5.59229
P01066	Bowman-Birk type proteinase inhibitor A-II OS=Arachis hypogaea OX=3818 PE=1 SV=1 - [IBB1_ARAHY]	65.71	4	2	2	6	27.14	1	1	27.14	1	1	38.57	1	1				27.14	1	1	65.71	2	2	70	7.62807	5.2876
A0A444ZYJ8	Uncharacterized protein OS=Arachis hypogaea OX=3818 GN=Ahy_B03g063987 PE=3 SV=1 - [A0A444ZYJ8_ARAHY]	64.76	1	4	18	144	46.42	13	24	51.86	14	26	53.87	15	31	45.85	13	24	53.87	14	26	33.52	10	13	349	38.6872	7.1958
A0A0F7GF62	Annexin OS=Arachis hypogaea OX=3818 GN=AnnAh6 PE=2 SV=1 - [A0A0F7GF62_ARAHY]	63.81	5	2	26	242	58.73	23	42	61.59	21	41	63.49	24	42	61.27	21	39	61.59	21	50	58.41	18	28	315	36.1119	8.51416
F6KLJ6	Annexin OS=Arachis hypogaea var. vulgaris OX=925390 PE=2 SV=1 - [F6KLJ6_ARAHY]	63.81	5	2	26	249	58.73	23	44	61.59	21	41	63.49	24	47	61.27	21	39	61.59	21	50	58.41	18	28	315	36.1309	8.29443
A1DZF0	Arachin 6 OS=Arachis hypogaea OX=3818 PE=2 SV=1 - [A1DZF0_ARAHY]	62.95	3	1	35	3624	54.25	24	551	59.55	28	574	57.84	28	663	56.33	25	610	55.39	25	610	54.06	27	616	529	60.3387	5.5415
O82580	Glycinin (Fragment) OS=Arachis hypogaea OX=3818 GN=Arah3 PE=2 SV=1 - [O82580_ARAHY]	62.52	1	6	33	2610	49.9	22	389	59.57	25	414	53.85	25	458	56.8	25	440	49.51	24	444	55.82	26	465	507	58.3147	5.93506
A0A2R9ZPY0	Arachin Ahy-2 OS=Arachis hypogaea OX=3818 GN=Ahy_B06g081745 PE=4 SV=1 - [A0A2R9ZPY0_ARAHY]	61.96	1	20	22	399	56.74	17	70	53.91	18	63	58.26	19	70	58.48	18	62	58.7	19	65	58.48	18	69	460	52.311	6.87354
A0A445C8P5	Aminopeptidase OS=Arachis hypogaea OX=3818 GN=Ahy_A07g033251 PE=3 SV=1 - [A0A445C8P5_ARAHY]	61.46	4	13	42	289	54.96	37	55	50.17	33	48	48.69	32	47	49.94	33	47	51.54	34	59	42.53	27	33	877	98.7393	5.42725
A0A445BXW2	Uncharacterized protein OS=Arachis hypogaea OX=3818 GN=Ahy_A08g040016 PE=4 SV=1 - [A0A445BXW2_ARAHY]	60.98	1	4	11	134	54.27	8	19	56.71	10	22	59.15	9	21	60.98	11	29	51.22	8	21	56.71	9	22	164	19.3263	7.59131
A0A444Y8T2	Lipoxygenase OS=Arachis hypogaea OX=3818 GN=Ahy_B08g094357 PE=3 SV=1 - [A0A444Y8T2_ARAHY]	60.14	38	7	39	233	43.22	26	38	39.51	26	41	49.25	33	54	45.31	27	38	41.25	26	36	34.99	22	26	863	97.4578	5.57959
A0A444ZQ84	Uncharacterized protein OS=Arachis hypogaea OX=3818 GN=Ahy_A04g017726 PE=4 SV=1 - [A0A444ZQ84_ARAHY]	60.14	2	9	11	71	44.2	8	11	49.28	9	12	53.99	9	13	52.17	9	12	60.14	11	16	29.71	6	7	276	29.6294	8.22119
A0A445BUX1	Lipoxygenase OS=Arachis hypogaea OX=3818 GN=Ahy_A08g038998 PE=3 SV=1 - [A0A445BUX1_ARAHY]	60.02	37	6	38	226	45.77	28	41	38.93	25	39	45.77	30	51	44.84	27	37	37.89	24	33	31.87	21	25	863	97.5228	5.66846
A0A444Y5I1	Uncharacterized protein OS=Arachis hypogaea OX=3818 GN=Ahy_B08g093176 PE=4 SV=1 - [A0A444Y5I1_ARAHY]	59.15	2	4	11	152	54.27	9	23	54.88	10	25	59.15	10	30	59.15	11	26	49.39	8	23	54.88	9	25	164	19.3543	7.89893
B4UW88	Heat shock protein 1 (Fragment) OS=Arachis hypogaea OX=3818 PE=2 SV=1 - [B4UW88_ARAHY]	58.96	7	5	6	22	27.61	4	4	24.63	3	5	15.67	2	3	32.84	4	5	36.57	2	3	20.15	2	2	134	15.2736	5.64307
A0A445BUD2	Aminopeptidase OS=Arachis hypogaea OX=3818 GN=Ahy_A08g038721 PE=3 SV=1 - [A0A445BUD2_ARAHY]	58.79	4	11	40	234	48.52	31	42	43.84	28	40	45.66	30	41	46.69	31	40	41.89	27	44	36.76	23	27	876	98.6353	5.45264
Q9SQH7	Glycinin OS=Arachis hypogaea OX=3818 GN=Arah4 PE=2 SV=1 - [Q9SQH7_ARAHY]	58.68	1	4	30	3029	51.13	20	443	52.64	22	483	52.08	24	548	46.6	20	507	54.91	22	523	50.57	23	525	530	60.9738	5.68115
A0A444X591	Uncharacterized protein OS=Arachis hypogaea OX=3818 GN=Ahy_B10g104352 PE=3 SV=1 - [A0A444X591_ARAHY]	58.62	12	5	15	74	53.05	13	18	26.79	8	8	43.5	12	14	45.09	11	15	42.44	10	12	23.87	6	7	377	41.6569	5.49072
A0A445CG11	Annexin OS=Arachis hypogaea OX=3818 GN=Ahy_A07g036384 PE=3 SV=1 - [A0A445CG11_ARAHY]	58.54	8	1	18	75	42.09	13	16	39.24	10	14	33.86	11	15	43.04	13	15	22.47	7	11	14.56	4	4	316	36.0499	7.1665
A0A445CDS5	Annexin OS=Arachis hypogaea OX=3818 GN=Ahy_A07g035392 PE=3 SV=1 - [A0A445CDS5_ARAHY]	58.54	7	1	18	78	42.09	13	16	43.04	11	15	37.66	12	16	43.04	13	15	26.27	8	12	14.56	4	4	316	36.0879	7.2251
A0A445E857	Uncharacterized protein OS=Arachis hypogaea OX=3818 GN=Ahy_A02g005845 PE=4 SV=1 - [A0A445E857_ARAHY]	58.16	3	7	7	50	42.35	5	10	52.55	6	13	52.55	6	10	38.78	4	7	38.78	4	8	7.65	1	2	196	21.7901	8.23584
Q6PSU5	Conarachin (Fragment) OS=Arachis hypogaea OX=3818 PE=2 SV=1 - [Q6PSU5_ARAHY]	57.19	1	1	22	1211	52.17	20	218	50.84	19	204	45.15	18	213	47.49	18	191	48.83	20	185	46.15	19	200	299	33.5839	5.10986
A0A445CNJ4	Uncharacterized protein OS=Arachis hypogaea OX=3818 GN=Ahy_A06g027410 PE=4 SV=1 - [A0A445CNJ4_ARAHY]	56.64	1	12	13	61	49.65	10	14	41.96	9	11	40.56	9	15	35.66	7	7	41.26	8	11	11.89	3	3	286	31.1637	6.63916
A0A445DQZ7	Uncharacterized protein OS=Arachis hypogaea OX=3818 GN=Ahy_A03g011527 PE=3 SV=1 - [A0A445DQZ7_ARAHY]	55.19	13	2	8	31	50.65	6	7	46.75	6	6	27.92	4	5	35.06	4	4	42.21	5	5	26.62	4	4	154	17.5769	6.06201
A0A445B3G3	Uncharacterized protein OS=Arachis hypogaea OX=3818 GN=Ahy_A10g047731 PE=4 SV=1 - [A0A445B3G3_ARAHY]	55.07	6	4	11	54	40.58	7	9	48.91	9	12	32.25	6	7	36.96	7	9	43.84	9	12	16.67	3	5	276	29.8213	8.60205
A0A444YD22	Uncharacterized protein OS=Arachis hypogaea OX=3818 GN=Ahy_A07g032017 PE=3 SV=1 - [A0A444YD22_ARAHY]	55	4	4	9	33	33.75	5	5	38.13	7	8	40.63	5	5	19.38	3	4	45.63	6	7	25.62	4	4	160	18.1914	6.60986
A0A445E5K1	Uncharacterized protein OS=Arachis hypogaea OX=3818 GN=Ahy_A02g004966 PE=4 SV=1 - [A0A445E5K1_ARAHY]	54.59	1	2	8	54	54.59	8	11	42.51	5	10	51.21	7	12	28.02	4	8	51.21	6	9	14.98	2	4	207	22.6274	6.40479
A0A445BA28	Uncharacterized protein OS=Arachis hypogaea OX=3818 GN=Ahy_A10g050664 PE=3 SV=1 - [A0A445BA28_ARAHY]	54.42	3	9	9	37	28.84	4	4	30.7	6	7	37.21	6	6	31.63	6	8	35.35	7	9	18.14	3	3	215	24.88	5.70654
A0A444YLR8	Uncharacterized protein OS=Arachis hypogaea OX=3818 GN=Ahy_B06g081675 PE=3 SV=1 - [A0A444YLR8_ARAHY]	54.25	1	4	23	124	47.59	17	25	43.22	18	24	47.59	18	25	39.08	13	20	42.76	13	18	30.11	9	12	435	47.8163	5.50342
A0A444Y0J8	Phosphoglycerate kinase OS=Arachis hypogaea OX=3818 GN=Ahy_B08g090732 PE=3 SV=1 - [A0A444Y0J8_ARAHY]	54.21	4	17	17	93	42.52	13	20	45.33	14	18	36.68	13	15	37.62	12	18	27.34	9	12	23.36	7	10	428	45.2693	8.07471
A0A445CKJ3	Uncharacterized protein OS=Arachis hypogaea OX=3818 GN=Ahy_A06g026466 PE=4 SV=1 - [A0A445CKJ3_ARAHY]	54.03	1	7	27	457	52.72	25	100	44.47	22	77	50.09	25	93	42.78	20	61	46.53	20	62	40.34	20	64	533	59.7994	7.48877
A0A445AWA2	Uncharacterized protein OS=Arachis hypogaea OX=3818 GN=Ahy_B01g055454 PE=4 SV=1 - [A0A445AWA2_ARAHY]	53.29	5	3	15	577	50.99	14	97	50.66	13	91	53.29	14	116	37.83	12	92	50.99	12	97	50.99	12	84	304	33.0171	5.89697
E5G076	Ara h 1 allergen OS=Arachis hypogaea OX=3818 GN=ara h 1 PE=4 SV=1 - [E5G076_ARAHY]	51.86	1	2	45	2350	49.27	41	417	46.85	37	391	47.17	36	427	44.1	32	363	47.01	36	361	45.07	35	391	619	70.7443	6.63916
A0A445BCY2	Elongation factor 1-alpha OS=Arachis hypogaea OX=3818 GN=Ahy_A09g041496 PE=3 SV=1 - [A0A445BCY2_ARAHY]	51.45	5	17	17	105	26.62	9	12	33.56	10	17	48.99	16	21	34.45	11	21	36.91	12	21	27.07	10	13	447	49.2467	9.0708
A7LB59	Steroleosin-B OS=Arachis hypogaea OX=3818 GN=STO-B PE=2 SV=1 - [A7LB59_ARAHY]	51.27	3	16	16	102	45.61	14	20	38.53	12	18	43.06	13	19	33.71	10	15	41.93	13	16	40.23	12	14	353	39.5721	6.63916
A0A445E8H8	Uncharacterized protein OS=Arachis hypogaea OX=3818 GN=Ahy_A02g005847 PE=4 SV=1 - [A0A445E8H8_ARAHY]	51.21	1	2	9	59	51.21	8	11	42.51	7	12	51.21	8	12	35.75	5	9	51.21	7	10	22.71	3	5	207	22.6264	6.68311
E9LFE8	11S arachin (Fragment) OS=Arachis hypogaea OX=3818 PE=2 SV=1 - [E9LFE8_ARAHY]	51.15	1	1	13	85	51.15	11	17	47.69	11	15	51.15	12	18	42.69	9	14	43.46	8	13	29.23	5	8	260	28.2724	5.16064
A0A444YR78	Uncharacterized protein OS=Arachis hypogaea OX=3818 GN=Ahy_B06g084100 PE=3 SV=1 - [A0A444YR78_ARAHY]	51.05	4	22	26	101	29.71	13	16	28.4	16	19	37.04	17	21	30.63	16	18	34.16	17	19	14.66	6	8	764	84.3657	6.46826
A0A444YJM4	Uncharacterized protein OS=Arachis hypogaea OX=3818 GN=Ahy_A03g010432 PE=3 SV=1 - [A0A444YJM4_ARAHY]	50.67	2	6	6	16	30	4	4	37.33	4	4	22.67	3	3	7.33	1	1	30	3	3	7.33	1	1	150	16.2857	10.8726
A0A445EEP4	Uncharacterized protein OS=Arachis hypogaea OX=3818 GN=Ahy_A02g008586 PE=4 SV=1 - [A0A445EEP4_ARAHY]	50.44	2	7	19	93	40.39	13	17	36.46	12	15	36.68	14	19	29.48	10	15	36.24	13	15	28.38	10	12	458	51.4164	6.32861
A0A445BRP0	Catalase OS=Arachis hypogaea OX=3818 GN=Ahy_A08g037744 PE=3 SV=1 - [A0A445BRP0_ARAHY]	50.1	2	16	19	116	45.21	17	22	38.29	15	18	39.51	14	20	40.12	16	20	39.71	16	23	31.98	12	13	491	57.0024	7.40088
O20356	Ribulose bisphosphate carboxylase large chain (Fragment) OS=Arachis hypogaea OX=3818 GN=rbcL PE=3 SV=1 - [O20356_ARAHY]	49.89	29	18	18	103	25.16	11	17	41.29	14	20	43.01	15	22	27.74	12	19	37.63	12	16	20.22	9	9	465	51.4931	6.63916
A0A445C9Y8	Protein disulfide-isomerase OS=Arachis hypogaea OX=3818 GN=Ahy_A07g033739 PE=3 SV=1 - [A0A445C9Y8_ARAHY]	49.31	2	21	21	93	38.31	17	21	33.2	14	16	40.86	17	19	21.41	8	9	32.81	12	16	26.33	11	12	509	56.9829	5.08447
A0A445CCX1	Catalase OS=Arachis hypogaea OX=3818 GN=Ahy_A07g034852 PE=3 SV=1 - [A0A445CCX1_ARAHY]	49.19	1	15	18	84	32.19	12	15	39.88	14	16	30.57	12	15	28.34	10	13	29.96	10	16	20.65	7	9	494	57.1797	7.29834
A0A445CL48	Uncharacterized protein OS=Arachis hypogaea OX=3818 GN=Ahy_A06g026636 PE=3 SV=1 - [A0A445CL48_ARAHY]	49.07	5	0	13	54	35.01	9	14	16.18	5	5	36.6	10	11	34.48	8	9	36.07	8	9	18.04	5	6	377	41.6559	5.49072
A0A444XFZ7	Uncharacterized protein OS=Arachis hypogaea OX=3818 GN=Ahy_A09g045636 PE=3 SV=1 - [A0A444XFZ7_ARAHY]	48.81	9	1	13	50	39.52	9	14	13.26	4	4	29.44	8	9	31.83	8	9	29.71	7	8	18.04	5	6	377	41.6939	5.49072
A0A445DM34	Uncharacterized protein OS=Arachis hypogaea OX=3818 GN=Ahy_A03g010367 PE=4 SV=1 - [A0A445DM34_ARAHY]	48.8	1	10	10	43	40.8	8	9	32	7	9	34	6	9	22	5	7	34	6	6	15.6	3	3	250	27.8321	6.63916
A0A0A6ZDR9	Serine hydroxymethyltransferase OS=Arachis hypogaea OX=3818 PE=2 SV=1 - [A0A0A6ZDR9_ARAHY]	47.35	5	16	16	52	29.72	11	11	21.87	9	9	28.87	11	11	20.59	8	8	29.3	10	11	5.73	2	2	471	51.9773	7.28369
A0A445AUZ4	Ribulose bisphosphate carboxylase small chain OS=Arachis hypogaea OX=3818 GN=Ahy_B01g055073 PE=3 SV=1 - [A0A445AUZ4_ARAHY]	47.27	2	10	10	39	30.91	6	7	26.82	6	7	43.64	9	11	23.18	5	6	19.09	5	6	7.27	2	2	220	25.5215	8.98291
A0A444ZFF7	Uncharacterized protein OS=Arachis hypogaea OX=3818 GN=Ahy_B04g070188 PE=3 SV=1 - [A0A444ZFF7_ARAHY]	47.06	1	2	5	17	25.49	3	3	20.26	2	2	47.06	5	6	47.06	5	5	9.15	1	1				153	16.4205	5.36377
A0A444XW77	ATP synthase subunit beta OS=Arachis hypogaea OX=3818 GN=Ahy_A09g042123 PE=3 SV=1 - [A0A444XW77_ARAHY]	46.79	9	19	19	80	34.82	13	15	33.04	12	14	32.32	13	16	27.32	10	13	27.86	11	13	25.18	9	9	560	59.7023	6.20166
A0A445CE04	Uncharacterized protein OS=Arachis hypogaea OX=3818 GN=Ahy_A07g035489 PE=3 SV=1 - [A0A445CE04_ARAHY]	46.38	1	2	6	28	38.16	4	5	46.38	6	8	37.68	5	6	29.47	3	4	28.5	3	4	4.83	1	1	207	21.0092	7.43018
A0A445D3V7	Uncharacterized protein OS=Arachis hypogaea OX=3818 GN=Ahy_A05g023586 PE=3 SV=1 - [A0A445D3V7_ARAHY]	45.62	5	1	13	52	34.22	9	14	15.38	5	5	35.81	10	11	31.83	8	9	27.59	6	7	18.04	5	6	377	41.6599	5.49072
A0A444Z225	Formate dehydrogenase, mitochondrial OS=Arachis hypogaea OX=3818 GN=Ahy_A05g022553 PE=3 SV=1 - [A0A444Z225_ARAHY]	45.43	1	11	11	31	22.19	6	6	19.84	6	6	21.67	6	6	15.67	6	6	27.42	6	6	2.35	1	1	383	42.0306	7.12256
A0A444ZWW5	Uncharacterized protein OS=Arachis hypogaea OX=3818 GN=Ahy_B03g063189 PE=3 SV=1 - [A0A444ZWW5_ARAHY]	45.03	10	1	7	24	31.79	4	5	27.81	4	4	19.21	3	4	24.5	3	3	31.79	4	4	26.49	4	4	151	17.2298	6.59521
A0A445DQ58	UTP--glucose-1-phosphate uridylyltransferase OS=Arachis hypogaea OX=3818 GN=Ahy_A03g011249 PE=3 SV=1 - [A0A445DQ58_ARAHY]	44.84	4	15	15	51	25.89	9	9	27.37	9	10	36.63	12	13	27.37	8	8	24.21	8	9	6.53	2	2	475	51.9804	5.8335
A0A445A4C5	Uncharacterized protein OS=Arachis hypogaea OX=3818 GN=Ahy_A03g015035 PE=4 SV=1 - [A0A445A4C5_ARAHY]	44.64	13	3	3	14	23.63	2	3	44.64	3	3	11.82	1	1	44.64	3	3	32.82	2	2	23.63	2	2	457	51.1745	7.60596
A0A445A9V2	Uncharacterized protein OS=Arachis hypogaea OX=3818 GN=Ahy_B03g068399 PE=4 SV=1 - [A0A445A9V2_ARAHY]	44.31	1	2	8	78	40.39	7	13	40.39	7	14	40	7	18	30.98	6	10	36.86	7	10	40.39	7	13	255	27.256	7.62061
A0A445BAE6	Uncharacterized protein OS=Arachis hypogaea OX=3818 GN=Ahy_A10g050757 PE=3 SV=1 - [A0A445BAE6_ARAHY]	44.3	5	2	12	47	31.56	8	12	12.73	4	4	31.56	9	10	34.75	8	9	31.83	7	7	14.06	4	5	377	41.619	5.49072
A1E2B0	11S seed storage globulin B1 OS=Arachis hypogaea OX=3818 PE=2 SV=1 - [A1E2B0_ARAHY]	44.26	1	1	14	62	27.21	7	10	29.18	10	13	27.21	8	11	38.69	9	12	24.59	6	9	22.95	5	7	305	33.4988	4.95752
A0A445E480	Uncharacterized protein OS=Arachis hypogaea OX=3818 GN=Ahy_A03g016759 PE=4 SV=1 - [A0A445E480_ARAHY]	43.97	1	2	8	66	40.08	7	12	30.74	6	10	39.69	7	14	40.08	7	11	27.24	6	9	30.74	6	10	257	27.4	7.62061
A0A444ZBJ8	Uncharacterized protein OS=Arachis hypogaea OX=3818 GN=Ahy_B04g069068 PE=4 SV=1 - [A0A444ZBJ8_ARAHY]	43.7	2	7	7	17	21.43	4	4	20.17	4	4	9.66	2	2	27.73	4	5	10.08	2	2				238	26.7683	6.99072
A0A444YX13	Uncharacterized protein OS=Arachis hypogaea OX=3818 GN=Ahy_B05g073767 PE=3 SV=1 - [A0A444YX13_ARAHY]	43.4	1	2	7	14	15.09	2	2	10.69	2	2	27.04	5	5	20.75	3	3	4.4	1	1	4.4	1	1	159	18.2189	6.11279
A0A445CAE3	Uncharacterized protein OS=Arachis hypogaea OX=3818 GN=Ahy_A07g033904 PE=3 SV=1 - [A0A445CAE3_ARAHY]	43.26	15	15	15	72	33.42	12	16	28.5	9	13	37.82	13	13	26.17	8	10	27.46	10	12	17.1	7	8	386	41.8151	6.27783
A0A445ENZ0	Histone H4 OS=Arachis hypogaea OX=3818 GN=Ahy_A01g001515 PE=3 SV=1 - [A0A445ENZ0_ARAHY]	43.18	7	4	4	26	43.18	4	5	43.18	4	5	43.18	4	5	31.82	3	3	31.82	3	5	18.18	2	3	176	19.71	11.2827
A0A445DP36	Uncharacterized protein OS=Arachis hypogaea OX=3818 GN=Ahy_A03g010952 PE=4 SV=1 - [A0A445DP36_ARAHY]	43.12	2	9	9	37	20.29	4	5	34.78	7	9	32.25	6	7	28.99	6	7	23.55	5	7	8.7	2	2	276	29.6713	6.88818
A0A444ZV72	Uncharacterized protein OS=Arachis hypogaea OX=3818 GN=Ahy_B03g062689 PE=4 SV=1 - [A0A444ZV72_ARAHY]	43	4	4	4	13	33	3	3	30	3	3	20	2	3	10	1	2	10	1	2				100	11.0765	9.42236
A0A444ZK21	Ferritin OS=Arachis hypogaea OX=3818 GN=Ahy_B04g071101 PE=3 SV=1 - [A0A444ZK21_ARAHY]	42.91	2	7	8	39	33.2	7	10	25.91	5	5	33.2	7	8	34.01	6	7	14.17	3	3	18.62	4	6	247	28.2342	6.45557
A0A444WPC6	Uncharacterized protein OS=Arachis hypogaea OX=3818 GN=Ahy_Scaffold6g107869 PE=4 SV=1 - [A0A444WPC6_ARAHY]	42.86	1	2	3	11	42.86	3	3	29.67	2	2	29.67	2	3	29.67	2	2	12.09	1	1				91	10.256	4.79248
A0A444XIH0	Uncharacterized protein OS=Arachis hypogaea OX=3818 GN=Ahy_B09g096084 PE=3 SV=1 - [A0A444XIH0_ARAHY]	42.48	17	4	6	21	37.91	5	5	20.92	3	3	21.57	3	3	20.92	3	3	23.53	4	5	11.76	2	2	153	17.6813	8.41162
A0A445CQ67	Uncharacterized protein OS=Arachis hypogaea OX=3818 GN=Ahy_A06g027922 PE=3 SV=1 - [A0A445CQ67_ARAHY]	42.34	6	13	13	41	28.6	10	10	28.83	9	9	28.6	8	9	18.69	6	7	14.86	5	5	3.38	1	1	444	47.6986	6.56592
A0A445CS98	Uncharacterized protein OS=Arachis hypogaea OX=3818 GN=Ahy_A06g029059 PE=4 SV=1 - [A0A445CS98_ARAHY]	42.17	2	1	2	3							42.17	2	2				22.89	1	1				83	9.11372	6.49365
E5FHZ7	Late embryogenesis abundant protein group 9 protein OS=Arachis hypogaea OX=3818 GN=LEA9-1 PE=2 SV=1 - [E5FHZ7_ARAHY]	41.99	1	1	6	37	19.34	3	6	23.76	4	7	34.25	4	6	41.99	6	8	33.15	4	6	19.34	3	4	181	19.4081	9.99365
A0A444XS93	Uncharacterized protein OS=Arachis hypogaea OX=3818 GN=Ahy_B09g098850 PE=4 SV=1 - [A0A444XS93_ARAHY]	41.99	1	1	6	33	13.81	2	5	18.23	3	6	28.73	3	5	41.99	6	8	33.15	4	6	13.81	2	3	181	19.3481	9.99365
A0A445DT38	Uncharacterized protein OS=Arachis hypogaea OX=3818 GN=Ahy_A03g012296 PE=3 SV=1 - [A0A445DT38_ARAHY]	41.89	1	2	2	16	41.89	2	4	29.73	1	2	41.89	2	3	29.73	1	2	41.89	2	3	29.73	1	2	74	8.27582	8.08936
A0A444ZKS5	Non-specific lipid-transfer protein OS=Arachis hypogaea OX=3818 GN=Ahy_B04g071450 PE=3 SV=1 - [A0A444ZKS5_ARAHY]	41.67	1	4	4	19	41.67	4	4	35	3	4	26.67	3	3	14.17	2	2	26.67	3	4	19.17	2	2	120	12.8535	8.51416
T2B9M0	Fructose-bisphosphate aldolase OS=Arachis hypogaea OX=3818 GN=Ahy_A07g032979 PE=2 SV=1 - [T2B9M0_ARAHY]	41.62	4	8	11	46	30.17	6	7	21.79	7	9	20.67	5	6	32.68	7	10	29.33	9	10	14.8	4	4	358	38.3589	7.1958
A0A445CYN1	Uncharacterized protein OS=Arachis hypogaea OX=3818 GN=Ahy_A05g021784 PE=3 SV=1 - [A0A445CYN1_ARAHY]	41.61	1	1	6	13	14.91	2	2	10.56	2	2	16.15	3	3	20.5	3	3	13.66	2	2	4.35	1	1	161	18.375	6.11279
A0A445AX60	Pyruvate, phosphate dikinase OS=Arachis hypogaea OX=3818 GN=Ahy_B01g055796 PE=3 SV=1 - [A0A445AX60_ARAHY]	41.51	6	29	29	88	28.3	18	18	15.98	12	13	25.31	17	19	19.87	14	14	21.31	15	18	7.55	5	6	901	98.1199	5.35107
Q647G5	Oleosin 1 OS=Arachis hypogaea OX=3818 GN=Ahy_A06g029932 PE=2 SV=2 - [Q647G5_ARAHY]	41.42	3	8	8	112	41.42	8	24	37.87	7	23	41.42	7	22	35.5	6	15	35.5	6	17	27.22	5	11	169	17.7414	9.5835
A0A445AI08	Uncharacterized protein OS=Arachis hypogaea OX=3818 GN=Ahy_B02g060147 PE=4 SV=1 - [A0A445AI08_ARAHY]	41.18	1	3	15	72	32.9	10	12	30.94	10	12	28.54	11	16	23.97	8	11	29.63	10	12	22.88	8	9	459	51.5963	6.18896
A0A445E4H2	Uncharacterized protein OS=Arachis hypogaea OX=3818 GN=Ahy_A03g016839 PE=4 SV=1 - [A0A445E4H2_ARAHY]	40.93	1	4	20	299	40.93	20	52	37.94	17	56	40.93	19	59	37.1	15	37	38.27	16	52	38.27	16	43	601	67.3766	5.69385
A0A445ED48	ATP synthase subunit alpha OS=Arachis hypogaea OX=3818 GN=Ahy_A02g007714 PE=3 SV=1 - [A0A445ED48_ARAHY]	40.68	11	10	15	74	29.3	11	16	24.94	10	12	33.66	12	16	22.76	9	10	26.88	10	12	21.55	8	8	413	44.6734	6.58057
A0A444X5B5	Histone H3 OS=Arachis hypogaea OX=3818 GN=Ahy_A10g048553 PE=3 SV=1 - [A0A444X5B5_ARAHY]	40.44	8	4	4	12	30.15	2	3	30.15	2	2	30.15	2	3	11.76	2	2				11.76	2	2	136	15.2585	11.2974
A1DZF1	Arachin 7 (Fragment) OS=Arachis hypogaea OX=3818 PE=2 SV=1 - [A1DZF1_ARAHY]	40.1	1	1	9	607	36.23	8	103	29.47	7	105	36.23	8	105	29.47	8	99	29.47	7	97	36.23	7	98	207	23.8417	6.1001
A0A445AA44	Uncharacterized protein OS=Arachis hypogaea OX=3818 GN=Ahy_B03g068481 PE=4 SV=1 - [A0A445AA44_ARAHY]	40.03	1	3	19	312	40.03	19	53	37.04	16	59	40.03	18	60	36.21	16	41	37.38	16	54	37.38	16	45	602	67.6679	6.18896
E9LFE7	7S conarachin (Fragment) OS=Arachis hypogaea OX=3818 PE=2 SV=1 - [E9LFE7_ARAHY]	39.72	1	1	7	163	22.7	5	31	37.59	6	28	22.7	5	25	22.7	5	23	24.82	6	28	24.82	6	28	141	15.8638	4.7417
A0A444WX33	Uncharacterized protein OS=Arachis hypogaea OX=3818 GN=Ahy_B10g100552 PE=4 SV=1 - [A0A444WX33_ARAHY]	39.5	4	2	8	20	27.73	6	6	15.55	4	4	23.11	4	4	7.98	2	2	15.13	3	3	3.36	1	1	238	26.8642	6.52197
B0YIU5	Ara h 8 allergen isoform OS=Arachis hypogaea OX=3818 GN=Ahy_Scaffold6g108211 PE=2 SV=1 - [B0YIU5_ARAHY]	39.22	2	1	4	14	39.22	4	4	20.26	2	2	39.22	4	4	25.49	3	3	9.15	1	1				153	16.4025	5.19873
A0A445CPV0	Uncharacterized protein OS=Arachis hypogaea OX=3818 GN=Ahy_A06g027765 PE=4 SV=1 - [A0A445CPV0_ARAHY]	39.1	1	2	2	10	23.31	1	2	23.31	1	3	15.79	1	1				23.31	1	1	23.31	1	3	133	15.2869	10.1548
Q38711	Galactose-binding lectin (Fragment) OS=Arachis hypogaea OX=3818 GN=lec PE=2 SV=1 - [Q38711_ARAHY]	38.75	7	3	7	28	28.04	5	7	9.23	2	3	22.88	5	7	9.23	2	3	9.23	2	3	9.23	2	5	271	29.1157	5.64307
A0A445CUK1	Uncharacterized protein OS=Arachis hypogaea OX=3818 GN=Ahy_A06g029914 PE=4 SV=1 - [A0A445CUK1_ARAHY]	38.32	2	2	8	25	9.03	3	4	12.46	4	6	20.87	4	5	9.03	2	2	27.1	6	6	7.17	2	2	321	36.1161	5.97314
A0A445EVT5	Uncharacterized protein OS=Arachis hypogaea OX=3818 GN=Ahy_A01g004342 PE=4 SV=1 - [A0A445EVT5_ARAHY]	38.24	1	3	7	67	34.87	6	13	34.03	5	11	26.05	5	11	34.03	5	12	26.47	4	8	28.57	5	12	238	27.5274	5.61768
A0A445AXF3	Uncharacterized protein OS=Arachis hypogaea OX=3818 GN=Ahy_B01g055872 PE=4 SV=1 - [A0A445AXF3_ARAHY]	38.23	1	2	8	21	29.69	6	7	17.41	4	4	20.48	4	4	4.1	1	1	16.38	4	4	4.1	1	1	293	31.699	6.13818
A0A445EM48	Uncharacterized protein OS=Arachis hypogaea OX=3818 GN=Ahy_A01g001123 PE=4 SV=1 - [A0A445EM48_ARAHY]	37.83	5	3	15	571	32.57	13	94	32.24	12	88	34.87	13	116	37.83	13	96	35.53	12	92	32.57	11	85	304	33.0282	6.41748
E5FHY3	Late embryogenesis abundant protein group 2 protein dehydrin OS=Arachis hypogaea OX=3818 GN=DHN1 PE=2 SV=1 - [E5FHY3_ARAHY]	37.68	1	2	6	29	33.82	5	6	36.71	5	7	28.99	5	7	19.81	2	3	28.5	3	4	9.18	2	2	207	21.0192	7.84033
A0A445EL42	Uncharacterized protein OS=Arachis hypogaea OX=3818 GN=Ahy_A01g000771 PE=3 SV=1 - [A0A445EL42_ARAHY]	37.59	7	16	16	82	34.53	14	15	30.4	13	15	30.58	13	16	19.42	9	12	28.96	12	14	19.78	9	10	556	60.1841	6.21436
A0A444Y8X9	Lipoxygenase OS=Arachis hypogaea OX=3818 GN=Ahy_B08g094358 PE=3 SV=1 - [A0A444Y8X9_ARAHY]	37.54	5	22	26	99	29.32	20	22	22.13	15	16	29.66	21	21	21.67	17	18	19	14	15	7.76	7	7	863	97.7119	6.45557
A0A444Z0X7	Uncharacterized protein OS=Arachis hypogaea OX=3818 GN=Ahy_B05g075272 PE=4 SV=1 - [A0A444Z0X7_ARAHY]	37.42	2	10	10	38	20.9	6	7	27.61	8	8	21.68	7	7	18.32	6	6	30.19	7	7	13.94	3	3	775	85.9386	8.27979
A0A444X4V5	Superoxide dismutase OS=Arachis hypogaea OX=3818 GN=Ahy_B10g104164 PE=3 SV=1 - [A0A444X4V5_ARAHY]	37.13	3	6	6	31	22.78	4	6	22.78	4	5	31.22	5	6	18.14	3	3	37.13	6	7	16.46	3	4	237	26.3967	8.26514
A0A444YA80	Uncharacterized protein OS=Arachis hypogaea OX=3818 GN=Ahy_B07g086679 PE=4 SV=1 - [A0A444YA80_ARAHY]	36.94	5	7	7	14	13.96	3	3	17.57	3	3	17.12	3	3	9.46	2	2	10.36	2	2	5.41	1	1	222	25.1452	10.4917
A0A444YLZ4	Uncharacterized protein OS=Arachis hypogaea OX=3818 GN=Ahy_B06g081734 PE=3 SV=1 - [A0A444YLZ4_ARAHY]	36.38	3	13	13	121	24.4	10	24	23.31	8	19	26.14	11	27	23.97	8	18	27.67	8	19	18.74	6	14	459	50.453	6.12549
A0A444ZE88	Uncharacterized protein OS=Arachis hypogaea OX=3818 GN=Ahy_B04g070033 PE=4 SV=1 - [A0A444ZE88_ARAHY]	36.13	1	2	2	4	31.09	1	2				36.13	1	1				31.09	1	1				119	13.3476	6.50732
A0A445BC76	Uncharacterized protein OS=Arachis hypogaea OX=3818 GN=Ahy_A10g051270 PE=4 SV=1 - [A0A445BC76_ARAHY]	35.71	6	1	7	21	28.15	6	6	15.55	4	4	23.53	4	4	7.98	2	2	19.33	4	4	3.36	1	1	238	26.9173	6.3667
A0A444Z2W0	Uncharacterized protein OS=Arachis hypogaea OX=3818 GN=Ahy_A05g022320 PE=3 SV=1 - [A0A444Z2W0_ARAHY]	35.57	1	13	13	34	26.29	9	9	10.48	3	3	23.54	9	9	16.15	5	5	20.79	8	8				582	63.4373	6.25244
A0A445CCF8	Uncharacterized protein OS=Arachis hypogaea OX=3818 GN=Ahy_A07g034686 PE=4 SV=1 - [A0A445CCF8_ARAHY]	35.35	1	1	1	1													35.35	1	1				99	11.0753	8.08936
A0A445DMI3	Uncharacterized protein OS=Arachis hypogaea OX=3818 GN=Ahy_A03g010415 PE=3 SV=1 - [A0A445DMI3_ARAHY]	35.32	4	12	12	29	13.83	4	5	31.49	8	9	22.55	5	7	12.98	5	5	6.17	2	2	2.77	1	1	470	49.9533	8.19189
A0A445AB33	Elongation factor Tu OS=Arachis hypogaea OX=3818 GN=Ahy_B03g068713 PE=3 SV=1 - [A0A445AB33_ARAHY]	35.17	1	7	11	37	14.31	5	6	17.79	6	6	22.9	6	7	13.09	5	5	19.02	7	10	6.34	2	3	489	52.9333	6.62451
A0A445ELL8	Uncharacterized protein OS=Arachis hypogaea OX=3818 GN=Ahy_A01g000828 PE=4 SV=1 - [A0A445ELL8_ARAHY]	35.15	1	1	7	25	26.62	5	6	21.5	5	5	20.48	4	4	8.19	2	3	16.38	4	5	8.19	2	2	293	31.772	6.30322
A0A445AHC7	Uricase OS=Arachis hypogaea OX=3818 GN=Ahy_B02g059841 PE=3 SV=1 - [A0A445AHC7_ARAHY]	34.85	10	2	9	20	5.21	2	2	14.33	4	4	10.42	3	3	23.13	6	6	20.52	5	5				307	35.156	8.66064
A0A445CPT6	Uncharacterized protein OS=Arachis hypogaea OX=3818 GN=Ahy_A02g009338 PE=3 SV=1 - [A0A445CPT6_ARAHY]	34.75	4	5	5	10	5.67	1	1	21.99	3	3	7.09	1	1	11.35	2	2	17.02	3	3				141	15.0621	10.3892
A0A444YZD4	Oleosin OS=Arachis hypogaea OX=3818 GN=Ahy_B05g074500 PE=3 SV=1 - [A0A444YZD4_ARAHY]	34.29	2	3	6	57	33.71	5	10	34.29	6	10	34.29	6	11	33.71	5	10	28	5	9	33.71	5	7	175	18.3708	9.53955
A0A445B9L1	Glyceraldehyde-3-phosphate dehydrogenase OS=Arachis hypogaea OX=3818 GN=Ahy_A10g050542 PE=3 SV=1 - [A0A445B9L1_ARAHY]	34.22	4	3	8	79	15.63	5	16	32.15	7	16	32.15	7	17	15.63	5	11	13.57	4	10	15.63	5	9	339	36.8181	7.51807
Q6J1J8	Oleosin OS=Arachis hypogaea OX=3818 GN=Ahy_A05g023475 PE=2 SV=1 - [Q6J1J8_ARAHY]	34.09	2	3	6	56	33.52	5	8	34.09	6	12	34.09	6	10	25.57	5	9	27.84	5	10	33.52	5	7	176	18.4369	9.53955
A0A445B6A4	Uncharacterized protein OS=Arachis hypogaea OX=3818 GN=Ahy_A10g048965 PE=3 SV=1 - [A0A445B6A4_ARAHY]	33.93	1	1	1	1																33.93	1	1	112	11.4567	4.4624
Q9SQH1	Allergen OS=Arachis hypogaea OX=3818 GN=Ara h 7 PE=2 SV=1 - [Q9SQH1_ARAHY]	33.75	1	2	5	15	12.5	2	2	18.75	3	3	23.13	3	4	12.5	3	4	8.13	1	1	8.13	1	1	160	18.406	6.18896
A0A444YT58	Uncharacterized protein OS=Arachis hypogaea OX=3818 GN=Ahy_B06g084967 PE=4 SV=1 - [A0A444YT58_ARAHY]	33.64	2	1	7	21	6.54	2	3	9.97	3	5	18.38	3	4	11.53	3	3	27.1	6	6				321	36.1011	5.68115
A0A444YDN1	Ferritin OS=Arachis hypogaea OX=3818 GN=Ahy_B07g088053 PE=3 SV=1 - [A0A444YDN1_ARAHY]	33.59	1	4	9	60	26.72	6	8	33.59	8	14	30.15	7	10	20.99	6	10	26.72	6	8	27.86	6	10	262	29.155	6.75635
A0A444XZV9	Uncharacterized protein OS=Arachis hypogaea OX=3818 GN=Ahy_B08g090263 PE=4 SV=1 - [A0A444XZV9_ARAHY]	33.33	15	3	4	10	13.07	2	2	16.34	2	2	22.88	3	3	10.46	1	1	16.34	2	2				153	17.2266	6.354
A0A444XDI9	Uncharacterized protein OS=Arachis hypogaea OX=3818 GN=Ahy_B09g095330 PE=4 SV=1 - [A0A444XDI9_ARAHY]	32.86	10	20	20	63	18.51	11	12	17.91	10	12	23.25	13	15	14.59	9	10	13.17	9	11	5.46	3	3	843	94.1124	6.20166
A0A445CNK3	Uncharacterized protein OS=Arachis hypogaea OX=3818 GN=Ahy_A06g027417 PE=3 SV=1 - [A0A445CNK3_ARAHY]	32.82	1	10	10	65	25.94	8	10	31.04	9	14	28.16	8	12	24.17	8	10	29.93	9	11	23.06	7	8	451	48.6608	9.21729
A0A444XS90	Peptidyl-prolyl cis-trans isomerase OS=Arachis hypogaea OX=3818 GN=Ahy_B09g098848 PE=3 SV=1 - [A0A444XS90_ARAHY]	32.39	3	1	6	29	23.86	5	6	17.61	4	4	32.39	6	8	21.02	3	5	21.02	3	3	17.05	3	3	176	18.8273	6.53662
A0A445AMN7	Uncharacterized protein OS=Arachis hypogaea OX=3818 GN=Ahy_B01g051722 PE=4 SV=1 - [A0A445AMN7_ARAHY]	32.35	1	2	6	54	21.43	4	10	28.15	4	10	20.17	4	9	28.15	4	8	28.15	4	8	22.69	4	9	238	27.2892	4.93213
A0A444WS91	Uncharacterized protein OS=Arachis hypogaea OX=3818 GN=Ahy_Scaffold1g106799 PE=4 SV=1 - [A0A444WS91_ARAHY]	32.25	3	8	19	109	20.83	12	21	22.22	13	16	27.01	13	23	17.59	10	17	20.06	11	18	20.06	11	14	648	76.1292	5.40186
A0A089ZXL7	Peanut agglutinin variant OS=Arachis hypogaea OX=3818 PE=2 SV=1 - [A0A089ZXL7_ARAHY]	32.23	6	3	8	34	25.27	6	8	24.91	5	6	21.61	5	7	17.95	3	4	17.95	3	4	11.72	3	5	273	29.3888	6.04932
A0A445DT61	Uncharacterized protein OS=Arachis hypogaea OX=3818 GN=Ahy_A03g012339 PE=3 SV=1 - [A0A445DT61_ARAHY]	32.1	2	2	13	47	22.32	9	10	16.61	7	9	16.97	7	10	10.33	5	5	19.93	8	10	7.2	3	3	542	61.7341	4.89404
A0A445BCL3	Peptidyl-prolyl cis-trans isomerase OS=Arachis hypogaea OX=3818 GN=Ahy_A09g041385 PE=3 SV=1 - [A0A445BCL3_ARAHY]	31.98	2	2	5	20	31.98	5	5	16.86	3	3	23.84	4	4	20.93	3	3	20.93	3	3	12.21	2	2	172	18.374	7.34229
A0A445EEG9	Uricase OS=Arachis hypogaea OX=3818 GN=Ahy_A02g008499 PE=3 SV=1 - [A0A445EEG9_ARAHY]	31.92	13	2	9	22	13.68	4	4	17.59	5	5	10.42	3	3	17.92	5	5	17.59	5	5				307	35.164	8.5874
A0A444XAV7	Uncharacterized protein OS=Arachis hypogaea OX=3818 GN=Ahy_B10g106448 PE=4 SV=1 - [A0A444XAV7_ARAHY]	31.54	4	13	13	30	11.62	5	5	17.22	6	6	20.12	9	10	8.92	4	4	14.73	5	5				482	54.296	8.38232
A0A445CDV5	Uncharacterized protein OS=Arachis hypogaea OX=3818 GN=Ahy_A07g035393 PE=3 SV=1 - [A0A445CDV5_ARAHY]	31.51	2	15	15	45	21.89	9	9	18.68	9	9	18.68	9	10	14.34	6	6	18.68	9	9	4.53	2	2	530	59.2452	7.21045
A0A444XG71	Uncharacterized protein OS=Arachis hypogaea OX=3818 GN=Ahy_B09g095625 PE=3 SV=1 - [A0A444XG71_ARAHY]	31.25	3	1	2	6				16.96	1	2	14.29	1	1	16.96	1	2	16.96	1	1				112	12.3806	9.53955
A0A445AAI3	Poly [ADP-ribose] polymerase OS=Arachis hypogaea OX=3818 GN=Ahy_B03g068650 PE=4 SV=1 - [A0A445AAI3_ARAHY]	30.68	10	6	17	36	8.09	5	5	14.86	8	8	17.03	10	10	6.4	4	4	9.06	5	6	3.62	2	3	828	92.9712	5.90967
A0A445CZ80	Tubulin beta chain OS=Arachis hypogaea OX=3818 GN=Ahy_A05g021967 PE=3 SV=1 - [A0A445CZ80_ARAHY]	29.98	6	4	9	39	20.13	6	7	19.02	5	8	18.79	6	8	17.67	5	6	12.08	4	7	6.26	2	3	447	50.2869	4.83057
A0A445DWK8	Uncharacterized protein OS=Arachis hypogaea OX=3818 GN=Ahy_A03g013881 PE=3 SV=1 - [A0A445DWK8_ARAHY]	29.83	7	1	7	21	18.07	4	4	26.89	6	6	16.39	3	4	2.94	1	1	23.11	5	5	5.46	1	1	238	26.5113	9.64209
A0A444XT34	ATP synthase subunit d, mitochondrial OS=Arachis hypogaea OX=3818 GN=Ahy_A09g041504 PE=3 SV=1 - [A0A444XT34_ARAHY]	29.76	2	5	5	12	21.43	4	5	10.71	2	2	12.5	2	2	12.5	2	2	4.17	1	1				168	20.0741	5.26221
A0A444X7Z4	Uncharacterized protein OS=Arachis hypogaea OX=3818 GN=Ahy_B10g105436 PE=4 SV=1 - [A0A444X7Z4_ARAHY]	29.62	6	1	8	34	21.41	5	6	24.63	6	8	21.99	5	6	14.37	4	4	19.94	6	7	8.8	2	3	341	36.563	9.39307
A0A444ZYA1	Uncharacterized protein OS=Arachis hypogaea OX=3818 GN=Ahy_B03g063857 PE=3 SV=1 - [A0A444ZYA1_ARAHY]	29.21	2	1	12	48	19.41	8	9	18.67	8	10	19.04	8	11	10.35	5	5	18.48	8	9	9.24	4	4	541	61.576	4.89404
A0A445EN20	Uncharacterized protein OS=Arachis hypogaea OX=3818 GN=Ahy_A01g001390 PE=3 SV=1 - [A0A445EN20_ARAHY]	29.14	32	5	14	45	19.79	8	8	18.25	7	7	14.11	5	5	18.4	9	12	12.42	7	9	8.28	4	4	652	71.3445	5.30029
A0A445BU36	Oleosin OS=Arachis hypogaea OX=3818 GN=Ahy_A08g038688 PE=3 SV=1 - [A0A445BU36_ARAHY]	28.92	3	2	2	14	21.69	1	3				28.92	2	4	21.69	1	2	21.69	1	4	21.69	1	1	166	16.8957	8.93896
A0A445BI73	Malate dehydrogenase OS=Arachis hypogaea OX=3818 GN=Ahy_A09g043413 PE=3 SV=1 - [A0A445BI73_ARAHY]	28.61	3	1	8	31	15.96	4	5	18.67	5	6	22.29	6	6	9.94	3	4	21.99	6	7	11.14	3	3	332	35.6344	6.53662
A0A445CIR2	Uncharacterized protein OS=Arachis hypogaea OX=3818 GN=Ahy_A07g037414 PE=4 SV=1 - [A0A445CIR2_ARAHY]	28.08	1	1	1	2				28.08	1	2													146	16.2265	9.89111
A0A444ZRU7	Adenosylhomocysteinase OS=Arachis hypogaea OX=3818 GN=Ahy_B03g061767 PE=3 SV=1 - [A0A444ZRU7_ARAHY]	28.04	2	10	10	23	16.29	5	6	14.85	5	5	14.85	5	5	13.4	3	3	10.1	4	4				485	53.26	5.97314
A0A445BXM6	Uncharacterized protein OS=Arachis hypogaea OX=3818 GN=Ahy_A08g039893 PE=4 SV=1 - [A0A445BXM6_ARAHY]	28.04	1	5	10	30	9.53	3	3	19.07	6	7	19.63	7	8	12.71	4	5	10.09	3	3	13.83	4	4	535	56.3219	5.13525
A0A444XVC9	Uncharacterized protein OS=Arachis hypogaea OX=3818 GN=Ahy_B09g099989 PE=4 SV=1 - [A0A444XVC9_ARAHY]	27.78	4	2	2	4	27.78	2	3	11.11	1	1													90	9.94782	8.52881
A0A444Y6B9	Uncharacterized protein OS=Arachis hypogaea OX=3818 GN=Ahy_B08g093459 PE=3 SV=1 - [A0A444Y6B9_ARAHY]	26.95	7	4	11	36	15.9	6	6	16.71	6	6	16.17	7	8	16.44	6	6	21.29	8	8	6.47	2	2	371	39.9778	9.80322
A0A444YMT1	Uncharacterized protein OS=Arachis hypogaea OX=3818 GN=Ahy_B06g082076 PE=4 SV=1 - [A0A444YMT1_ARAHY]	26.92	8	1	1	1													26.92	1	1				52	6.07122	9.24658
A0A444Z9S0	Uncharacterized protein OS=Arachis hypogaea OX=3818 GN=Ahy_B05g079403 PE=4 SV=1 - [A0A444Z9S0_ARAHY]	26.71	3	7	19	112	15.48	10	18	17.45	12	14	18.06	12	22	14.87	10	18	21.7	15	23	19.58	13	17	659	77.1125	5.19873
A0A445A6L3	Uncharacterized protein OS=Arachis hypogaea OX=3818 GN=Ahy_B03g067376 PE=4 SV=1 - [A0A445A6L3_ARAHY]	26.46	3	7	8	24	22.01	5	5	18.03	4	4	19.67	4	5	16.63	4	4	18.97	5	5	3.28	1	1	427	49.0285	9.29053
A0A444YBS5	Uncharacterized protein OS=Arachis hypogaea OX=3818 GN=Ahy_B07g087320 PE=3 SV=1 - [A0A444YBS5_ARAHY]	26.14	3	11	11	34	11.29	5	7	15.64	6	6	13.47	5	5	11.09	5	6	17.43	7	8	3.56	2	2	505	57.8176	8.96826
A0A444YVB8	Uncharacterized protein OS=Arachis hypogaea OX=3818 GN=Ahy_B06g085698 PE=4 SV=1 - [A0A444YVB8_ARAHY]	26.04	1	2	2	13	14.58	1	3	14.58	1	1	14.58	1	3	26.04	2	3	14.58	1	2	14.58	1	1	96	10.2634	9.59814
A0A445EX70	Uncharacterized protein OS=Arachis hypogaea OX=3818 GN=Ahy_A01g004806 PE=4 SV=1 - [A0A445EX70_ARAHY]	26.03	8	6	6	22	13.64	3	3	22.31	5	5	17.36	4	4	17.36	4	4	17.36	4	4	9.92	2	2	242	28.1424	9.89111
A0A445CFP3	Uncharacterized protein OS=Arachis hypogaea OX=3818 GN=Ahy_A07g036260 PE=3 SV=1 - [A0A445CFP3_ARAHY]	25.87	26	11	11	30	13.13	6	6	12.55	5	7	17.76	6	6	5.98	4	4	12.55	5	5	1.93	1	2	518	58.58	6.72705
A0A445BQM2	Uncharacterized protein OS=Arachis hypogaea OX=3818 GN=Ahy_A09g046726 PE=3 SV=1 - [A0A445BQM2_ARAHY]	25.64	21	2	12	41	17.75	7	7	17.75	7	7	13.66	5	5	15.33	7	9	11.84	7	9	8.19	4	4	659	71.8436	5.47803
A0A445BNY4	Uncharacterized protein OS=Arachis hypogaea OX=3818 GN=Ahy_A09g046143 PE=4 SV=1 - [A0A445BNY4_ARAHY]	25.62	3	1	1	1	25.62	1	1																121	14.013	7.7085
A0A444X3E3	Uncharacterized protein OS=Arachis hypogaea OX=3818 GN=Ahy_B10g103225 PE=3 SV=1 - [A0A444X3E3_ARAHY]	25.52	7	4	4	10	17.24	3	3	12.41	2	2	20.69	3	3				5.52	1	1	6.9	1	1	145	16.538	10.2427
A0A444XBQ4	Uncharacterized protein OS=Arachis hypogaea OX=3818 GN=Ahy_B10g106520 PE=3 SV=1 - [A0A444XBQ4_ARAHY]	25.5	2	6	6	12	9.6	2	2	11.92	3	3	14.57	3	3				12.58	3	3	3.97	1	1	302	32.0885	9.34912
A0A445C6F7	Uncharacterized protein OS=Arachis hypogaea OX=3818 GN=Ahy_A07g032240 PE=4 SV=1 - [A0A445C6F7_ARAHY]	25.37	6	3	3	7				10.45	1	1	14.93	2	2	14.93	2	2	8.96	1	1	8.96	1	1	134	15.1247	9.89111
A0A445DC02	Uncharacterized protein OS=Arachis hypogaea OX=3818 GN=Ahy_A04g017724 PE=4 SV=1 - [A0A445DC02_ARAHY]	25	1	1	3	13	12.21	2	3	4.07	1	1	12.21	2	3	16.86	2	2	25	3	3	4.07	1	1	172	18.3409	8.45557
A0A444ZLJ1	Uncharacterized protein OS=Arachis hypogaea OX=3818 GN=Ahy_B04g071759 PE=4 SV=1 - [A0A444ZLJ1_ARAHY]	25	2	7	7	22	11.56	4	4	7.55	3	3	21.93	6	6	11.32	4	4	8.25	3	3	4.48	2	2	424	43.6329	6.53662
A0A0A6ZDS7	60s ribosomal protein L1 OS=Arachis hypogaea OX=3818 GN=Ahy_A09g041646 PE=2 SV=1 - [A0A0A6ZDS7_ARAHY]	24.94	10	11	11	25	11.31	5	6	13.37	6	6	15.42	6	6	8.48	4	4	8.48	3	3				389	44.3078	10.1987
A0A445DJL0	Lactoylglutathione lyase OS=Arachis hypogaea OX=3818 GN=Ahy_A04g021207 PE=3 SV=1 - [A0A445DJL0_ARAHY]	24.74	3	4	6	25	24.74	6	7	12.89	3	3	20.91	5	5	16.72	4	5	9.06	2	3	9.06	2	2	287	32.2786	5.94775
A0A444Y648	Uncharacterized protein OS=Arachis hypogaea OX=3818 GN=Ahy_B08g093454 PE=3 SV=1 - [A0A444Y648_ARAHY]	24.66	6	3	9	32	14.75	5	5	14.75	5	5	15.28	6	7	16.35	6	6	18.5	7	7	6.43	2	2	373	39.9726	9.75928
A0A445E5A9	Poly [ADP-ribose] polymerase OS=Arachis hypogaea OX=3818 GN=Ahy_A03g017030 PE=4 SV=1 - [A0A445E5A9_ARAHY]	24.57	3	3	14	34	9.8	6	6	13.77	8	8	11.29	7	7	6.58	4	4	9.31	5	6	3.72	2	3	806	90.8002	5.78271
Q0Q0Q8	Type 4 metallothionein OS=Arachis hypogaea OX=3818 GN=MT4b PE=2 SV=1 - [Q0Q0Q8_ARAHY]	24.39	2	2	2	3				10.98	1	1				24.39	2	2							82	8.17924	7.59131
A0A444X2A9	Uncharacterized protein OS=Arachis hypogaea OX=3818 GN=Ahy_B10g102670 PE=4 SV=1 - [A0A444X2A9_ARAHY]	24.35	3	1	1	2	24.35	1	2																115	13.2522	5.17334
A0A444X7K4	ATP synthase subunit gamma OS=Arachis hypogaea OX=3818 GN=Ahy_B10g105266 PE=3 SV=1 - [A0A444X7K4_ARAHY]	24.3	1	1	6	17	9.97	3	3	9.97	3	3	20.56	5	5	11.53	3	3	8.41	3	3				321	35.0574	9.21729
A0A444XDL1	Nucleoside diphosphate kinase OS=Arachis hypogaea OX=3818 GN=Ahy_B09g095348 PE=3 SV=1 - [A0A444XDL1_ARAHY]	24.16	4	3	3	12	13.42	2	2	24.16	3	3	24.16	3	3	16.78	2	2	7.38	1	1	6.04	1	1	149	16.4126	6.80029
A0A445A5U3	Isocitrate lyase OS=Arachis hypogaea OX=3818 GN=Ahy_B03g067096 PE=3 SV=1 - [A0A445A5U3_ARAHY]	24.13	2	10	10	17	13.89	5	5	4.51	2	2	11.81	5	5	8.16	3	3	3.65	2	2				576	64.7553	7.2251
A0A445CEU3	Succinate-semialdehyde dehydrogenase OS=Arachis hypogaea OX=3818 GN=Ahy_A07g035935 PE=3 SV=1 - [A0A445CEU3_ARAHY]	24.12	1	10	10	21	14.84	6	6	2.6	1	1	9.28	4	4	12.06	5	5	9.83	4	4	2.6	1	1	539	57.845	8.52881
B4UW72	Fiber protein Fb15 (Fragment) OS=Arachis hypogaea OX=3818 PE=2 SV=1 - [B4UW72_ARAHY]	23.96	6	3	3	7	14.58	2	2				14.58	2	2	7.29	1	1	16.67	2	2				96	11.1917	8.646
A0A445B3M2	ATP synthase subunit gamma OS=Arachis hypogaea OX=3818 GN=Ahy_A10g047851 PE=3 SV=1 - [A0A445B3M2_ARAHY]	23.68	1	1	6	16	9.97	3	3	9.97	3	3	20.56	5	5	10.9	3	3	4.67	2	2				321	35.0443	9.08545
A0A445E780	Uncharacterized protein OS=Arachis hypogaea OX=3818 GN=Ahy_A02g005565 PE=4 SV=1 - [A0A445E780_ARAHY]	23.67	2	6	6	19	7.69	2	3	8.28	2	3	10.36	3	3	7.69	2	2	12.72	3	3	16.57	4	5	338	36.7111	5.31299
A0A444ZKR0	Uncharacterized protein OS=Arachis hypogaea OX=3818 GN=Ahy_B04g071457 PE=4 SV=1 - [A0A444ZKR0_ARAHY]	23.53	4	1	1	2													23.53	1	2				153	15.948	8.36768
A0A445DF33	Uncharacterized protein OS=Arachis hypogaea OX=3818 GN=Ahy_A04g018969 PE=3 SV=1 - [A0A445DF33_ARAHY]	23.24	2	9	9	21	13.69	4	5	6.02	2	2	12.03	4	4	9.34	3	3	12.03	5	6	4.15	1	1	482	53.1304	8.45557
A0A445ESN5	Uncharacterized protein OS=Arachis hypogaea OX=3818 GN=Ahy_A01g003127 PE=4 SV=1 - [A0A445ESN5_ARAHY]	23.12	4	3	3	8	6.45	1	1	13.98	2	2	13.98	2	2	9.14	1	1	15.59	2	2				186	21.6	5.41455
A0A445DLQ9	Uncharacterized protein OS=Arachis hypogaea OX=3818 GN=Ahy_A03g010162 PE=4 SV=1 - [A0A445DLQ9_ARAHY]	22.88	1	2	2	6	11.86	1	1				11.86	1	1	11.86	1	1	11.86	1	1	22.88	2	2	118	12.0103	7.26904
A0A445C158	Uncharacterized protein OS=Arachis hypogaea OX=3818 GN=Ahy_A08g040962 PE=4 SV=1 - [A0A445C158_ARAHY]	22.8	2	5	9	24	15.2	5	5	7.84	4	4	7.84	4	5	15.44	7	7	3.56	2	2	1.43	1	1	421	48.0755	6.58057
A0A445E2H6	Uncharacterized protein OS=Arachis hypogaea OX=3818 GN=Ahy_A03g016188 PE=3 SV=1 - [A0A445E2H6_ARAHY]	22.56	2	2	5	19	11.59	3	3	11.59	3	3	11.59	3	3	10.37	3	3	15.85	3	3	19.82	4	4	328	35.8283	8.95361
A0A444ZSC8	Uncharacterized protein OS=Arachis hypogaea OX=3818 GN=Ahy_B03g061888 PE=3 SV=1 - [A0A444ZSC8_ARAHY]	22.56	7	6	6	14	6.4	2	3	6.06	2	2	8.75	2	3	8.75	2	2	16.16	4	4				297	32.2141	9.5249
A0A444XB67	Tubulin alpha chain OS=Arachis hypogaea OX=3818 GN=Ahy_B10g106512 PE=3 SV=1 - [A0A444XB67_ARAHY]	22.27	4	4	9	27	20.49	8	9	12.03	5	5	9.8	3	4	10.91	4	5	6.9	3	3	4.01	1	1	449	49.5554	5.13525
A0A075BIU4	60S ribosomal protein L4/L1 OS=Arachis hypogaea OX=3818 PE=2 SV=1 - [A0A075BIU4_ARAHY]	22.17	4	3	8	13	12.32	4	4	7.39	3	3	2.96	1	1	8.87	3	3	7.14	2	2				406	44.601	10.4331
A0A445APP9	Uncharacterized protein OS=Arachis hypogaea OX=3818 GN=Ahy_B01g052515 PE=4 SV=1 - [A0A445APP9_ARAHY]	22.16	2	3	3	15	22.16	3	3	22.16	3	4	14.77	2	2	5.68	1	2	13.07	2	3	7.39	1	1	176	19.1637	8.88037
A0A444XM11	Uncharacterized protein OS=Arachis hypogaea OX=3818 GN=Ahy_B09g096687 PE=3 SV=1 - [A0A444XM11_ARAHY]	22.1	7	4	4	18	16.57	3	3	14.36	3	4	8.84	2	2	14.36	3	3	22.1	4	4	12.15	2	2	181	20.7821	10.0229
A0A445D0J5	Uncharacterized protein OS=Arachis hypogaea OX=3818 GN=Ahy_A05g022380 PE=4 SV=1 - [A0A445D0J5_ARAHY]	22.03	2	1	1	2										22.03	1	2							118	13.2232	7.29834
A0A445DUR8	Uncharacterized protein OS=Arachis hypogaea OX=3818 GN=Ahy_A03g013145 PE=4 SV=1 - [A0A445DUR8_ARAHY]	21.97	1	1	1	1							21.97	1	1										173	20.4622	7.44482
A0A444ZYG1	Uncharacterized protein OS=Arachis hypogaea OX=3818 GN=Ahy_B03g064011 PE=4 SV=1 - [A0A444ZYG1_ARAHY]	21.96	1	4	4	8	12.94	2	2				3.92	1	1	4.71	1	2	9.8	2	3				255	28.0397	8.19189
A0A445A9Y6	Uncharacterized protein OS=Arachis hypogaea OX=3818 GN=Ahy_B03g068396 PE=3 SV=1 - [A0A445A9Y6_ARAHY]	21.92	28	3	11	35	12.63	5	5	15.68	7	7	9.89	4	4	10.05	5	7	10.2	6	8	8.22	4	4	657	72.4075	5.16064
A0A445AU69	Oleosin OS=Arachis hypogaea OX=3818 GN=Ahy_B01g054716 PE=3 SV=1 - [A0A445AU69_ARAHY]	21.9	2	4	4	27	18.1	3	5	9.52	2	4	18.1	3	4	9.52	2	4	13.33	3	6	9.52	2	4	210	22.0271	6.53662
A0A445C556	Ferritin OS=Arachis hypogaea OX=3818 GN=Ahy_A07g031814 PE=3 SV=1 - [A0A445C556_ARAHY]	21.55	2	1	6	50	21.55	5	7	21.55	6	10	21.55	5	8	21.55	6	10	21.55	5	6	21.55	5	9	283	31.6029	6.04932
A0A445AI22	Uncharacterized protein OS=Arachis hypogaea OX=3818 GN=Ahy_B02g060230 PE=4 SV=1 - [A0A445AI22_ARAHY]	21.43	3	1	4	16	17.26	3	3	14.29	3	3	17.26	3	3	17.26	3	3	11.31	2	2	13.1	2	2	168	18.3095	5.8335
A0A445AWF6	Uncharacterized protein OS=Arachis hypogaea OX=3818 GN=Ahy_B01g055541 PE=4 SV=1 - [A0A445AWF6_ARAHY]	21.11	2	3	3	20	21.11	3	4	21.11	3	4	21.11	3	4	3.89	1	1	21.11	3	4	21.11	3	3	180	18.7465	6.68311
A0A1L5JJI4	Late embryogenesis abundant protein 3 OS=Arachis hypogaea OX=3818 GN=LEA3 PE=2 SV=1 - [A0A1L5JJI4_ARAHY]	21.07	1	2	8	25	16.72	6	6	15.72	5	5	17.39	6	7	10.7	3	3	7.02	2	2	3.34	2	2	299	32.2826	5.2876
A0A444XTL7	Uncharacterized protein OS=Arachis hypogaea OX=3818 GN=Ahy_B09g099054 PE=3 SV=1 - [A0A444XTL7_ARAHY]	20.91	5	5	5	23	12.89	3	4	17.77	4	5	16.03	4	5	14.63	3	3	14.63	3	4	8.36	2	2	287	30.543	8.63135
A0A445ATT0	Elongation factor Tu OS=Arachis hypogaea OX=3818 GN=Ahy_B01g054386 PE=3 SV=1 - [A0A445ATT0_ARAHY]	20.9	2	2	6	21	5.74	2	3	12.5	3	3	12.5	4	5	6.97	3	3	6.97	3	6	2.46	1	1	488	52.9253	6.72705
A0A445DS79	Uncharacterized protein OS=Arachis hypogaea OX=3818 GN=Ahy_A03g011981 PE=4 SV=1 - [A0A445DS79_ARAHY]	20.75	1	2	4	6	12.03	2	2	5.81	1	1	8.71	2	2	5.81	1	1							241	27.3525	6.20166
A0A445EKG1	Uncharacterized protein OS=Arachis hypogaea OX=3818 GN=Ahy_A01g000551 PE=4 SV=1 - [A0A445EKG1_ARAHY]	20.4	1	1	7	21	16.72	6	6	12.04	4	4	13.04	4	5	7.02	2	2	7.02	2	2	3.34	2	2	299	32.3077	5.35107
A0A445CVZ9	Cytochrome b-c1 complex subunit 7 OS=Arachis hypogaea OX=3818 GN=Ahy_A06g030365 PE=3 SV=1 - [A0A445CVZ9_ARAHY]	20.33	2	2	2	4	8.94	1	1	8.94	1	1				11.38	1	1	8.94	1	1				123	14.6246	9.48096
A0A444YRD7	Tubulin alpha chain OS=Arachis hypogaea OX=3818 GN=Ahy_B06g084221 PE=3 SV=1 - [A0A444YRD7_ARAHY]	20.22	4	3	8	27	13.11	5	6	10.67	4	4	8.89	3	4	13.78	5	7	9.78	4	4	7.11	2	2	450	49.9516	5.08447
A0A445ARH5	Histone H2B OS=Arachis hypogaea OX=3818 GN=Ahy_B01g053292 PE=3 SV=1 - [A0A445ARH5_ARAHY]	20.15	9	3	3	16	14.93	2	3	14.93	2	3	20.15	3	3	14.93	2	3	14.93	2	3	6.72	1	1	134	14.9724	10.1108
A0A444Y1R1	Uncharacterized protein OS=Arachis hypogaea OX=3818 GN=Ahy_B08g091168 PE=3 SV=1 - [A0A444Y1R1_ARAHY]	19.79	6	2	7	29	11.05	4	4	14.14	5	5	14.14	5	6	14.4	5	5	19.79	7	7	6.17	2	2	389	42.1216	9.71533
Q06H34	Tonoplast intrinsic protein alpha TIP (Fragment) OS=Arachis hypogaea OX=3818 PE=2 SV=1 - [Q06H34_ARAHY]	19.67	3	2	2	25	6.01	1	4	19.67	2	4	19.67	2	7	19.67	2	3	19.67	2	5	19.67	2	2	183	19.2482	8.54346
A0A445A7Q9	Uncharacterized protein OS=Arachis hypogaea OX=3818 GN=Ahy_B03g067658 PE=3 SV=1 - [A0A445A7Q9_ARAHY]	19.58	1	1	4	17	7.53	2	2	11.45	3	3	11.45	3	3	7.53	2	2	19.58	4	4	15.66	3	3	332	36.0947	9.17334
A0A445CFU9	Uncharacterized protein OS=Arachis hypogaea OX=3818 GN=Ahy_A07g036303 PE=4 SV=1 - [A0A445CFU9_ARAHY]	19.39	23	3	3	5	12.73	2	2	6.67	1	1	13.33	2	2										165	18.3522	5.42725
A0A444YS80	Uncharacterized protein OS=Arachis hypogaea OX=3818 GN=Ahy_B06g084556 PE=3 SV=1 - [A0A444YS80_ARAHY]	19.35	7	7	7	11	7.8	3	3	2.42	1	1	9.14	3	3	5.11	2	2	3.49	1	1	2.42	1	1	372	39.3362	9.18799
A0A445ADV8	Uncharacterized protein OS=Arachis hypogaea OX=3818 GN=Ahy_B02g058118 PE=3 SV=1 - [A0A445ADV8_ARAHY]	19.28	2	3	7	24	9.77	3	3	11.05	5	5	14.65	6	7	11.05	5	5	9	3	3	1.54	1	1	389	44.5976	6.23975
A0A444WYN1	Uncharacterized protein OS=Arachis hypogaea OX=3818 GN=Ahy_B10g101152 PE=3 SV=1 - [A0A444WYN1_ARAHY]	19.16	6	5	8	19	5.4	3	3	6.97	3	4	19.16	8	8	2.79	1	1	5.4	3	3				574	62.2355	6.31592
A0A445DV73	Uncharacterized protein OS=Arachis hypogaea OX=3818 GN=Ahy_A03g013306 PE=3 SV=1 - [A0A445DV73_ARAHY]	18.99	12	7	9	28	11.53	5	5	4.38	2	2	13.96	5	5	7.79	4	5	12.99	6	8	7.95	3	3	616	68.0652	5.16064
A0A445BZB2	Uncharacterized protein OS=Arachis hypogaea OX=3818 GN=Ahy_A08g040445 PE=4 SV=1 - [A0A445BZB2_ARAHY]	18.95	14	2	3	10	10.46	2	2	10.46	2	2	18.95	3	3	4.58	1	1	10.46	2	2				153	17.6408	5.57959
A0A445D2R2	Uncharacterized protein OS=Arachis hypogaea OX=3818 GN=Ahy_A05g023052 PE=4 SV=1 - [A0A445D2R2_ARAHY]	18.92	2	2	2	3	18.92	2	2	4.86	1	1													185	17.8807	6.23975
A0A444Y8M6	Uncharacterized protein OS=Arachis hypogaea OX=3818 GN=Ahy_A08g039035 PE=3 SV=1 - [A0A444Y8M6_ARAHY]	18.84	3	2	2	4	10.14	1	1				18.84	1	1	10.14	1	1	10.14	1	1				69	8.06145	9.93506
A0A445ER63	Uncharacterized protein OS=Arachis hypogaea OX=3818 GN=Ahy_A01g002415 PE=3 SV=1 - [A0A445ER63_ARAHY]	18.62	4	3	3	6	5.67	1	1	9.31	2	2	5.67	1	1				12.96	2	2				247	27.0052	7.81104
A0A445DZ92	Uncharacterized protein OS=Arachis hypogaea OX=3818 GN=Ahy_A03g015020 PE=3 SV=1 - [A0A445DZ92_ARAHY]	18.49	12	3	3	13	10.92	2	2	18.49	3	3	18.49	3	4	5.04	1	1	10.92	2	2	5.88	1	1	238	26.9905	10.4038
A0A444YSD1	Uncharacterized protein OS=Arachis hypogaea OX=3818 GN=Ahy_B06g084604 PE=4 SV=1 - [A0A444YSD1_ARAHY]	18.06	2	1	1	1							18.06	1	1										72	8.6735	5.63037
A0A444YWV3	Uncharacterized protein OS=Arachis hypogaea OX=3818 GN=Ahy_B06g086132 PE=4 SV=1 - [A0A444YWV3_ARAHY]	17.95	1	3	3	3				15.02	2	2							2.93	1	1				273	29.7615	7.12256
A0A444ZNG7	Uncharacterized protein OS=Arachis hypogaea OX=3818 GN=Ahy_B04g072677 PE=4 SV=1 - [A0A444ZNG7_ARAHY]	17.89	2	1	1	1													17.89	1	1				246	25.9914	7.1665
A0A445BKW2	Uncharacterized protein OS=Arachis hypogaea OX=3818 GN=Ahy_A09g044815 PE=4 SV=1 - [A0A445BKW2_ARAHY]	17.5	1	2	2	3				10.63	1	1	6.88	1	1				6.88	1	1				160	17.7279	6.53662
A0A444WWP8	60S ribosomal protein L18a OS=Arachis hypogaea OX=3818 GN=Ahy_B10g100443 PE=3 SV=1 - [A0A444WWP8_ARAHY]	17.42	4	4	4	9	8.99	2	2				8.99	2	2	12.92	3	3	8.99	2	2				178	21.3275	10.4331
A0A444YZ56	Uncharacterized protein OS=Arachis hypogaea OX=3818 GN=Ahy_A05g023440 PE=4 SV=1 - [A0A444YZ56_ARAHY]	17.24	1	3	3	7	12.64	2	3				12.64	2	2				10.92	2	2				174	19.675	7.23975
A0A445EUR4	Uncharacterized protein OS=Arachis hypogaea OX=3818 GN=Ahy_A01g003922 PE=4 SV=1 - [A0A445EUR4_ARAHY]	17.04	1	1	1	1	17.04	1	1																135	14.9105	8.79248
A0A444WR75	V-type proton ATPase proteolipid subunit OS=Arachis hypogaea OX=3818 GN=Ahy_Scaffold1g106667 PE=3 SV=1 - [A0A444WR75_ARAHY]	16.98	4	1	1	6	16.98	1	3	16.98	1	2	16.98	1	1										106	10.6105	8.74854
A0A444YJU5	Uncharacterized protein OS=Arachis hypogaea OX=3818 GN=Ahy_A06g027370 PE=4 SV=1 - [A0A444YJU5_ARAHY]	16.94	1	1	2	3				7.26	1	1				7.26	1	1	9.68	1	1				124	14.0284	9.5542
A0A445E5G6	Uncharacterized protein OS=Arachis hypogaea OX=3818 GN=Ahy_A02g005028 PE=4 SV=1 - [A0A445E5G6_ARAHY]	16.8	3	1	2	5	9.6	1	1	7.2	1	1	9.6	1	1	7.2	1	1	9.6	1	1				125	13.9874	9.5542
A0A445EBZ3	Uncharacterized protein OS=Arachis hypogaea OX=3818 GN=Ahy_A02g007175 PE=4 SV=1 - [A0A445EBZ3_ARAHY]	16.5	2	1	6	9	5.67	2	2	10.84	4	4	2.96	1	1	2.22	1	1	2.96	1	1				406	44.6781	10.3745
A0A444Y5Y0	Uncharacterized protein OS=Arachis hypogaea OX=3818 GN=Ahy_B08g093365 PE=4 SV=1 - [A0A444Y5Y0_ARAHY]	16.45	1	1	6	19	5.91	2	2	10.35	3	3	10.54	4	5	10.35	3	4	5.91	2	2	10.35	3	3	541	56.9452	5.2749
A0A444ZYZ5	Uncharacterized protein OS=Arachis hypogaea OX=3818 GN=Ahy_B03g064220 PE=3 SV=1 - [A0A444ZYZ5_ARAHY]	16.45	7	2	9	19	4.26	3	3	3.97	2	2	12.34	7	7	3.12	2	2	6.1	4	4	1.7	1	1	705	81.4163	5.10986
A0A445E5A7	Uncharacterized protein OS=Arachis hypogaea OX=3818 GN=Ahy_A02g004975 PE=3 SV=1 - [A0A445E5A7_ARAHY]	16.43	5	3	3	9	11.11	2	2	12.56	2	2	7.25	1	1	11.11	2	2	12.56	2	2				207	23.0012	9.59814
A0A445B318	Uncharacterized protein OS=Arachis hypogaea OX=3818 GN=Ahy_A10g047586 PE=4 SV=1 - [A0A445B318_ARAHY]	16.32	1	1	1	4				16.32	1	4													239	26.22	8.96826
A0A0A6ZDN9	Peptidyl-prolyl cis-trans isomerase OS=Arachis hypogaea OX=3818 GN=Ahy_A03g016268 PE=2 SV=1 - [A0A0A6ZDN9_ARAHY]	16.28	3	1	4	18	16.28	4	5	16.28	4	4	16.28	4	5	4.65	1	1	4.65	1	1	8.72	2	2	172	18.0899	8.44092
A0A445AZA7	Uncharacterized protein OS=Arachis hypogaea OX=3818 GN=Ahy_B01g056693 PE=3 SV=1 - [A0A445AZA7_ARAHY]	16.15	2	9	9	29	10.66	6	6	12.2	7	8	6.48	4	4	7.25	4	4	12.2	7	7				910	101.275	6.18896
A0A444YZL3	Biotin carboxylase OS=Arachis hypogaea OX=3818 GN=Ahy_B05g074582 PE=4 SV=1 - [A0A444YZL3_ARAHY]	15.93	10	5	5	8							9.63	2	2	7.96	2	2	8.7	3	4				540	58.7921	7.02002
A0A445DF95	Uncharacterized protein OS=Arachis hypogaea OX=3818 GN=Ahy_A04g019093 PE=3 SV=1 - [A0A445DF95_ARAHY]	15.81	3	4	7	18	6.82	3	3	6.99	3	5	9.15	5	5	3.99	2	2	4.49	3	3				601	64.7277	6.23975
A0A444YG88	Tubulin beta chain OS=Arachis hypogaea OX=3818 GN=Ahy_B06g079820 PE=3 SV=1 - [A0A444YG88_ARAHY]	15.75	6	0	6	28	11.82	4	5	6.13	2	5	7.88	3	5	7.88	3	4	8.32	3	6	6.13	2	3	457	51.2674	4.84326
A0A445DTY4	Uncharacterized protein OS=Arachis hypogaea OX=3818 GN=Ahy_A03g012679 PE=3 SV=1 - [A0A445DTY4_ARAHY]	15.6	8	1	9	20	5.53	4	4	5.25	3	3	10.21	6	6	3.12	2	2	6.1	4	4	1.7	1	1	705	81.4493	5.16064
A0A445AVY5	Purple acid phosphatase OS=Arachis hypogaea OX=3818 GN=Ahy_B01g055311 PE=3 SV=1 - [A0A445AVY5_ARAHY]	15.58	3	5	5	5										9.26	3	3	6.32	2	2				475	54.925	6.87354
A0A445EK91	Uncharacterized protein OS=Arachis hypogaea OX=3818 GN=Ahy_A01g000342 PE=4 SV=1 - [A0A445EK91_ARAHY]	15.25	1	1	1	1	15.25	1	1																177	18.9727	10.1694
A0A444XTD2	Uncharacterized protein OS=Arachis hypogaea OX=3818 GN=Ahy_B09g098943 PE=3 SV=1 - [A0A444XTD2_ARAHY]	15.22	4	1	3	5				13.04	2	2	2.17	1	1	4.71	1	1	4.71	1	1				276	29.518	6.55127
A0A445A3S6	Malate dehydrogenase OS=Arachis hypogaea OX=3818 GN=Ahy_B03g066347 PE=3 SV=1 - [A0A445A3S6_ARAHY]	15.07	2	3	4	11	3.48	1	1	11.59	3	3	7.25	2	3	3.19	1	1	3.19	1	1	8.41	2	2	345	36.082	8.74854
A0A445BW01	Uncharacterized protein OS=Arachis hypogaea OX=3818 GN=Ahy_A08g039182 PE=4 SV=1 - [A0A445BW01_ARAHY]	15.07	1	1	1	1							15.07	1	1										146	15.679	9.17334
A0A444ZXJ8	Uncharacterized protein OS=Arachis hypogaea OX=3818 GN=Ahy_B03g063526 PE=4 SV=1 - [A0A444ZXJ8_ARAHY]	14.94	1	1	3	7	14.94	3	3	8.71	2	2	2.9	1	1	5.81	1	1							241	27.4627	7.37158
A0A445DYF5	Uncharacterized protein OS=Arachis hypogaea OX=3818 GN=Ahy_A03g014652 PE=4 SV=1 - [A0A445DYF5_ARAHY]	14.92	2	1	1	1										14.92	1	1							181	20.4215	5.16064
A0A444YF39	Uncharacterized protein OS=Arachis hypogaea OX=3818 GN=Ahy_B07g088669 PE=4 SV=1 - [A0A444YF39_ARAHY]	14.81	2	2	2	2	7.94	1	1	6.88	1	1													189	19.9874	8.73389
A0A444YP93	Fructose-bisphosphate aldolase OS=Arachis hypogaea OX=3818 GN=Ahy_B06g083092 PE=3 SV=1 - [A0A444YP93_ARAHY]	14.8	4	2	5	7				2.23	1	1	4.47	1	1	6.15	2	2	6.7	3	3				358	38.3619	6.99072
A0A444XDN6	Uncharacterized protein OS=Arachis hypogaea OX=3818 GN=Ahy_B09g095254 PE=4 SV=1 - [A0A444XDN6_ARAHY]	14.74	1	1	1	6	14.74	1	1				14.74	1	3				14.74	1	2				285	33.5008	7.75244
A0A444WPP7	Uncharacterized protein OS=Arachis hypogaea OX=3818 GN=Ahy_Scaffold6g108137 PE=4 SV=1 - [A0A444WPP7_ARAHY]	14.59	4	3	3	7	14.59	3	3	7.03	1	1	7.57	2	2				3.78	1	1				185	19.2318	6.52197
A0A444Y1X5	Uncharacterized protein OS=Arachis hypogaea OX=3818 GN=Ahy_B08g091311 PE=4 SV=1 - [A0A444Y1X5_ARAHY]	14.41	2	1	1	1	14.41	1	1																111	12.0829	9.0415
A0A445AZB0	Uncharacterized protein OS=Arachis hypogaea OX=3818 GN=Ahy_B01g056609 PE=4 SV=1 - [A0A445AZB0_ARAHY]	14.35	1	1	1	2	14.35	1	2																230	26.1829	7.66455
A0A444YFU8	Uncharacterized protein OS=Arachis hypogaea OX=3818 GN=Ahy_B07g088921 PE=3 SV=1 - [A0A444YFU8_ARAHY]	14.29	2	2	2	9	14.29	2	2	14.29	2	2	14.29	2	2	6.19	1	1	14.29	2	2				210	24.3332	6.40479
A0A445CE24	Uncharacterized protein OS=Arachis hypogaea OX=3818 GN=Ahy_A07g035558 PE=4 SV=1 - [A0A445CE24_ARAHY]	14.13	1	1	2	5	14.13	2	2				14.13	2	2	6.52	1	1							184	17.9861	8.07471
A0A445AVY7	Uncharacterized protein OS=Arachis hypogaea OX=3818 GN=Ahy_B01g055295 PE=3 SV=1 - [A0A445AVY7_ARAHY]	14.12	11	9	9	35	10.33	7	7	11.11	7	8	14.12	9	10	4.84	3	3	4.18	3	3	6.27	4	4	765	80.0256	5.40186
A0A444YT04	Succinate dehydrogenase [ubiquinone] iron-sulfur subunit, mitochondrial OS=Arachis hypogaea OX=3818 GN=Ahy_B06g084911 PE=3 SV=1 - [A0A444YT04_ARAHY]	14.08	2	4	4	14	4.33	1	2	9.75	3	4	8.66	2	3	4.33	1	2	7.58	2	2	4.33	1	1	277	31.0556	8.79248
A0A445CFS4	Uncharacterized protein OS=Arachis hypogaea OX=3818 GN=Ahy_A07g036296 PE=4 SV=1 - [A0A445CFS4_ARAHY]	14.05	1	1	2	3	7.57	1	1	6.49	1	1	7.57	1	1										185	18.0002	8.08936
A0A444YCK3	Uncharacterized protein OS=Arachis hypogaea OX=3818 GN=Ahy_B07g087619 PE=4 SV=1 - [A0A444YCK3_ARAHY]	14.02	2	1	1	1							14.02	1	1										164	17.6015	10.7847
A0A445A823	Uncharacterized protein OS=Arachis hypogaea OX=3818 GN=Ahy_B03g067857 PE=4 SV=1 - [A0A445A823_ARAHY]	13.9	8	3	3	5				9.65	2	2	4.25	1	1	4.25	1	1	4.25	1	1				259	29.4145	10.1987
A0A445AWB8	Uncharacterized protein OS=Arachis hypogaea OX=3818 GN=Ahy_B01g055503 PE=4 SV=1 - [A0A445AWB8_ARAHY]	13.88	2	6	6	17	8.85	4	4	7.24	3	3	5.03	2	2	7.44	3	3	9.46	4	4	2.21	1	1	497	54.4778	7.28369
A0A445E7V8	Uncharacterized protein OS=Arachis hypogaea OX=3818 GN=Ahy_A02g005645 PE=3 SV=1 - [A0A445E7V8_ARAHY]	13.87	3	3	3	9	5.47	1	1				8.39	2	2	8.39	2	2	13.87	3	3	5.47	1	1	274	30.0071	10.3013
A0A445EP57	Uncharacterized protein OS=Arachis hypogaea OX=3818 GN=Ahy_A01g001619 PE=4 SV=1 - [A0A445EP57_ARAHY]	13.81	2	1	1	1							13.81	1	1										268	30.7194	6.55127
A0A445ATU1	Uncharacterized protein OS=Arachis hypogaea OX=3818 GN=Ahy_B01g054387 PE=4 SV=1 - [A0A445ATU1_ARAHY]	13.79	2	1	1	1	13.79	1	1																203	22.999	5.56689
A0A445BPD9	Uncharacterized protein OS=Arachis hypogaea OX=3818 GN=Ahy_A09g046258 PE=4 SV=1 - [A0A445BPD9_ARAHY]	13.74	1	1	1	3				13.74	1	2										13.74	1	1	131	15.3538	9.08545
A0A444XLL8	Uncharacterized protein OS=Arachis hypogaea OX=3818 GN=Ahy_B09g096650 PE=4 SV=1 - [A0A444XLL8_ARAHY]	13.68	3	1	1	1										13.68	1	1							307	33.5615	7.59131
Q2PK12	Actin depolymerizing factor-like protein OS=Arachis hypogaea OX=3818 PE=2 SV=1 - [Q2PK12_ARAHY]	13.67	3	2	2	2	8.63	1	1	5.04	1	1													139	16.0801	6.56592
A0A445BB80	Uncharacterized protein OS=Arachis hypogaea OX=3818 GN=Ahy_A10g051015 PE=4 SV=1 - [A0A445BB80_ARAHY]	13.58	3	1	1	7	13.58	1	1	13.58	1	2	13.58	1	2				13.58	1	1	13.58	1	1	265	30.9148	4.32275
A0A444Z989	Uncharacterized protein OS=Arachis hypogaea OX=3818 GN=Ahy_B05g079222 PE=3 SV=1 - [A0A444Z989_ARAHY]	13.41	3	2	3	9	4.21	1	1	4.6	1	2	4.6	1	1	9.2	2	3	4.6	1	2				261	28.176	10.814
A0A444YT08	Uncharacterized protein OS=Arachis hypogaea OX=3818 GN=Ahy_B06g084907 PE=4 SV=1 - [A0A444YT08_ARAHY]	13.37	1	1	1	2													13.37	1	2				202	22.9001	6.82959
A0A444Z689	Uncharacterized protein OS=Arachis hypogaea OX=3818 GN=Ahy_B05g078063 PE=4 SV=1 - [A0A444Z689_ARAHY]	13.33	2	1	1	1	13.33	1	1																225	25.2915	8.42627
A0A444XTJ3	Uncharacterized protein OS=Arachis hypogaea OX=3818 GN=Ahy_A09g041626 PE=3 SV=1 - [A0A444XTJ3_ARAHY]	13.16	3	2	2	5				13.16	2	2	13.16	2	2	5.26	1	1							152	17.5764	10.4624
A0A445A8L3	Uncharacterized protein OS=Arachis hypogaea OX=3818 GN=Ahy_B03g068053 PE=4 SV=1 - [A0A445A8L3_ARAHY]	12.96	1	1	1	1	12.96	1	1																216	23.8949	6.02393
A0A445E1M5	Uncharacterized protein OS=Arachis hypogaea OX=3818 GN=Ahy_A03g015851 PE=4 SV=1 - [A0A445E1M5_ARAHY]	12.61	1	1	6	20	6.2	3	3	3.85	2	3	12.61	5	6	5.56	3	4	5.56	3	3	1.92	1	1	468	51.6123	7.92822
A0A444YH83	Uncharacterized protein OS=Arachis hypogaea OX=3818 GN=Ahy_B06g080168 PE=4 SV=1 - [A0A444YH83_ARAHY]	12.56	2	3	3	10	8.54	2	2	8.54	2	2	3.52	1	1	12.56	3	3	7.54	2	2				199	22.8325	10.4478
A0A445BLW3	Cytochrome c oxidase subunit 5C OS=Arachis hypogaea OX=3818 GN=Ahy_A09g045240 PE=3 SV=1 - [A0A445BLW3_ARAHY]	12.5	4	1	1	2	12.5	1	1				12.5	1	1										64	7.09378	7.51807
A0A445E9P9	Uncharacterized protein OS=Arachis hypogaea OX=3818 GN=Ahy_A02g006244 PE=4 SV=1 - [A0A445E9P9_ARAHY]	12.18	2	1	1	1							12.18	1	1										156	17.3656	7.81104
A0A445ABE3	Uncharacterized protein OS=Arachis hypogaea OX=3818 GN=Ahy_B03g068805 PE=4 SV=1 - [A0A445ABE3_ARAHY]	12.15	3	1	1	2	12.15	1	1													12.15	1	1	181	20.1183	4.99561
A0A445AIM2	Uncharacterized protein OS=Arachis hypogaea OX=3818 GN=Ahy_B02g060505 PE=3 SV=1 - [A0A445AIM2_ARAHY]	12.14	2	1	3	5	7.28	2	2	8.74	2	2	3.88	1	1										206	23.641	10.3159
A0A445E9P2	Uncharacterized protein OS=Arachis hypogaea OX=3818 GN=Ahy_A02g006405 PE=3 SV=1 - [A0A445E9P2_ARAHY]	12.14	1	1	3	5	12.14	3	3	3.88	1	1	3.88	1	1										206	23.609	10.3159
A0A445A9D6	Uncharacterized protein OS=Arachis hypogaea OX=3818 GN=Ahy_B03g068344 PE=4 SV=1 - [A0A445A9D6_ARAHY]	12.07	1	1	3	4	12.07	3	3				3.41	1	1										323	35.9567	5.021
A0A445C427	Uncharacterized protein OS=Arachis hypogaea OX=3818 GN=Ahy_A07g031510 PE=4 SV=1 - [A0A445C427_ARAHY]	12.04	1	1	3	6	8.02	2	2	4.01	1	1	3.4	1	1	4.01	1	1	4.01	1	1				324	36.0717	4.99561
A0A444ZP58	Uncharacterized protein OS=Arachis hypogaea OX=3818 GN=Ahy_B04g072944 PE=4 SV=1 - [A0A444ZP58_ARAHY]	11.99	1	1	1	1													11.99	1	1				267	29.0106	8.99756
A0A445CNJ1	Uncharacterized protein OS=Arachis hypogaea OX=3818 GN=Ahy_A06g027409 PE=4 SV=1 - [A0A445CNJ1_ARAHY]	11.94	1	2	2	11	11.94	2	2	11.94	2	2	11.94	2	2	11.94	2	2	6.97	1	1	11.94	2	2	201	21.9722	5.33838
A0A445AND8	Uncharacterized protein OS=Arachis hypogaea OX=3818 GN=Ahy_B01g052015 PE=3 SV=1 - [A0A445AND8_ARAHY]	11.73	13	4	7	16	4.29	3	3	4.86	3	3	4.43	3	3	5.44	3	3	4.72	3	3	1.72	1	1	699	80.0409	5.07178
A0A444ZCB9	Uncharacterized protein OS=Arachis hypogaea OX=3818 GN=Ahy_B04g069338 PE=3 SV=1 - [A0A444ZCB9_ARAHY]	11.56	2	5	5	12	4.71	2	2	4.71	2	2	3.85	2	2	9.85	4	4	4.93	2	2				467	51.3149	8.5874
E5FHY7	Late embryogenesis abundant protein group 3 protein OS=Arachis hypogaea OX=3818 GN=LEA3-5 PE=2 SV=1 - [E5FHY7_ARAHY]	11.5	3	2	2	6				6	1	1	11.5	2	2	6	1	1	6	1	1	6	1	1	200	22.4538	6.81494
A0A445BKG6	Mitochondrial Rho GTPase OS=Arachis hypogaea OX=3818 GN=Ahy_A09g044635 PE=3 SV=1 - [A0A445BKG6_ARAHY]	11.46	1	5	5	7	2.94	1	1				7.12	3	3	2.94	1	1	4.33	2	2				646	71.6859	5.49072
A0A444YXN0	Uncharacterized protein OS=Arachis hypogaea OX=3818 GN=Ahy_B05g074009 PE=4 SV=1 - [A0A444YXN0_ARAHY]	11.44	4	5	5	11	2	1	1	2.72	1	1	8.73	4	4	5.87	2	2	3.15	1	1	4.72	2	2	699	77.1203	5.92236
A0A445D431	Uncharacterized protein OS=Arachis hypogaea OX=3818 GN=Ahy_A05g023569 PE=4 SV=1 - [A0A445D431_ARAHY]	11.11	3	1	1	5	11.11	1	1				11.11	1	1	11.11	1	2				11.11	1	1	72	8.38035	8.99756
A0A445A6E8	Uncharacterized protein OS=Arachis hypogaea OX=3818 GN=Ahy_B03g067300 PE=4 SV=1 - [A0A445A6E8_ARAHY]	10.98	1	2	4	13	6.18	3	3	8.92	3	3	6.18	3	3	4.12	2	2	4.12	2	2				437	48.1435	8.06006
A0A444YDJ9	40S ribosomal protein S4 OS=Arachis hypogaea OX=3818 GN=Ahy_A07g031815 PE=3 SV=1 - [A0A444YDJ9_ARAHY]	10.98	1	1	2	5	10.98	2	2	7.2	1	1	7.2	1	2										264	30.0433	10.2573
A0A445EPX8	Uncharacterized protein OS=Arachis hypogaea OX=3818 GN=Ahy_A01g002036 PE=4 SV=1 - [A0A445EPX8_ARAHY]	10.96	1	1	1	1													10.96	1	1				356	38.2158	5.16064
A0A445CME4	Uncharacterized protein OS=Arachis hypogaea OX=3818 GN=Ahy_A06g027028 PE=3 SV=1 - [A0A445CME4_ARAHY]	10.89	7	3	3	6	5.61	1	1	8.25	2	2	5.61	1	1				8.25	2	2				303	32.5173	8.39697
A0A445B7W0	Uncharacterized protein OS=Arachis hypogaea OX=3818 GN=Ahy_A10g049766 PE=4 SV=1 - [A0A445B7W0_ARAHY]	10.78	1	1	1	1	10.78	1	1																204	23.1615	5.36377
A0A444XSL6	Uncharacterized protein OS=Arachis hypogaea OX=3818 GN=Ahy_B09g098940 PE=4 SV=1 - [A0A444XSL6_ARAHY]	10.7	1	1	1	1																10.7	1	1	243	28.0454	4.93213
A0A445BS15	Uncharacterized protein OS=Arachis hypogaea OX=3818 GN=Ahy_A08g037847 PE=4 SV=1 - [A0A445BS15_ARAHY]	10.68	1	1	1	2				10.68	1	2													337	38.0015	8.646
A0A445CBJ2	Uncharacterized protein OS=Arachis hypogaea OX=3818 GN=Ahy_A07g034318 PE=4 SV=1 - [A0A445CBJ2_ARAHY]	10.68	1	1	1	2							10.68	1	1							10.68	1	1	337	37.8505	8.30908
A0A445BB65	Uncharacterized protein OS=Arachis hypogaea OX=3818 GN=Ahy_A10g051010 PE=4 SV=1 - [A0A445BB65_ARAHY]	10.42	5	1	1	1							10.42	1	1										336	37.0717	6.45557
A0A445EGK3	Uncharacterized protein OS=Arachis hypogaea OX=3818 GN=Ahy_A02g009213 PE=4 SV=1 - [A0A445EGK3_ARAHY]	10.29	26	2	2	3				6.37	1	1							10.29	2	2				204	22.6293	5.021
A0A445BE09	Uncharacterized protein OS=Arachis hypogaea OX=3818 GN=Ahy_A09g041871 PE=4 SV=1 - [A0A445BE09_ARAHY]	10.23	4	5	5	5	4.59	2	2							3.76	2	2	1.88	1	1				479	54.657	5.90967
A0A444XVR6	RBR-type E3 ubiquitin transferase OS=Arachis hypogaea OX=3818 GN=Ahy_B09g100071 PE=3 SV=1 - [A0A444XVR6_ARAHY]	10.09	1	1	1	1	10.09	1	1																317	35.3266	4.97021
A0A444ZQ53	Uncharacterized protein OS=Arachis hypogaea OX=3818 GN=Ahy_B04g073273 PE=4 SV=1 - [A0A444ZQ53_ARAHY]	10	2	1	1	2										10	1	1	10	1	1				120	13.7528	11.6782
A0A445BWS9	S-acyltransferase OS=Arachis hypogaea OX=3818 GN=Ahy_A08g039617 PE=3 SV=1 - [A0A445BWS9_ARAHY]	9.77	2	1	1	1	9.77	1	1																348	39.3672	8.5874
A0A445C5P3	Uncharacterized protein OS=Arachis hypogaea OX=3818 GN=Ahy_A07g032009 PE=3 SV=1 - [A0A445C5P3_ARAHY]	9.73	2	2	2	5	4.28	1	1	4.28	1	1	4.28	1	1	9.73	2	2							257	29.6833	8.19189
A0A445BI98	Uncharacterized protein OS=Arachis hypogaea OX=3818 GN=Ahy_A09g043452 PE=3 SV=1 - [A0A445BI98_ARAHY]	9.66	2	3	3	10	6.97	2	2	3.6	1	1	6.97	2	2	6.29	2	2	6.29	2	2	2.7	1	1	445	46.7031	9.02686
A0A445BP87	Uncharacterized protein OS=Arachis hypogaea OX=3818 GN=Ahy_A09g046215 PE=3 SV=1 - [A0A445BP87_ARAHY]	9.6	4	3	3	8	2.98	1	1	2.98	1	1	5.63	2	2	6.95	2	2	2.98	1	1	2.98	1	1	302	34.487	9.23193
A0A444XUP8	Uncharacterized protein OS=Arachis hypogaea OX=3818 GN=Ahy_B09g099725 PE=3 SV=1 - [A0A444XUP8_ARAHY]	9.59	2	1	1	1				9.59	1	1													386	42.4001	8.08936
A0A444ZYT6	Uncharacterized protein OS=Arachis hypogaea OX=3818 GN=Ahy_B03g064072 PE=4 SV=1 - [A0A444ZYT6_ARAHY]	9.57	1	1	1	1							9.57	1	1										303	34.0249	4.65283
A0A445D4T9	Uncharacterized protein OS=Arachis hypogaea OX=3818 GN=Ahy_A05g023905 PE=4 SV=1 - [A0A445D4T9_ARAHY]	9.23	1	1	1	1	9.23	1	1																455	50.5328	6.60986
A0A444XTI5	Uncharacterized protein OS=Arachis hypogaea OX=3818 GN=Ahy_B09g099347 PE=3 SV=1 - [A0A444XTI5_ARAHY]	9.22	1	1	1	1	9.22	1	1																217	24.9393	8.45557
A0A444ZZL9	Uncharacterized protein OS=Arachis hypogaea OX=3818 GN=Ahy_B03g064468 PE=4 SV=1 - [A0A444ZZL9_ARAHY]	8.98	2	1	1	2													8.98	1	2				401	44.5511	7.57666
A0A445EVA7	Uncharacterized protein OS=Arachis hypogaea OX=3818 GN=Ahy_A01g004159 PE=4 SV=1 - [A0A445EVA7_ARAHY]	8.94	1	1	1	1																8.94	1	1	436	49.5059	9.08545
A0A445BFK7	Uncharacterized protein OS=Arachis hypogaea OX=3818 GN=Ahy_A09g042343 PE=4 SV=1 - [A0A445BFK7_ARAHY]	8.91	34	1	1	2	8.91	1	2																348	38.0457	6.99072
A0A445ALA3	Uncharacterized protein OS=Arachis hypogaea OX=3818 GN=Ahy_A02g006443 PE=3 SV=1 - [A0A445ALA3_ARAHY]	8.81	1	1	2	2	4.21	1	1				4.6	1	1										261	28.1189	10.6382
A0A444YWF6	Uncharacterized protein OS=Arachis hypogaea OX=3818 GN=Ahy_B06g086030 PE=4 SV=1 - [A0A444YWF6_ARAHY]	8.78	1	1	1	1	8.78	1	1																205	24.3813	8.5874
Q45W86	Oleosin 2 OS=Arachis hypogaea OX=3818 GN=Ahy_A10g047467 PE=2 SV=1 - [Q45W86_ARAHY]	8.76	2	1	1	14	8.76	1	3	8.76	1	2	8.76	1	2	8.76	1	3	8.76	1	3	8.76	1	1	137	14.3448	9.99365
A0A445BPS3	Uncharacterized protein OS=Arachis hypogaea OX=3818 GN=Ahy_A09g046434 PE=4 SV=1 - [A0A445BPS3_ARAHY]	8.76	2	1	1	1	8.76	1	1																411	47.3016	5.10986
D8KXZ8	Enoyl-ACP reductase 1-3 OS=Arachis hypogaea OX=3818 GN=ENR1-3 PE=2 SV=1 - [D8KXZ8_ARAHY]	8.74	4	3	3	6				6.17	2	2	2.83	1	1	5.91	2	2	2.83	1	1				389	41.4493	8.55811
A0A444ZK97	Uncharacterized protein OS=Arachis hypogaea OX=3818 GN=Ahy_B04g071225 PE=4 SV=1 - [A0A444ZK97_ARAHY]	8.7	1	1	1	2	8.7	1	2																276	31.2381	5.36377
B4UWE4	Thioredoxin fold (Fragment) OS=Arachis hypogaea OX=3818 PE=2 SV=1 - [B4UWE4_ARAHY]	8.6	3	1	1	1	8.6	1	1																93	9.93117	6.52197
A0A444ZXK8	Uncharacterized protein OS=Arachis hypogaea OX=3818 GN=Ahy_B03g063579 PE=4 SV=1 - [A0A444ZXK8_ARAHY]	8.24	5	1	1	1				8.24	1	1													85	9.49061	4.93213
A0A445BER0	Uncharacterized protein OS=Arachis hypogaea OX=3818 GN=Ahy_A09g042070 PE=4 SV=1 - [A0A445BER0_ARAHY]	8.22	1	1	1	1													8.22	1	1				523	57.9065	6.58057
A0A445EIM6	Uncharacterized protein OS=Arachis hypogaea OX=3818 GN=Ahy_A02g009917 PE=4 SV=1 - [A0A445EIM6_ARAHY]	8.16	1	1	1	6							8.16	1	3	8.16	1	1	8.16	1	2				343	36.5261	5.56689
A0A445DSU7	Uncharacterized protein OS=Arachis hypogaea OX=3818 GN=Ahy_A03g012222 PE=4 SV=1 - [A0A445DSU7_ARAHY]	8.04	1	1	1	1							8.04	1	1										286	32.4322	5.36377
A0A445DAZ0	Uncharacterized protein OS=Arachis hypogaea OX=3818 GN=Ahy_A04g017412 PE=4 SV=1 - [A0A445DAZ0_ARAHY]	7.96	1	1	1	1	7.96	1	1																402	43.7633	5.61768
A0A444XRT3	40S ribosomal protein S4 OS=Arachis hypogaea OX=3818 GN=Ahy_B09g098635 PE=3 SV=1 - [A0A444XRT3_ARAHY]	7.95	2	1	2	2	3.79	1	1				4.17	1	1										264	30.0183	10.3013
A0A445DHJ5	Methyltransferase-like protein OS=Arachis hypogaea OX=3818 GN=Ahy_A04g020408 PE=3 SV=1 - [A0A445DHJ5_ARAHY]	7.67	1	1	1	1	7.67	1	1																326	37.4193	6.69775
A0A445B6P8	Uncharacterized protein OS=Arachis hypogaea OX=3818 GN=Ahy_A10g049189 PE=4 SV=1 - [A0A445B6P8_ARAHY]	7.66	1	1	1	1	7.66	1	1																274	28.4163	11.1216
A0A445CBQ5	Uncharacterized protein OS=Arachis hypogaea OX=3818 GN=Ahy_A07g034371 PE=3 SV=1 - [A0A445CBQ5_ARAHY]	7.65	3	4	4	7	3.33	2	2	6.27	3	3	2.16	1	1	2.16	1	1							510	57.5334	6.81494
A0A444X929	Ribosomal protein L37 OS=Arachis hypogaea OX=3818 GN=Ahy_B10g105842 PE=3 SV=1 - [A0A444X929_ARAHY]	7.59	6	1	1	1																7.59	1	1	79	9.00261	11.2534
A0A444Y0K0	Glyceraldehyde-3-phosphate dehydrogenase OS=Arachis hypogaea OX=3818 GN=Ahy_B08g090770 PE=3 SV=1 - [A0A444Y0K0_ARAHY]	7.54	4	1	3	8	7.54	3	4	4.06	2	2	3.48	1	1							2.03	1	1	345	37.1359	7.09326
A0A444WP90	Uncharacterized protein OS=Arachis hypogaea OX=3818 GN=Ahy_Scaffold6g108052 PE=4 SV=1 - [A0A444WP90_ARAHY]	7.54	1	1	1	3										7.54	1	2	7.54	1	1				305	33.4598	8.96826
A0A444ZM98	Pyruvate dehydrogenase E1 component subunit beta OS=Arachis hypogaea OX=3818 GN=Ahy_A04g018278 PE=4 SV=1 - [A0A444ZM98_ARAHY]	7.5	5	2	2	4				3.06	1	1	7.5	2	2				3.06	1	1				360	38.7958	5.78271
A0A444YYK5	Uncharacterized protein OS=Arachis hypogaea OX=3818 GN=Ahy_B05g074349 PE=3 SV=1 - [A0A444YYK5_ARAHY]	7.49	1	1	1	4																7.49	1	4	521	59.2751	5.64307
A0A444X9V2	Uncharacterized protein OS=Arachis hypogaea OX=3818 GN=Ahy_B10g106140 PE=3 SV=1 - [A0A444X9V2_ARAHY]	7.48	2	1	5	19	3.31	2	2	3.56	3	4	5.28	3	4	5.28	3	3	5.28	3	4	3.93	2	2	815	90.2616	7.06396
A0A444ZCK7	Uncharacterized protein OS=Arachis hypogaea OX=3818 GN=Ahy_B04g069415 PE=4 SV=1 - [A0A444ZCK7_ARAHY]	7.45	4	1	1	1	7.45	1	1																483	54.0944	8.38232
A0A445D2N3	Uncharacterized protein OS=Arachis hypogaea OX=3818 GN=Ahy_A05g023225 PE=4 SV=1 - [A0A445D2N3_ARAHY]	7.45	1	1	1	1	7.45	1	1																188	21.8736	8.83643
A0A444XGR2	Lipoxygenase OS=Arachis hypogaea OX=3818 GN=Ahy_B09g095845 PE=3 SV=1 - [A0A444XGR2_ARAHY]	7.34	19	1	7	26	3.25	3	4	3.37	3	4	4.21	4	5	3.49	4	4	5.54	5	6	3.01	3	3	831	92.8468	6.52197
A0A445A2M3	Uncharacterized protein OS=Arachis hypogaea OX=3818 GN=Ahy_B03g065871 PE=4 SV=1 - [A0A445A2M3_ARAHY]	7.17	1	1	1	4										7.17	1	4							558	63.3704	9.31982
A0A445C9X6	Aldehyde dehydrogenase OS=Arachis hypogaea OX=3818 GN=Ahy_A07g033729 PE=3 SV=1 - [A0A445C9X6_ARAHY]	7.14	1	2	2	3							5.31	1	1	7.14	2	2							490	53.4583	8.27979
A0A445EAQ4	Uncharacterized protein OS=Arachis hypogaea OX=3818 GN=Ahy_A02g006716 PE=4 SV=1 - [A0A445EAQ4_ARAHY]	7.11	4	1	1	1							7.11	1	1										225	25.0993	9.37842
A0A445BEI9	Uncharacterized protein OS=Arachis hypogaea OX=3818 GN=Ahy_A09g042004 PE=4 SV=1 - [A0A445BEI9_ARAHY]	7.05	2	2	2	4				4.5	1	1	7.05	2	2	2.54	1	1							511	56.7884	4.94482
A0A445EF48	Uncharacterized protein OS=Arachis hypogaea OX=3818 GN=Ahy_A02g008660 PE=4 SV=1 - [A0A445EF48_ARAHY]	6.92	1	1	1	1	6.92	1	1																347	40.5876	8.73389
A0A445DE73	Uncharacterized protein OS=Arachis hypogaea OX=3818 GN=Ahy_A04g018657 PE=4 SV=1 - [A0A445DE73_ARAHY]	6.9	4	1	1	1							6.9	1	1										116	13.3688	5.23682
A0A444Y489	Uncharacterized protein OS=Arachis hypogaea OX=3818 GN=Ahy_B08g092590 PE=4 SV=1 - [A0A444Y489_ARAHY]	6.71	3	1	1	4	6.71	1	2	6.71	1	1	6.71	1	1										164	18.707	10.4478
A0A445BPG4	Uncharacterized protein OS=Arachis hypogaea OX=3818 GN=Ahy_A09g046317 PE=3 SV=1 - [A0A445BPG4_ARAHY]	6.69	5	2	2	2							6.69	2	2										314	35.5086	7.13721
A0A444X4U9	tRNA (guanine(26)-N(2))-dimethyltransferase OS=Arachis hypogaea OX=3818 GN=Ahy_B10g104157 PE=3 SV=1 - [A0A444X4U9_ARAHY]	6.67	2	1	1	1							6.67	1	1										435	48.0247	8.06006
A0A444XXA4	Uncharacterized protein OS=Arachis hypogaea OX=3818 GN=Ahy_B08g089278 PE=4 SV=1 - [A0A444XXA4_ARAHY]	6.62	1	2	2	2				1.89	1	1							4.73	1	1				529	57.792	7.18115
A0A444Z1G0	Uncharacterized protein OS=Arachis hypogaea OX=3818 GN=Ahy_B05g075529 PE=4 SV=1 - [A0A444Z1G0_ARAHY]	6.53	1	1	1	1							6.53	1	1										398	46.496	5.61768
A0A445C4J7	Uncharacterized protein OS=Arachis hypogaea OX=3818 GN=Ahy_A07g031607 PE=4 SV=1 - [A0A445C4J7_ARAHY]	6.47	1	1	1	2	6.47	1	2																417	46.2717	8.26514
A0A444XPB7	Uncharacterized protein OS=Arachis hypogaea OX=3818 GN=Ahy_B09g097446 PE=4 SV=1 - [A0A444XPB7_ARAHY]	6.47	3	1	1	1							6.47	1	1										201	22.9682	8.1626
A0A445A1Z0	Uncharacterized protein OS=Arachis hypogaea OX=3818 GN=Ahy_A01g000337 PE=4 SV=1 - [A0A445A1Z0_ARAHY]	6.45	1	1	1	2							6.45	1	2										465	52.7412	7.38623
A0A445D9X7	Uncharacterized protein OS=Arachis hypogaea OX=3818 GN=Ahy_A04g017085 PE=3 SV=1 - [A0A445D9X7_ARAHY]	6.43	13	2	2	9	6.43	2	2	6.43	2	2	6.43	2	2	6.43	2	2	3.21	1	1				249	28.2042	4.91943
A0A445AXP8	Uncharacterized protein OS=Arachis hypogaea OX=3818 GN=Ahy_B01g055982 PE=4 SV=1 - [A0A445AXP8_ARAHY]	6.34	1	1	1	1																6.34	1	1	615	69.9713	9.02686
A0A444YCA1	Expansin OS=Arachis hypogaea OX=3818 GN=Ahy_B07g087484 PE=3 SV=1 - [A0A444YCA1_ARAHY]	6.27	2	1	1	1	6.27	1	1																271	29.2055	7.6499
A0A445BMS4	Uncharacterized protein OS=Arachis hypogaea OX=3818 GN=Ahy_A09g045593 PE=4 SV=1 - [A0A445BMS4_ARAHY]	6.22	1	1	1	1	6.22	1	1																386	42.7588	5.22412
A0A445EQQ4	Malate synthase OS=Arachis hypogaea OX=3818 GN=Ahy_A01g002420 PE=3 SV=1 - [A0A445EQQ4_ARAHY]	6.13	8	1	1	1													6.13	1	1				359	41.1469	8.71924
A0A444XYZ0	Uncharacterized protein OS=Arachis hypogaea OX=3818 GN=Ahy_B08g089840 PE=4 SV=1 - [A0A444XYZ0_ARAHY]	6.05	1	1	1	1							6.05	1	1										430	49.4879	6.40479
A0A445A4J5	Uncharacterized protein OS=Arachis hypogaea OX=3818 GN=Ahy_B03g066659 PE=3 SV=1 - [A0A445A4J5_ARAHY]	6	5	3	4	5				2.28	1	1	1.97	2	2	4.04	2	2							966	110.216	5.94775
A0A445CC53	Uncharacterized protein OS=Arachis hypogaea OX=3818 GN=Ahy_A07g034546 PE=4 SV=1 - [A0A445CC53_ARAHY]	6	1	1	1	1							6	1	1										583	64.8958	9.30518
A0A444ZCP5	Uncharacterized protein OS=Arachis hypogaea OX=3818 GN=Ahy_B04g069456 PE=4 SV=1 - [A0A444ZCP5_ARAHY]	5.86	1	1	1	3	5.86	1	3																614	68.7224	9.05615
A0A444XKH0	Uncharacterized protein OS=Arachis hypogaea OX=3818 GN=Ahy_B09g096420 PE=4 SV=1 - [A0A444XKH0_ARAHY]	5.83	4	1	1	2	5.83	1	1										5.83	1	1				240	27.1556	6.53662
A0A444Y3L6	Uncharacterized protein OS=Arachis hypogaea OX=3818 GN=Ahy_B08g092338 PE=3 SV=1 - [A0A444Y3L6_ARAHY]	5.77	10	3	4	6	2.2	1	1	1.36	1	1	3.57	3	3				1.36	1	1				953	108.984	6.771
A0A445BKW3	Uncharacterized protein OS=Arachis hypogaea OX=3818 GN=Ahy_A09g044819 PE=4 SV=1 - [A0A445BKW3_ARAHY]	5.73	4	1	1	1	5.73	1	1																436	50.4233	5.42725
A0A445AVK1	Uncharacterized protein OS=Arachis hypogaea OX=3818 GN=Ahy_B01g055207 PE=3 SV=1 - [A0A445AVK1_ARAHY]	5.65	5	3	3	3	1.81	1	1	2.22	1	1							1.61	1	1				496	53.0444	7.37158
A0A444YGZ5	Uncharacterized protein OS=Arachis hypogaea OX=3818 GN=Ahy_B06g080061 PE=4 SV=1 - [A0A444YGZ5_ARAHY]	5.62	1	1	1	1	5.62	1	1																267	29.4993	9.39307
A0A445CXR6	Uncharacterized protein OS=Arachis hypogaea OX=3818 GN=Ahy_A06g030901 PE=3 SV=1 - [A0A445CXR6_ARAHY]	5.6	1	1	1	4	5.6	1	2	5.6	1	2													339	39.2775	5.79541
A0A445CKP5	Uncharacterized protein OS=Arachis hypogaea OX=3818 GN=Ahy_A06g026528 PE=4 SV=1 - [A0A445CKP5_ARAHY]	5.56	1	1	1	1							5.56	1	1										234	27.0877	9.05615
A0A444XCH2	Uncharacterized protein OS=Arachis hypogaea OX=3818 GN=Ahy_B09g094800 PE=3 SV=1 - [A0A444XCH2_ARAHY]	5.46	1	1	1	1				5.46	1	1													843	93.5762	5.51611
A0A445AVJ3	Uncharacterized protein OS=Arachis hypogaea OX=3818 GN=Ahy_B01g055214 PE=3 SV=1 - [A0A445AVJ3_ARAHY]	5.41	2	1	1	3				5.41	1	1	5.41	1	1	5.41	1	1							185	21.4409	6.0874
A0A445CBJ3	Uncharacterized protein OS=Arachis hypogaea OX=3818 GN=Ahy_A07g034231 PE=4 SV=1 - [A0A445CBJ3_ARAHY]	5.34	2	1	1	4	5.34	1	4																731	80.6319	6.66846
A0A444X9N8	Uncharacterized protein OS=Arachis hypogaea OX=3818 GN=Ahy_B10g106053 PE=4 SV=1 - [A0A444X9N8_ARAHY]	5.26	3	2	2	3				3.95	1	1	5.26	1	1	3.95	1	1							304	33.4846	6.80029
A0A444Y682	Uncharacterized protein OS=Arachis hypogaea OX=3818 GN=Ahy_B08g093452 PE=4 SV=1 - [A0A444Y682_ARAHY]	5.2	2	1	1	1	5.2	1	1																173	19.7409	9.71533
A0A445CAR1	Uncharacterized protein OS=Arachis hypogaea OX=3818 GN=Ahy_A07g034017 PE=4 SV=1 - [A0A445CAR1_ARAHY]	5.19	1	1	1	1																5.19	1	1	424	45.8294	5.78271
A0A445CIP1	Uncharacterized protein OS=Arachis hypogaea OX=3818 GN=Ahy_A07g037411 PE=4 SV=1 - [A0A445CIP1_ARAHY]	5.17	1	1	1	1	5.17	1	1																484	54.7895	5.5542
A0A445CMV3	Uncharacterized protein OS=Arachis hypogaea OX=3818 GN=Ahy_A06g027170 PE=4 SV=1 - [A0A445CMV3_ARAHY]	5.07	1	1	1	1				5.07	1	1													138	16.1384	7.88428
A0A444XBR6	Uncharacterized protein OS=Arachis hypogaea OX=3818 GN=Ahy_B09g094622 PE=3 SV=1 - [A0A444XBR6_ARAHY]	4.95	3	1	1	3	4.95	1	1	4.95	1	1	4.95	1	1										384	40.7276	6.17627
A0A445AMZ0	Uncharacterized protein OS=Arachis hypogaea OX=3818 GN=Ahy_B01g051857 PE=3 SV=1 - [A0A445AMZ0_ARAHY]	4.93	2	1	1	1				4.93	1	1													527	60.0953	9.05615
A0A444XLE0	Uncharacterized protein OS=Arachis hypogaea OX=3818 GN=Ahy_B09g096564 PE=4 SV=1 - [A0A444XLE0_ARAHY]	4.92	2	1	1	1				4.92	1	1													264	29.3778	7.75244
A0A445D795	2-(3-amino-3-carboxypropyl)histidine synthase subunit 1 OS=Arachis hypogaea OX=3818 GN=Ahy_A05g024838 PE=3 SV=1 - [A0A445D795_ARAHY]	4.92	1	1	1	1													4.92	1	1				447	49.3631	6.1001
A0A444YMN6	Uncharacterized protein OS=Arachis hypogaea OX=3818 GN=Ahy_B06g082064 PE=4 SV=1 - [A0A444YMN6_ARAHY]	4.83	1	1	1	1				4.83	1	1													269	30.9216	8.52881
A0A444WUR2	Aconitate hydratase OS=Arachis hypogaea OX=3818 GN=Ahy_Scaffold1g107159 PE=3 SV=1 - [A0A444WUR2_ARAHY]	4.75	2	1	2	4	1.97	1	1	2.79	1	1				1.97	1	1	1.97	1	1				610	66.3999	5.97314
A0A444XZJ2	Uncharacterized protein OS=Arachis hypogaea OX=3818 GN=Ahy_B08g090129 PE=4 SV=1 - [A0A444XZJ2_ARAHY]	4.7	1	1	1	2	4.7	1	1	4.7	1	1													149	16.9406	9.0415
A0A444YV66	Uncharacterized protein OS=Arachis hypogaea OX=3818 GN=Ahy_B06g085640 PE=3 SV=1 - [A0A444YV66_ARAHY]	4.64	4	1	1	2				4.64	1	1							4.64	1	1				453	49.9818	6.85889
A0A444WWE9	Uncharacterized protein OS=Arachis hypogaea OX=3818 GN=Ahy_B10g100395 PE=4 SV=1 - [A0A444WWE9_ARAHY]	4.6	3	1	1	1	4.6	1	1																761	86.2941	7.79639
A0A444ZK05	Uncharacterized protein OS=Arachis hypogaea OX=3818 GN=Ahy_B04g071086 PE=4 SV=1 - [A0A444ZK05_ARAHY]	4.59	1	1	1	1	4.59	1	1																741	85.1221	8.23584
A0A445E2H8	Uncharacterized protein OS=Arachis hypogaea OX=3818 GN=Ahy_A03g016189 PE=3 SV=1 - [A0A445E2H8_ARAHY]	4.49	4	1	2	7	1.44	1	1	1.44	1	1	4.49	2	2	1.44	1	1	1.44	1	1	1.44	1	1	624	68.4161	6.1001
A0A445E0R4	Uncharacterized protein OS=Arachis hypogaea OX=3818 GN=Ahy_A03g015572 PE=4 SV=1 - [A0A445E0R4_ARAHY]	4.48	1	1	1	1										4.48	1	1							446	51.3384	6.12549
A0A445DLN7	Uncharacterized protein OS=Arachis hypogaea OX=3818 GN=Ahy_A03g010220 PE=4 SV=1 - [A0A445DLN7_ARAHY]	4.47	3	1	1	1				4.47	1	1													760	81.4175	5.021
A0A444XC39	Uncharacterized protein OS=Arachis hypogaea OX=3818 GN=Ahy_B09g094710 PE=3 SV=1 - [A0A444XC39_ARAHY]	4.46	2	1	1	4	4.46	1	1	4.46	1	1	4.46	1	1							4.46	1	1	224	25.787	7.43018
A0A445C767	Uncharacterized protein OS=Arachis hypogaea OX=3818 GN=Ahy_A07g032526 PE=4 SV=1 - [A0A445C767_ARAHY]	4.46	1	1	1	5							4.46	1	3	4.46	1	1	4.46	1	1				740	82.4415	5.8208
A0A444ZX92	Uncharacterized protein OS=Arachis hypogaea OX=3818 GN=Ahy_B03g063470 PE=3 SV=1 - [A0A444ZX92_ARAHY]	4.39	2	1	1	1	4.39	1	1																478	51.9655	8.19189
A0A445BE39	Uncharacterized protein OS=Arachis hypogaea OX=3818 GN=Ahy_A09g041885 PE=4 SV=1 - [A0A445BE39_ARAHY]	4.36	2	1	1	1	4.36	1	1																803	91.9451	6.63916
A0A444XRI9	Uncharacterized protein OS=Arachis hypogaea OX=3818 GN=Ahy_B09g098559 PE=4 SV=1 - [A0A444XRI9_ARAHY]	4.35	1	1	1	1				4.35	1	1													506	55.5551	5.75732
A0A445BQ71	Coatomer subunit beta' OS=Arachis hypogaea OX=3818 GN=Ahy_A09g046574 PE=3 SV=1 - [A0A445BQ71_ARAHY]	4.29	3	2	2	2				1.43	1	1	2.86	1	1										910	102.901	5.12256
A0A445E687	Uncharacterized protein OS=Arachis hypogaea OX=3818 GN=Ahy_A02g005277 PE=4 SV=1 - [A0A445E687_ARAHY]	4.19	2	1	1	2							4.19	1	1	4.19	1	1							525	56.2702	6.84424
A0A444YRZ7	Cytochrome b-c1 complex subunit Rieske, mitochondrial OS=Arachis hypogaea OX=3818 GN=Ahy_B06g084479 PE=4 SV=1 - [A0A444YRZ7_ARAHY]	4.1	6	1	1	1							4.1	1	1										268	29.5884	9.02686
A0A445ASK5	Uncharacterized protein OS=Arachis hypogaea OX=3818 GN=Ahy_B01g053801 PE=4 SV=1 - [A0A445ASK5_ARAHY]	4.09	2	1	1	1										4.09	1	1							782	88.5814	7.35693
A0A445A4M9	Uncharacterized protein OS=Arachis hypogaea OX=3818 GN=Ahy_B03g066679 PE=4 SV=1 - [A0A445A4M9_ARAHY]	4.04	2	1	1	1	4.04	1	1																594	68.4515	9.01221
A0A445AL07	Uncharacterized protein OS=Arachis hypogaea OX=3818 GN=Ahy_B02g061460 PE=4 SV=1 - [A0A445AL07_ARAHY]	4	1	1	1	1										4	1	1							300	34.4101	8.60205
A0A445BTX1	Uncharacterized protein OS=Arachis hypogaea OX=3818 GN=Ahy_A08g038610 PE=4 SV=1 - [A0A445BTX1_ARAHY]	4	1	1	1	1													4	1	1				275	31.9558	9.84717
A0A445DP15	Uncharacterized protein OS=Arachis hypogaea OX=3818 GN=Ahy_A03g010933 PE=4 SV=1 - [A0A445DP15_ARAHY]	3.99	2	1	1	1																3.99	1	1	626	69.4228	7.1958
A0A445AAX8	Serine/threonine-protein phosphatase OS=Arachis hypogaea OX=3818 GN=Ahy_B03g061731 PE=3 SV=1 - [A0A445AAX8_ARAHY]	3.86	8	1	1	1													3.86	1	1				311	35.5513	5.41455
A0A444WTV9	Uncharacterized protein OS=Arachis hypogaea OX=3818 GN=Ahy_Scaffold1g106969 PE=3 SV=1 - [A0A444WTV9_ARAHY]	3.83	3	1	1	1													3.83	1	1				313	34.4165	5.52881
A0A445B5U9	Uncharacterized protein OS=Arachis hypogaea OX=3818 GN=Ahy_A10g048781 PE=4 SV=1 - [A0A445B5U9_ARAHY]	3.79	1	1	1	1																3.79	1	1	977	104.763	6.20166
A0A444WYS6	Uncharacterized protein OS=Arachis hypogaea OX=3818 GN=Ahy_B10g101109 PE=4 SV=1 - [A0A444WYS6_ARAHY]	3.72	1	1	1	1							3.72	1	1										592	66.9877	8.60205
A0A445DKN3	Uncharacterized protein OS=Arachis hypogaea OX=3818 GN=Ahy_A04g021513 PE=3 SV=1 - [A0A445DKN3_ARAHY]	3.66	1	1	1	1							3.66	1	1										655	75.0629	7.78174
A0A445D9V2	Uncharacterized protein OS=Arachis hypogaea OX=3818 GN=Ahy_A04g017067 PE=4 SV=1 - [A0A445D9V2_ARAHY]	3.65	2	1	1	1	3.65	1	1																301	33.954	7.1665
A0A445CDC8	Uncharacterized protein OS=Arachis hypogaea OX=3818 GN=Ahy_A07g035114 PE=4 SV=1 - [A0A445CDC8_ARAHY]	3.65	1	1	1	4	3.65	1	1	3.65	1	1	3.65	1	1							3.65	1	1	274	30.5088	7.63525
A0A444YT06	Uncharacterized protein OS=Arachis hypogaea OX=3818 GN=Ahy_B06g084913 PE=4 SV=1 - [A0A444YT06_ARAHY]	3.65	4	1	1	1																3.65	1	1	520	59.7645	8.86572
A0A444WU52	Uncharacterized protein OS=Arachis hypogaea OX=3818 GN=Ahy_Scaffold1g106999 PE=4 SV=1 - [A0A444WU52_ARAHY]	3.62	1	1	1	1													3.62	1	1				276	29.3544	9.12939
A0A445DCW3	Uncharacterized protein OS=Arachis hypogaea OX=3818 GN=Ahy_A04g018082 PE=4 SV=1 - [A0A445DCW3_ARAHY]	3.57	1	1	1	1							3.57	1	1										532	61.7364	7.89893
A0A445A5F9	Uncharacterized protein OS=Arachis hypogaea OX=3818 GN=Ahy_B03g067018 PE=4 SV=1 - [A0A445A5F9_ARAHY]	3.57	2	1	1	1										3.57	1	1							280	31.6475	9.31982
A0A444ZYW5	Uncharacterized protein OS=Arachis hypogaea OX=3818 GN=Ahy_B03g064187 PE=3 SV=1 - [A0A444ZYW5_ARAHY]	3.53	1	1	1	5	3.53	1	1	3.53	1	1	3.53	1	1				3.53	1	1	3.53	1	1	368	39.7506	7.53271
A0A444YGB5	Uncharacterized protein OS=Arachis hypogaea OX=3818 GN=Ahy_B06g079817 PE=4 SV=1 - [A0A444YGB5_ARAHY]	3.49	1	1	1	1																3.49	1	1	315	33.5695	4.85596
A0A445CM63	Uncharacterized protein OS=Arachis hypogaea OX=3818 GN=Ahy_A06g026955 PE=4 SV=1 - [A0A445CM63_ARAHY]	3.48	1	1	1	1										3.48	1	1							287	34.191	8.51416
A0A445BS04	Uncharacterized protein OS=Arachis hypogaea OX=3818 GN=Ahy_A08g037862 PE=3 SV=1 - [A0A445BS04_ARAHY]	3.34	3	1	1	1													3.34	1	1				389	42.7763	6.55127
A0A444Y5N4	Uncharacterized protein OS=Arachis hypogaea OX=3818 GN=Ahy_B08g093192 PE=4 SV=1 - [A0A444Y5N4_ARAHY]	3.33	1	1	1	1										3.33	1	1							811	87.9863	8.68994
A0A444XUG9	Uncharacterized protein OS=Arachis hypogaea OX=3818 GN=Ahy_B09g099680 PE=4 SV=1 - [A0A444XUG9_ARAHY]	3.31	1	1	1	3				3.31	1	1				3.31	1	2							1056	120.455	6.45557
A0A444ZSS9	Cellulose synthase OS=Arachis hypogaea OX=3818 GN=Ahy_B03g062024 PE=3 SV=1 - [A0A444ZSS9_ARAHY]	3.27	2	1	1	3	3.27	1	3																1041	118.661	7.40088
A0A444YNT7	Uncharacterized protein OS=Arachis hypogaea OX=3818 GN=Ahy_B06g082569 PE=4 SV=1 - [A0A444YNT7_ARAHY]	3.24	5	1	1	2							3.24	1	1							3.24	1	1	524	58.4696	5.36377
A0A445D6Z7	Uncharacterized protein OS=Arachis hypogaea OX=3818 GN=Ahy_A05g024643 PE=4 SV=1 - [A0A445D6Z7_ARAHY]	3.24	2	1	1	1													3.24	1	1				247	27.7609	6.45557
A0A444ZYM1	Uncharacterized protein OS=Arachis hypogaea OX=3818 GN=Ahy_B03g064094 PE=3 SV=1 - [A0A444ZYM1_ARAHY]	3.23	2	1	1	2	3.23	1	2																990	107.356	6.56592
A0A444YHA2	Uncharacterized protein OS=Arachis hypogaea OX=3818 GN=Ahy_B06g080163 PE=4 SV=1 - [A0A444YHA2_ARAHY]	3.17	1	1	1	1							3.17	1	1										725	81.0044	7.95752
A0A445BU00	Uncharacterized protein OS=Arachis hypogaea OX=3818 GN=Ahy_A08g038549 PE=4 SV=1 - [A0A445BU00_ARAHY]	3.16	2	1	1	1	3.16	1	1																538	61.167	8.89502
A0A445AKU5	Uncharacterized protein OS=Arachis hypogaea OX=3818 GN=Ahy_B02g061399 PE=4 SV=1 - [A0A445AKU5_ARAHY]	2.98	1	1	1	1	2.98	1	1																504	57.9818	5.68115
A0A444WX07	Uncharacterized protein OS=Arachis hypogaea OX=3818 GN=Ahy_B10g100568 PE=4 SV=1 - [A0A444WX07_ARAHY]	2.96	2	1	1	1	2.96	1	1																541	59.4539	5.30029
A0A444XCH5	Uncharacterized protein OS=Arachis hypogaea OX=3818 GN=Ahy_B09g094949 PE=4 SV=1 - [A0A444XCH5_ARAHY]	2.91	2	1	1	1																2.91	1	1	446	50.7447	7.69385
A0A444Z6U5	Uncharacterized protein OS=Arachis hypogaea OX=3818 GN=Ahy_B05g078323 PE=4 SV=1 - [A0A444Z6U5_ARAHY]	2.86	2	1	1	1	2.86	1	1																664	72.0729	9.26123
A0A445DWL9	Uncharacterized protein OS=Arachis hypogaea OX=3818 GN=Ahy_A03g013984 PE=3 SV=1 - [A0A445DWL9_ARAHY]	2.85	4	1	1	3	2.85	1	1	2.85	1	1	2.85	1	1										351	40.4924	6.31592
A0A445BAA5	Uncharacterized protein OS=Arachis hypogaea OX=3818 GN=Ahy_A10g050741 PE=4 SV=1 - [A0A445BAA5_ARAHY]	2.82	1	1	1	1													2.82	1	1				426	47.7297	7.78174
A0A445E5D0	Uncharacterized protein OS=Arachis hypogaea OX=3818 GN=Ahy_A03g017009 PE=3 SV=1 - [A0A445E5D0_ARAHY]	2.73	7	1	1	2	2.73	1	1	2.73	1	1													256	29.5684	8.88037
A0A445A5V2	Aconitate hydratase OS=Arachis hypogaea OX=3818 GN=Ahy_B03g067131 PE=3 SV=1 - [A0A445A5V2_ARAHY]	2.64	7	1	2	4	1.22	1	1				1.42	1	1	1.22	1	1	1.22	1	1				986	107.705	8.20654
A0A445EA56	Uncharacterized protein OS=Arachis hypogaea OX=3818 GN=Ahy_A02g006622 PE=4 SV=1 - [A0A445EA56_ARAHY]	2.63	1	1	1	1	2.63	1	1																952	107.965	6.11279
A0A444WPD2	Uncharacterized protein OS=Arachis hypogaea OX=3818 GN=Ahy_Scaffold6g108115 PE=4 SV=1 - [A0A444WPD2_ARAHY]	2.62	2	1	1	2							2.62	1	2										992	113.994	5.46533
A0A444XXZ8	Uncharacterized protein OS=Arachis hypogaea OX=3818 GN=Ahy_B08g089467 PE=4 SV=1 - [A0A444XXZ8_ARAHY]	2.59	1	1	1	1	2.59	1	1																580	64.41	5.0083
A0A445B079	Uncharacterized protein OS=Arachis hypogaea OX=3818 GN=Ahy_B01g057081 PE=4 SV=1 - [A0A445B079_ARAHY]	2.55	2	1	1	1				2.55	1	1													588	65.9349	6.16357
A0A445ELA8	Uncharacterized protein OS=Arachis hypogaea OX=3818 GN=Ahy_A01g000835 PE=4 SV=1 - [A0A445ELA8_ARAHY]	2.45	1	1	1	3	2.45	1	1	2.45	1	1	2.45	1	1										490	51.4331	6.94678
A0A445DXV8	Malic enzyme OS=Arachis hypogaea OX=3818 GN=Ahy_A03g014492 PE=3 SV=1 - [A0A445DXV8_ARAHY]	2.38	3	1	1	1							2.38	1	1										629	70.426	8.51416
A0A444XJK5	Uncharacterized protein OS=Arachis hypogaea OX=3818 GN=Ahy_B09g096277 PE=4 SV=1 - [A0A444XJK5_ARAHY]	2.37	3	1	1	11	2.37	1	1	2.37	1	2	2.37	1	1	2.37	1	2	2.37	1	2	2.37	1	3	295	32.8223	5.13525
A0A445BWA3	Uncharacterized protein OS=Arachis hypogaea OX=3818 GN=Ahy_A08g039277 PE=4 SV=1 - [A0A445BWA3_ARAHY]	2.31	2	1	1	1													2.31	1	1				389	44.1046	7.32764
A0A444YDJ2	Uncharacterized protein OS=Arachis hypogaea OX=3818 GN=Ahy_B07g088044 PE=4 SV=1 - [A0A444YDJ2_ARAHY]	2.28	2	1	1	2				2.28	1	1							2.28	1	1				526	58.8068	6.81494
A0A445DQX8	Uncharacterized protein OS=Arachis hypogaea OX=3818 GN=Ahy_A03g011514 PE=4 SV=1 - [A0A445DQX8_ARAHY]	2.22	2	1	1	1							2.22	1	1										405	44.1685	9.5249
A0A445EKZ5	Uncharacterized protein OS=Arachis hypogaea OX=3818 GN=Ahy_A01g000736 PE=4 SV=1 - [A0A445EKZ5_ARAHY]	2.09	2	1	1	1				2.09	1	1													383	43.8063	8.98291
A0A445E6W9	Uncharacterized protein OS=Arachis hypogaea OX=3818 GN=Ahy_A02g005400 PE=4 SV=1 - [A0A445E6W9_ARAHY]	2.03	2	1	1	1										2.03	1	1							738	79.6387	7.66455
A0A444X836	Uncharacterized protein OS=Arachis hypogaea OX=3818 GN=Ahy_B10g105481 PE=4 SV=1 - [A0A444X836_ARAHY]	1.99	2	1	1	1										1.99	1	1							1258	136.886	8.35303
A0A445BRB8	Beta-galactosidase OS=Arachis hypogaea OX=3818 GN=Ahy_A08g037573 PE=3 SV=1 - [A0A445BRB8_ARAHY]	1.86	2	1	1	1																1.86	1	1	753	83.8785	8.04541
A0A444Y454	Uncharacterized protein OS=Arachis hypogaea OX=3818 GN=Ahy_B08g092608 PE=4 SV=1 - [A0A444Y454_ARAHY]	1.83	2	1	1	1										1.83	1	1							654	73.7698	8.52881
A0A444YVN4	Uncharacterized protein OS=Arachis hypogaea OX=3818 GN=Ahy_B06g085793 PE=4 SV=1 - [A0A444YVN4_ARAHY]	1.8	3	1	1	1				1.8	1	1													832	90.6984	5.74463
A0A444XD12	Uncharacterized protein OS=Arachis hypogaea OX=3818 GN=Ahy_B09g095116 PE=4 SV=1 - [A0A444XD12_ARAHY]	1.67	1	1	1	1										1.67	1	1							540	62.5071	7.47412
A0A444XA71	Uncharacterized protein OS=Arachis hypogaea OX=3818 GN=Ahy_B10g106254 PE=4 SV=1 - [A0A444XA71_ARAHY]	1.47	2	1	1	1	1.47	1	1																1634	179.909	5.98584
A0A445EKT9	Uncharacterized protein OS=Arachis hypogaea OX=3818 GN=Ahy_A01g000555 PE=4 SV=1 - [A0A445EKT9_ARAHY]	1.45	1	1	1	1							1.45	1	1										2543	274.108	7.45947
A0A444X3L0	Clathrin heavy chain OS=Arachis hypogaea OX=3818 GN=Ahy_B10g103140 PE=3 SV=1 - [A0A444X3L0_ARAHY]	1.23	5	2	2	3	0.76	1	1	0.47	1	1	0.76	1	1										1703	193.252	5.43994
A0A444WV02	Uncharacterized protein OS=Arachis hypogaea OX=3818 GN=Ahy_Scaffold1g107255 PE=3 SV=1 - [A0A444WV02_ARAHY]	1.02	1	1	1	1							1.02	1	1										1270	144.056	6.7417
A0A445AFR1	Uncharacterized protein OS=Arachis hypogaea OX=3818 GN=Ahy_B02g058943 PE=4 SV=1 - [A0A445AFR1_ARAHY]	0.89	2	1	1	2							0.89	1	1							0.89	1	1	785	89.7992	8.5874
A0A444XXI9	Uncharacterized protein OS=Arachis hypogaea OX=3818 GN=Ahy_B08g089088 PE=3 SV=1 - [A0A444XXI9_ARAHY]	0.81	5	1	1	1	0.81	1	1																982	107.46	7.91357
A0A445E923	Uncharacterized protein OS=Arachis hypogaea OX=3818 GN=Ahy_A02g006164 PE=3 SV=1 - [A0A445E923_ARAHY]	0.62	1	1	1	1				0.62	1	1													3082	352.383	6.22705
A0A444YLS4	Uncharacterized protein OS=Arachis hypogaea OX=3818 GN=Ahy_B06g081682 PE=4 SV=1 - [A0A444YLS4_ARAHY]	0.59	2	1	1	1	0.59	1	1																1348	148.64	6.84424
A0A445DUR7	Uncharacterized protein OS=Arachis hypogaea OX=3818 GN=Ahy_A03g013134 PE=4 SV=1 - [A0A445DUR7_ARAHY]	0.43	1	1	1	1	0.43	1	1																1872	205.877	6.31592
Q6PSU2	Conglutin-7 OS=Arachis hypogaea OX=3818 PE=1 SV=2 - [CONG7_ARAHY]	84.88	1	7	21	695	73.26	16	114	79.07	19	120	80.23	17	132	79.07	17	109	73.84	15	112	69.77	15	108	172	20.1016	6.34131
A0A445BYI5	Uncharacterized protein OS=Arachis hypogaea OX=3818 GN=Ahy_A08g040012 PE=4 SV=1 - [A0A445BYI5_ARAHY]	83.75	1	7	21	662	83.13	15	102	83.75	18	115	78.75	17	125	83.75	18	110	78.13	16	112	68.13	15	98	160	18.7459	6.32861
Q647G9	Conglutin OS=Arachis hypogaea OX=3818 PE=1 SV=1 - [CONG_ARAHY]	80.69	3	20	20	692	77.93	16	129	78.62	18	123	78.62	18	127	75.86	15	106	75.86	16	101	78.62	17	106	145	16.909	6.52197
Q6IWG5	Glycinin (Fragment) OS=Arachis hypogaea OX=3818 PE=2 SV=1 - [Q6IWG5_ARAHY]	80.2	2	3	44	4816	79.61	38	788	78.82	40	804	79.61	39	819	79.41	37	790	79.41	38	791	80.2	40	824	510	58.0256	5.59229
Q6T2T4	Storage protein OS=Arachis hypogaea OX=3818 PE=2 SV=1 - [Q6T2T4_ARAHY]	79.1	1	18	44	3660	73.32	37	592	74.44	37	593	71.27	37	631	68.66	33	614	68.84	35	621	71.08	35	609	536	61.4613	5.71924
E5G077	Ara h 3 allergen OS=Arachis hypogaea OX=3818 GN=ara h 3 PE=3 SV=1 - [E5G077_ARAHY]	78.32	1	2	43	4647	71.88	35	753	71.68	38	781	78.32	38	792	71.68	34	765	71.68	35	761	78.32	39	795	512	58.2697	5.59229
A0A445CPR0	Uncharacterized protein OS=Arachis hypogaea OX=3818 GN=Ahy_A06g027730 PE=3 SV=1 - [A0A445CPR0_ARAHY]	78.3	1	6	48	4628	75.85	42	742	76.6	36	745	72.45	39	818	73.4	39	758	75.47	38	772	75.28	40	793	530	60.4818	5.5542
A0A445CPR7	Uncharacterized protein OS=Arachis hypogaea OX=3818 GN=Ahy_A06g027766 PE=3 SV=1 - [A0A445CPR7_ARAHY]	77.84	1	1	49	4902	76.14	43	773	76.89	39	804	71.59	39	864	73.11	41	806	75.76	42	813	74.24	41	842	528	60.1967	5.5542
Q9FZ11	Gly1 OS=Arachis hypogaea OX=3818 GN=Gly1 PE=2 SV=1 - [Q9FZ11_ARAHY]	77.69	1	1	48	4814	69.75	41	753	70.51	38	788	71.46	39	851	66.73	40	796	69.38	41	800	67.86	40	826	529	60.4118	5.64307
A0A444XWG6	Glyceraldehyde-3-phosphate dehydrogenase OS=Arachis hypogaea OX=3818 GN=Ahy_B08g088981 PE=3 SV=1 - [A0A444XWG6_ARAHY]	77.08	6	1	20	212	67.86	16	44	72.62	17	38	68.15	18	49	52.98	14	27	59.82	14	34	44.35	12	20	336	36.51	7.54736
A0A445DWQ9	Glyceraldehyde-3-phosphate dehydrogenase OS=Arachis hypogaea OX=3818 GN=Ahy_A03g014022 PE=3 SV=1 - [A0A445DWQ9_ARAHY]	77.08	6	1	20	207	67.86	16	42	72.62	17	37	68.15	18	47	52.98	14	26	59.82	14	35	44.35	12	20	336	36.5241	7.54736
Q6PSU3	Conarachin (Fragment) OS=Arachis hypogaea OX=3818 PE=4 SV=1 - [Q6PSU3_ARAHY]	76.9	4	16	72	3059	73.28	63	530	71.72	59	510	71.21	57	532	65.69	52	490	71.55	55	480	68.62	53	517	580	66.5344	7.1665
A0A444XQT1	Uncharacterized protein OS=Arachis hypogaea OX=3818 GN=Ahy_B09g098228 PE=4 SV=1 - [A0A444XQT1_ARAHY]	73.86	2	16	16	79	58.51	12	17	43.57	10	15	46.06	10	18	43.57	9	11	33.61	7	10	34.44	7	8	241	27.5254	5.45264
B5TYU1	Arachin Arah3 isoform OS=Arachis hypogaea OX=3818 PE=1 SV=1 - [B5TYU1_ARAHY]	73.58	1	1	43	4285	70.57	34	660	69.81	33	700	69.81	35	753	65.47	33	705	68.68	35	721	70.75	38	746	530	60.5868	5.5542
Q6PSU4	Conarachin (Fragment) OS=Arachis hypogaea OX=3818 PE=2 SV=1 - [Q6PSU4_ARAHY]	72.43	2	5	41	2472	66.12	35	421	69.86	35	407	65.65	34	441	67.29	34	401	66.12	31	387	64.49	32	415	428	48.0653	5.59229
A0A445CPS9	Uncharacterized protein OS=Arachis hypogaea OX=3818 GN=Ahy_A06g027767 PE=3 SV=1 - [A0A445CPS9_ARAHY]	71.65	1	7	22	969	70.11	21	144	60.66	19	166	70.11	20	151	71.43	20	177	52.97	17	160	53.19	18	171	455	51.1442	5.46533
A0A445DIT9	Uncharacterized protein OS=Arachis hypogaea OX=3818 GN=Ahy_A04g020925 PE=4 SV=1 - [A0A445DIT9_ARAHY]	69.27	2	2	11	50	32.29	5	7	57.29	9	11	49.48	7	9	38.54	7	9	45.83	7	10	29.69	4	4	192	21.7326	9.40771
A0A445AEY9	Uncharacterized protein OS=Arachis hypogaea OX=3818 GN=Ahy_B02g058604 PE=3 SV=1 - [A0A445AEY9_ARAHY]	69.03	2	9	42	1455	66.94	36	204	57.74	34	236	67.74	35	266	59.84	33	244	67.9	36	256	58.71	30	249	620	71.5884	6.18896
Q647H1	Conarachin OS=Arachis hypogaea OX=3818 PE=2 SV=1 - [Q647H1_ARAHY]	67.52	1	18	51	1412	65.26	41	208	54.38	35	228	66.16	38	257	61.78	36	230	64.95	40	249	59.37	31	240	662	75.8871	5.40186
A0A445BXW2	Uncharacterized protein OS=Arachis hypogaea OX=3818 GN=Ahy_A08g040016 PE=4 SV=1 - [A0A445BXW2_ARAHY]	67.07	2	4	12	135	54.27	8	19	62.8	11	23	59.15	9	21	60.98	11	29	51.22	8	21	56.71	9	22	164	19.3263	7.59131
A0A444YLS7	Uncharacterized protein OS=Arachis hypogaea OX=3818 GN=Ahy_B06g081746 PE=3 SV=1 - [A0A444YLS7_ARAHY]	66.32	1	9	20	402	63.22	18	82	47.93	16	65	63.22	18	78	50.83	17	59	48.55	17	56	55.37	17	62	484	54.5207	5.59229
A7LB60	Steroleosin-A OS=Arachis hypogaea OX=3818 GN=STO-A PE=2 SV=1 - [A7LB60_ARAHY]	65.62	2	5	18	156	53.3	15	28	52.44	15	27	50.43	15	33	48.42	14	25	52.44	15	29	38.68	11	14	349	38.6671	6.93213
A0A445BCY2	Elongation factor 1-alpha OS=Arachis hypogaea OX=3818 GN=Ahy_A09g041496 PE=3 SV=1 - [A0A445BCY2_ARAHY]	65.32	5	19	19	139	43.85	14	19	50.78	15	25	59.51	17	27	43.18	13	25	50.78	15	27	39.6	12	16	447	49.2467	9.0708
A0A444Y5I1	Uncharacterized protein OS=Arachis hypogaea OX=3818 GN=Ahy_B08g093176 PE=4 SV=1 - [A0A444Y5I1_ARAHY]	65.24	3	4	12	153	54.27	9	25	60.98	11	26	59.15	10	30	59.15	11	26	49.39	8	22	54.88	9	24	164	19.3543	7.89893
A0A0F7GF62	Annexin OS=Arachis hypogaea OX=3818 GN=AnnAh6 PE=2 SV=1 - [A0A0F7GF62_ARAHY]	63.81	5	2	26	238	60.95	24	41	61.59	21	42	63.49	24	40	61.27	21	39	61.59	21	48	58.41	18	28	315	36.1119	8.51416
F6KLJ6	Annexin OS=Arachis hypogaea var. vulgaris OX=925390 PE=2 SV=1 - [F6KLJ6_ARAHY]	63.81	5	2	26	244	60.95	24	43	61.59	21	41	63.49	24	45	61.27	21	39	61.59	21	48	58.41	18	28	315	36.1309	8.29443
O82580	Glycinin (Fragment) OS=Arachis hypogaea OX=3818 GN=Arah3 PE=2 SV=1 - [O82580_ARAHY]	63.71	1	6	31	2617	57.4	24	383	59.76	23	422	53.65	24	450	58.97	25	439	50.89	24	454	54.04	25	469	507	58.3147	5.93506
A0A2R9ZPY0	Arachin Ahy-2 OS=Arachis hypogaea OX=3818 GN=Ahy_B06g081745 PE=4 SV=1 - [A0A2R9ZPY0_ARAHY]	63.7	1	22	24	410	56.74	17	69	46.74	17	62	61.52	20	70	63.48	21	69	51.52	18	66	63.48	22	74	460	52.311	6.87354
A0A444ZQ84	Uncharacterized protein OS=Arachis hypogaea OX=3818 GN=Ahy_A04g017726 PE=4 SV=1 - [A0A444ZQ84_ARAHY]	63.41	2	10	12	76	47.46	9	13	49.28	9	12	57.25	10	14	52.9	9	12	63.41	12	17	32.97	7	8	276	29.6294	8.22119
A0A444ZYJ8	Uncharacterized protein OS=Arachis hypogaea OX=3818 GN=Ahy_B03g063987 PE=3 SV=1 - [A0A444ZYJ8_ARAHY]	63.04	1	4	17	145	46.42	13	24	51.86	14	27	51.86	14	30	51.86	14	25	57.88	15	27	31.81	9	12	349	38.6872	7.1958
A0A444ZDI4	Uncharacterized protein OS=Arachis hypogaea OX=3818 GN=Ahy_B04g069768 PE=4 SV=1 - [A0A444ZDI4_ARAHY]	63.02	2	1	10	47	29.17	5	7	51.04	8	10	49.48	7	9	35.42	6	8	42.71	6	9	29.69	4	4	192	21.6466	9.49561
A1DZF0	Arachin 6 OS=Arachis hypogaea OX=3818 PE=2 SV=1 - [A1DZF0_ARAHY]	61.44	3	2	33	3640	55.01	24	538	61.06	29	586	58.98	28	654	54.44	26	610	57.28	28	624	56.52	29	628	529	60.3387	5.5415
A0A444YGS2	Uncharacterized protein OS=Arachis hypogaea OX=3818 GN=Ahy_B06g079954 PE=4 SV=1 - [A0A444YGS2_ARAHY]	61.37	4	10	31	663	57.73	28	125	56.22	26	116	57.51	28	135	56.22	24	98	52.79	23	97	53	24	92	466	52.9856	6.60986
A0A444Y8T2	Lipoxygenase OS=Arachis hypogaea OX=3818 GN=Ahy_B08g094357 PE=3 SV=1 - [A0A444Y8T2_ARAHY]	61.07	38	7	40	242	46.23	29	39	40.79	27	42	49.36	33	54	47.05	29	41	44.26	27	40	35.23	22	26	863	97.4578	5.57959
A0A445BUX1	Lipoxygenase OS=Arachis hypogaea OX=3818 GN=Ahy_A08g038998 PE=3 SV=1 - [A0A445BUX1_ARAHY]	60.95	37	6	39	235	48.78	31	42	40.21	26	40	45.89	30	51	46.58	29	40	40.9	25	37	32.1	21	25	863	97.5228	5.66846
A0A445C8P5	Aminopeptidase OS=Arachis hypogaea OX=3818 GN=Ahy_A07g033251 PE=3 SV=1 - [A0A445C8P5_ARAHY]	60.66	4	13	40	285	55.07	37	54	49.37	31	46	48.69	32	46	49.94	33	49	50.63	31	58	42.53	26	32	877	98.7393	5.42725
A0A445DQZ7	Uncharacterized protein OS=Arachis hypogaea OX=3818 GN=Ahy_A03g011527 PE=3 SV=1 - [A0A445DQZ7_ARAHY]	60.39	16	2	8	38	50.65	6	8	46.75	6	7	27.92	4	7	44.81	6	6	46.75	6	6	22.08	3	4	154	17.5769	6.06201
A0A444YD22	Uncharacterized protein OS=Arachis hypogaea OX=3818 GN=Ahy_A07g032017 PE=3 SV=1 - [A0A444YD22_ARAHY]	60	7	4	9	40	33.75	5	6	38.13	7	9	40.63	5	6	28.75	5	6	50	7	9	21.25	3	4	160	18.1914	6.60986
A0A445BA28	Uncharacterized protein OS=Arachis hypogaea OX=3818 GN=Ahy_A10g050664 PE=3 SV=1 - [A0A445BA28_ARAHY]	59.07	3	10	10	42	37.21	6	6	40	7	8	41.86	7	7	31.63	6	8	35.35	7	9	21.86	4	4	215	24.88	5.70654
B4UW88	Heat shock protein 1 (Fragment) OS=Arachis hypogaea OX=3818 PE=2 SV=1 - [B4UW88_ARAHY]	58.96	7	5	6	24	27.61	4	4	49.25	4	6	27.61	3	4	32.84	4	5	36.57	2	3	20.15	2	2	134	15.2736	5.64307
A0A444X591	Uncharacterized protein OS=Arachis hypogaea OX=3818 GN=Ahy_B10g104352 PE=3 SV=1 - [A0A444X591_ARAHY]	58.62	12	5	14	74	53.05	13	18	29.71	9	9	43.5	11	13	45.09	11	15	42.44	10	12	23.87	6	7	377	41.6569	5.49072
A0A445CG11	Annexin OS=Arachis hypogaea OX=3818 GN=Ahy_A07g036384 PE=3 SV=1 - [A0A445CG11_ARAHY]	58.54	8	1	18	74	42.09	13	17	41.77	11	15	33.86	11	14	40.51	12	14	22.47	7	11	11.08	3	3	316	36.0499	7.1665
A0A445CDS5	Annexin OS=Arachis hypogaea OX=3818 GN=Ahy_A07g035392 PE=3 SV=1 - [A0A445CDS5_ARAHY]	58.54	7	1	18	77	42.09	13	17	45.57	12	16	37.66	12	15	40.51	12	14	26.27	8	12	11.08	3	3	316	36.0879	7.2251
B4UW51	Class II small heat shock protein Le-HSP17.6 (Fragment) OS=Arachis hypogaea OX=3818 PE=2 SV=1 - [B4UW51_ARAHY]	58.14	4	5	5	10	20.93	1	1	19.38	2	2	7.75	1	1	24.03	2	2	17.83	2	2	24.03	2	2	129	14.4506	8.93896
A0A445BUD2	Aminopeptidase OS=Arachis hypogaea OX=3818 GN=Ahy_A08g038721 PE=3 SV=1 - [A0A445BUD2_ARAHY]	57.99	4	10	37	236	48.63	31	42	45.09	29	41	45.66	29	39	46.69	30	41	41.89	26	46	36.76	23	27	876	98.6353	5.45264
A0A445CNJ4	Uncharacterized protein OS=Arachis hypogaea OX=3818 GN=Ahy_A06g027410 PE=4 SV=1 - [A0A445CNJ4_ARAHY]	56.64	1	12	13	63	49.65	10	15	41.96	9	11	40.56	9	15	35.66	7	8	41.26	8	11	11.89	3	3	286	31.1637	6.63916
A0A445AWA2	Uncharacterized protein OS=Arachis hypogaea OX=3818 GN=Ahy_B01g055454 PE=4 SV=1 - [A0A445AWA2_ARAHY]	55.59	5	3	16	590	53.29	15	100	53.29	15	95	55.59	15	117	37.83	12	94	50.99	13	97	50.99	12	87	304	33.0171	5.89697
A0A445B3G3	Uncharacterized protein OS=Arachis hypogaea OX=3818 GN=Ahy_A10g047731 PE=4 SV=1 - [A0A445B3G3_ARAHY]	55.07	6	4	11	53	40.58	7	9	48.91	9	12	32.25	6	7	34.42	6	8	43.84	9	12	16.67	3	5	276	29.8213	8.60205
A0A445E5K1	Uncharacterized protein OS=Arachis hypogaea OX=3818 GN=Ahy_A02g004966 PE=4 SV=1 - [A0A445E5K1_ARAHY]	54.59	1	1	8	54	54.59	8	12	42.51	5	10	51.21	7	11	28.02	4	8	51.21	6	9	14.98	2	4	207	22.6274	6.40479
A0A444YLR8	Uncharacterized protein OS=Arachis hypogaea OX=3818 GN=Ahy_B06g081675 PE=3 SV=1 - [A0A444YLR8_ARAHY]	54.25	1	4	23	126	50.8	18	26	43.22	18	24	47.59	18	25	39.08	13	20	42.76	13	19	30.11	9	12	435	47.8163	5.50342
A0A444Y0J8	Phosphoglycerate kinase OS=Arachis hypogaea OX=3818 GN=Ahy_B08g090732 PE=3 SV=1 - [A0A444Y0J8_ARAHY]	54.21	4	17	17	94	45.79	14	21	40.19	13	17	36.68	13	15	37.62	12	18	30.61	10	13	23.36	7	10	428	45.2693	8.07471
A0A445CKJ3	Uncharacterized protein OS=Arachis hypogaea OX=3818 GN=Ahy_A06g026466 PE=4 SV=1 - [A0A445CKJ3_ARAHY]	54.03	1	7	28	546	47.84	24	112	46.53	23	93	45.22	24	113	42.78	21	76	41.65	20	75	40.34	20	77	533	59.7994	7.48877
E5G076	Ara h 1 allergen OS=Arachis hypogaea OX=3818 GN=ara h 1 PE=4 SV=1 - [E5G076_ARAHY]	53.47	1	5	50	2370	53.31	47	421	49.43	40	397	48.79	38	420	45.72	36	372	48.95	38	368	46.69	36	392	619	70.7443	6.63916
O20356	Ribulose bisphosphate carboxylase large chain (Fragment) OS=Arachis hypogaea OX=3818 GN=rbcL PE=3 SV=1 - [O20356_ARAHY]	51.4	29	19	19	117	26.67	12	19	44.52	16	23	46.02	17	25	29.25	13	20	39.14	13	19	21.72	10	11	465	51.4931	6.63916
A0A444YR78	Uncharacterized protein OS=Arachis hypogaea OX=3818 GN=Ahy_B06g084100 PE=3 SV=1 - [A0A444YR78_ARAHY]	51.31	4	22	26	100	29.71	13	16	29.97	16	19	38.09	18	22	30.63	16	18	32.98	16	18	14.66	6	7	764	84.3657	6.46826
A7LB59	Steroleosin-B OS=Arachis hypogaea OX=3818 GN=STO-B PE=2 SV=1 - [A7LB59_ARAHY]	51.27	3	16	16	105	45.61	14	20	40.79	13	19	43.06	13	20	33.71	10	15	41.93	13	17	40.23	12	14	353	39.5721	6.63916
A0A445EVT5	Uncharacterized protein OS=Arachis hypogaea OX=3818 GN=Ahy_A01g004342 PE=4 SV=1 - [A0A445EVT5_ARAHY]	51.26	1	4	8	69	34.87	6	13	37.39	6	12	26.05	5	11	34.03	5	12	39.5	5	9	28.57	5	12	238	27.5274	5.61768
A0A445E8H8	Uncharacterized protein OS=Arachis hypogaea OX=3818 GN=Ahy_A02g005847 PE=4 SV=1 - [A0A445E8H8_ARAHY]	51.21	1	3	9	60	51.21	8	12	42.51	7	12	51.21	8	12	35.75	5	9	51.21	7	10	22.71	3	5	207	22.6264	6.68311
A0A0A6ZDR9	Serine hydroxymethyltransferase OS=Arachis hypogaea OX=3818 PE=2 SV=1 - [A0A0A6ZDR9_ARAHY]	50.74	5	17	17	55	29.72	11	11	25.27	10	10	28.87	11	11	25.27	9	9	30.79	11	12	5.73	2	2	471	51.9773	7.28369
A0A444YJM4	Uncharacterized protein OS=Arachis hypogaea OX=3818 GN=Ahy_A03g010432 PE=3 SV=1 - [A0A444YJM4_ARAHY]	50.67	2	6	6	18	36.67	5	5	37.33	4	4	29.33	4	4	7.33	1	1	30	3	3	7.33	1	1	150	16.2857	10.8726
A0A445AUZ4	Ribulose bisphosphate carboxylase small chain OS=Arachis hypogaea OX=3818 GN=Ahy_B01g055073 PE=3 SV=1 - [A0A445AUZ4_ARAHY]	50.45	2	11	11	46	33.64	7	8	32.73	8	11	44.55	9	11	25.91	6	8	19.09	5	6	7.27	2	2	220	25.5215	8.98291
A0A445EEP4	Uncharacterized protein OS=Arachis hypogaea OX=3818 GN=Ahy_A02g008586 PE=4 SV=1 - [A0A445EEP4_ARAHY]	50.44	2	8	20	98	40.39	14	18	42.36	15	18	36.68	14	19	29.48	10	16	36.24	13	15	28.38	10	12	458	51.4164	6.32861
A0A444ZWW5	Uncharacterized protein OS=Arachis hypogaea OX=3818 GN=Ahy_B03g063189 PE=3 SV=1 - [A0A444ZWW5_ARAHY]	50.33	13	1	7	30	31.79	4	6	27.81	4	5	19.21	3	5	34.44	5	5	36.42	5	5	21.85	3	4	151	17.2298	6.59521
A0A445BRP0	Catalase OS=Arachis hypogaea OX=3818 GN=Ahy_A08g037744 PE=3 SV=1 - [A0A445BRP0_ARAHY]	50.1	2	16	19	117	45.21	17	22	38.29	15	18	39.51	14	21	40.12	16	20	39.71	16	23	31.98	12	13	491	57.0024	7.40088
A0A445CCX1	Catalase OS=Arachis hypogaea OX=3818 GN=Ahy_A07g034852 PE=3 SV=1 - [A0A445CCX1_ARAHY]	49.19	1	15	18	86	32.19	12	16	39.88	14	16	30.57	12	15	30.16	11	14	29.96	10	16	20.65	7	9	494	57.1797	7.29834
A0A445CL48	Uncharacterized protein OS=Arachis hypogaea OX=3818 GN=Ahy_A06g026636 PE=3 SV=1 - [A0A445CL48_ARAHY]	49.07	5	1	12	54	35.01	9	14	19.1	6	6	36.6	9	10	34.48	8	9	36.07	8	9	18.04	5	6	377	41.6559	5.49072
A0A445DM34	Uncharacterized protein OS=Arachis hypogaea OX=3818 GN=Ahy_A03g010367 PE=4 SV=1 - [A0A445DM34_ARAHY]	48.8	1	10	10	44	40.8	8	9	42	8	10	34	6	9	22	5	7	34	6	6	15.6	3	3	250	27.8321	6.63916
A0A444Z225	Formate dehydrogenase, mitochondrial OS=Arachis hypogaea OX=3818 GN=Ahy_A05g022553 PE=3 SV=1 - [A0A444Z225_ARAHY]	47.78	1	12	12	36	24.54	7	7	22.19	7	8	24.02	7	7	18.02	7	7	27.42	6	6	2.35	1	1	383	42.0306	7.12256
A0A445C9Y8	Protein disulfide-isomerase OS=Arachis hypogaea OX=3818 GN=Ahy_A07g033739 PE=3 SV=1 - [A0A445C9Y8_ARAHY]	47.74	1	20	20	93	36.15	16	20	31.24	14	17	40.86	17	19	21.41	8	9	31.24	11	16	26.33	11	12	509	56.9829	5.08447
Q9SQH7	Glycinin OS=Arachis hypogaea OX=3818 GN=Arah4 PE=2 SV=1 - [Q9SQH7_ARAHY]	47.55	1	2	24	3049	44.91	19	438	47.55	21	492	46.23	21	546	43.96	19	509	47.17	21	531	46.04	21	533	530	60.9738	5.68115
A0A444ZFF7	Uncharacterized protein OS=Arachis hypogaea OX=3818 GN=Ahy_B04g070188 PE=3 SV=1 - [A0A444ZFF7_ARAHY]	47.06	1	2	5	19	25.49	3	3	20.26	2	2	47.06	5	7	47.06	5	5	9.15	1	1	11.11	1	1	153	16.4205	5.36377
A0A444XW77	ATP synthase subunit beta OS=Arachis hypogaea OX=3818 GN=Ahy_A09g042123 PE=3 SV=1 - [A0A444XW77_ARAHY]	46.79	9	19	19	83	34.82	13	15	33.04	13	15	35.18	14	17	27.32	10	14	27.86	11	13	25.18	9	9	560	59.7023	6.20166
A0A444XFZ7	Uncharacterized protein OS=Arachis hypogaea OX=3818 GN=Ahy_A09g045636 PE=3 SV=1 - [A0A444XFZ7_ARAHY]	46.68	9	0	11	49	39.52	9	14	16.18	5	5	29.44	7	8	31.83	8	9	27.59	6	7	18.04	5	6	377	41.6939	5.49072
A0A445CE04	Uncharacterized protein OS=Arachis hypogaea OX=3818 GN=Ahy_A07g035489 PE=3 SV=1 - [A0A445CE04_ARAHY]	46.38	1	2	6	30	42.03	5	6	46.38	6	8	37.68	5	6	33.33	4	5	28.5	3	4	4.83	1	1	207	21.0092	7.43018
A0A445AMN7	Uncharacterized protein OS=Arachis hypogaea OX=3818 GN=Ahy_B01g051722 PE=4 SV=1 - [A0A445AMN7_ARAHY]	45.38	1	3	7	58	21.43	4	10	31.51	5	11	20.17	4	9	41.18	5	9	41.18	5	9	35.71	5	10	238	27.2892	4.93213
A0A445DQ58	UTP--glucose-1-phosphate uridylyltransferase OS=Arachis hypogaea OX=3818 GN=Ahy_A03g011249 PE=3 SV=1 - [A0A445DQ58_ARAHY]	44.84	4	15	15	54	27.79	10	10	29.26	10	11	33.89	11	12	27.37	8	9	28	9	10	6.53	2	2	475	51.9804	5.8335
A0A444YX13	Uncharacterized protein OS=Arachis hypogaea OX=3818 GN=Ahy_B05g073767 PE=3 SV=1 - [A0A444YX13_ARAHY]	44.65	1	2	8	16	19.5	3	3	10.69	2	2	35.22	6	6	20.75	3	3	4.4	1	1	4.4	1	1	159	18.2189	6.11279
A0A445A4C5	Uncharacterized protein OS=Arachis hypogaea OX=3818 GN=Ahy_A03g015035 PE=4 SV=1 - [A0A445A4C5_ARAHY]	44.64	13	3	3	15	23.63	2	3	44.64	3	3	11.82	1	1	44.64	3	3	44.64	3	3	23.63	2	2	457	51.1745	7.60596
A0A445DA67	Uncharacterized protein OS=Arachis hypogaea OX=3818 GN=Ahy_A04g017161 PE=3 SV=1 - [A0A445DA67_ARAHY]	44.56	6	1	11	52	41.64	10	15	18.3	6	6	31.56	8	9	31.83	8	9	25.46	6	7	18.04	5	6	377	41.7029	5.49072
A0A445A9V2	Uncharacterized protein OS=Arachis hypogaea OX=3818 GN=Ahy_B03g068399 PE=4 SV=1 - [A0A445A9V2_ARAHY]	44.31	1	2	8	79	40.39	7	13	40.39	7	15	40	7	18	30.98	6	10	36.86	7	10	40.39	7	13	255	27.256	7.62061
A0A445BAE6	Uncharacterized protein OS=Arachis hypogaea OX=3818 GN=Ahy_A10g050757 PE=3 SV=1 - [A0A445BAE6_ARAHY]	44.3	5	2	11	47	31.56	8	12	15.65	5	5	31.56	8	9	34.75	8	9	31.83	7	7	14.06	4	5	377	41.619	5.49072
A0A445CAE3	Uncharacterized protein OS=Arachis hypogaea OX=3818 GN=Ahy_A07g033904 PE=3 SV=1 - [A0A445CAE3_ARAHY]	44.3	14	14	15	72	34.72	13	16	32.9	10	14	37.82	13	13	26.17	8	10	27.2	9	11	17.1	7	8	386	41.8151	6.27783
A1E2B0	11S seed storage globulin B1 OS=Arachis hypogaea OX=3818 PE=2 SV=1 - [A1E2B0_ARAHY]	44.26	1	1	14	63	31.8	8	11	29.18	10	13	27.21	8	11	38.69	9	12	24.59	6	9	22.95	5	7	305	33.4988	4.95752
A0A445E480	Uncharacterized protein OS=Arachis hypogaea OX=3818 GN=Ahy_A03g016759 PE=4 SV=1 - [A0A445E480_ARAHY]	43.97	1	2	8	67	40.08	7	12	30.74	6	11	39.69	7	14	40.08	7	11	27.24	6	9	30.74	6	10	257	27.4	7.62061
A0A444ZK21	Ferritin OS=Arachis hypogaea OX=3818 GN=Ahy_B04g071101 PE=3 SV=1 - [A0A444ZK21_ARAHY]	42.91	1	1	8	40	33.2	7	10	25.91	5	5	33.2	7	8	34.01	6	7	18.62	4	4	18.62	4	6	247	28.2342	6.45557
A0A445CYN1	Uncharacterized protein OS=Arachis hypogaea OX=3818 GN=Ahy_A05g021784 PE=3 SV=1 - [A0A445CYN1_ARAHY]	42.86	1	1	7	15	19.25	3	3	10.56	2	2	24.22	4	4	20.5	3	3	13.66	2	2	4.35	1	1	161	18.375	6.11279
A0A445CG54	Uncharacterized protein OS=Arachis hypogaea OX=3818 GN=Ahy_A07g036428 PE=4 SV=1 - [A0A445CG54_ARAHY]	42.42	6	6	6	19	18.79	3	3	18.79	3	3	20	3	3	27.88	4	4	18.79	3	3	18.79	3	3	165	18.5787	4.44971
A0A445CQ67	Uncharacterized protein OS=Arachis hypogaea OX=3818 GN=Ahy_A06g027922 PE=3 SV=1 - [A0A445CQ67_ARAHY]	42.34	6	13	13	42	28.6	10	10	28.83	9	9	28.6	8	9	20.95	7	8	14.86	5	5	3.38	1	1	444	47.6986	6.56592
A0A445E4H2	Uncharacterized protein OS=Arachis hypogaea OX=3818 GN=Ahy_A03g016839 PE=4 SV=1 - [A0A445E4H2_ARAHY]	42.1	1	5	21	304	40.93	20	52	37.94	17	56	40.93	19	59	41.1	17	41	38.27	16	52	39.93	17	44	601	67.3766	5.69385
A0A445DT38	Uncharacterized protein OS=Arachis hypogaea OX=3818 GN=Ahy_A03g012296 PE=3 SV=1 - [A0A445DT38_ARAHY]	41.89	1	2	2	18	41.89	2	4	41.89	2	3	41.89	2	3	41.89	2	3	41.89	2	3	29.73	1	2	74	8.27582	8.08936
T2B9M0	Fructose-bisphosphate aldolase OS=Arachis hypogaea OX=3818 GN=Ahy_A07g032979 PE=2 SV=1 - [T2B9M0_ARAHY]	41.62	4	8	11	44	30.17	6	7	21.51	7	9	22.63	6	7	32.68	7	10	25.14	7	8	12.57	3	3	358	38.3589	7.1958
Q647G5	Oleosin 1 OS=Arachis hypogaea OX=3818 GN=Ahy_A06g029932 PE=2 SV=2 - [Q647G5_ARAHY]	41.42	3	8	8	115	41.42	8	24	37.87	7	24	41.42	7	24	35.5	6	15	35.5	6	17	27.22	5	11	169	17.7414	9.5835
A0A445AI08	Uncharacterized protein OS=Arachis hypogaea OX=3818 GN=Ahy_B02g060147 PE=4 SV=1 - [A0A445AI08_ARAHY]	41.18	1	3	15	74	32.9	10	12	30.94	11	13	28.54	11	16	23.97	8	12	29.63	10	12	22.88	8	9	459	51.5963	6.18896
A0A445AX60	Pyruvate, phosphate dikinase OS=Arachis hypogaea OX=3818 GN=Ahy_B01g055796 PE=3 SV=1 - [A0A445AX60_ARAHY]	40.95	6	28	28	81	26.97	16	16	15.21	11	12	24.53	16	18	19.09	13	13	20.53	14	17	6.77	4	5	901	98.1199	5.35107
A0A445ED48	ATP synthase subunit alpha OS=Arachis hypogaea OX=3818 GN=Ahy_A02g007714 PE=3 SV=1 - [A0A445ED48_ARAHY]	40.68	11	10	15	75	29.3	11	15	26.63	11	13	33.66	12	16	21.07	8	9	32.93	12	14	21.55	8	8	413	44.6734	6.58057
A0A445DP36	Uncharacterized protein OS=Arachis hypogaea OX=3818 GN=Ahy_A03g010952 PE=4 SV=1 - [A0A445DP36_ARAHY]	40.58	2	8	8	37	23.55	5	6	32.25	6	8	35.51	7	7	28.99	6	7	23.55	5	7	8.7	2	2	276	29.6713	6.88818
A0A444X5B5	Histone H3 OS=Arachis hypogaea OX=3818 GN=Ahy_A10g048553 PE=3 SV=1 - [A0A444X5B5_ARAHY]	40.44	8	4	4	15	30.15	2	3	35.29	3	3	35.29	3	4	16.91	3	3				11.76	2	2	136	15.2585	11.2974
A0A445EM48	Uncharacterized protein OS=Arachis hypogaea OX=3818 GN=Ahy_A01g001123 PE=4 SV=1 - [A0A445EM48_ARAHY]	40.13	5	3	16	585	34.87	14	98	34.87	14	92	37.17	14	117	37.83	13	98	35.53	13	92	32.57	11	88	304	33.0282	6.41748
A0A445DF83	Ferritin OS=Arachis hypogaea OX=3818 GN=Ahy_A04g019038 PE=3 SV=1 - [A0A445DF83_ARAHY]	40.08	1	1	8	38	27.53	6	9	23.08	5	5	27.53	6	7	34.01	6	7	18.62	4	4	18.62	4	6	247	28.2892	6.69775
A0A445AA44	Uncharacterized protein OS=Arachis hypogaea OX=3818 GN=Ahy_B03g068481 PE=4 SV=1 - [A0A445AA44_ARAHY]	40.03	1	3	19	315	40.03	19	53	37.04	16	58	40.03	18	60	39.04	17	44	37.38	16	54	39.04	17	46	602	67.6679	6.18896
A0A0A6ZDX8	40S ribosomal protein S3 OS=Arachis hypogaea OX=3818 GN=Ahy_A01g001693 PE=2 SV=1 - [A0A0A6ZDX8_ARAHY]	39.75	16	2	9	20	17.62	4	4	28.69	6	6	15.98	3	3	2.87	1	1	19.26	5	5	5.33	1	1	244	27.0456	9.65674
A0A444Y8X9	Lipoxygenase OS=Arachis hypogaea OX=3818 GN=Ahy_B08g094358 PE=3 SV=1 - [A0A444Y8X9_ARAHY]	39.63	5	23	27	100	29.32	20	22	24.33	16	17	27.93	19	19	22.48	18	19	20.16	15	17	6.84	6	6	863	97.7119	6.45557
B0YIU5	Ara h 8 allergen isoform OS=Arachis hypogaea OX=3818 GN=Ahy_Scaffold6g108211 PE=2 SV=1 - [B0YIU5_ARAHY]	39.22	2	1	4	15	39.22	4	4	20.26	2	2	39.22	4	4	25.49	3	3	9.15	1	1	11.11	1	1	153	16.4025	5.19873
A0A444Z0X7	Uncharacterized protein OS=Arachis hypogaea OX=3818 GN=Ahy_B05g075272 PE=4 SV=1 - [A0A444Z0X7_ARAHY]	38.97	2	11	11	38	20.9	6	7	27.35	8	8	21.68	7	7	18.32	6	6	30.19	7	7	13.94	3	3	775	85.9386	8.27979
E5FHY3	Late embryogenesis abundant protein group 2 protein dehydrin OS=Arachis hypogaea OX=3818 GN=DHN1 PE=2 SV=1 - [E5FHY3_ARAHY]	37.68	1	2	6	31	37.68	6	7	36.71	5	7	28.99	5	7	23.67	3	4	28.5	3	4	9.18	2	2	207	21.0192	7.84033
A0A445AB33	Elongation factor Tu OS=Arachis hypogaea OX=3818 GN=Ahy_B03g068713 PE=3 SV=1 - [A0A445AB33_ARAHY]	37.63	1	7	12	39	14.31	5	6	20.25	7	7	22.9	6	8	13.09	5	5	19.02	7	10	6.34	2	3	489	52.9333	6.62451
A0A445EL42	Uncharacterized protein OS=Arachis hypogaea OX=3818 GN=Ahy_A01g000771 PE=3 SV=1 - [A0A445EL42_ARAHY]	37.59	7	16	16	84	34.53	14	16	30.4	13	15	30.58	13	16	19.42	9	12	30.4	13	15	19.78	9	10	556	60.1841	6.21436
A0A444WPV8	Uncharacterized protein OS=Arachis hypogaea OX=3818 GN=Ahy_B04g070156 PE=3 SV=1 - [A0A444WPV8_ARAHY]	36.79	3	3	6	19	15.54	2	2	15.54	2	3	16.06	3	3	27.98	4	5	25.39	4	5	9.84	1	1	193	22.1695	7.47412
A0A445CPP8	Uncharacterized protein OS=Arachis hypogaea OX=3818 GN=Ahy_A06g027763 PE=3 SV=1 - [A0A445CPP8_ARAHY]	36.74	1	1	13	116	25.65	10	24	23.26	8	19	24.35	10	25	23.26	8	15	33.91	10	20	26.52	7	13	460	50.7321	5.88428
Q38711	Galactose-binding lectin (Fragment) OS=Arachis hypogaea OX=3818 GN=lec PE=2 SV=1 - [Q38711_ARAHY]	36.53	6	3	6	28	25.83	4	6	9.23	2	3	22.88	5	7	9.23	2	3	9.23	2	3	12.18	3	6	271	29.1157	5.64307
A0A444YLZ4	Uncharacterized protein OS=Arachis hypogaea OX=3818 GN=Ahy_B06g081734 PE=3 SV=1 - [A0A444YLZ4_ARAHY]	36.38	2	1	13	119	25.71	10	24	25.71	9	20	24.4	10	25	25.71	9	16	33.55	10	20	28.98	8	14	459	50.453	6.12549
C0HJZ1	Defensin 3 OS=Arachis hypogaea OX=3818 PE=1 SV=1 - [DEF3_ARAHY]	36.11	3	3	3	18	26.39	2	3	26.39	2	3	26.39	2	3	36.11	3	4	26.39	2	2	26.39	2	3	72	8.3019	7.57666
A0A445DMI3	Uncharacterized protein OS=Arachis hypogaea OX=3818 GN=Ahy_A03g010415 PE=3 SV=1 - [A0A445DMI3_ARAHY]	35.32	4	11	11	27	13.83	4	5	29.36	7	8	22.55	5	7	12.98	5	5	4.68	1	1	2.77	1	1	470	49.9533	8.19189
A1DZF1	Arachin 7 (Fragment) OS=Arachis hypogaea OX=3818 PE=2 SV=1 - [A1DZF1_ARAHY]	35.27	1	1	9	591	35.27	9	96	29.47	7	107	25.6	7	92	29.47	7	102	35.27	8	99	25.6	6	95	207	23.8417	6.1001
A0A445DT61	Uncharacterized protein OS=Arachis hypogaea OX=3818 GN=Ahy_A03g012339 PE=3 SV=1 - [A0A445DT61_ARAHY]	35.24	3	3	15	57	25.65	11	12	18.08	8	10	18.63	8	11	19.37	9	9	21.4	9	10	8.67	4	5	542	61.7341	4.89404
A0A445CPT6	Uncharacterized protein OS=Arachis hypogaea OX=3818 GN=Ahy_A02g009338 PE=3 SV=1 - [A0A445CPT6_ARAHY]	34.75	4	5	5	12	12.77	2	2	21.99	3	3	12.77	2	2	11.35	2	2	17.02	3	3				141	15.0621	10.3892
A0A445CNK3	Uncharacterized protein OS=Arachis hypogaea OX=3818 GN=Ahy_A06g027417 PE=3 SV=1 - [A0A445CNK3_ARAHY]	34.37	1	11	11	71	27.49	9	11	32.59	10	14	28.16	8	13	25.72	9	11	29.93	9	11	25.94	8	11	451	48.6608	9.21729
A0A445C661	Uncharacterized protein OS=Arachis hypogaea OX=3818 GN=Ahy_A07g032173 PE=4 SV=1 - [A0A445C661_ARAHY]	34.25	2	2	2	2							34.25	2	2										181	19.4803	10.272
A0A445EM64	Uncharacterized protein OS=Arachis hypogaea OX=3818 GN=Ahy_A01g001061 PE=3 SV=1 - [A0A445EM64_ARAHY]	34.2	2	2	5	10	7.77	1	1	13.47	2	2	13.47	2	2	22.28	3	3	9.84	2	2				193	22.0575	7.53271
A0A444Z2W0	Uncharacterized protein OS=Arachis hypogaea OX=3818 GN=Ahy_A05g022320 PE=3 SV=1 - [A0A444Z2W0_ARAHY]	34.19	1	12	12	34	26.29	9	9	10.48	3	3	22.16	8	8	18.21	6	6	20.79	8	8				582	63.4373	6.25244
A0A444Z249	Uncharacterized protein OS=Arachis hypogaea OX=3818 GN=Ahy_B05g075865 PE=4 SV=1 - [A0A444Z249_ARAHY]	34.11	1	1	1	1										34.11	1	1							129	13.7575	5.45264
A0A444XPX1	Malate dehydrogenase OS=Arachis hypogaea OX=3818 GN=Ahy_B09g097821 PE=3 SV=1 - [A0A444XPX1_ARAHY]	33.98	8	1	8	36	24.27	5	6	27.18	6	8	31.07	7	7	17.8	4	5	26.86	6	7	15.21	3	3	309	33.3141	6.30322
A0A445B6A4	Uncharacterized protein OS=Arachis hypogaea OX=3818 GN=Ahy_A10g048965 PE=3 SV=1 - [A0A445B6A4_ARAHY]	33.93	1	1	1	1													33.93	1	1				112	11.4567	4.4624
A0A445CZ80	Tubulin beta chain OS=Arachis hypogaea OX=3818 GN=Ahy_A05g021967 PE=3 SV=1 - [A0A445CZ80_ARAHY]	33.78	6	4	10	43	21.92	7	8	19.02	5	8	18.79	6	8	21.03	6	8	15.88	5	8	6.26	2	3	447	50.2869	4.83057
A0A445E5G6	Uncharacterized protein OS=Arachis hypogaea OX=3818 GN=Ahy_A02g005028 PE=4 SV=1 - [A0A445E5G6_ARAHY]	33.6	3	2	4	8	21.6	2	2	12	2	2	21.6	2	2	7.2	1	1	9.6	1	1				125	13.9874	9.5542
A0A444YDN1	Ferritin OS=Arachis hypogaea OX=3818 GN=Ahy_B07g088053 PE=3 SV=1 - [A0A444YDN1_ARAHY]	33.59	1	4	9	61	26.72	6	9	33.59	8	14	30.15	7	10	20.99	6	10	26.72	6	8	27.86	6	10	262	29.155	6.75635
A0A444XDI9	Uncharacterized protein OS=Arachis hypogaea OX=3818 GN=Ahy_B09g095330 PE=4 SV=1 - [A0A444XDI9_ARAHY]	33.45	10	21	21	66	18.51	11	13	19.1	11	13	23.72	14	16	14.71	9	10	13.17	9	11	5.46	3	3	843	94.1124	6.20166
A0A444XZV9	Uncharacterized protein OS=Arachis hypogaea OX=3818 GN=Ahy_B08g090263 PE=4 SV=1 - [A0A444XZV9_ARAHY]	33.33	15	3	4	11	13.07	2	2	26.14	3	3	22.88	3	3	10.46	1	1	16.34	2	2				153	17.2266	6.354
A0A444XAV7	Uncharacterized protein OS=Arachis hypogaea OX=3818 GN=Ahy_B10g106448 PE=4 SV=1 - [A0A444XAV7_ARAHY]	33.2	4	14	14	31	13.28	6	6	17.22	6	6	20.12	9	10	8.92	4	4	14.73	5	5				482	54.296	8.38232
A0A444ZV72	Uncharacterized protein OS=Arachis hypogaea OX=3818 GN=Ahy_B03g062689 PE=4 SV=1 - [A0A444ZV72_ARAHY]	33	4	3	3	13	23	2	3	20	2	2	33	3	4	10	1	2	10	1	2				100	11.0765	9.42236
A0A444XUW9	Uncharacterized protein OS=Arachis hypogaea OX=3818 GN=Ahy_B09g099514 PE=3 SV=1 - [A0A444XUW9_ARAHY]	32.7	1	1	13	27	24.53	9	9	8.65	3	3	16.51	7	7	4.25	2	2	8.02	4	4	4.25	2	2	636	67.734	7.18115
A0A444Z2W3	Uncharacterized protein OS=Arachis hypogaea OX=3818 GN=Ahy_B05g076079 PE=4 SV=1 - [A0A444Z2W3_ARAHY]	32.58	1	1	1	1							32.58	1	1										89	9.90518	7.86963
A0A445BDW2	Uncharacterized protein OS=Arachis hypogaea OX=3818 GN=Ahy_A09g041768 PE=3 SV=1 - [A0A445BDW2_ARAHY]	32.55	1	1	13	28	26.57	10	10	10.69	4	4	16.35	7	7	4.25	2	2	5.82	3	3	4.25	2	2	636	67.732	7.15186
A0A444XS90	Peptidyl-prolyl cis-trans isomerase OS=Arachis hypogaea OX=3818 GN=Ahy_B09g098848 PE=3 SV=1 - [A0A444XS90_ARAHY]	32.39	3	1	6	30	23.86	5	6	17.61	4	5	32.39	6	8	25	4	6	21.02	3	3	12.5	2	2	176	18.8273	6.53662
A0A445DWK8	Uncharacterized protein OS=Arachis hypogaea OX=3818 GN=Ahy_A03g013881 PE=3 SV=1 - [A0A445DWK8_ARAHY]	32.35	15	1	8	22	18.07	4	4	26.89	6	6	16.39	3	4	2.94	1	1	25.63	6	6	5.46	1	1	238	26.5113	9.64209
A0A444WS91	Uncharacterized protein OS=Arachis hypogaea OX=3818 GN=Ahy_Scaffold1g106799 PE=4 SV=1 - [A0A444WS91_ARAHY]	32.1	3	6	17	112	23.92	12	21	20.22	12	15	28.24	14	25	20.83	11	19	20.06	11	18	20.06	11	14	648	76.1292	5.40186
A0A445BCL3	Peptidyl-prolyl cis-trans isomerase OS=Arachis hypogaea OX=3818 GN=Ahy_A09g041385 PE=3 SV=1 - [A0A445BCL3_ARAHY]	31.98	2	2	5	22	31.98	5	5	16.86	3	3	23.84	4	4	25	4	4	20.93	3	3	16.86	3	3	172	18.374	7.34229
A0A445EN20	Uncharacterized protein OS=Arachis hypogaea OX=3818 GN=Ahy_A01g001390 PE=3 SV=1 - [A0A445EN20_ARAHY]	31.6	32	6	15	49	19.79	8	8	20.71	8	8	14.11	5	5	22.85	10	13	19.33	9	11	8.28	4	4	652	71.3445	5.30029
A0A445CDV5	Uncharacterized protein OS=Arachis hypogaea OX=3818 GN=Ahy_A07g035393 PE=3 SV=1 - [A0A445CDV5_ARAHY]	31.51	2	15	15	48	21.89	9	9	20.75	9	9	18.68	9	10	14.34	6	6	21.89	11	11	6.04	3	3	530	59.2452	7.21045
A0A445DJI2	Uncharacterized protein OS=Arachis hypogaea OX=3818 GN=Ahy_A04g021041 PE=4 SV=1 - [A0A445DJI2_ARAHY]	31.28	9	5	5	10	6.64	1	1	5.21	1	1	12.8	2	2	18.48	3	3	17.54	3	3				211	23.1736	7.41553
A0A444X4V5	Superoxide dismutase OS=Arachis hypogaea OX=3818 GN=Ahy_B10g104164 PE=3 SV=1 - [A0A444X4V5_ARAHY]	31.22	3	5	5	32	22.78	4	6	22.78	4	5	31.22	5	6	18.14	3	4	31.22	5	7	16.46	3	4	237	26.3967	8.26514
A0A444ZE88	Uncharacterized protein OS=Arachis hypogaea OX=3818 GN=Ahy_B04g070033 PE=4 SV=1 - [A0A444ZE88_ARAHY]	31.09	1	1	1	3	31.09	1	2										31.09	1	1				119	13.3476	6.50732
A0A444YBS5	Uncharacterized protein OS=Arachis hypogaea OX=3818 GN=Ahy_B07g087320 PE=3 SV=1 - [A0A444YBS5_ARAHY]	30.89	3	12	12	35	11.29	5	7	20.4	7	7	13.47	5	5	11.09	5	6	17.43	7	8	3.56	2	2	505	57.8176	8.96826
A0A444ZYA1	Uncharacterized protein OS=Arachis hypogaea OX=3818 GN=Ahy_B03g063857 PE=3 SV=1 - [A0A444ZYA1_ARAHY]	30.68	3	1	13	58	22.74	10	11	20.15	9	11	19.04	8	11	19.41	9	9	19.96	9	10	10.72	5	6	541	61.576	4.89404
A0A089ZXL7	Peanut agglutinin variant OS=Arachis hypogaea OX=3818 PE=2 SV=1 - [A0A089ZXL7_ARAHY]	30.04	5	3	7	34	23.08	5	7	24.91	5	6	21.61	5	7	17.95	3	4	17.95	3	4	14.65	4	6	273	29.3888	6.04932
A0A445BRB2	Uncharacterized protein OS=Arachis hypogaea OX=3818 GN=Ahy_A08g037594 PE=4 SV=1 - [A0A445BRB2_ARAHY]	29.95	1	1	1	1							29.95	1	1										197	20.4705	9.21729
A0A444X7Z4	Uncharacterized protein OS=Arachis hypogaea OX=3818 GN=Ahy_B10g105436 PE=4 SV=1 - [A0A444X7Z4_ARAHY]	29.62	6	1	8	33	21.41	5	6	24.63	6	8	21.99	5	6	12.32	3	3	19.94	6	7	8.8	2	3	341	36.563	9.39307
A0A444XTI3	Uncharacterized protein OS=Arachis hypogaea OX=3818 GN=Ahy_B09g099011 PE=3 SV=1 - [A0A444XTI3_ARAHY]	29.25	14	4	4	9	13.27	2	2	5.1	1	1	15.99	2	2	9.52	1	1	9.52	1	1	20.41	2	2	294	32.6973	6.11279
A0A445B9L1	Glyceraldehyde-3-phosphate dehydrogenase OS=Arachis hypogaea OX=3818 GN=Ahy_A10g050542 PE=3 SV=1 - [A0A445B9L1_ARAHY]	29.2	4	3	8	80	15.63	5	16	21.53	6	15	27.14	7	19	15.63	5	11	13.57	4	10	15.63	5	9	339	36.8181	7.51807
A0A445BU36	Oleosin OS=Arachis hypogaea OX=3818 GN=Ahy_A08g038688 PE=3 SV=1 - [A0A445BU36_ARAHY]	28.92	3	2	2	15	28.92	2	4				28.92	2	4	21.69	1	2	21.69	1	4	21.69	1	1	166	16.8957	8.93896
A0A445BI73	Malate dehydrogenase OS=Arachis hypogaea OX=3818 GN=Ahy_A09g043413 PE=3 SV=1 - [A0A445BI73_ARAHY]	28.61	3	1	8	32	15.96	4	5	18.67	5	7	22.29	6	6	9.94	3	4	21.99	6	7	11.14	3	3	332	35.6344	6.53662
A0A445CFP3	Uncharacterized protein OS=Arachis hypogaea OX=3818 GN=Ahy_A07g036260 PE=3 SV=1 - [A0A445CFP3_ARAHY]	28.38	26	12	12	32	13.13	6	6	15.06	6	8	17.76	6	6	5.98	4	4	12.55	5	5	3.67	2	3	518	58.58	6.72705
A0A445EWB2	Uncharacterized protein OS=Arachis hypogaea OX=3818 GN=Ahy_A01g004520 PE=4 SV=1 - [A0A445EWB2_ARAHY]	28.26	2	4	4	22	26.81	3	4	20.29	2	3	28.26	4	6	26.81	3	4	26.81	3	3	11.59	1	2	138	14.6638	9.86182
A0A444Z9S0	Uncharacterized protein OS=Arachis hypogaea OX=3818 GN=Ahy_B05g079403 PE=4 SV=1 - [A0A444Z9S0_ARAHY]	28.22	3	7	18	114	17	11	19	19.12	13	15	20.79	13	24	17	10	19	20.64	13	21	19.58	12	16	659	77.1125	5.19873
A0A445A6L3	Uncharacterized protein OS=Arachis hypogaea OX=3818 GN=Ahy_B03g067376 PE=4 SV=1 - [A0A445A6L3_ARAHY]	28.1	3	9	9	26	22.01	5	5	20.61	5	5	19.67	4	5	18.27	5	5	20.84	5	5	3.28	1	1	427	49.0285	9.29053
A0A444ZZB3	Reticulon-like protein OS=Arachis hypogaea OX=3818 GN=Ahy_B03g064283 PE=4 SV=1 - [A0A444ZZB3_ARAHY]	27.45	3	5	5	16	11.76	3	3	27.45	5	5	11.76	3	3	7.45	2	2	7.45	2	2	4.31	1	1	255	28.6131	7.29834
A0A445E2H6	Uncharacterized protein OS=Arachis hypogaea OX=3818 GN=Ahy_A03g016188 PE=3 SV=1 - [A0A445E2H6_ARAHY]	27.13	4	2	7	19	13.72	4	4	11.28	3	3	11.59	3	3	7.62	2	2	15.55	3	3	19.82	4	4	328	35.8283	8.95361
Q45W87	Oleosin 1 OS=Arachis hypogaea OX=3818 GN=Ahy_B10g105758 PE=2 SV=1 - [Q45W87_ARAHY]	27.01	2	3	3	16	8.76	1	3	20.44	2	3	15.33	2	3	8.76	1	3	8.76	1	3	8.76	1	1	137	14.2988	10.0815
A0A444Y6B9	Uncharacterized protein OS=Arachis hypogaea OX=3818 GN=Ahy_B08g093459 PE=3 SV=1 - [A0A444Y6B9_ARAHY]	26.95	7	4	11	37	15.9	6	6	17.52	7	7	16.17	7	8	18.6	7	7	19.14	7	7	6.47	2	2	371	39.9778	9.80322
A0A1L5JJI4	Late embryogenesis abundant protein 3 OS=Arachis hypogaea OX=3818 GN=LEA3 PE=2 SV=1 - [A0A1L5JJI4_ARAHY]	26.76	1	2	9	26	16.72	6	6	15.72	5	5	23.08	7	8	10.7	3	3	7.02	2	2	3.34	2	2	299	32.2826	5.2876
A0A444XM11	Uncharacterized protein OS=Arachis hypogaea OX=3818 GN=Ahy_B09g096687 PE=3 SV=1 - [A0A444XM11_ARAHY]	26.52	7	5	5	19	20.99	4	4	22.1	4	5	8.84	2	2	14.36	3	3	17.68	3	3	12.15	2	2	181	20.7821	10.0229
A0A445BZB2	Uncharacterized protein OS=Arachis hypogaea OX=3818 GN=Ahy_A08g040445 PE=4 SV=1 - [A0A445BZB2_ARAHY]	26.14	14	3	4	11	10.46	2	2	10.46	2	2	18.95	3	3	4.58	1	1	17.65	3	3				153	17.6408	5.57959
A0A445EKG1	Uncharacterized protein OS=Arachis hypogaea OX=3818 GN=Ahy_A01g000551 PE=4 SV=1 - [A0A445EKG1_ARAHY]	26.09	1	1	8	22	16.72	6	6	12.04	4	4	18.73	5	6	7.02	2	2	7.02	2	2	3.34	2	2	299	32.3077	5.35107
A0A445EX70	Uncharacterized protein OS=Arachis hypogaea OX=3818 GN=Ahy_A01g004806 PE=4 SV=1 - [A0A445EX70_ARAHY]	26.03	8	6	6	24	13.64	3	3	22.31	5	5	17.36	4	4	22.31	5	5	21.07	5	5	9.92	2	2	242	28.1424	9.89111
A0A444ZRU7	Adenosylhomocysteinase OS=Arachis hypogaea OX=3818 GN=Ahy_B03g061767 PE=3 SV=1 - [A0A444ZRU7_ARAHY]	25.98	2	9	9	22	16.29	5	6	14.85	5	5	14.85	5	5	13.4	3	3	8.04	3	3				485	53.26	5.97314
A0A445E6K4	Uncharacterized protein OS=Arachis hypogaea OX=3818 GN=Ahy_A02g005377 PE=3 SV=1 - [A0A445E6K4_ARAHY]	25.83	2	3	3	14	19.21	2	3	25.83	3	3	19.21	2	2	19.21	2	2	25.83	3	3	11.26	1	1	151	17.1435	10.3892
A0A445BQM2	Uncharacterized protein OS=Arachis hypogaea OX=3818 GN=Ahy_A09g046726 PE=3 SV=1 - [A0A445BQM2_ARAHY]	25.64	21	2	12	43	17.75	7	7	17.75	7	7	13.66	5	5	19.73	8	10	16.24	8	10	8.19	4	4	659	71.8436	5.47803
A0A444X3E3	Uncharacterized protein OS=Arachis hypogaea OX=3818 GN=Ahy_B10g103225 PE=3 SV=1 - [A0A444X3E3_ARAHY]	25.52	7	4	4	11	17.24	3	3	12.41	2	2	25.52	4	4				5.52	1	1	6.9	1	1	145	16.538	10.2427
A0A445DLZ5	Uncharacterized protein OS=Arachis hypogaea OX=3818 GN=Ahy_A03g010377 PE=3 SV=1 - [A0A445DLZ5_ARAHY]	25.47	3	2	2	4	25.47	2	2				8.49	1	1	16.98	1	1							106	12.1786	10.6968
A0A445C6F7	Uncharacterized protein OS=Arachis hypogaea OX=3818 GN=Ahy_A07g032240 PE=4 SV=1 - [A0A445C6F7_ARAHY]	25.37	6	3	3	8				16.42	2	2	14.93	2	2	14.93	2	2	8.96	1	1	8.96	1	1	134	15.1247	9.89111
A0A0A6ZDS7	60s ribosomal protein L1 OS=Arachis hypogaea OX=3818 GN=Ahy_A09g041646 PE=2 SV=1 - [A0A0A6ZDS7_ARAHY]	24.94	10	11	11	25	13.37	6	6	13.37	5	5	15.42	6	7	8.48	4	4	8.48	3	3				389	44.3078	10.1987
A0A445DJL0	Lactoylglutathione lyase OS=Arachis hypogaea OX=3818 GN=Ahy_A04g021207 PE=3 SV=1 - [A0A445DJL0_ARAHY]	24.74	3	4	6	26	24.74	6	7	12.89	3	3	20.91	5	5	16.72	4	5	12.89	3	4	9.06	2	2	287	32.2786	5.94775
A0A444Y648	Uncharacterized protein OS=Arachis hypogaea OX=3818 GN=Ahy_B08g093454 PE=3 SV=1 - [A0A444Y648_ARAHY]	24.66	6	3	9	34	14.75	5	5	17.96	6	6	15.28	6	7	18.5	7	7	19.57	7	7	6.43	2	2	373	39.9726	9.75928
A0A445E5A9	Poly [ADP-ribose] polymerase OS=Arachis hypogaea OX=3818 GN=Ahy_A03g017030 PE=4 SV=1 - [A0A445E5A9_ARAHY]	24.57	3	3	14	35	11.04	7	7	13.77	8	8	10.05	6	6	7.82	5	5	9.31	5	6	3.72	2	3	806	90.8002	5.78271
A0A0A6ZDN9	Peptidyl-prolyl cis-trans isomerase OS=Arachis hypogaea OX=3818 GN=Ahy_A03g016268 PE=2 SV=1 - [A0A0A6ZDN9_ARAHY]	24.42	3	2	5	20	16.28	4	5	16.28	4	5	16.28	4	5	8.72	2	2	4.65	1	1	12.21	2	2	172	18.0899	8.44092
A0A444X7K4	ATP synthase subunit gamma OS=Arachis hypogaea OX=3818 GN=Ahy_B10g105266 PE=3 SV=1 - [A0A444X7K4_ARAHY]	24.3	1	1	6	16	7.79	2	2	9.97	3	3	20.56	5	5	11.53	3	3	8.41	3	3				321	35.0574	9.21729
A0A445A7Q9	Uncharacterized protein OS=Arachis hypogaea OX=3818 GN=Ahy_B03g067658 PE=3 SV=1 - [A0A445A7Q9_ARAHY]	24.1	3	1	6	17	9.64	3	3	11.14	3	3	11.45	3	3	4.82	1	1	19.28	4	4	15.66	3	3	332	36.0947	9.17334
A0A445C9P7	Uncharacterized protein OS=Arachis hypogaea OX=3818 GN=Ahy_A07g033498 PE=4 SV=1 - [A0A445C9P7_ARAHY]	24.08	1	1	1	1	24.08	1	1																191	21.2854	8.92432
A0A445B3M2	ATP synthase subunit gamma OS=Arachis hypogaea OX=3818 GN=Ahy_A10g047851 PE=3 SV=1 - [A0A445B3M2_ARAHY]	23.68	1	1	6	15	7.79	2	2	9.97	3	3	20.56	5	5	10.9	3	3	4.67	2	2				321	35.0443	9.08545
A0A445ATT0	Elongation factor Tu OS=Arachis hypogaea OX=3818 GN=Ahy_B01g054386 PE=3 SV=1 - [A0A445ATT0_ARAHY]	23.36	2	2	7	22	5.74	2	3	14.96	4	4	12.5	4	5	6.97	3	3	6.97	3	6	2.46	1	1	488	52.9253	6.72705
A0A444Y1J4	Uncharacterized protein OS=Arachis hypogaea OX=3818 GN=Ahy_B08g091148 PE=3 SV=1 - [A0A444Y1J4_ARAHY]	23.27	4	5	5	12	18.78	4	4	14.29	3	3	10.2	2	2				13.88	3	3				245	26.8165	9.5249
A0A445DF33	Uncharacterized protein OS=Arachis hypogaea OX=3818 GN=Ahy_A04g018969 PE=3 SV=1 - [A0A445DF33_ARAHY]	23.24	2	9	9	22	13.69	4	5	6.02	2	2	12.03	4	4	9.34	3	4	12.03	5	6	4.15	1	1	482	53.1304	8.45557
A0A445ESN5	Uncharacterized protein OS=Arachis hypogaea OX=3818 GN=Ahy_A01g003127 PE=4 SV=1 - [A0A445ESN5_ARAHY]	23.12	4	3	3	7	6.45	1	1	13.98	2	2	7.53	1	1	9.14	1	1	15.59	2	2				186	21.6	5.41455
A0A444XB67	Tubulin alpha chain OS=Arachis hypogaea OX=3818 GN=Ahy_B10g106512 PE=3 SV=1 - [A0A444XB67_ARAHY]	22.27	4	4	9	28	20.49	8	9	12.03	5	5	11.58	4	5	10.91	4	5	6.9	3	3	4.01	1	1	449	49.5554	5.13525
A0A075BIU4	60S ribosomal protein L4/L1 OS=Arachis hypogaea OX=3818 PE=2 SV=1 - [A0A075BIU4_ARAHY]	22.17	4	3	8	15	12.32	4	4	10.34	4	4	5.17	2	2	8.87	3	3	7.14	2	2				406	44.601	10.4331
A0A445A9Y6	Uncharacterized protein OS=Arachis hypogaea OX=3818 GN=Ahy_B03g068396 PE=3 SV=1 - [A0A445A9Y6_ARAHY]	21.92	29	4	11	37	12.63	5	5	15.68	7	7	9.89	4	4	14.46	6	8	14.61	7	9	8.22	4	4	657	72.4075	5.16064
A0A445AU69	Oleosin OS=Arachis hypogaea OX=3818 GN=Ahy_B01g054716 PE=3 SV=1 - [A0A445AU69_ARAHY]	21.9	2	4	4	37	18.1	3	5	9.52	2	7	18.1	3	4	9.52	2	6	13.33	3	10	9.52	2	5	210	22.0271	6.53662
A0A444YJU5	Uncharacterized protein OS=Arachis hypogaea OX=3818 GN=Ahy_A06g027370 PE=4 SV=1 - [A0A444YJU5_ARAHY]	21.77	1	1	3	4				12.1	2	2				7.26	1	1	9.68	1	1				124	14.0284	9.5542
A0A445C556	Ferritin OS=Arachis hypogaea OX=3818 GN=Ahy_A07g031814 PE=3 SV=1 - [A0A445C556_ARAHY]	21.55	2	1	6	52	21.55	5	8	21.55	6	11	21.55	5	8	21.55	6	10	21.55	5	6	21.55	5	9	283	31.6029	6.04932
A0A445DZ92	Uncharacterized protein OS=Arachis hypogaea OX=3818 GN=Ahy_A03g015020 PE=3 SV=1 - [A0A445DZ92_ARAHY]	21.43	12	4	4	13	10.92	2	2	21.43	4	4	18.49	3	4	5.04	1	1	5.88	1	1	5.88	1	1	238	26.9905	10.4038
A0A445AI22	Uncharacterized protein OS=Arachis hypogaea OX=3818 GN=Ahy_B02g060230 PE=4 SV=1 - [A0A445AI22_ARAHY]	21.43	3	1	4	16	17.26	3	3	14.29	3	3	17.26	3	3	13.1	2	2	15.48	3	3	13.1	2	2	168	18.3095	5.8335
A0A445C158	Uncharacterized protein OS=Arachis hypogaea OX=3818 GN=Ahy_A08g040962 PE=4 SV=1 - [A0A445C158_ARAHY]	21.38	2	5	8	21	15.2	5	5	6.41	3	3	6.41	3	4	14.01	6	6	6.41	3	3				421	48.0755	6.58057
A0A444X4J5	Uncharacterized protein OS=Arachis hypogaea OX=3818 GN=Ahy_B10g104025 PE=3 SV=1 - [A0A444X4J5_ARAHY]	21.32	2	4	4	10	4.65	1	1	4.65	1	1	17.44	3	3	13.57	3	3	9.69	2	2				258	28.6603	6.21436
A0A444YMB1	S-(hydroxymethyl)glutathione dehydrogenase OS=Arachis hypogaea OX=3818 GN=Ahy_B06g081885 PE=3 SV=1 - [A0A444YMB1_ARAHY]	21.11	4	5	5	13	4.49	1	1	14.51	3	3	9.76	3	3	11.35	2	2	11.61	3	3	4.49	1	1	379	40.3504	6.94678
A0A444YFU8	Uncharacterized protein OS=Arachis hypogaea OX=3818 GN=Ahy_B07g088921 PE=3 SV=1 - [A0A444YFU8_ARAHY]	20.95	2	3	3	11	14.29	2	2	20.95	3	3	20.95	3	3	6.19	1	1	14.29	2	2				210	24.3332	6.40479
A0A444X517	60S ribosomal protein L6 OS=Arachis hypogaea OX=3818 GN=Ahy_B10g104229 PE=3 SV=1 - [A0A444X517_ARAHY]	20.94	11	5	5	15	14.53	3	3	14.1	3	3	17.52	4	4	8.97	2	2	14.53	3	3				234	26.3456	10.1694
D8KXZ5	Beta-hydroxyacyl-ACP dehydrase 1 OS=Arachis hypogaea OX=3818 GN=HD1 PE=2 SV=1 - [D8KXZ5_ARAHY]	20.91	5	2	4	20	16.36	3	3	17.27	3	3	20.91	4	4	20.91	4	4	20.91	4	4	8.18	2	2	220	24.0114	9.0415
A0A445E9P2	Uncharacterized protein OS=Arachis hypogaea OX=3818 GN=Ahy_A02g006405 PE=3 SV=1 - [A0A445E9P2_ARAHY]	20.87	3	4	4	7	20.87	4	4	7.28	2	2	3.88	1	1										206	23.609	10.3159
A0A445A755	Uncharacterized protein OS=Arachis hypogaea OX=3818 GN=Ahy_B03g067571 PE=4 SV=1 - [A0A445A755_ARAHY]	20.56	5	1	4	15	6.62	1	2	20.56	4	4	11.85	2	2	11.85	2	2	20.56	4	5				287	31.771	9.65674
A0A445E2A0	Uncharacterized protein OS=Arachis hypogaea OX=3818 GN=Ahy_A03g016096 PE=4 SV=1 - [A0A445E2A0_ARAHY]	20.56	6	1	4	21	10.8	2	4	20.56	4	4	16.03	3	3	16.03	3	4	20.56	4	6				287	31.7599	9.53955
B4UWB3	Putative L24 ribosomal protein OS=Arachis hypogaea OX=3818 GN=Ahy_Scaffold1g107000 PE=2 SV=1 - [B4UWB3_ARAHY]	20.55	3	3	3	5	6.16	1	1							14.38	2	2	14.38	2	2				146	16.7782	10.9019
A0A444YRD7	Tubulin alpha chain OS=Arachis hypogaea OX=3818 GN=Ahy_B06g084221 PE=3 SV=1 - [A0A444YRD7_ARAHY]	20.22	4	3	8	28	13.11	5	6	10.67	4	4	10.67	4	5	13.78	5	7	9.78	4	4	7.11	2	2	450	49.9516	5.08447
A0A445BAI7	Uncharacterized protein OS=Arachis hypogaea OX=3818 GN=Ahy_A10g050802 PE=4 SV=1 - [A0A445BAI7_ARAHY]	20	3	1	3	11	5	1	1	6.25	1	1	20	3	3	11.25	2	2	11.25	2	2	11.25	2	2	160	17.364	7.44482
A0A445BN79	40S ribosomal protein S8 OS=Arachis hypogaea OX=3818 GN=Ahy_A09g045820 PE=3 SV=1 - [A0A445BN79_ARAHY]	19.82	5	4	4	10	15.67	3	3	9.68	2	3	16.59	3	3				4.15	1	1				217	24.6773	10.3599
A0A445E780	Uncharacterized protein OS=Arachis hypogaea OX=3818 GN=Ahy_A02g005565 PE=4 SV=1 - [A0A445E780_ARAHY]	19.82	2	5	5	17	7.69	2	3	4.44	1	2	6.51	2	2	7.69	2	2	12.72	3	3	16.57	4	5	338	36.7111	5.31299
Q06H34	Tonoplast intrinsic protein alpha TIP (Fragment) OS=Arachis hypogaea OX=3818 PE=2 SV=1 - [Q06H34_ARAHY]	19.67	3	2	2	24	6.01	1	4	19.67	2	4	19.67	2	6	19.67	2	3	19.67	2	5	19.67	2	2	183	19.2482	8.54346
A0A445CE24	Uncharacterized protein OS=Arachis hypogaea OX=3818 GN=Ahy_A07g035558 PE=4 SV=1 - [A0A445CE24_ARAHY]	19.57	3	1	3	6	19.57	3	3				14.13	2	2	6.52	1	1							184	17.9861	8.07471
A0A445CFS4	Uncharacterized protein OS=Arachis hypogaea OX=3818 GN=Ahy_A07g036296 PE=4 SV=1 - [A0A445CFS4_ARAHY]	19.46	3	1	3	4	12.97	2	2	6.49	1	1	7.57	1	1										185	18.0002	8.08936
A0A445A0P3	Proteasome subunit beta OS=Arachis hypogaea OX=3818 GN=Ahy_B03g065046 PE=3 SV=1 - [A0A445A0P3_ARAHY]	19.12	3	3	3	3							5.39	1	1	5.39	1	1				8.33	1	1	204	22.5474	6.80029
A0A445D2R2	Uncharacterized protein OS=Arachis hypogaea OX=3818 GN=Ahy_A05g023052 PE=4 SV=1 - [A0A445D2R2_ARAHY]	18.92	2	2	2	4	18.92	2	2	4.86	1	1				14.05	1	1							185	17.8807	6.23975
A0A444Y8M6	Uncharacterized protein OS=Arachis hypogaea OX=3818 GN=Ahy_A08g039035 PE=3 SV=1 - [A0A444Y8M6_ARAHY]	18.84	3	2	2	5	10.14	1	1	10.14	1	1	18.84	1	1	10.14	1	1	10.14	1	1				69	8.06145	9.93506
A0A445A3S6	Malate dehydrogenase OS=Arachis hypogaea OX=3818 GN=Ahy_B03g066347 PE=3 SV=1 - [A0A445A3S6_ARAHY]	18.55	4	4	5	14	3.48	1	1	15.07	4	4	7.25	2	3	3.19	1	1	10.43	3	3	8.41	2	2	345	36.082	8.74854
A0A445DH84	Uncharacterized protein OS=Arachis hypogaea OX=3818 GN=Ahy_A04g020203 PE=4 SV=1 - [A0A445DH84_ARAHY]	18.11	1	1	1	1													18.11	1	1				254	28.4538	4.64014
A0A445ADV8	Uncharacterized protein OS=Arachis hypogaea OX=3818 GN=Ahy_B02g058118 PE=3 SV=1 - [A0A445ADV8_ARAHY]	17.74	2	3	6	22	9.77	3	3	9.51	4	4	17.74	6	7	14.14	5	5	9	3	3				389	44.5976	6.23975
A0A444WWP8	60S ribosomal protein L18a OS=Arachis hypogaea OX=3818 GN=Ahy_B10g100443 PE=3 SV=1 - [A0A444WWP8_ARAHY]	17.42	4	4	4	10	8.99	2	2				8.99	2	2	12.92	3	3	12.36	3	3				178	21.3275	10.4331
A0A445CPV0	Uncharacterized protein OS=Arachis hypogaea OX=3818 GN=Ahy_A06g027765 PE=4 SV=1 - [A0A445CPV0_ARAHY]	17.29	1	2	2	3	17.29	1	1	15.79	1	1	15.79	1	1										133	15.2869	10.1548
A0A445ECC7	Uncharacterized protein OS=Arachis hypogaea OX=3818 GN=Ahy_A02g007351 PE=4 SV=1 - [A0A445ECC7_ARAHY]	16.88	1	1	1	2				16.88	1	1	16.88	1	1										160	18.1578	7.86963
A0A445BVX4	Uncharacterized protein OS=Arachis hypogaea OX=3818 GN=Ahy_A08g039308 PE=3 SV=1 - [A0A445BVX4_ARAHY]	16.87	2	2	2	2	7.83	1	1										9.04	1	1				166	17.8396	8.68994
A0A445A6I4	Uncharacterized protein OS=Arachis hypogaea OX=3818 GN=Ahy_B03g067301 PE=4 SV=1 - [A0A445A6I4_ARAHY]	16.74	1	2	7	23	13.35	5	5	4.07	2	3	13.35	5	6	5.88	3	4	9.28	4	4	2.04	1	1	442	48.6517	8.32373
A0A444YUU6	Uncharacterized protein OS=Arachis hypogaea OX=3818 GN=Ahy_B06g085538 PE=4 SV=1 - [A0A444YUU6_ARAHY]	16.67	1	1	1	2	16.67	1	1				16.67	1	1										144	15.8551	6.16357
A0A445ABP2	Uncharacterized protein OS=Arachis hypogaea OX=3818 GN=Ahy_B02g057245 PE=4 SV=1 - [A0A445ABP2_ARAHY]	16.67	4	3	3	5							12.5	2	2	8.85	2	2	7.81	1	1				192	21.1403	8.86572
A0A445EBZ3	Uncharacterized protein OS=Arachis hypogaea OX=3818 GN=Ahy_A02g007175 PE=4 SV=1 - [A0A445EBZ3_ARAHY]	16.5	2	1	6	11	5.67	2	2	13.79	5	5	5.17	2	2	2.22	1	1	2.96	1	1				406	44.6781	10.3745
A0A445E7V8	Uncharacterized protein OS=Arachis hypogaea OX=3818 GN=Ahy_A02g005645 PE=3 SV=1 - [A0A445E7V8_ARAHY]	16.42	3	4	4	10	5.47	1	1				10.95	3	3	8.39	2	2	13.87	3	3	5.47	1	1	274	30.0071	10.3013
A0A445AZA7	Uncharacterized protein OS=Arachis hypogaea OX=3818 GN=Ahy_B01g056693 PE=3 SV=1 - [A0A445AZA7_ARAHY]	16.15	2	9	9	29	10.66	6	6	12.2	7	7	6.48	4	4	8.24	5	5	12.2	7	7				910	101.275	6.18896
A0A445E1A7	Uncharacterized protein OS=Arachis hypogaea OX=3818 GN=Ahy_A03g015817 PE=4 SV=1 - [A0A445E1A7_ARAHY]	16.09	1	1	1	2										16.09	1	2							174	20.227	8.73389
A0A445E1M5	Uncharacterized protein OS=Arachis hypogaea OX=3818 GN=Ahy_A03g015851 PE=4 SV=1 - [A0A445E1M5_ARAHY]	15.81	1	2	7	22	7.91	4	4	7.05	3	4	12.61	5	6	5.56	3	4	5.56	3	3	1.92	1	1	468	51.6123	7.92822
A0A445DL53	Uncharacterized protein OS=Arachis hypogaea OX=3818 GN=Ahy_A04g021650 PE=3 SV=1 - [A0A445DL53_ARAHY]	15.78	13	3	4	7				2.91	1	1	8.5	2	2	4.37	1	1	10.44	3	3				412	46.4945	8.76318
A0A444YG88	Tubulin beta chain OS=Arachis hypogaea OX=3818 GN=Ahy_B06g079820 PE=3 SV=1 - [A0A444YG88_ARAHY]	15.75	6	0	6	30	13.57	5	6	6.13	2	5	7.88	3	5	7.88	3	5	8.32	3	6	6.13	2	3	457	51.2674	4.84326
A0A444ZVH7	Uncharacterized protein OS=Arachis hypogaea OX=3818 GN=Ahy_B03g062820 PE=3 SV=1 - [A0A444ZVH7_ARAHY]	15.65	1	2	2	4				8.84	1	1				8.84	1	1	15.65	2	2				147	16.5751	10.5356
A0A444XTD2	Uncharacterized protein OS=Arachis hypogaea OX=3818 GN=Ahy_B09g098943 PE=3 SV=1 - [A0A444XTD2_ARAHY]	15.22	4	1	3	6				13.04	2	2	2.17	1	1	4.71	1	1	13.04	2	2				276	29.518	6.55127
A0A444ZZH9	Uncharacterized protein OS=Arachis hypogaea OX=3818 GN=Ahy_B03g064400 PE=4 SV=1 - [A0A444ZZH9_ARAHY]	15.09	1	1	1	1							15.09	1	1										285	31.9096	4.99561
A0A444ZXJ8	Uncharacterized protein OS=Arachis hypogaea OX=3818 GN=Ahy_B03g063526 PE=4 SV=1 - [A0A444ZXJ8_ARAHY]	14.94	1	1	3	6	14.94	3	3	8.71	2	2				5.81	1	1							241	27.4627	7.37158
A0A444YP93	Fructose-bisphosphate aldolase OS=Arachis hypogaea OX=3818 GN=Ahy_B06g083092 PE=3 SV=1 - [A0A444YP93_ARAHY]	14.8	4	2	5	7				1.96	1	1	6.42	2	2	6.15	2	2	4.75	2	2				358	38.3619	6.99072
A0A445CJZ5	Uncharacterized protein OS=Arachis hypogaea OX=3818 GN=Ahy_A06g026266 PE=4 SV=1 - [A0A445CJZ5_ARAHY]	14.72	1	1	1	1				14.72	1	1													299	32.4671	10.0815
A0A445BKG6	Mitochondrial Rho GTPase OS=Arachis hypogaea OX=3818 GN=Ahy_A09g044635 PE=3 SV=1 - [A0A445BKG6_ARAHY]	13.78	1	6	6	8	2.94	1	1				7.12	3	3	5.26	2	2	4.33	2	2				646	71.6859	5.49072
A0A445BB80	Uncharacterized protein OS=Arachis hypogaea OX=3818 GN=Ahy_A10g051015 PE=4 SV=1 - [A0A445BB80_ARAHY]	13.58	3	1	1	5	13.58	1	1	13.58	1	1	13.58	1	2				13.58	1	1				265	30.9148	4.32275
A0A444Z989	Uncharacterized protein OS=Arachis hypogaea OX=3818 GN=Ahy_B05g079222 PE=3 SV=1 - [A0A444Z989_ARAHY]	13.41	3	2	3	10	4.21	1	1	4.6	1	2	4.6	1	1	9.2	2	3	4.6	1	3				261	28.176	10.814
A0A444YJ13	Uncharacterized protein OS=Arachis hypogaea OX=3818 GN=Ahy_B06g080721 PE=4 SV=1 - [A0A444YJ13_ARAHY]	13.18	1	1	1	1							13.18	1	1										296	33.3517	4.86865
A0A445AIT1	Uncharacterized protein OS=Arachis hypogaea OX=3818 GN=Ahy_B02g060572 PE=4 SV=1 - [A0A445AIT1_ARAHY]	13.11	2	1	1	1	13.11	1	1																61	7.11245	5.41455
Q2KQ64	Resistance protein PLTR (Fragment) OS=Arachis hypogaea OX=3818 PE=4 SV=1 - [Q2KQ64_ARAHY]	12.92	1	1	1	1				12.92	1	1													178	19.9583	7.31299
A0A445BI98	Uncharacterized protein OS=Arachis hypogaea OX=3818 GN=Ahy_A09g043452 PE=3 SV=1 - [A0A445BI98_ARAHY]	12.81	2	4	4	11	6.97	2	2	3.6	1	1	10.11	3	3	6.29	2	2	6.29	2	2	2.7	1	1	445	46.7031	9.02686
A0A445CQV4	Uncharacterized protein OS=Arachis hypogaea OX=3818 GN=Ahy_A06g028358 PE=4 SV=1 - [A0A445CQV4_ARAHY]	12.71	1	1	1	1							12.71	1	1										354	36.117	7.50342
A0A444YH83	Uncharacterized protein OS=Arachis hypogaea OX=3818 GN=Ahy_B06g080168 PE=4 SV=1 - [A0A444YH83_ARAHY]	12.56	2	3	3	11	8.54	2	2	8.54	2	2	3.52	1	1	12.56	3	3	12.56	3	3				199	22.8325	10.4478
A0A445BLW3	Cytochrome c oxidase subunit 5C OS=Arachis hypogaea OX=3818 GN=Ahy_A09g045240 PE=3 SV=1 - [A0A445BLW3_ARAHY]	12.5	4	1	1	4	12.5	1	1	12.5	1	1				12.5	1	1	12.5	1	1				64	7.09378	7.51807
A0A445D3E1	Uncharacterized protein OS=Arachis hypogaea OX=3818 GN=Ahy_A05g023447 PE=4 SV=1 - [A0A445D3E1_ARAHY]	12.24	2	1	1	1	12.24	1	1																237	27.6812	7.37158
A0A444YT04	Succinate dehydrogenase [ubiquinone] iron-sulfur subunit, mitochondrial OS=Arachis hypogaea OX=3818 GN=Ahy_B06g084911 PE=3 SV=1 - [A0A444YT04_ARAHY]	11.91	2	3	3	12	4.33	1	1	7.58	2	3	8.66	2	3	4.33	1	2	7.58	2	2	4.33	1	1	277	31.0556	8.79248
A0A445DLQ9	Uncharacterized protein OS=Arachis hypogaea OX=3818 GN=Ahy_A03g010162 PE=4 SV=1 - [A0A445DLQ9_ARAHY]	11.86	1	1	1	4				11.86	1	1				11.86	1	1	11.86	1	1	11.86	1	1	118	12.0103	7.26904
B4UW81	Glutathione S-transferase 2 OS=Arachis hypogaea OX=3818 PE=2 SV=1 - [B4UW81_ARAHY]	11.73	7	1	2	4	7.26	1	1	7.26	1	1	11.73	2	2										179	20.3298	8.92432
A0A444ZZA6	Uncharacterized protein OS=Arachis hypogaea OX=3818 GN=Ahy_B03g064287 PE=4 SV=1 - [A0A444ZZA6_ARAHY]	11.73	2	1	1	1							11.73	1	1										341	38.7804	9.46631
A0A445B176	Uncharacterized protein OS=Arachis hypogaea OX=3818 GN=Ahy_A10g047006 PE=3 SV=1 - [A0A445B176_ARAHY]	11.11	2	4	4	14	8.89	3	3	4.94	2	2	4.94	2	2	4.94	2	2	7.16	3	3	4.94	2	2	405	43.4644	9.12939
A0A445D431	Uncharacterized protein OS=Arachis hypogaea OX=3818 GN=Ahy_A05g023569 PE=4 SV=1 - [A0A445D431_ARAHY]	11.11	3	1	1	11	11.11	1	2	11.11	1	2	11.11	1	1	11.11	1	2	11.11	1	1	11.11	1	3	72	8.38035	8.99756
A0A445A4D6	Uncharacterized protein OS=Arachis hypogaea OX=3818 GN=Ahy_B03g066605 PE=4 SV=1 - [A0A445A4D6_ARAHY]	10.99	1	1	1	1										10.99	1	1							91	10.8456	6.60986
A0A445A6E8	Uncharacterized protein OS=Arachis hypogaea OX=3818 GN=Ahy_B03g067300 PE=4 SV=1 - [A0A445A6E8_ARAHY]	10.98	1	2	4	14	6.18	3	3	8.92	3	3	6.18	3	3	4.12	2	2	6.18	3	3				437	48.1435	8.06006
A0A445CME4	Uncharacterized protein OS=Arachis hypogaea OX=3818 GN=Ahy_A06g027028 PE=3 SV=1 - [A0A445CME4_ARAHY]	10.89	7	3	3	7	5.61	1	1	8.25	2	2	5.61	1	1				10.89	3	3				303	32.5173	8.39697
A0A444YX79	Uncharacterized protein OS=Arachis hypogaea OX=3818 GN=Ahy_B05g073848 PE=4 SV=1 - [A0A444YX79_ARAHY]	10.41	1	1	1	2													10.41	1	2				269	30.2871	9.61279
A0A445A0K0	Uncharacterized protein OS=Arachis hypogaea OX=3818 GN=Ahy_B03g064960 PE=4 SV=1 - [A0A445A0K0_ARAHY]	10.24	5	1	1	1							10.24	1	1										127	14.8788	9.86182
B4UWC9	MCT-1 protein-like protein (Fragment) OS=Arachis hypogaea OX=3818 PE=2 SV=1 - [B4UWC9_ARAHY]	10.24	3	1	1	1										10.24	1	1							127	14.2135	8.45557
A0A444Z287	Uncharacterized protein OS=Arachis hypogaea OX=3818 GN=Ahy_B05g075911 PE=4 SV=1 - [A0A444Z287_ARAHY]	10.2	2	1	1	1										10.2	1	1							98	11.2981	9.36377
A0A445EQQ4	Malate synthase OS=Arachis hypogaea OX=3818 GN=Ahy_A01g002420 PE=3 SV=1 - [A0A445EQQ4_ARAHY]	10.03	8	2	2	2										3.9	1	1	6.13	1	1				359	41.1469	8.71924
A0A445DL01	Uncharacterized protein OS=Arachis hypogaea OX=3818 GN=Ahy_A04g021649 PE=4 SV=1 - [A0A445DL01_ARAHY]	9.93	4	5	5	6	2.19	1	1	2.53	1	1	6.06	3	3				1.35	1	1				594	65.2712	5.23682
A0A445DSZ0	Uncharacterized protein OS=Arachis hypogaea OX=3818 GN=Ahy_A03g012282 PE=3 SV=1 - [A0A445DSZ0_ARAHY]	9.77	2	3	3	3	6.74	2	2										3.02	1	1				430	46.0104	8.1626
A0A445B795	60S ribosomal protein L13 OS=Arachis hypogaea OX=3818 GN=Ahy_A10g049496 PE=3 SV=1 - [A0A445B795_ARAHY]	9.66	3	2	2	3				9.66	2	2	5.31	1	1										207	23.8272	10.8579
A0A445BP87	Uncharacterized protein OS=Arachis hypogaea OX=3818 GN=Ahy_A09g046215 PE=3 SV=1 - [A0A445BP87_ARAHY]	9.6	4	3	3	9	2.98	1	1	6.95	2	2	2.98	1	1	9.6	3	3	2.98	1	1	2.98	1	1	302	34.487	9.23193
A0A445CQJ1	Purple acid phosphatase OS=Arachis hypogaea OX=3818 GN=Ahy_A06g028166 PE=3 SV=1 - [A0A445CQJ1_ARAHY]	9.49	1	1	1	2													9.49	1	2				432	48.4318	5.61768
A0A445C4F2	Uncharacterized protein OS=Arachis hypogaea OX=3818 GN=Ahy_A07g031583 PE=4 SV=1 - [A0A445C4F2_ARAHY]	9.47	1	1	1	2	9.47	1	1				9.47	1	1										95	11.2607	11.854
A0A445B579	Uncharacterized protein OS=Arachis hypogaea OX=3818 GN=Ahy_A10g048470 PE=3 SV=1 - [A0A445B579_ARAHY]	9.45	2	1	2	3	2.74	1	1				2.74	1	1				6.72	1	1				402	43.6093	7.1958
A0A445E8Z8	Uncharacterized protein OS=Arachis hypogaea OX=3818 GN=Ahy_A02g006113 PE=4 SV=1 - [A0A445E8Z8_ARAHY]	9.31	4	1	1	1										9.31	1	1							333	37.036	8.19189
A0A445DR65	Uncharacterized protein OS=Arachis hypogaea OX=3818 GN=Ahy_A03g011594 PE=4 SV=1 - [A0A445DR65_ARAHY]	9.27	1	1	1	1																9.27	1	1	259	29.5512	9.61279
A0A444WSW1	Uncharacterized protein OS=Arachis hypogaea OX=3818 GN=Ahy_Scaffold1g106882 PE=4 SV=1 - [A0A444WSW1_ARAHY]	9.07	4	1	1	2	9.07	1	2																408	45.3047	8.39697
A0A444YXJ2	Uncharacterized protein OS=Arachis hypogaea OX=3818 GN=Ahy_A05g021969 PE=3 SV=1 - [A0A444YXJ2_ARAHY]	8.76	1	1	1	1	8.76	1	1																137	15.6088	7.84033
A0A445BE09	Uncharacterized protein OS=Arachis hypogaea OX=3818 GN=Ahy_A09g041871 PE=4 SV=1 - [A0A445BE09_ARAHY]	8.56	4	4	4	6	4.59	2	2	2.71	1	1	2.71	1	1	2.09	1	1	1.88	1	1				479	54.657	5.90967
A0A445CRC7	Uncharacterized protein OS=Arachis hypogaea OX=3818 GN=Ahy_A06g028664 PE=4 SV=1 - [A0A445CRC7_ARAHY]	8.14	2	1	1	2							8.14	1	1				8.14	1	1				565	64.5741	9.12939
A0A445EHJ8	Uncharacterized protein OS=Arachis hypogaea OX=3818 GN=Ahy_A02g009621 PE=4 SV=1 - [A0A445EHJ8_ARAHY]	8.11	1	1	1	1							8.11	1	1										481	54.3736	6.20166
A0A445BC54	Uncharacterized protein OS=Arachis hypogaea OX=3818 GN=Ahy_A10g051262 PE=4 SV=1 - [A0A445BC54_ARAHY]	7.82	1	1	1	1							7.82	1	1										550	61.3221	8.96826
A0A445A4W1	Uncharacterized protein OS=Arachis hypogaea OX=3818 GN=Ahy_B03g066672 PE=3 SV=1 - [A0A445A4W1_ARAHY]	7.75	4	4	4	9	1.89	1	1	1.89	1	1	2.07	1	1	4.13	2	2	5.68	3	3	2.07	1	1	581	62.7671	6.66846
A0A444ZWN2	Uncharacterized protein OS=Arachis hypogaea OX=3818 GN=Ahy_B03g063247 PE=3 SV=1 - [A0A444ZWN2_ARAHY]	7.75	2	1	1	1							7.75	1	1										503	56.5824	6.81494
A0A444X9V2	Uncharacterized protein OS=Arachis hypogaea OX=3818 GN=Ahy_B10g106140 PE=3 SV=1 - [A0A444X9V2_ARAHY]	7.73	2	1	5	19	3.31	2	2	2.82	2	3	6.26	4	5	5.28	3	3	5.28	3	4	3.93	2	2	815	90.2616	7.06396
A0A445D2S2	Uncharacterized protein OS=Arachis hypogaea OX=3818 GN=Ahy_A05g023049 PE=4 SV=1 - [A0A445D2S2_ARAHY]	7.64	1	1	1	1										7.64	1	1							275	30.0938	5.32568
A0A444ZZ98	Uncharacterized protein OS=Arachis hypogaea OX=3818 GN=Ahy_B03g064276 PE=4 SV=1 - [A0A444ZZ98_ARAHY]	7.59	1	1	1	1																7.59	1	1	224	26.5425	8.90967
A0A444Y0K0	Glyceraldehyde-3-phosphate dehydrogenase OS=Arachis hypogaea OX=3818 GN=Ahy_B08g090770 PE=3 SV=1 - [A0A444Y0K0_ARAHY]	7.54	4	1	3	9	7.54	3	4	2.03	1	1	5.51	2	3							2.03	1	1	345	37.1359	7.09326
A0A444ZGD2	Uncharacterized protein OS=Arachis hypogaea OX=3818 GN=Ahy_B04g070356 PE=4 SV=1 - [A0A444ZGD2_ARAHY]	7.37	5	1	1	6	7.37	1	1	7.37	1	1	7.37	1	2				7.37	1	2				217	23.7851	6.22705
A0A444XGR2	Lipoxygenase OS=Arachis hypogaea OX=3818 GN=Ahy_B09g095845 PE=3 SV=1 - [A0A444XGR2_ARAHY]	7.34	19	1	7	24	3.25	3	4	3.49	3	4	2.41	2	3	4.33	5	5	5.54	5	6	2.05	2	2	831	92.8468	6.52197
A0A445CAN3	Uncharacterized protein OS=Arachis hypogaea OX=3818 GN=Ahy_A07g034005 PE=4 SV=1 - [A0A445CAN3_ARAHY]	7.23	1	1	1	1				7.23	1	1													249	28.0175	4.76709
A0A444YXP0	Uncharacterized protein OS=Arachis hypogaea OX=3818 GN=Ahy_B05g074016 PE=3 SV=1 - [A0A444YXP0_ARAHY]	7.21	4	1	1	2										7.21	1	1	7.21	1	1				222	24.203	4.57666
A0A445C9X6	Aldehyde dehydrogenase OS=Arachis hypogaea OX=3818 GN=Ahy_A07g033729 PE=3 SV=1 - [A0A445C9X6_ARAHY]	7.14	1	2	2	5				5.31	1	1	5.31	1	1	7.14	2	2	1.84	1	1				490	53.4583	8.27979
A0A444X2S5	Uncharacterized protein OS=Arachis hypogaea OX=3818 GN=Ahy_B10g102900 PE=4 SV=1 - [A0A444X2S5_ARAHY]	7.11	1	1	1	1										7.11	1	1							436	50.3093	8.19189
A0A445BEI9	Uncharacterized protein OS=Arachis hypogaea OX=3818 GN=Ahy_A09g042004 PE=4 SV=1 - [A0A445BEI9_ARAHY]	7.05	2	3	3	6				4.5	2	2	7.05	2	2	2.54	1	1	2.54	1	1				511	56.7884	4.94482
A0A445ATI6	Uncharacterized protein OS=Arachis hypogaea OX=3818 GN=Ahy_B01g054226 PE=4 SV=1 - [A0A445ATI6_ARAHY]	7.04	2	1	1	1	7.04	1	1																213	23.4273	9.84717
A0A445A4J5	Uncharacterized protein OS=Arachis hypogaea OX=3818 GN=Ahy_B03g066659 PE=3 SV=1 - [A0A445A4J5_ARAHY]	7.04	5	3	5	7				4.04	2	2	1.97	2	2	4.04	2	2	1.04	1	1				966	110.216	5.94775
A0A444YF39	Uncharacterized protein OS=Arachis hypogaea OX=3818 GN=Ahy_B07g088669 PE=4 SV=1 - [A0A444YF39_ARAHY]	6.88	2	1	1	2				6.88	1	1				6.88	1	1							189	19.9874	8.73389
A0A444YEJ9	Uncharacterized protein OS=Arachis hypogaea OX=3818 GN=Ahy_B07g088469 PE=3 SV=1 - [A0A444YEJ9_ARAHY]	6.85	2	1	1	3				6.85	1	1				6.85	1	1	6.85	1	1				219	24.934	9.42236
A0A445AYF7	Uncharacterized protein OS=Arachis hypogaea OX=3818 GN=Ahy_B01g056246 PE=3 SV=1 - [A0A445AYF7_ARAHY]	6.84	7	1	2	2							3.04	1	1	3.8	1	1							263	30.0607	9.31982
A0A444Y3L6	Uncharacterized protein OS=Arachis hypogaea OX=3818 GN=Ahy_B08g092338 PE=3 SV=1 - [A0A444Y3L6_ARAHY]	6.82	10	3	5	8	2.2	1	1	3.57	2	2	3.57	3	3				2.41	2	2				953	108.984	6.771
A0A444YU06	Uncharacterized protein OS=Arachis hypogaea OX=3818 GN=Ahy_B06g085259 PE=4 SV=1 - [A0A444YU06_ARAHY]	6.82	1	1	1	1										6.82	1	1							396	43.994	7.38623
A0A444Y8J1	Uncharacterized protein OS=Arachis hypogaea OX=3818 GN=Ahy_B08g094274 PE=4 SV=1 - [A0A444Y8J1_ARAHY]	6.8	2	1	1	2							6.8	1	2										588	66.6919	7.29834
A0A445E536	Uncharacterized protein OS=Arachis hypogaea OX=3818 GN=Ahy_A03g017037 PE=4 SV=1 - [A0A445E536_ARAHY]	6.72	1	1	1	1				6.72	1	1													119	12.6445	9.5835
A0A445DCD4	Uncharacterized protein OS=Arachis hypogaea OX=3818 GN=Ahy_A04g017892 PE=4 SV=1 - [A0A445DCD4_ARAHY]	6.7	11	2	2	6	4.12	1	1	6.7	2	2	4.12	1	1	2.58	1	1	2.58	1	1				388	43.4001	5.32568
A0A444YN18	Uncharacterized protein OS=Arachis hypogaea OX=3818 GN=Ahy_B06g082244 PE=4 SV=1 - [A0A444YN18_ARAHY]	6.63	1	1	1	1													6.63	1	1				196	23.5826	8.67529
A0A445D9X7	Uncharacterized protein OS=Arachis hypogaea OX=3818 GN=Ahy_A04g017085 PE=3 SV=1 - [A0A445D9X7_ARAHY]	6.43	13	2	2	9	6.43	2	2	6.43	2	2	6.43	2	2	6.43	2	2				3.21	1	1	249	28.2042	4.91943
A0A444Z5R4	Uncharacterized protein OS=Arachis hypogaea OX=3818 GN=Ahy_B05g077848 PE=4 SV=1 - [A0A444Z5R4_ARAHY]	6.4	2	1	1	1										6.4	1	1							250	26.893	8.70459
A0A445A6P2	Uncharacterized protein OS=Arachis hypogaea OX=3818 GN=Ahy_B03g067397 PE=4 SV=1 - [A0A445A6P2_ARAHY]	6.38	1	1	1	4							6.38	1	4										564	64.3997	9.26123
A0A445CJ36	Uncharacterized protein OS=Arachis hypogaea OX=3818 GN=Ahy_A06g025967 PE=4 SV=1 - [A0A445CJ36_ARAHY]	6.33	1	1	1	1																6.33	1	1	553	61.3093	6.53662
A0A445DMP4	Uncharacterized protein OS=Arachis hypogaea OX=3818 GN=Ahy_A03g010457 PE=4 SV=1 - [A0A445DMP4_ARAHY]	6.25	3	1	1	2				6.25	1	1	6.25	1	1										128	14.7817	7.28369
A0A445AV60	Uncharacterized protein OS=Arachis hypogaea OX=3818 GN=Ahy_B01g055118 PE=4 SV=1 - [A0A445AV60_ARAHY]	6.19	4	1	1	1				6.19	1	1													388	43.3032	8.19189
A0A445BT71	Uncharacterized protein OS=Arachis hypogaea OX=3818 GN=Ahy_A08g038319 PE=4 SV=1 - [A0A445BT71_ARAHY]	6.16	1	1	1	1							6.16	1	1										276	31.5736	8.27979
A0A444ZX92	Uncharacterized protein OS=Arachis hypogaea OX=3818 GN=Ahy_B03g063470 PE=3 SV=1 - [A0A444ZX92_ARAHY]	6.07	4	2	2	2	4.39	1	1							1.67	1	1							478	51.9655	8.19189
A0A445DQI0	Uncharacterized protein OS=Arachis hypogaea OX=3818 GN=Ahy_A03g011356 PE=4 SV=1 - [A0A445DQI0_ARAHY]	6.05	4	1	1	1				6.05	1	1													397	45.333	6.56592
A0A445E4S9	Uncharacterized protein OS=Arachis hypogaea OX=3818 GN=Ahy_A03g016959 PE=4 SV=1 - [A0A445E4S9_ARAHY]	5.85	1	1	1	1										5.85	1	1							513	58.1628	7.69385
A0A444XHY4	Uncharacterized protein OS=Arachis hypogaea OX=3818 GN=Ahy_B09g096037 PE=4 SV=1 - [A0A444XHY4_ARAHY]	5.81	1	1	1	1										5.81	1	1							327	35.7128	7.1958
A0A444ZN87	Uncharacterized protein OS=Arachis hypogaea OX=3818 GN=Ahy_B04g072553 PE=4 SV=1 - [A0A444ZN87_ARAHY]	5.69	1	1	1	1							5.69	1	1										123	13.713	8.5874
A0A445AVK1	Uncharacterized protein OS=Arachis hypogaea OX=3818 GN=Ahy_B01g055207 PE=3 SV=1 - [A0A445AVK1_ARAHY]	5.65	5	3	3	5	4.03	2	2	2.22	1	1							3.83	2	2				496	53.0444	7.37158
A0A444WZL0	Uncharacterized protein OS=Arachis hypogaea OX=3818 GN=Ahy_B10g101397 PE=4 SV=1 - [A0A444WZL0_ARAHY]	5.64	1	1	1	2													5.64	1	2				443	50.5005	8.86572
A0A445CKP5	Uncharacterized protein OS=Arachis hypogaea OX=3818 GN=Ahy_A06g026528 PE=4 SV=1 - [A0A445CKP5_ARAHY]	5.56	1	1	1	7	5.56	1	2	5.56	1	1	5.56	1	2	5.56	1	1				5.56	1	1	234	27.0877	9.05615
A0A444YY42	Uncharacterized protein OS=Arachis hypogaea OX=3818 GN=Ahy_B05g074177 PE=3 SV=1 - [A0A444YY42_ARAHY]	5.5	3	1	1	1													5.5	1	1				200	22.8671	5.5415
A0A445C4P8	Vacuolar protein sorting-associated protein 29 OS=Arachis hypogaea OX=3818 GN=Ahy_A07g031656 PE=3 SV=1 - [A0A445C4P8_ARAHY]	5.44	7	1	1	1	5.44	1	1																147	16.4813	5.65576
C0L2V3	Putative phosphoglycerate dehydrogenase (Fragment) OS=Arachis hypogaea OX=3818 PE=4 SV=1 - [C0L2V3_ARAHY]	5.38	3	1	1	1										5.38	1	1							223	24.0259	5.51611
A0A445AKJ3	Uncharacterized protein OS=Arachis hypogaea OX=3818 GN=Ahy_B02g061301 PE=4 SV=1 - [A0A445AKJ3_ARAHY]	5.33	1	1	1	1																5.33	1	1	413	46.2759	7.66455
A0A445EU10	Uncharacterized protein OS=Arachis hypogaea OX=3818 GN=Ahy_A01g003709 PE=4 SV=1 - [A0A445EU10_ARAHY]	5.29	1	1	1	1													5.29	1	1				416	47.439	6.06201
A0A445A994	Uncharacterized protein OS=Arachis hypogaea OX=3818 GN=Ahy_B03g068179 PE=4 SV=1 - [A0A445A994_ARAHY]	5.09	1	1	1	1										5.09	1	1							393	44.8239	9.05615
A0A445CA82	Uncharacterized protein OS=Arachis hypogaea OX=3818 GN=Ahy_A07g033814 PE=4 SV=1 - [A0A445CA82_ARAHY]	5.05	1	1	1	1																5.05	1	1	218	25.1564	5.99854
A0A445DGG5	Uncharacterized protein OS=Arachis hypogaea OX=3818 GN=Ahy_A04g019686 PE=4 SV=1 - [A0A445DGG5_ARAHY]	5.04	2	1	1	1										5.04	1	1							417	45.6414	7.48877
A0A445CI42	Uncharacterized protein OS=Arachis hypogaea OX=3818 GN=Ahy_A07g037229 PE=4 SV=1 - [A0A445CI42_ARAHY]	5.03	2	1	1	1										5.03	1	1							358	40.8287	7.1958
A0A444Z8E3	Uncharacterized protein OS=Arachis hypogaea OX=3818 GN=Ahy_B05g078887 PE=4 SV=1 - [A0A444Z8E3_ARAHY]	4.99	4	1	1	1							4.99	1	1										862	96.854	5.96045
A0A444X5W6	Uncharacterized protein OS=Arachis hypogaea OX=3818 GN=Ahy_B10g104565 PE=4 SV=1 - [A0A444X5W6_ARAHY]	4.97	1	1	1	1	4.97	1	1																725	82.8457	6.94678
A0A444ZD74	Uncharacterized protein OS=Arachis hypogaea OX=3818 GN=Ahy_B04g069660 PE=4 SV=1 - [A0A444ZD74_ARAHY]	4.8	1	1	1	1													4.8	1	1				562	64.6374	9.27588
A0A444XH79	Acetyltransferase component of pyruvate dehydrogenase complex OS=Arachis hypogaea OX=3818 GN=Ahy_B09g095838 PE=3 SV=1 - [A0A444XH79_ARAHY]	4.77	3	2	2	3	2.05	1	1	2.73	1	1	2.05	1	1										440	47.3845	5.73193
A0A444WUR2	Aconitate hydratase OS=Arachis hypogaea OX=3818 GN=Ahy_Scaffold1g107159 PE=3 SV=1 - [A0A444WUR2_ARAHY]	4.75	2	1	2	5	1.97	1	1	2.79	1	1	1.97	1	1	1.97	1	1	1.97	1	1				610	66.3999	5.97314
A0A444XZJ2	Uncharacterized protein OS=Arachis hypogaea OX=3818 GN=Ahy_B08g090129 PE=4 SV=1 - [A0A444XZJ2_ARAHY]	4.7	1	1	1	2	4.7	1	1				4.7	1	1										149	16.9406	9.0415
A0A444X850	Uncharacterized protein OS=Arachis hypogaea OX=3818 GN=Ahy_B10g105497 PE=4 SV=1 - [A0A444X850_ARAHY]	4.62	1	1	1	1				4.62	1	1													346	37.475	7.60596
A0A444ZIE3	Uncharacterized protein OS=Arachis hypogaea OX=3818 GN=Ahy_B04g070594 PE=4 SV=1 - [A0A444ZIE3_ARAHY]	4.48	2	1	1	1				4.48	1	1													625	69.9502	5.92236
A0A444XC39	Uncharacterized protein OS=Arachis hypogaea OX=3818 GN=Ahy_B09g094710 PE=3 SV=1 - [A0A444XC39_ARAHY]	4.46	2	1	1	6	4.46	1	1	4.46	1	1	4.46	1	1	4.46	1	1	4.46	1	1	4.46	1	1	224	25.787	7.43018
A0A444WZK6	Uncharacterized protein OS=Arachis hypogaea OX=3818 GN=Ahy_B10g101472 PE=4 SV=1 - [A0A444WZK6_ARAHY]	4.34	1	1	1	2				4.34	1	2													807	92.8238	6.41748
A0A444Y5W1	Uncharacterized protein OS=Arachis hypogaea OX=3818 GN=Ahy_B08g093395 PE=4 SV=1 - [A0A444Y5W1_ARAHY]	4.25	3	2	2	3	2.7	1	1				4.25	2	2										518	58.7606	5.021
A0A444WQI0	Uncharacterized protein OS=Arachis hypogaea OX=3818 GN=Ahy_Scaffold2g107638 PE=4 SV=1 - [A0A444WQI0_ARAHY]	4.13	1	1	1	2	4.13	1	1				4.13	1	1										921	100.836	8.68994
A0A444XQU0	Uncharacterized protein OS=Arachis hypogaea OX=3818 GN=Ahy_B09g097951 PE=4 SV=1 - [A0A444XQU0_ARAHY]	4.02	1	1	1	1										4.02	1	1							498	55.5924	6.90283
A0A445DYU7	Uncharacterized protein OS=Arachis hypogaea OX=3818 GN=Ahy_A03g014805 PE=4 SV=1 - [A0A445DYU7_ARAHY]	3.91	1	1	1	2	3.91	1	1				3.91	1	1										179	19.9465	4.57666
A0A445DAQ3	Uncharacterized protein OS=Arachis hypogaea OX=3818 GN=Ahy_A04g017306 PE=4 SV=1 - [A0A445DAQ3_ARAHY]	3.78	9	1	1	1							3.78	1	1										423	48.5084	7.47412
A0A445AJ38	Uncharacterized protein OS=Arachis hypogaea OX=3818 GN=Ahy_B02g060632 PE=3 SV=1 - [A0A445AJ38_ARAHY]	3.64	2	1	1	1							3.64	1	1										1154	125.452	5.90967
A0A445DYL0	Uncharacterized protein OS=Arachis hypogaea OX=3818 GN=Ahy_A03g014795 PE=4 SV=1 - [A0A445DYL0_ARAHY]	3.62	2	1	1	1													3.62	1	1				442	50.4299	9.77393
B0ZZ80	Tobamovirus multiplication protein (Fragment) OS=Arachis hypogaea OX=3818 GN=TOM PE=2 SV=1 - [B0ZZ80_ARAHY]	3.6	6	1	1	1				3.6	1	1													278	32.1152	7.75244
A0A445CF44	Uncharacterized protein OS=Arachis hypogaea OX=3818 GN=Ahy_A07g036057 PE=4 SV=1 - [A0A445CF44_ARAHY]	3.59	4	1	1	2				3.59	1	1							3.59	1	1				223	25.3666	9.08545
A0A445E0D3	Uncharacterized protein OS=Arachis hypogaea OX=3818 GN=Ahy_A03g015404 PE=4 SV=1 - [A0A445E0D3_ARAHY]	3.57	2	1	1	1							3.57	1	1										1093	122.489	7.47412
A0A445B5I2	Uncharacterized protein OS=Arachis hypogaea OX=3818 GN=Ahy_A10g048623 PE=4 SV=1 - [A0A445B5I2_ARAHY]	3.55	2	1	1	1							3.55	1	1										197	21.9662	7.82568
A0A444X574	Uncharacterized protein OS=Arachis hypogaea OX=3818 GN=Ahy_B10g104332 PE=4 SV=1 - [A0A444X574_ARAHY]	3.53	3	1	1	1				3.53	1	1													312	34.367	7.76709
A0A444ZYW5	Uncharacterized protein OS=Arachis hypogaea OX=3818 GN=Ahy_B03g064187 PE=3 SV=1 - [A0A444ZYW5_ARAHY]	3.53	1	1	1	3										3.53	1	1	3.53	1	1	3.53	1	1	368	39.7506	7.53271
A0A445DGL5	Uncharacterized protein OS=Arachis hypogaea OX=3818 GN=Ahy_A04g019743 PE=4 SV=1 - [A0A445DGL5_ARAHY]	3.5	1	1	1	2							3.5	1	1	3.5	1	1							457	51.693	8.99756
M4T0V2	Uncharacterized protein (Fragment) OS=Arachis hypogaea OX=3818 PE=2 SV=1 - [M4T0V2_ARAHY]	3.35	3	1	1	9	3.35	1	3	3.35	1	1	3.35	1	2	3.35	1	2				3.35	1	1	209	23.3225	5.47803
A0A444YNT7	Uncharacterized protein OS=Arachis hypogaea OX=3818 GN=Ahy_B06g082569 PE=4 SV=1 - [A0A444YNT7_ARAHY]	3.24	5	1	1	1																3.24	1	1	524	58.4696	5.36377
A0A445E9K8	Uncharacterized protein OS=Arachis hypogaea OX=3818 GN=Ahy_A02g006310 PE=4 SV=1 - [A0A445E9K8_ARAHY]	3.23	1	1	1	1	3.23	1	1																310	34.9311	9.62744
A0A444Y9H1	Uncharacterized protein OS=Arachis hypogaea OX=3818 GN=Ahy_B07g086274 PE=4 SV=1 - [A0A444Y9H1_ARAHY]	3.11	2	1	1	1							3.11	1	1										225	25.6973	8.11865
A0A444ZJY2	Adenylosuccinate synthetase, chloroplastic OS=Arachis hypogaea OX=3818 GN=PURA PE=3 SV=1 - [A0A444ZJY2_ARAHY]	3.09	1	1	1	1										3.09	1	1							486	52.8794	7.47412
A0A444XZD8	Uncharacterized protein OS=Arachis hypogaea OX=3818 GN=Ahy_B08g090041 PE=4 SV=1 - [A0A444XZD8_ARAHY]	3.06	1	1	1	3	3.06	1	1	3.06	1	1										3.06	1	1	359	40.299	6.59521
A0A445A9A0	Uncharacterized protein OS=Arachis hypogaea OX=3818 GN=Ahy_B03g068303 PE=4 SV=1 - [A0A445A9A0_ARAHY]	3.04	2	1	1	1							3.04	1	1										560	59.1868	9.72998
A0A444Y867	Uncharacterized protein OS=Arachis hypogaea OX=3818 GN=Ahy_B08g094200 PE=3 SV=1 - [A0A444Y867_ARAHY]	2.83	2	1	1	2				2.83	1	1										2.83	1	1	459	52.3287	5.32568
A0A445B0R6	Uncharacterized protein OS=Arachis hypogaea OX=3818 GN=Ahy_A10g046857 PE=4 SV=1 - [A0A445B0R6_ARAHY]	2.77	2	1	1	2	2.77	1	1	2.77	1	1													397	45.5081	7.34229
A0A445A765	Uncharacterized protein OS=Arachis hypogaea OX=3818 GN=Ahy_B03g067545 PE=4 SV=1 - [A0A445A765_ARAHY]	2.74	2	1	1	1	2.74	1	1																511	57.5401	9.45166
A0A445EKT7	Uncharacterized protein OS=Arachis hypogaea OX=3818 GN=Ahy_A01g000658 PE=4 SV=1 - [A0A445EKT7_ARAHY]	2.69	2	1	1	2																2.69	1	2	1563	176.01	6.78564
A0A444WYV4	Uncharacterized protein OS=Arachis hypogaea OX=3818 GN=Ahy_B10g101217 PE=4 SV=1 - [A0A444WYV4_ARAHY]	2.68	1	1	1	1										2.68	1	1							1271	138.821	6.06201
A0A444XS37	Uncharacterized protein OS=Arachis hypogaea OX=3818 GN=Ahy_B09g098527 PE=4 SV=1 - [A0A444XS37_ARAHY]	2.66	1	1	1	1										2.66	1	1							301	34.2308	4.77979
A0A445A5V2	Aconitate hydratase OS=Arachis hypogaea OX=3818 GN=Ahy_B03g067131 PE=3 SV=1 - [A0A445A5V2_ARAHY]	2.64	7	1	2	5	1.22	1	1				2.64	2	2	1.22	1	1	1.22	1	1				986	107.705	8.20654
A0A445BG14	Uncharacterized protein OS=Arachis hypogaea OX=3818 GN=Ahy_A09g042494 PE=4 SV=1 - [A0A445BG14_ARAHY]	2.6	4	1	1	1				2.6	1	1													731	79.3237	6.60986
A0A444ZDE7	Uncharacterized protein OS=Arachis hypogaea OX=3818 GN=Ahy_B04g069735 PE=4 SV=1 - [A0A444ZDE7_ARAHY]	2.42	1	1	1	1	2.42	1	1																455	52.0081	8.36768
A0A445EWY8	Uncharacterized protein OS=Arachis hypogaea OX=3818 GN=Ahy_A01g004742 PE=3 SV=1 - [A0A445EWY8_ARAHY]	2.23	1	1	1	2	2.23	1	1	2.23	1	1													762	84.9709	5.47803
A0A445B291	Uncharacterized protein OS=Arachis hypogaea OX=3818 GN=Ahy_A10g047323 PE=4 SV=1 - [A0A445B291_ARAHY]	2.11	1	1	1	2				2.11	1	1										2.11	1	1	617	69.6193	6.72705
A0A445BSG0	Uncharacterized protein OS=Arachis hypogaea OX=3818 GN=Ahy_A08g038044 PE=4 SV=1 - [A0A445BSG0_ARAHY]	2.07	4	1	1	1													2.07	1	1				628	71.3152	6.43018
A0A444X0R5	Uncharacterized protein OS=Arachis hypogaea OX=3818 GN=Ahy_B10g101824 PE=4 SV=1 - [A0A444X0R5_ARAHY]	2.07	1	1	1	1																2.07	1	1	676	76.5284	6.59521
A0A445E827	Uncharacterized protein OS=Arachis hypogaea OX=3818 GN=Ahy_A02g005827 PE=4 SV=1 - [A0A445E827_ARAHY]	1.93	1	1	1	1										1.93	1	1							777	87.5298	5.57959
A0A444ZQX2	Uncharacterized protein OS=Arachis hypogaea OX=3818 GN=Ahy_B04g073640 PE=4 SV=1 - [A0A444ZQX2_ARAHY]	1.84	2	1	1	45	1.84	1	2	1.84	1	15	1.84	1	3	1.84	1	13	1.84	1	11	1.84	1	1	708	79.1009	9.0415
A0A444Z3L8	Uncharacterized protein OS=Arachis hypogaea OX=3818 GN=Ahy_B05g076616 PE=4 SV=1 - [A0A444Z3L8_ARAHY]	1.73	2	1	1	6	1.73	1	1	1.73	1	1	1.73	1	1	1.73	1	2				1.73	1	1	637	71.4931	7.03467
A0A444XGZ6	Uncharacterized protein OS=Arachis hypogaea OX=3818 GN=Ahy_B09g095884 PE=4 SV=1 - [A0A444XGZ6_ARAHY]	1.65	2	1	1	1										1.65	1	1							1150	130.219	9.18799
A0A445BFF5	Uncharacterized protein OS=Arachis hypogaea OX=3818 GN=Ahy_A09g042295 PE=4 SV=1 - [A0A445BFF5_ARAHY]	1.64	1	1	1	1													1.64	1	1				853	94.5957	5.65576
A0A445AIL4	Uncharacterized protein OS=Arachis hypogaea OX=3818 GN=Ahy_B02g060457 PE=4 SV=1 - [A0A445AIL4_ARAHY]	1.62	2	1	1	1										1.62	1	1							555	63.453	8.74854
A0A445E7Q7	Uncharacterized protein OS=Arachis hypogaea OX=3818 GN=Ahy_A02g005704 PE=4 SV=1 - [A0A445E7Q7_ARAHY]	1.57	1	1	1	1				1.57	1	1													1080	120.903	8.1333
A0A444X284	Uncharacterized protein OS=Arachis hypogaea OX=3818 GN=Ahy_B10g102509 PE=4 SV=1 - [A0A444X284_ARAHY]	1.5	1	1	1	1				1.5	1	1													534	59.671	5.84619
A0A445A5Y4	Uncharacterized protein OS=Arachis hypogaea OX=3818 GN=Ahy_B03g067159 PE=4 SV=1 - [A0A445A5Y4_ARAHY]	1.31	1	1	1	3				1.31	1	1				1.31	1	2							533	59.0796	4.86865
A0A445BQP8	Coatomer subunit beta OS=Arachis hypogaea OX=3818 GN=Ahy_A09g046749 PE=4 SV=1 - [A0A445BQP8_ARAHY]	1.27	4	1	1	1										1.27	1	1							864	96.7255	5.65576
A0A445AET2	Uncharacterized protein OS=Arachis hypogaea OX=3818 GN=Ahy_B02g058534 PE=4 SV=1 - [A0A445AET2_ARAHY]	1.15	1	1	1	1																1.15	1	1	610	68.1582	8.1333
A0A445BHU4	Uncharacterized protein OS=Arachis hypogaea OX=3818 GN=Ahy_A09g043232 PE=4 SV=1 - [A0A445BHU4_ARAHY]	1.04	3	1	1	1				1.04	1	1													673	77.9232	7.37158
A0A444WV02	Uncharacterized protein OS=Arachis hypogaea OX=3818 GN=Ahy_Scaffold1g107255 PE=3 SV=1 - [A0A444WV02_ARAHY]	1.02	1	1	1	7				1.02	1	1	1.02	1	1	1.02	1	5							1270	144.056	6.7417
A0A445E3T3	Uncharacterized protein OS=Arachis hypogaea OX=3818 GN=Ahy_A03g016600 PE=3 SV=1 - [A0A445E3T3_ARAHY]	0.9	2	1	1	1																0.9	1	1	3790	422.091	6.15088
A0A444XAD0	Uncharacterized protein OS=Arachis hypogaea OX=3818 GN=Ahy_B10g106294 PE=4 SV=1 - [A0A444XAD0_ARAHY]	0.89	2	1	1	1							0.89	1	1										789	88.2585	6.46826
A0A445B1A3	Uncharacterized protein OS=Arachis hypogaea OX=3818 GN=Ahy_A10g047019 PE=4 SV=1 - [A0A445B1A3_ARAHY]	0.83	2	1	1	1							0.83	1	1										842	95.228	6.7124
A0A444XPW3	RNA-dependent RNA polymerase OS=Arachis hypogaea OX=3818 GN=Ahy_B09g097538 PE=3 SV=1 - [A0A444XPW3_ARAHY]	0.81	2	1	1	1																0.81	1	1	1116	127.536	7.00537
A0A0K0KBI1	Squamosa promoter-binding-like protein OS=Arachis hypogaea OX=3818 GN=SPL12 PE=2 SV=1 - [A0A0K0KBI1_ARAHY]	0.79	3	1	1	1										0.79	1	1							1007	110.819	6.41748
A0A444Y3F3	Uncharacterized protein OS=Arachis hypogaea OX=3818 GN=Ahy_B08g092208 PE=4 SV=1 - [A0A444Y3F3_ARAHY]	0.79	2	1	1	1										0.79	1	1							890	99.0122	6.7124
A0A444YH84	Gamma-tubulin complex component OS=Arachis hypogaea OX=3818 GN=Ahy_B06g080133 PE=3 SV=1 - [A0A444YH84_ARAHY]	0.7	2	1	1	1				0.7	1	1													852	96.3624	7.00537
A0A445DRR6	Uncharacterized protein OS=Arachis hypogaea OX=3818 GN=Ahy_A03g011796 PE=3 SV=1 - [A0A445DRR6_ARAHY]	0.62	1	1	1	1										0.62	1	1							1937	215.952	7.10791
A0A444WVE3	Uncharacterized protein OS=Arachis hypogaea OX=3818 GN=Ahy_Scaffold1g107319 PE=4 SV=1 - [A0A444WVE3_ARAHY]	0.43	2	1	1	2				0.43	1	1	0.43	1	1										1873	212.365	6.0874
B5TYU1	Arachin Arah3 isoform OS=Arachis hypogaea OX=3818 PE=1 SV=1 - [B5TYU1_ARAHY]	83.21	1	1	47	4311	66.42	33	686	76.04	36	717	68.87	34	797	66.04	31	690	65.85	32	699	72.08	37	722	530	60.5868	5.5542
A0A445CPR0	Uncharacterized protein OS=Arachis hypogaea OX=3818 GN=Ahy_A06g027730 PE=3 SV=1 - [A0A445CPR0_ARAHY]	81.89	1	6	50	4644	77.55	41	765	72.26	37	755	70	39	867	69.43	34	735	71.13	35	752	74.72	39	770	530	60.4818	5.5542
Q6IWG5	Glycinin (Fragment) OS=Arachis hypogaea OX=3818 PE=2 SV=1 - [Q6IWG5_ARAHY]	81.37	2	4	45	5133	80.59	41	898	78.63	37	890	79.8	38	879	77.84	38	793	77.25	33	823	79.41	38	850	510	58.0256	5.59229
Q8LKN1	Allergen Arah3/Arah4 OS=Arachis hypogaea OX=3818 PE=3 SV=1 - [Q8LKN1_ARAHY]	80.11	1	1	48	3747	73.42	36	619	72.12	34	617	72.3	35	692	68.77	34	612	67.29	32	620	72.12	37	587	538	61.7004	5.71924
Q6T2T4	Storage protein OS=Arachis hypogaea OX=3818 PE=2 SV=1 - [Q6T2T4_ARAHY]	80.04	1	4	48	3849	73.13	35	632	74.25	33	621	74.63	36	711	70.9	35	630	69.4	33	646	71.83	36	609	536	61.4613	5.71924
Q6PSU2	Conglutin-7 OS=Arachis hypogaea OX=3818 PE=1 SV=2 - [CONG7_ARAHY]	79.65	1	6	18	654	65.7	12	104	71.51	15	116	77.33	16	129	69.77	12	101	62.21	13	105	65.12	13	99	172	20.1016	6.34131
E5G077	Ara h 3 allergen OS=Arachis hypogaea OX=3818 GN=ara h 3 PE=3 SV=1 - [E5G077_ARAHY]	79.49	1	2	43	4897	72.85	37	851	70.9	33	849	72.07	34	840	70.12	34	767	69.53	29	779	77.54	36	811	512	58.2697	5.59229
A0A445BYI5	Uncharacterized protein OS=Arachis hypogaea OX=3818 GN=Ahy_A08g040012 PE=4 SV=1 - [A0A445BYI5_ARAHY]	78.75	1	8	20	631	76.25	12	94	76.25	15	112	76.25	17	124	75.63	14	104	77.5	15	105	65	14	92	160	18.7459	6.32861
Q647G9	Conglutin OS=Arachis hypogaea OX=3818 PE=1 SV=1 - [CONG_ARAHY]	78.62	3	19	19	645	75.86	14	115	78.62	17	113	78.62	17	117	75.86	15	99	75.86	15	96	78.62	17	105	145	16.909	6.52197
A1DZF0	Arachin 6 OS=Arachis hypogaea OX=3818 PE=2 SV=1 - [A1DZF0_ARAHY]	78.07	3	3	41	3855	60.3	25	594	73.91	32	624	63.33	28	724	57.28	26	624	59.74	26	642	63.52	29	647	529	60.3387	5.5415
Q8LL03	Trypsin inhibitor (Fragment) OS=Arachis hypogaea OX=3818 PE=2 SV=1 - [Q8LL03_ARAHY]	77.63	1	1	20	1827	72.15	16	295	57.53	14	299	71.23	15	361	63.01	15	302	57.53	13	295	69.41	14	275	219	25.4834	7.07861
B6CG41	Non-specific lipid-transfer protein (Fragment) OS=Arachis hypogaea OX=3818 PE=2 SV=1 - [B6CG41_ARAHY]	77.17	2	3	5	40	77.17	5	7	77.17	5	7	63.04	4	5	63.04	4	5	77.17	5	8	77.17	5	8	92	9.04854	8.89502
A0A445CPR7	Uncharacterized protein OS=Arachis hypogaea OX=3818 GN=Ahy_A06g027766 PE=3 SV=1 - [A0A445CPR7_ARAHY]	76.89	1	2	50	4891	73.67	40	787	74.05	40	814	69.89	38	906	71.21	36	780	74.05	40	789	74.24	41	815	528	60.1967	5.5542
Q9FZ11	Gly1 OS=Arachis hypogaea OX=3818 GN=Gly1 PE=2 SV=1 - [Q9FZ11_ARAHY]	76.75	1	2	50	4835	73.53	41	781	73.91	41	809	69.75	38	897	71.08	36	771	73.91	39	778	74.1	40	799	529	60.4118	5.64307
A0A444XWG6	Glyceraldehyde-3-phosphate dehydrogenase OS=Arachis hypogaea OX=3818 GN=Ahy_B08g088981 PE=3 SV=1 - [A0A444XWG6_ARAHY]	74.7	6	1	19	207	65.77	15	45	74.7	18	39	63.69	16	45	52.38	13	26	57.74	13	33	42.26	11	19	336	36.51	7.54736
A0A445DWQ9	Glyceraldehyde-3-phosphate dehydrogenase OS=Arachis hypogaea OX=3818 GN=Ahy_A03g014022 PE=3 SV=1 - [A0A445DWQ9_ARAHY]	74.7	6	1	19	202	65.77	15	43	74.7	18	38	63.69	16	43	52.38	13	25	57.74	13	34	42.26	11	19	336	36.5241	7.54736
A0A444XQT1	Uncharacterized protein OS=Arachis hypogaea OX=3818 GN=Ahy_B09g098228 PE=4 SV=1 - [A0A444XQT1_ARAHY]	73.86	2	16	16	75	58.51	11	16	40.25	9	14	46.06	10	18	40.25	8	10	33.61	7	10	31.12	6	7	241	27.5254	5.45264
Q6PSU3	Conarachin (Fragment) OS=Arachis hypogaea OX=3818 PE=4 SV=1 - [Q6PSU3_ARAHY]	73.79	3	16	66	2892	68.97	54	508	67.59	52	479	69.14	55	517	62.76	44	448	66.72	48	446	66.72	52	494	580	66.5344	7.1665
A0A445AEY9	Uncharacterized protein OS=Arachis hypogaea OX=3818 GN=Ahy_B02g058604 PE=3 SV=1 - [A0A445AEY9_ARAHY]	71.94	2	8	41	1708	66.94	33	241	57.74	30	275	66.61	33	322	62.74	32	284	66.77	31	294	57.58	31	292	620	71.5884	6.18896
A0A445CPS9	Uncharacterized protein OS=Arachis hypogaea OX=3818 GN=Ahy_A06g027767 PE=3 SV=1 - [A0A445CPS9_ARAHY]	71.65	1	7	22	1004	71.65	21	175	71.65	21	182	70.11	19	166	71.43	20	168	69.89	18	146	54.73	19	167	455	51.1442	5.46533
Q6PSU4	Conarachin (Fragment) OS=Arachis hypogaea OX=3818 PE=2 SV=1 - [Q6PSU4_ARAHY]	70.56	1	5	37	2376	63.32	30	406	65.65	32	394	61.45	32	434	63.08	29	374	65.42	29	369	60.05	30	399	428	48.0653	5.59229
A0A445DIT9	Uncharacterized protein OS=Arachis hypogaea OX=3818 GN=Ahy_A04g020925 PE=4 SV=1 - [A0A445DIT9_ARAHY]	69.27	3	4	11	50	35.42	6	8	57.29	9	11	49.48	7	9	38.54	7	9	40.63	6	9	29.69	4	4	192	21.7326	9.40771
Q9SQH7	Glycinin OS=Arachis hypogaea OX=3818 GN=Arah4 PE=2 SV=1 - [Q9SQH7_ARAHY]	67.92	1	5	35	3098	51.51	21	462	58.3	27	511	48.11	23	587	48.11	21	502	50.57	21	521	53.58	22	515	530	60.9738	5.68115
A7LB60	Steroleosin-A OS=Arachis hypogaea OX=3818 GN=STO-A PE=2 SV=1 - [A7LB60_ARAHY]	67.34	2	5	19	154	53.3	15	28	46.42	14	26	50.43	15	32	44.41	13	24	52.44	15	29	40.4	12	15	349	38.6671	6.93213
A0A444YLS7	Uncharacterized protein OS=Arachis hypogaea OX=3818 GN=Ahy_B06g081746 PE=3 SV=1 - [A0A444YLS7_ARAHY]	66.32	1	9	20	409	55.79	18	78	58.26	18	75	54.34	17	77	50.83	17	58	48.55	17	58	65.7	19	63	484	54.5207	5.59229
Q647H1	Conarachin OS=Arachis hypogaea OX=3818 PE=2 SV=1 - [Q647H1_ARAHY]	66.31	1	12	45	1674	64.95	36	241	60.57	32	276	64.95	36	315	59.52	31	267	63.75	32	287	59.37	33	288	662	75.8871	5.40186
P01066	Bowman-Birk type proteinase inhibitor A-II OS=Arachis hypogaea OX=3818 PE=1 SV=1 - [IBB1_ARAHY]	65.71	4	2	2	12	27.14	1	1	65.71	2	3	38.57	1	2				27.14	1	1	65.71	2	5	70	7.62807	5.2876
O82580	Glycinin (Fragment) OS=Arachis hypogaea OX=3818 GN=Arah3 PE=2 SV=1 - [O82580_ARAHY]	65.09	1	8	33	2643	57.2	23	389	51.48	22	426	52.27	25	490	57.99	26	437	43.79	21	446	54.83	25	455	507	58.3147	5.93506
A0A444ZYJ8	Uncharacterized protein OS=Arachis hypogaea OX=3818 GN=Ahy_B03g063987 PE=3 SV=1 - [A0A444ZYJ8_ARAHY]	64.76	1	4	18	143	50.72	14	25	51.86	14	27	51.86	14	29	45.85	13	24	47.85	13	25	33.52	10	13	349	38.6872	7.1958
A0A0F7GF62	Annexin OS=Arachis hypogaea OX=3818 GN=AnnAh6 PE=2 SV=1 - [A0A0F7GF62_ARAHY]	63.81	5	2	26	233	58.73	23	38	61.59	21	41	63.49	24	41	61.27	20	38	61.59	21	47	58.41	18	28	315	36.1119	8.51416
F6KLJ6	Annexin OS=Arachis hypogaea var. vulgaris OX=925390 PE=2 SV=1 - [F6KLJ6_ARAHY]	63.81	5	2	26	240	58.73	23	40	61.59	21	41	63.49	24	46	61.27	20	38	61.59	21	47	58.41	18	28	315	36.1309	8.29443
A0A444ZQ84	Uncharacterized protein OS=Arachis hypogaea OX=3818 GN=Ahy_A04g017726 PE=4 SV=1 - [A0A444ZQ84_ARAHY]	63.41	2	10	12	70	47.46	9	12	41.67	8	11	57.25	10	14	49.64	8	11	52.54	10	15	29.71	6	7	276	29.6294	8.22119
A0A2R9ZPY0	Arachin Ahy-2 OS=Arachis hypogaea OX=3818 GN=Ahy_B06g081745 PE=4 SV=1 - [A0A2R9ZPY0_ARAHY]	61.96	1	21	23	398	52.17	16	66	53.91	18	66	56.74	18	73	60	19	58	54.78	19	65	60.43	20	70	460	52.311	6.87354
A0A444WPC6	Uncharacterized protein OS=Arachis hypogaea OX=3818 GN=Ahy_Scaffold6g107869 PE=4 SV=1 - [A0A444WPC6_ARAHY]	61.54	1	2	4	11	42.86	3	3	29.67	2	2	29.67	2	2	29.67	2	2	30.77	2	2				91	10.256	4.79248
A0A445C8P5	Aminopeptidase OS=Arachis hypogaea OX=3818 GN=Ahy_A07g033251 PE=3 SV=1 - [A0A445C8P5_ARAHY]	61.35	4	13	41	273	53.25	35	51	50.17	32	47	47.78	31	46	48.35	30	44	49.83	30	55	40.82	24	30	877	98.7393	5.42725
A0A445BXW2	Uncharacterized protein OS=Arachis hypogaea OX=3818 GN=Ahy_A08g040016 PE=4 SV=1 - [A0A445BXW2_ARAHY]	60.98	2	4	11	129	50	7	18	56.71	10	21	59.15	9	20	60.98	11	28	46.34	7	20	56.71	9	22	164	19.3263	7.59131
A0A444YGS2	Uncharacterized protein OS=Arachis hypogaea OX=3818 GN=Ahy_B06g079954 PE=4 SV=1 - [A0A444YGS2_ARAHY]	59.23	1	8	29	653	55.36	27	127	56.22	26	117	57.51	28	133	56.22	25	97	48.5	20	94	50.64	23	85	466	52.9856	6.60986
A0A444Y5I1	Uncharacterized protein OS=Arachis hypogaea OX=3818 GN=Ahy_B08g093176 PE=4 SV=1 - [A0A444Y5I1_ARAHY]	59.15	3	4	11	145	50	8	22	54.88	10	25	59.15	10	28	59.15	11	25	44.51	7	21	54.88	9	24	164	19.3543	7.89893
B4UW88	Heat shock protein 1 (Fragment) OS=Arachis hypogaea OX=3818 PE=2 SV=1 - [B4UW88_ARAHY]	58.96	7	5	6	23	27.61	4	4	24.63	3	5	27.61	3	4	32.84	4	5	36.57	2	3	20.15	2	2	134	15.2736	5.64307
A0A445BUD2	Aminopeptidase OS=Arachis hypogaea OX=3818 GN=Ahy_A08g038721 PE=3 SV=1 - [A0A445BUD2_ARAHY]	58.68	4	10	38	224	47.72	30	40	44.98	29	41	44.75	28	39	45.09	28	37	40.18	24	42	35.05	21	25	876	98.6353	5.45264
A0A445E857	Uncharacterized protein OS=Arachis hypogaea OX=3818 GN=Ahy_A02g005845 PE=4 SV=1 - [A0A445E857_ARAHY]	58.67	3	8	8	52	42.35	5	10	52.55	6	13	52.55	6	11	39.29	5	7	39.29	5	9	7.65	1	2	196	21.7901	8.23584
A0A444X591	Uncharacterized protein OS=Arachis hypogaea OX=3818 GN=Ahy_B10g104352 PE=3 SV=1 - [A0A444X591_ARAHY]	58.62	12	6	14	72	50.93	12	17	26.79	8	8	43.5	11	13	45.09	11	15	42.44	10	12	23.87	6	7	377	41.6569	5.49072
A0A445CG11	Annexin OS=Arachis hypogaea OX=3818 GN=Ahy_A07g036384 PE=3 SV=1 - [A0A445CG11_ARAHY]	58.54	8	1	18	65	42.09	13	15	41.77	11	14	33.86	11	13	40.19	12	13	19.62	5	7	11.08	3	3	316	36.0499	7.1665
A0A445CDS5	Annexin OS=Arachis hypogaea OX=3818 GN=Ahy_A07g035392 PE=3 SV=1 - [A0A445CDS5_ARAHY]	58.54	7	1	18	67	42.09	13	15	45.57	12	15	37.66	12	14	40.19	12	13	23.42	6	8	7.28	2	2	316	36.0879	7.2251
A0A445B3G3	Uncharacterized protein OS=Arachis hypogaea OX=3818 GN=Ahy_A10g047731 PE=4 SV=1 - [A0A445B3G3_ARAHY]	58.33	7	4	12	52	40.58	7	9	52.17	10	13	32.25	6	7	34.42	6	6	43.84	9	12	16.67	3	5	276	29.8213	8.60205
A0A445BUX1	Lipoxygenase OS=Arachis hypogaea OX=3818 GN=Ahy_A08g038998 PE=3 SV=1 - [A0A445BUX1_ARAHY]	58.17	39	6	36	221	46.93	29	40	39.17	25	38	43.11	27	47	43.92	26	37	35.23	22	35	30.94	20	24	863	97.5228	5.66846
A0A444Y8T2	Lipoxygenase OS=Arachis hypogaea OX=3818 GN=Ahy_B08g094357 PE=3 SV=1 - [A0A444Y8T2_ARAHY]	57.47	40	6	36	227	44.38	27	37	39.75	26	40	45.77	29	49	44.38	26	38	38.59	24	38	34.07	21	25	863	97.4578	5.57959
A0A444YAE6	Uncharacterized protein OS=Arachis hypogaea OX=3818 GN=Ahy_A07g032993 PE=4 SV=1 - [A0A444YAE6_ARAHY]	56.99	1	1	9	43	43.52	6	9	45.6	8	10	25.91	4	6	35.23	6	8	25.91	4	7	18.13	3	3	193	21.8037	9.40771
A0A445CNJ4	Uncharacterized protein OS=Arachis hypogaea OX=3818 GN=Ahy_A06g027410 PE=4 SV=1 - [A0A445CNJ4_ARAHY]	56.64	1	12	13	60	49.65	10	14	41.96	9	11	37.76	8	14	35.66	7	7	41.26	8	11	11.89	3	3	286	31.1637	6.63916
A0A445DQZ7	Uncharacterized protein OS=Arachis hypogaea OX=3818 GN=Ahy_A03g011527 PE=3 SV=1 - [A0A445DQZ7_ARAHY]	55.19	13	2	7	32	50.65	6	8	46.75	6	7	27.92	4	6	35.06	4	4	33.12	4	4	14.94	2	3	154	17.5769	6.06201
A0A444YD22	Uncharacterized protein OS=Arachis hypogaea OX=3818 GN=Ahy_A07g032017 PE=3 SV=1 - [A0A444YD22_ARAHY]	55	4	4	8	33	33.75	5	6	35	6	8	23.75	4	5	19.38	3	4	42.5	5	7	14.37	2	3	160	18.1914	6.60986
A0A445E5K1	Uncharacterized protein OS=Arachis hypogaea OX=3818 GN=Ahy_A02g004966 PE=4 SV=1 - [A0A445E5K1_ARAHY]	54.59	1	1	8	53	54.59	8	11	42.51	5	10	51.21	7	11	28.02	4	8	51.21	6	9	14.98	2	4	207	22.6274	6.40479
A0A445BA28	Uncharacterized protein OS=Arachis hypogaea OX=3818 GN=Ahy_A10g050664 PE=3 SV=1 - [A0A445BA28_ARAHY]	54.42	3	9	9	38	32.56	5	5	30.7	6	7	37.21	6	6	31.63	5	7	35.35	7	9	21.86	4	4	215	24.88	5.70654
A0A444YLR8	Uncharacterized protein OS=Arachis hypogaea OX=3818 GN=Ahy_B06g081675 PE=3 SV=1 - [A0A444YLR8_ARAHY]	54.25	1	4	22	120	47.59	17	25	43.22	17	23	45.75	17	23	39.08	13	20	42.76	13	17	30.11	9	12	435	47.8163	5.50342
A0A444Y0J8	Phosphoglycerate kinase OS=Arachis hypogaea OX=3818 GN=Ahy_B08g090732 PE=3 SV=1 - [A0A444Y0J8_ARAHY]	54.21	4	17	17	89	42.52	13	20	36.92	12	16	33.41	12	14	37.62	12	17	27.34	9	12	23.36	7	10	428	45.2693	8.07471
A0A445CKJ3	Uncharacterized protein OS=Arachis hypogaea OX=3818 GN=Ahy_A06g026466 PE=4 SV=1 - [A0A445CKJ3_ARAHY]	54.03	1	7	27	460	45.78	23	97	46.53	23	81	45.22	24	95	42.78	20	65	39.77	17	62	42.78	20	60	533	59.7994	7.48877
E5G076	Ara h 1 allergen OS=Arachis hypogaea OX=3818 GN=ara h 1 PE=4 SV=1 - [E5G076_ARAHY]	53.63	1	6	46	2272	47.01	38	402	45.56	34	376	49.92	37	414	43.78	32	353	43.78	32	347	45.4	36	380	619	70.7443	6.63916
A0A445EM48	Uncharacterized protein OS=Arachis hypogaea OX=3818 GN=Ahy_A01g001123 PE=4 SV=1 - [A0A445EM48_ARAHY]	53.29	5	4	16	654	50.33	14	115	50	14	94	48.03	13	126	50.99	13	120	50.99	13	105	48.03	12	94	304	33.0282	6.41748
A0A445AWA2	Uncharacterized protein OS=Arachis hypogaea OX=3818 GN=Ahy_B01g055454 PE=4 SV=1 - [A0A445AWA2_ARAHY]	53.29	5	3	15	713	53.29	14	138	52.96	14	109	50.99	13	151	50.99	12	96	50.99	12	101	50.99	12	118	304	33.0171	5.89697
A0A445DM34	Uncharacterized protein OS=Arachis hypogaea OX=3818 GN=Ahy_A03g010367 PE=4 SV=1 - [A0A445DM34_ARAHY]	51.6	1	11	11	42	38	7	9	34.8	8	10	34	6	9	18	4	5	34	6	6	15.6	3	3	250	27.8321	6.63916
A0A445BCY2	Elongation factor 1-alpha OS=Arachis hypogaea OX=3818 GN=Ahy_A09g041496 PE=3 SV=1 - [A0A445BCY2_ARAHY]	51.45	2	5	17	104	34.68	10	14	35.35	11	17	47.43	14	22	32.89	10	19	36.91	12	21	25.28	9	11	447	49.2467	9.0708
O20356	Ribulose bisphosphate carboxylase large chain (Fragment) OS=Arachis hypogaea OX=3818 GN=rbcL PE=3 SV=1 - [O20356_ARAHY]	51.4	29	19	19	106	23.44	10	16	42.8	15	21	44.52	16	23	27.74	12	19	37.63	12	16	21.72	10	11	465	51.4931	6.63916
A7LB59	Steroleosin-B OS=Arachis hypogaea OX=3818 GN=STO-B PE=2 SV=1 - [A7LB59_ARAHY]	51.27	3	16	16	101	45.61	14	19	38.53	12	18	43.06	13	19	33.71	10	15	41.93	13	16	40.23	12	14	353	39.5721	6.63916
A0A445E8H8	Uncharacterized protein OS=Arachis hypogaea OX=3818 GN=Ahy_A02g005847 PE=4 SV=1 - [A0A445E8H8_ARAHY]	51.21	1	3	9	60	51.21	8	11	42.51	7	12	51.21	8	12	42.03	6	10	51.21	7	10	22.71	3	5	207	22.6264	6.68311
E9LFE8	11S arachin (Fragment) OS=Arachis hypogaea OX=3818 PE=2 SV=1 - [E9LFE8_ARAHY]	51.15	1	1	12	82	51.15	11	17	47.69	10	14	48.08	11	17	42.69	9	14	43.46	8	12	29.23	5	8	260	28.2724	5.16064
A0A444YJM4	Uncharacterized protein OS=Arachis hypogaea OX=3818 GN=Ahy_A03g010432 PE=3 SV=1 - [A0A444YJM4_ARAHY]	50.67	2	6	6	17	36.67	5	5	37.33	4	4	22.67	3	3	7.33	1	1	30	3	3	7.33	1	1	150	16.2857	10.8726
A0A444Z225	Formate dehydrogenase, mitochondrial OS=Arachis hypogaea OX=3818 GN=Ahy_A05g022553 PE=3 SV=1 - [A0A444Z225_ARAHY]	50.65	1	13	13	35	24.54	7	7	22.19	7	7	24.02	7	7	19.06	7	7	27.42	6	6	2.35	1	1	383	42.0306	7.12256
A0A445BRP0	Catalase OS=Arachis hypogaea OX=3818 GN=Ahy_A08g037744 PE=3 SV=1 - [A0A445BRP0_ARAHY]	50.1	2	16	19	115	45.21	17	21	38.29	15	18	42.57	15	22	40.12	16	20	39.71	16	21	31.98	12	13	491	57.0024	7.40088
A0A445CCX1	Catalase OS=Arachis hypogaea OX=3818 GN=Ahy_A07g034852 PE=3 SV=1 - [A0A445CCX1_ARAHY]	49.19	1	15	18	86	32.19	12	15	39.88	14	16	34.01	12	19	28.34	10	13	29.96	10	14	20.65	7	9	494	57.1797	7.29834
A0A444YR78	Uncharacterized protein OS=Arachis hypogaea OX=3818 GN=Ahy_B06g084100 PE=3 SV=1 - [A0A444YR78_ARAHY]	48.95	4	20	24	97	25.92	13	16	28.4	16	19	37.04	17	21	28.53	14	16	32.98	16	18	14.66	6	7	764	84.3657	6.46826
A0A445EEP4	Uncharacterized protein OS=Arachis hypogaea OX=3818 GN=Ahy_A02g008586 PE=4 SV=1 - [A0A445EEP4_ARAHY]	48.91	2	7	18	93	40.39	13	17	38.21	13	16	35.15	13	18	29.48	10	15	34.72	12	15	28.38	10	12	458	51.4164	6.32861
A0A444XW77	ATP synthase subunit beta OS=Arachis hypogaea OX=3818 GN=Ahy_A09g042123 PE=3 SV=1 - [A0A444XW77_ARAHY]	48.39	9	20	20	81	34.82	13	15	33.04	12	14	32.32	13	16	28.93	11	15	27.86	11	13	21.61	8	8	560	59.7023	6.20166
A0A445EVT5	Uncharacterized protein OS=Arachis hypogaea OX=3818 GN=Ahy_A01g004342 PE=4 SV=1 - [A0A445EVT5_ARAHY]	47.9	1	4	7	68	34.87	6	13	34.03	5	11	26.05	5	11	34.03	5	12	26.47	4	8	38.24	5	13	238	27.5274	5.61768
A0A445BCL3	Peptidyl-prolyl cis-trans isomerase OS=Arachis hypogaea OX=3818 GN=Ahy_A09g041385 PE=3 SV=1 - [A0A445BCL3_ARAHY]	47.67	2	3	6	19	27.91	4	4	16.86	3	3	19.77	3	3	16.28	2	2	28.49	3	4	16.86	3	3	172	18.374	7.34229
A0A0A6ZDR9	Serine hydroxymethyltransferase OS=Arachis hypogaea OX=3818 PE=2 SV=1 - [A0A0A6ZDR9_ARAHY]	47.35	5	16	16	52	28.24	10	10	21.87	9	9	35.24	11	13	19.11	7	7	29.3	10	11	5.73	2	2	471	51.9773	7.28369
A0A445AUZ4	Ribulose bisphosphate carboxylase small chain OS=Arachis hypogaea OX=3818 GN=Ahy_B01g055073 PE=3 SV=1 - [A0A445AUZ4_ARAHY]	47.27	2	10	10	38	30.91	6	7	21.82	6	7	40.91	8	10	25.91	6	7	15.45	4	5	7.27	2	2	220	25.5215	8.98291
A0A445CE04	Uncharacterized protein OS=Arachis hypogaea OX=3818 GN=Ahy_A07g035489 PE=3 SV=1 - [A0A445CE04_ARAHY]	46.38	1	2	6	27	38.16	4	5	46.38	6	8	37.68	5	6	19.81	2	3	28.5	3	4	4.83	1	1	207	21.0092	7.43018
A0A445D3V7	Uncharacterized protein OS=Arachis hypogaea OX=3818 GN=Ahy_A05g023586 PE=3 SV=1 - [A0A445D3V7_ARAHY]	45.62	5	1	12	49	32.1	8	13	15.38	5	5	33.69	8	9	31.83	8	9	27.59	6	7	18.04	5	6	377	41.6599	5.49072
A0A444X347	Uncharacterized protein OS=Arachis hypogaea OX=3818 GN=Ahy_B10g103097 PE=4 SV=1 - [A0A444X347_ARAHY]	45.49	2	2	8	239	35.19	7	39	25.75	6	48	25.75	6	42	19.31	5	35	29.61	6	42	19.31	5	33	233	27.0167	5.41455
A0A444ZWW5	Uncharacterized protein OS=Arachis hypogaea OX=3818 GN=Ahy_B03g063189 PE=3 SV=1 - [A0A444ZWW5_ARAHY]	45.03	10	1	6	26	31.79	4	6	27.81	4	5	19.21	3	5	24.5	3	3	31.79	4	4	14.57	2	3	151	17.2298	6.59521
A0A445DQ58	UTP--glucose-1-phosphate uridylyltransferase OS=Arachis hypogaea OX=3818 GN=Ahy_A03g011249 PE=3 SV=1 - [A0A445DQ58_ARAHY]	44.84	4	15	15	51	27.79	10	10	29.26	10	11	33.89	11	12	23.16	7	7	24.21	8	9	6.53	2	2	475	51.9804	5.8335
A0A445DA67	Uncharacterized protein OS=Arachis hypogaea OX=3818 GN=Ahy_A04g017161 PE=3 SV=1 - [A0A445DA67_ARAHY]	44.56	6	0	11	48	39.52	9	14	15.38	5	5	29.44	7	8	31.83	8	9	23.34	5	6	18.04	5	6	377	41.7029	5.49072
A0A445BAE6	Uncharacterized protein OS=Arachis hypogaea OX=3818 GN=Ahy_A10g050757 PE=3 SV=1 - [A0A445BAE6_ARAHY]	44.3	5	2	11	44	29.44	7	11	12.73	4	4	29.44	7	8	34.75	8	9	31.83	7	7	14.06	4	5	377	41.619	5.49072
A1E2B0	11S seed storage globulin B1 OS=Arachis hypogaea OX=3818 PE=2 SV=1 - [A1E2B0_ARAHY]	44.26	1	1	13	59	27.21	7	10	29.18	9	12	24.59	7	9	38.69	9	12	24.59	6	9	22.95	5	7	305	33.4988	4.95752
A0A444ZBJ8	Uncharacterized protein OS=Arachis hypogaea OX=3818 GN=Ahy_B04g069068 PE=4 SV=1 - [A0A444ZBJ8_ARAHY]	43.7	2	7	7	16	21.43	4	4	20.17	4	4	9.66	2	2	27.73	4	4	10.08	2	2				238	26.7683	6.99072
A0A445DP36	Uncharacterized protein OS=Arachis hypogaea OX=3818 GN=Ahy_A03g010952 PE=4 SV=1 - [A0A445DP36_ARAHY]	43.12	2	9	9	38	22.83	5	6	32.25	6	8	35.51	7	7	28.99	6	7	23.55	5	7	16.3	3	3	276	29.6713	6.88818
A0A445C9Y8	Protein disulfide-isomerase OS=Arachis hypogaea OX=3818 GN=Ahy_A07g033739 PE=3 SV=1 - [A0A445C9Y8_ARAHY]	43.03	1	19	19	84	33.79	15	17	33.2	14	16	36.15	16	18	21.41	8	8	28.88	10	14	24.17	10	11	509	56.9829	5.08447
A0A445CAE3	Uncharacterized protein OS=Arachis hypogaea OX=3818 GN=Ahy_A07g033904 PE=3 SV=1 - [A0A445CAE3_ARAHY]	43.01	15	14	14	68	33.42	12	16	28.5	9	13	37.82	13	13	26.17	8	9	22.8	8	10	14.77	6	7	386	41.8151	6.27783
A0A444ZKS5	Non-specific lipid-transfer protein OS=Arachis hypogaea OX=3818 GN=Ahy_B04g071450 PE=3 SV=1 - [A0A444ZKS5_ARAHY]	41.67	1	4	4	19	41.67	4	4	27.5	2	3	26.67	3	3	14.17	2	2	26.67	3	4	26.67	3	3	120	12.8535	8.51416
T2B9M0	Fructose-bisphosphate aldolase OS=Arachis hypogaea OX=3818 GN=Ahy_A07g032979 PE=2 SV=1 - [T2B9M0_ARAHY]	41.62	4	8	11	41	27.93	5	6	23.46	7	9	20.67	5	6	30.45	6	9	25.14	7	8	12.57	3	3	358	38.3589	7.1958
Q647G5	Oleosin 1 OS=Arachis hypogaea OX=3818 GN=Ahy_A06g029932 PE=2 SV=2 - [Q647G5_ARAHY]	41.42	3	8	8	109	41.42	8	24	37.87	7	23	35.5	6	21	35.5	6	14	35.5	6	16	27.22	5	11	169	17.7414	9.5835
A0A445CQ67	Uncharacterized protein OS=Arachis hypogaea OX=3818 GN=Ahy_A06g027922 PE=3 SV=1 - [A0A445CQ67_ARAHY]	40.99	4	12	12	38	27.25	9	9	24.32	8	8	28.6	8	9	18.69	6	7	12.61	4	4	3.38	1	1	444	47.6986	6.56592
A0A445AX60	Pyruvate, phosphate dikinase OS=Arachis hypogaea OX=3818 GN=Ahy_B01g055796 PE=3 SV=1 - [A0A445AX60_ARAHY]	40.95	6	28	28	80	25.42	14	14	15.98	12	13	23.75	15	17	19.09	13	13	20.53	14	17	7.55	5	6	901	98.1199	5.35107
A0A445E4H2	Uncharacterized protein OS=Arachis hypogaea OX=3818 GN=Ahy_A03g016839 PE=4 SV=1 - [A0A445E4H2_ARAHY]	40.93	1	4	20	298	40.93	20	51	37.94	17	55	39.27	18	58	37.1	15	38	38.27	16	52	39.93	17	44	601	67.3766	5.69385
A0A445ED48	ATP synthase subunit alpha OS=Arachis hypogaea OX=3818 GN=Ahy_A02g007714 PE=3 SV=1 - [A0A445ED48_ARAHY]	40.68	11	10	15	72	29.3	11	15	26.63	11	13	31.96	11	15	21.07	8	9	26.88	10	12	21.55	8	8	413	44.6734	6.58057
A0A445CEJ5	Uncharacterized protein OS=Arachis hypogaea OX=3818 GN=Ahy_A07g035667 PE=4 SV=1 - [A0A445CEJ5_ARAHY]	40.54	1	1	1	1				40.54	1	1													74	7.94206	8.88037
A0A445AA44	Uncharacterized protein OS=Arachis hypogaea OX=3818 GN=Ahy_B03g068481 PE=4 SV=1 - [A0A445AA44_ARAHY]	40.03	1	3	19	308	40.03	19	52	37.04	16	56	38.37	17	59	36.21	16	42	37.38	16	54	39.04	17	45	602	67.6679	6.18896
A0A444Y7Y0	Elongation factor 1-alpha OS=Arachis hypogaea OX=3818 GN=Ahy_B08g094118 PE=3 SV=1 - [A0A444Y7Y0_ARAHY]	39.96	3	2	14	60	22.1	7	9	19.42	7	9	31.47	10	12	29.46	8	11	20.98	8	10	16.52	7	9	448	49.3647	9.0708
E9LFE7	7S conarachin (Fragment) OS=Arachis hypogaea OX=3818 PE=2 SV=1 - [E9LFE7_ARAHY]	39.72	1	1	7	134	22.7	4	24	22.7	5	24	22.7	5	19	22.7	5	16	39.72	6	23	39.72	7	28	141	15.8638	4.7417
A0A445AI08	Uncharacterized protein OS=Arachis hypogaea OX=3818 GN=Ahy_B02g060147 PE=4 SV=1 - [A0A445AI08_ARAHY]	39.65	1	3	14	72	32.9	10	12	30.94	10	12	27.02	10	15	23.97	8	11	28.1	9	13	22.88	8	9	459	51.5963	6.18896
A1DZF1	Arachin 7 (Fragment) OS=Arachis hypogaea OX=3818 PE=2 SV=1 - [A1DZF1_ARAHY]	39.13	1	1	9	577	25.6	7	97	25.6	6	105	25.6	7	95	29.47	7	95	35.27	7	93	25.6	6	92	207	23.8417	6.1001
A0A445CPV0	Uncharacterized protein OS=Arachis hypogaea OX=3818 GN=Ahy_A06g027765 PE=4 SV=1 - [A0A445CPV0_ARAHY]	39.1	1	3	3	18	23.31	2	5	22.56	1	3	38.35	2	6				22.56	1	3	22.56	1	1	133	15.2869	10.1548
Q38711	Galactose-binding lectin (Fragment) OS=Arachis hypogaea OX=3818 GN=lec PE=2 SV=1 - [Q38711_ARAHY]	38.75	7	3	7	30	28.04	5	7	9.23	2	3	36.53	6	9	9.23	2	3	9.23	2	3	9.23	2	5	271	29.1157	5.64307
A0A444Y8X9	Lipoxygenase OS=Arachis hypogaea OX=3818 GN=Ahy_B08g094358 PE=3 SV=1 - [A0A444Y8X9_ARAHY]	38.7	5	23	26	93	29.32	20	21	24.22	16	16	27.93	19	19	20.74	16	17	19	14	15	5.68	5	5	863	97.7119	6.45557
A0A444WS91	Uncharacterized protein OS=Arachis hypogaea OX=3818 GN=Ahy_Scaffold1g106799 PE=4 SV=1 - [A0A444WS91_ARAHY]	38.12	3	7	18	106	20.83	11	19	18.98	11	15	27.01	13	23	17.59	10	17	24.54	11	18	20.06	11	14	648	76.1292	5.40186
A0A445EL42	Uncharacterized protein OS=Arachis hypogaea OX=3818 GN=Ahy_A01g000771 PE=3 SV=1 - [A0A445EL42_ARAHY]	37.59	7	16	16	80	34.53	14	15	28.96	12	14	30.58	13	16	19.42	9	12	27.16	11	13	19.78	9	10	556	60.1841	6.21436
A0A444YLZ4	Uncharacterized protein OS=Arachis hypogaea OX=3818 GN=Ahy_B06g081734 PE=3 SV=1 - [A0A444YLZ4_ARAHY]	36.38	3	13	13	112	25.71	10	23	25.71	9	18	26.14	11	26	19.83	7	14	27.67	8	18	21.13	7	13	459	50.453	6.12549
A0A445B9L1	Glyceraldehyde-3-phosphate dehydrogenase OS=Arachis hypogaea OX=3818 GN=Ahy_A10g050542 PE=3 SV=1 - [A0A445B9L1_ARAHY]	35.99	4	4	9	79	15.63	5	14	21.53	6	15	25.07	6	16	24.48	7	16	13.57	4	10	13.57	4	8	339	36.8181	7.51807
A0A444X5B5	Histone H3 OS=Arachis hypogaea OX=3818 GN=Ahy_A10g048553 PE=3 SV=1 - [A0A444X5B5_ARAHY]	35.29	8	3	3	13	30.15	2	3	35.29	3	3	35.29	3	4	6.62	1	1				11.76	2	2	136	15.2585	11.2974
A0A445DMI3	Uncharacterized protein OS=Arachis hypogaea OX=3818 GN=Ahy_A03g010415 PE=3 SV=1 - [A0A445DMI3_ARAHY]	34.89	4	10	10	26	11.7	3	4	29.36	7	8	22.55	5	6	12.98	5	5	6.17	2	2	2.77	1	1	470	49.9533	8.19189
A0A445DT61	Uncharacterized protein OS=Arachis hypogaea OX=3818 GN=Ahy_A03g012339 PE=3 SV=1 - [A0A445DT61_ARAHY]	34.87	3	2	15	53	23.8	10	11	19.37	9	11	16.97	7	10	13.1	7	7	21.4	9	10	6.46	3	4	542	61.7341	4.89404
A0A445AHC7	Uricase OS=Arachis hypogaea OX=3818 GN=Ahy_B02g059841 PE=3 SV=1 - [A0A445AHC7_ARAHY]	34.85	11	2	9	21	8.47	3	3	14.33	4	4	10.42	3	3	23.13	6	6	20.52	5	5				307	35.156	8.66064
A0A445CNK3	Uncharacterized protein OS=Arachis hypogaea OX=3818 GN=Ahy_A06g027417 PE=3 SV=1 - [A0A445CNK3_ARAHY]	34.37	1	11	11	69	25.94	8	10	32.59	10	15	28.16	8	13	24.17	8	10	29.93	9	11	25.94	8	10	451	48.6608	9.21729
A0A444YZD4	Oleosin OS=Arachis hypogaea OX=3818 GN=Ahy_B05g074500 PE=3 SV=1 - [A0A444YZD4_ARAHY]	34.29	2	3	6	56	33.71	5	10	34.29	6	10	34.29	6	11	33.71	5	9	28	5	9	33.71	5	7	175	18.3708	9.53955
A0A444Z2W0	Uncharacterized protein OS=Arachis hypogaea OX=3818 GN=Ahy_A05g022320 PE=3 SV=1 - [A0A444Z2W0_ARAHY]	34.19	1	12	12	33	26.29	9	9	10.48	3	3	22.16	8	8	16.15	5	5	20.79	8	8				582	63.4373	6.25244
Q6J1J8	Oleosin OS=Arachis hypogaea OX=3818 GN=Ahy_A05g023475 PE=2 SV=1 - [Q6J1J8_ARAHY]	34.09	2	3	6	55	33.52	5	8	34.09	6	12	34.09	6	10	25.57	5	8	27.84	5	10	33.52	5	7	176	18.4369	9.53955
A0A445CG54	Uncharacterized protein OS=Arachis hypogaea OX=3818 GN=Ahy_A07g036428 PE=4 SV=1 - [A0A445CG54_ARAHY]	33.94	6	5	5	15	10.3	2	2	18.79	3	3	20	3	3	19.39	3	3	10.3	2	2	10.3	2	2	165	18.5787	4.44971
A0A445AB33	Elongation factor Tu OS=Arachis hypogaea OX=3818 GN=Ahy_B03g068713 PE=3 SV=1 - [A0A445AB33_ARAHY]	33.74	1	7	10	36	14.31	5	6	17.79	6	6	22.9	6	8	11.66	4	4	17.59	6	9	6.34	2	3	489	52.9333	6.62451
[truncated: 520 more rows]

## Sheet: unique peptides
Sequence	Protein Group Accessions	Modifications
[truncated: 5,198 more rows]
