# Supplementary material for: The Impact of AAPH-Induced Oxidation on the Functional and Structural Properties, and Proteomics of Arachin
Source: Molecules. 2023 Aug 28;28(17):6277. doi: 10.3390/molecules28176277 (PMC10489151; doi:10.3390/molecules28176277)
Supplement: Supplementary file 1 [file molecules-28-06277-s001.zip › Table S2-proteins.xlsx]

## Sheet: Sheet1
Accession	Description	ΣCoverage	Σ# Proteins	Σ# Unique Peptides	Σ# Peptides	Σ# PSMs	Coverage ARA_C1	# Peptides ARA_C1	# PSM ARA_C1	Coverage ARA_C2	# Peptides ARA_C2	# PSM ARA_C2	Coverage ARA_C3	# Peptides ARA_C3	# PSM ARA_C3	Coverage ARA_S1	# Peptides ARA_S1	# PSM ARA_S1	Coverage ARA_S2	# Peptides ARA_S2	# PSM ARA_S2	Coverage ARA_S3	# Peptides ARA_S3	# PSM ARA_S3	# AAs	MW [kDa]	calc. pI
Q6PSU4	Conarachin (Fragment) OS=Arachis hypogaea OX=3818 PE=2 SV=1 - [Q6PSU4_ARAHY]	85.05	2	6	38	2871	68.22	31	490	80.14	34	465	66.36	32	507	67.99	31	479	70.33	32	451	64.95	30	479	428	48.0653	5.59229
Q6PSU2	Conglutin-7 OS=Arachis hypogaea OX=3818 PE=1 SV=2 - [CONG7_ARAHY]	80.81	1	12	25	1436	78.49	21	218	80.23	22	235	77.33	20	228	80.81	24	268	79.65	21	253	80.23	21	234	172	20.1016	6.34131
Q6IWG5	Glycinin (Fragment) OS=Arachis hypogaea OX=3818 PE=2 SV=1 - [Q6IWG5_ARAHY]	80.2	2	5	43	5039	79.61	38	877	78.82	36	824	79.02	37	855	79.41	37	839	77.06	34	815	77.65	36	829	510	58.0256	5.59229
Q8LKN1	Allergen Arah3/Arah4 OS=Arachis hypogaea OX=3818 PE=3 SV=1 - [Q8LKN1_ARAHY]	79.55	3	1	46	4709	75.28	38	747	76.39	34	788	75.09	36	831	72.3	37	796	70.45	33	779	71	35	768	538	61.7004	5.71924
P43237	Allergen Ara h 1, clone P17 OS=Arachis hypogaea OX=3818 PE=1 SV=1 - [ALL11_ARAHY]	79.48	4	17	68	3528	68.89	58	615	75.57	59	572	68.4	55	598	66.12	52	591	69.38	56	556	67.92	56	596	614	70.2402	6.85889
A0A445BYI5	Uncharacterized protein OS=Arachis hypogaea OX=3818 GN=Ahy_A08g040012 PE=4 SV=1 - [A0A445BYI5_ARAHY]	79.38	1	11	24	1296	79.38	19	193	78.75	19	214	74.38	18	212	78.75	19	236	78.13	18	231	75.63	17	210	160	18.7459	6.32861
Q6T2T4	Storage protein OS=Arachis hypogaea OX=3818 PE=2 SV=1 - [Q6T2T4_ARAHY]	79.29	2	1	44	4709	70.9	35	742	72.01	32	784	70.71	34	831	70.34	35	793	66.04	31	781	70.71	34	778	536	61.4613	5.71924
Q647G9	Conglutin OS=Arachis hypogaea OX=3818 PE=1 SV=1 - [CONG_ARAHY]	78.62	3	20	20	1344	75.86	15	208	78.62	17	222	78.62	17	204	78.62	17	234	73.79	15	234	78.62	17	242	145	16.909	6.52197
E5G077	Ara h 3 allergen OS=Arachis hypogaea OX=3818 GN=ara h 3 PE=3 SV=1 - [E5G077_ARAHY]	78.32	1	1	39	4825	71.88	33	826	71.68	33	793	71.88	34	816	71.68	34	811	69.34	31	783	75.78	34	796	512	58.2697	5.59229
A0A445CPR0	Uncharacterized protein OS=Arachis hypogaea OX=3818 GN=Ahy_A06g027730 PE=3 SV=1 - [A0A445CPR0_ARAHY]	78.3	1	5	49	5206	72.83	40	861	74.72	35	855	70.57	37	918	73.02	40	848	73.58	38	843	72.83	37	881	530	60.4818	5.5542
B6CG41	Non-specific lipid-transfer protein (Fragment) OS=Arachis hypogaea OX=3818 PE=2 SV=1 - [B6CG41_ARAHY]	77.17	2	3	5	41	77.17	5	7	77.17	5	7	63.04	4	5	63.04	4	5	77.17	5	8	77.17	5	9	92	9.04854	8.89502
A0A445CPR7	Uncharacterized protein OS=Arachis hypogaea OX=3818 GN=Ahy_A06g027766 PE=3 SV=1 - [A0A445CPR7_ARAHY]	77.08	1	1	49	5320	73.48	41	856	74.24	36	888	70.45	36	932	72.16	40	873	75	41	863	73.86	39	908	528	60.1967	5.5542
A0A444XWG6	Glyceraldehyde-3-phosphate dehydrogenase OS=Arachis hypogaea OX=3818 GN=Ahy_B08g088981 PE=3 SV=1 - [A0A444XWG6_ARAHY]	77.08	4	1	20	224	65.77	15	44	72.62	17	36	68.15	18	48	69.94	15	34	70.54	15	42	42.26	11	20	336	36.51	7.54736
A0A445DWQ9	Glyceraldehyde-3-phosphate dehydrogenase OS=Arachis hypogaea OX=3818 GN=Ahy_A03g014022 PE=3 SV=1 - [A0A445DWQ9_ARAHY]	77.08	4	1	20	219	65.77	15	42	72.62	17	35	68.15	18	46	69.94	15	33	70.54	15	43	42.26	11	20	336	36.5241	7.54736
Q9FZ11	Gly1 OS=Arachis hypogaea OX=3818 GN=Gly1 PE=2 SV=1 - [Q9FZ11_ARAHY]	76.94	1	1	49	5240	73.35	41	837	74.1	36	874	70.32	36	919	72.02	40	865	74.86	41	853	67.49	38	892	529	60.4118	5.64307
A0A444XQT1	Uncharacterized protein OS=Arachis hypogaea OX=3818 GN=Ahy_B09g098228 PE=4 SV=1 - [A0A444XQT1_ARAHY]	73.86	2	16	16	96	58.51	12	18	40.25	9	15	50.21	11	19	43.57	9	17	40.25	8	17	31.12	6	10	241	27.5254	5.45264
B5TYU1	Arachin Arah3 isoform OS=Arachis hypogaea OX=3818 PE=1 SV=1 - [B5TYU1_ARAHY]	73.58	1	1	43	4873	69.06	33	781	67.92	30	814	69.43	32	849	68.11	36	805	66.79	33	791	70.19	34	833	530	60.5868	5.5542
A0A445CPS9	Uncharacterized protein OS=Arachis hypogaea OX=3818 GN=Ahy_A06g027767 PE=3 SV=1 - [A0A445CPS9_ARAHY]	71.65	1	7	22	961	71.65	21	167	71.65	21	160	71.65	20	158	61.98	19	187	52.97	17	150	54.73	18	139	455	51.1442	5.46533
A0A445DIT9	Uncharacterized protein OS=Arachis hypogaea OX=3818 GN=Ahy_A04g020925 PE=4 SV=1 - [A0A445DIT9_ARAHY]	69.27	3	11	11	51	35.42	6	8	57.29	9	11	49.48	7	9	38.54	7	9	45.83	7	10	29.69	4	4	192	21.7326	9.40771
A0A445AEY9	Uncharacterized protein OS=Arachis hypogaea OX=3818 GN=Ahy_B02g058604 PE=3 SV=1 - [A0A445AEY9_ARAHY]	69.03	2	8	39	1399	66.94	34	197	57.74	31	230	67.74	34	251	52.9	32	245	66.77	35	241	55.16	27	235	620	71.5884	6.18896
A0A445AL51	Non-specific lipid-transfer protein OS=Arachis hypogaea OX=3818 GN=Ahy_B02g061489 PE=3 SV=1 - [A0A445AL51_ARAHY]	67.52	3	5	6	35	52.14	4	4	67.52	6	7	67.52	6	7	49.57	5	7	49.57	5	5	60.68	5	5	117	11.7519	8.92432
Q647H1	Conarachin OS=Arachis hypogaea OX=3818 PE=2 SV=1 - [Q647H1_ARAHY]	66.77	1	13	44	1335	64.8	36	197	54.38	32	218	65.41	37	241	54.53	34	230	63.75	36	226	58.31	29	223	662	75.8871	5.40186
A0A445BXW2	Uncharacterized protein OS=Arachis hypogaea OX=3818 GN=Ahy_A08g040016 PE=4 SV=1 - [A0A445BXW2_ARAHY]	66.46	1	5	14	236	57.93	9	29	66.46	13	46	64.63	11	35	60.98	12	48	46.34	7	40	64.63	11	38	164	19.3263	7.59131
A1DZF0	Arachin 6 OS=Arachis hypogaea OX=3818 PE=2 SV=1 - [A1DZF0_ARAHY]	66.35	3	2	32	3961	62.95	25	602	59.17	24	651	57.66	24	703	55.58	26	670	62.38	25	659	56.9	24	676	529	60.3387	5.5415
A0A444YLS7	Uncharacterized protein OS=Arachis hypogaea OX=3818 GN=Ahy_B06g081746 PE=3 SV=1 - [A0A444YLS7_ARAHY]	66.32	1	9	20	423	55.79	18	79	50	18	72	55.79	18	77	50.83	17	59	48.55	17	65	56.82	18	71	484	54.5207	5.59229
P01066	Bowman-Birk type proteinase inhibitor A-II OS=Arachis hypogaea OX=3818 PE=1 SV=1 - [IBB1_ARAHY]	65.71	3	1	2	6	27.14	1	1	27.14	1	1	38.57	1	1				27.14	1	1	65.71	2	2	70	7.62807	5.2876
A7LB60	Steroleosin-A OS=Arachis hypogaea OX=3818 GN=STO-A PE=2 SV=1 - [A7LB60_ARAHY]	65.62	2	5	18	159	53.3	15	28	52.44	15	27	50.43	15	32	48.42	14	26	52.44	15	31	38.68	11	15	349	38.6671	6.93213
O82580	Glycinin (Fragment) OS=Arachis hypogaea OX=3818 GN=Arah3 PE=2 SV=1 - [O82580_ARAHY]	65.29	1	8	34	3113	56.8	24	466	59.57	23	516	54.24	24	531	61.34	29	527	48.92	24	519	57	26	554	507	58.3147	5.93506
Q0PKR5	Proteinase inhibitor (Fragment) OS=Arachis hypogaea OX=3818 GN=PI PE=2 SV=1 - [Q0PKR5_ARAHY]	64.06	3	1	2	8							42.19	1	1				64.06	1	6	42.19	1	1	64	7.07986	5.90967
A0A0F7GF62	Annexin OS=Arachis hypogaea OX=3818 GN=AnnAh6 PE=2 SV=1 - [A0A0F7GF62_ARAHY]	63.81	5	2	26	242	60.95	24	42	61.59	21	42	63.49	23	40	61.27	21	39	61.59	21	50	60.95	19	29	315	36.1119	8.51416
F6KLJ6	Annexin OS=Arachis hypogaea var. vulgaris OX=925390 PE=2 SV=1 - [F6KLJ6_ARAHY]	63.81	5	2	26	249	60.95	24	44	61.59	21	42	63.49	23	45	61.27	21	39	61.59	21	50	60.95	19	29	315	36.1309	8.29443
A0A444ZQ84	Uncharacterized protein OS=Arachis hypogaea OX=3818 GN=Ahy_A04g017726 PE=4 SV=1 - [A0A444ZQ84_ARAHY]	63.41	2	10	12	75	47.46	9	12	49.28	9	12	57.25	10	14	52.9	9	12	63.41	12	17	32.97	7	8	276	29.6294	8.22119
B3EWP3	Defensin 1 (Fragment) OS=Arachis hypogaea OX=3818 PE=1 SV=1 - [DEF1_ARAHY]	63.38	2	5	5	34	47.89	3	4	50.7	4	7	63.38	5	8	47.89	3	6	47.89	3	4	47.89	3	5	71	7.90362	7.59131
A0A444ZYJ8	Uncharacterized protein OS=Arachis hypogaea OX=3818 GN=Ahy_B03g063987 PE=3 SV=1 - [A0A444ZYJ8_ARAHY]	63.04	1	4	17	149	50.72	14	25	45.85	13	25	53.87	15	30	51.86	14	26	57.88	15	30	31.81	9	13	349	38.6872	7.1958
A0A445B3G3	Uncharacterized protein OS=Arachis hypogaea OX=3818 GN=Ahy_A10g047731 PE=4 SV=1 - [A0A445B3G3_ARAHY]	63.04	7	5	13	54	43.84	8	10	44.57	9	12	35.51	7	8	34.42	6	7	48.55	10	12	16.67	3	5	276	29.8213	8.60205
A0A444Y5I1	Uncharacterized protein OS=Arachis hypogaea OX=3818 GN=Ahy_B08g093176 PE=4 SV=1 - [A0A444Y5I1_ARAHY]	62.8	2	4	12	249	57.93	9	34	62.8	11	47	62.8	11	42	59.15	11	45	44.51	7	41	62.8	10	40	164	19.3543	7.89893
Q0Q0Q8	Type 4 metallothionein OS=Arachis hypogaea OX=3818 GN=MT4b PE=2 SV=1 - [Q0Q0Q8_ARAHY]	62.2	2	3	3	4				48.78	2	2				24.39	2	2							82	8.17924	7.59131
A0A2R9ZPY0	Arachin Ahy-2 OS=Arachis hypogaea OX=3818 GN=Ahy_B06g081745 PE=4 SV=1 - [A0A2R9ZPY0_ARAHY]	61.96	1	20	22	415	56.74	18	68	44.78	16	70	56.74	18	75	61.96	21	69	49.57	17	63	58.48	19	70	460	52.311	6.87354
A0A444WPC6	Uncharacterized protein OS=Arachis hypogaea OX=3818 GN=Ahy_Scaffold6g107869 PE=4 SV=1 - [A0A444WPC6_ARAHY]	61.54	1	2	4	12	42.86	3	3	29.67	2	2	29.67	2	3	29.67	2	2	30.77	2	2				91	10.256	4.79248
A0A444Y8T2	Lipoxygenase OS=Arachis hypogaea OX=3818 GN=Ahy_B08g094357 PE=3 SV=1 - [A0A444Y8T2_ARAHY]	61.53	38	6	40	246	44.38	27	38	39.51	26	40	48.44	32	51	48.78	30	46	40.21	25	42	35.23	22	29	863	97.4578	5.57959
A0A445BUX1	Lipoxygenase OS=Arachis hypogaea OX=3818 GN=Ahy_A08g038998 PE=3 SV=1 - [A0A445BUX1_ARAHY]	61.41	37	6	39	245	46.93	29	41	38.93	25	38	44.96	29	48	50.06	31	48	38.59	24	42	32.1	21	28	863	97.5228	5.66846
A0A445C8P5	Aminopeptidase OS=Arachis hypogaea OX=3818 GN=Ahy_A07g033251 PE=3 SV=1 - [A0A445C8P5_ARAHY]	60.78	4	13	41	301	52.57	34	51	50.17	32	47	49.49	33	48	52.34	33	53	52.22	33	68	44.01	26	34	877	98.7393	5.42725
A0A445DQZ7	Uncharacterized protein OS=Arachis hypogaea OX=3818 GN=Ahy_A03g011527 PE=3 SV=1 - [A0A445DQZ7_ARAHY]	60.39	16	2	8	35	50.65	6	8	46.75	6	7	27.92	4	6	40.26	5	6	33.12	4	4	22.08	3	4	154	17.5769	6.06201
E5G076	Ara h 1 allergen OS=Arachis hypogaea OX=3818 GN=ara h 1 PE=4 SV=1 - [E5G076_ARAHY]	60.26	1	5	47	2564	51.86	42	457	58.32	41	427	49.92	37	457	50.24	37	409	52.34	39	394	49.6	38	420	619	70.7443	6.63916
A0A444YD22	Uncharacterized protein OS=Arachis hypogaea OX=3818 GN=Ahy_A07g032017 PE=3 SV=1 - [A0A444YD22_ARAHY]	60	7	4	9	36	33.75	5	6	35	6	8	23.75	4	5	24.38	4	6	42.5	5	7	21.25	3	4	160	18.1914	6.60986
A0A445BUD2	Aminopeptidase OS=Arachis hypogaea OX=3818 GN=Ahy_A08g038721 PE=3 SV=1 - [A0A445BUD2_ARAHY]	59.25	4	11	40	262	47.03	30	42	48.4	31	43	46.46	31	43	50.23	32	48	45.09	28	56	40.75	24	30	876	98.6353	5.45264
A0A444YGS2	Uncharacterized protein OS=Arachis hypogaea OX=3818 GN=Ahy_B06g079954 PE=4 SV=1 - [A0A444YGS2_ARAHY]	59.23	1	8	29	892	57.73	28	168	56.22	26	151	57.51	28	163	56.22	27	132	56.22	25	144	54.72	25	134	466	52.9856	6.60986
A0A445BA28	Uncharacterized protein OS=Arachis hypogaea OX=3818 GN=Ahy_A10g050664 PE=3 SV=1 - [A0A445BA28_ARAHY]	59.07	2	8	10	41	37.21	6	6	30.7	6	7	41.86	7	7	31.63	6	8	35.35	7	9	21.86	4	4	215	24.88	5.70654
A0A444X591	Uncharacterized protein OS=Arachis hypogaea OX=3818 GN=Ahy_B10g104352 PE=3 SV=1 - [A0A444X591_ARAHY]	58.62	12	5	14	89	50.93	12	17	26.79	8	8	43.5	11	13	48.01	12	21	45.09	11	17	32.36	8	13	377	41.6569	5.49072
A0A445E857	Uncharacterized protein OS=Arachis hypogaea OX=3818 GN=Ahy_A02g005845 PE=4 SV=1 - [A0A445E857_ARAHY]	58.16	3	7	7	66	42.35	5	11	52.55	6	15	52.55	6	12	38.78	4	11	38.78	4	13	20.92	2	4	196	21.7901	8.23584
A0A445CNJ4	Uncharacterized protein OS=Arachis hypogaea OX=3818 GN=Ahy_A06g027410 PE=4 SV=1 - [A0A445CNJ4_ARAHY]	56.64	1	12	13	72	49.65	10	15	41.96	9	12	40.56	9	16	38.81	9	11	44.41	9	14	18.88	4	4	286	31.1637	6.63916
A0A445CG11	Annexin OS=Arachis hypogaea OX=3818 GN=Ahy_A07g036384 PE=3 SV=1 - [A0A445CG11_ARAHY]	55.38	8	1	16	63	39.24	11	15	41.77	10	14	30.7	9	11	43.04	12	14	19.62	5	7	7.28	2	2	316	36.0499	7.1665
A0A445CDS5	Annexin OS=Arachis hypogaea OX=3818 GN=Ahy_A07g035392 PE=3 SV=1 - [A0A445CDS5_ARAHY]	55.38	7	1	16	66	39.24	11	15	45.57	11	15	34.49	10	12	43.04	12	14	23.42	6	8	7.28	2	2	316	36.0879	7.2251
A0A445E5K1	Uncharacterized protein OS=Arachis hypogaea OX=3818 GN=Ahy_A02g004966 PE=4 SV=1 - [A0A445E5K1_ARAHY]	54.59	1	1	8	55	54.59	8	11	42.51	5	10	51.21	7	11	28.02	4	8	51.21	6	10	14.98	2	5	207	22.6274	6.40479
A0A444YLR8	Uncharacterized protein OS=Arachis hypogaea OX=3818 GN=Ahy_B06g081675 PE=3 SV=1 - [A0A444YLR8_ARAHY]	54.25	1	4	23	137	47.59	17	26	43.22	18	27	47.59	18	29	39.08	13	20	42.76	13	21	30.11	9	14	435	47.8163	5.50342
A0A445CKJ3	Uncharacterized protein OS=Arachis hypogaea OX=3818 GN=Ahy_A06g026466 PE=4 SV=1 - [A0A445CKJ3_ARAHY]	54.03	1	7	27	591	47.84	24	111	46.53	23	98	47.65	25	119	42.78	22	88	46.53	22	88	47.65	24	87	533	59.7994	7.48877
A0A445EM48	Uncharacterized protein OS=Arachis hypogaea OX=3818 GN=Ahy_A01g001123 PE=4 SV=1 - [A0A445EM48_ARAHY]	53.29	5	4	15	710	48.03	13	125	32.24	11	89	48.03	13	136	53.29	14	134	50.66	12	117	48.03	12	109	304	33.0282	6.41748
A0A445AWA2	Uncharacterized protein OS=Arachis hypogaea OX=3818 GN=Ahy_B01g055454 PE=4 SV=1 - [A0A445AWA2_ARAHY]	53.29	5	3	14	584	50.99	13	96	50.66	12	92	50.99	13	114	37.83	12	98	50.66	11	95	50.99	12	89	304	33.0171	5.89697
E5FHY1	Late embryogenesis abundant protein group 1 protein OS=Arachis hypogaea OX=3818 GN=LEA1-2 PE=2 SV=1 - [E5FHY1_ARAHY]	53.19	4	1	4	29	53.19	4	6	53.19	4	5	39.36	3	3	39.36	3	4	53.19	4	6	53.19	4	5	94	10.134	6.12549
B4UW51	Class II small heat shock protein Le-HSP17.6 (Fragment) OS=Arachis hypogaea OX=3818 PE=2 SV=1 - [B4UW51_ARAHY]	52.71	4	4	4	9	20.93	1	1	19.38	2	2	7.75	1	1	24.03	2	2	12.4	1	1	24.03	2	2	129	14.4506	8.93896
Q4U4M1	LEA protein (Fragment) OS=Arachis hypogaea OX=3818 PE=2 SV=1 - [Q4U4M1_ARAHY]	52.63	7	1	4	31	52.63	4	7	52.63	4	6	38.95	3	3	38.95	3	4	52.63	4	6	52.63	4	5	95	10.408	5.31299
O20356	Ribulose bisphosphate carboxylase large chain (Fragment) OS=Arachis hypogaea OX=3818 GN=rbcL PE=3 SV=1 - [O20356_ARAHY]	51.61	29	21	21	111	25.16	11	17	41.29	14	21	44.52	16	22	32.9	14	23	46.88	15	19	17.85	8	9	465	51.4931	6.63916
A0A445BCY2	Elongation factor 1-alpha OS=Arachis hypogaea OX=3818 GN=Ahy_A09g041496 PE=3 SV=1 - [A0A445BCY2_ARAHY]	51.45	2	16	16	143	28.41	10	14	33.56	10	16	47.2	14	24	34.45	11	40	36.91	12	30	23.94	8	19	447	49.2467	9.0708
A7LB59	Steroleosin-B OS=Arachis hypogaea OX=3818 GN=STO-B PE=2 SV=1 - [A7LB59_ARAHY]	51.27	3	16	16	124	45.61	14	22	38.53	12	19	43.06	13	21	37.11	11	22	45.89	14	24	43.63	13	16	353	39.5721	6.63916
A0A445E8H8	Uncharacterized protein OS=Arachis hypogaea OX=3818 GN=Ahy_A02g005847 PE=4 SV=1 - [A0A445E8H8_ARAHY]	51.21	1	3	9	65	51.21	9	12	42.51	7	12	51.21	8	12	42.03	6	10	51.21	8	12	28.99	4	7	207	22.6264	6.68311
E9LFE8	11S arachin (Fragment) OS=Arachis hypogaea OX=3818 PE=2 SV=1 - [E9LFE8_ARAHY]	51.15	1	1	13	98	51.15	11	18	47.69	11	18	51.15	12	23	42.69	9	14	43.46	8	15	29.23	5	10	260	28.2724	5.16064
A0A445BRP0	Catalase OS=Arachis hypogaea OX=3818 GN=Ahy_A08g037744 PE=3 SV=1 - [A0A445BRP0_ARAHY]	50.92	2	17	20	124	45.21	17	22	38.29	15	18	42.57	15	21	37.07	15	25	47.86	18	25	31.98	12	13	491	57.0024	7.40088
A0A444YJM4	Uncharacterized protein OS=Arachis hypogaea OX=3818 GN=Ahy_A03g010432 PE=3 SV=1 - [A0A444YJM4_ARAHY]	50.67	2	6	6	17	30	4	4	37.33	4	4	29.33	4	4	7.33	1	1	30	3	3	7.33	1	1	150	16.2857	10.8726
A0A445EEP4	Uncharacterized protein OS=Arachis hypogaea OX=3818 GN=Ahy_A02g008586 PE=4 SV=1 - [A0A445EEP4_ARAHY]	50.44	2	7	19	96	40.39	13	17	38.21	14	17	36.68	14	19	29.48	10	15	36.24	13	16	28.38	10	12	458	51.4164	6.32861
A0A444ZWW5	Uncharacterized protein OS=Arachis hypogaea OX=3818 GN=Ahy_B03g063189 PE=3 SV=1 - [A0A444ZWW5_ARAHY]	50.33	13	1	7	29	31.79	4	6	27.81	4	5	19.21	3	5	29.8	4	5	31.79	4	4	21.85	3	4	151	17.2298	6.59521
A0A444YR78	Uncharacterized protein OS=Arachis hypogaea OX=3818 GN=Ahy_B06g084100 PE=3 SV=1 - [A0A444YR78_ARAHY]	50.26	4	23	26	98	25.13	12	15	27.62	15	18	37.04	17	21	30.63	16	18	32.98	16	18	15.58	7	8	764	84.3657	6.46826
A0A445CCX1	Catalase OS=Arachis hypogaea OX=3818 GN=Ahy_A07g034852 PE=3 SV=1 - [A0A445CCX1_ARAHY]	49.19	1	15	18	85	32.19	12	16	39.88	14	16	27.13	10	13	33.2	12	15	29.96	10	16	20.65	7	9	494	57.1797	7.29834
A0A445CL48	Uncharacterized protein OS=Arachis hypogaea OX=3818 GN=Ahy_A06g026636 PE=3 SV=1 - [A0A445CL48_ARAHY]	49.07	5	1	12	68	35.01	9	14	16.18	5	5	36.6	9	10	37.4	9	14	36.07	8	13	26.53	7	12	377	41.6559	5.49072
A0A444Y0J8	Phosphoglycerate kinase OS=Arachis hypogaea OX=3818 GN=Ahy_B08g090732 PE=3 SV=1 - [A0A444Y0J8_ARAHY]	49.07	3	14	16	92	37.38	12	19	40.19	13	17	36.68	13	15	37.62	12	19	30.14	10	13	20.09	6	9	428	45.2693	8.07471
A0A444XW77	ATP synthase subunit beta OS=Arachis hypogaea OX=3818 GN=Ahy_A09g042123 PE=3 SV=1 - [A0A444XW77_ARAHY]	48.93	9	20	20	82	34.82	13	15	33.04	12	14	32.32	13	16	28.04	10	14	30	12	14	23.75	9	9	560	59.7023	6.20166
A0A444XPQ9	Uncharacterized protein OS=Arachis hypogaea OX=3818 GN=Ahy_B09g097453 PE=3 SV=1 - [A0A444XPQ9_ARAHY]	48.84	1	1	1	4				48.84	1	4													86	9.10602	6.43018
A0A445DM34	Uncharacterized protein OS=Arachis hypogaea OX=3818 GN=Ahy_A03g010367 PE=4 SV=1 - [A0A445DM34_ARAHY]	48.8	1	11	11	47	40.8	8	10	32	7	9	34	6	9	32	6	8	38	7	7	19.2	4	4	250	27.8321	6.63916
A0A445BAE6	Uncharacterized protein OS=Arachis hypogaea OX=3818 GN=Ahy_A10g050757 PE=3 SV=1 - [A0A445BAE6_ARAHY]	48.54	5	3	12	58	31.56	8	12	12.73	4	4	31.56	8	9	34.75	8	13	33.95	7	11	17.51	4	9	377	41.619	5.49072
A0A444Z225	Formate dehydrogenase, mitochondrial OS=Arachis hypogaea OX=3818 GN=Ahy_A05g022553 PE=3 SV=1 - [A0A444Z225_ARAHY]	47.78	1	12	12	34	24.54	7	7	22.19	7	7	22.19	6	6	18.02	7	7	27.42	6	6	2.35	1	1	383	42.0306	7.12256
A0A444XS90	Peptidyl-prolyl cis-trans isomerase OS=Arachis hypogaea OX=3818 GN=Ahy_B09g098848 PE=3 SV=1 - [A0A444XS90_ARAHY]	47.73	3	2	7	30	23.86	5	6	17.61	4	5	28.41	5	7	27.84	4	6	36.36	4	4	13.07	2	2	176	18.8273	6.53662
A0A445BCL3	Peptidyl-prolyl cis-trans isomerase OS=Arachis hypogaea OX=3818 GN=Ahy_A09g041385 PE=3 SV=1 - [A0A445BCL3_ARAHY]	47.67	2	3	6	21	27.33	4	4	32.56	4	4	19.77	3	3	27.91	4	4	23.84	2	3	28.49	3	3	172	18.374	7.34229
Q9SQH7	Glycinin OS=Arachis hypogaea OX=3818 GN=Arah4 PE=2 SV=1 - [Q9SQH7_ARAHY]	47.55	1	2	25	3387	44.91	19	504	46.42	19	556	45.66	20	603	42.83	20	572	44.34	19	567	44.15	18	585	530	60.9738	5.68115
A0A0A6ZDR9	Serine hydroxymethyltransferase OS=Arachis hypogaea OX=3818 PE=2 SV=1 - [A0A0A6ZDR9_ARAHY]	47.35	5	16	16	52	26.33	9	9	21.87	9	9	27.39	10	10	25.27	9	9	30.79	11	13	5.73	2	2	471	51.9773	7.28369
A0A445AUZ4	Ribulose bisphosphate carboxylase small chain OS=Arachis hypogaea OX=3818 GN=Ahy_B01g055073 PE=3 SV=1 - [A0A445AUZ4_ARAHY]	47.27	2	10	10	43	30.91	6	7	29.55	6	7	43.64	9	11	25.91	6	9	23.18	5	7	7.27	2	2	220	25.5215	8.98291
A0A444ZFF7	Uncharacterized protein OS=Arachis hypogaea OX=3818 GN=Ahy_B04g070188 PE=3 SV=1 - [A0A444ZFF7_ARAHY]	47.06	1	2	5	18	20.26	2	2	20.26	2	2	47.06	5	7	47.06	5	5	9.15	1	1	11.11	1	1	153	16.4205	5.36377
A0A444XFZ7	Uncharacterized protein OS=Arachis hypogaea OX=3818 GN=Ahy_A09g045636 PE=3 SV=1 - [A0A444XFZ7_ARAHY]	46.68	9	0	11	55	39.52	9	14	13.26	4	4	29.44	7	8	31.83	8	11	27.59	6	9	18.04	5	9	377	41.6939	5.49072
A0A445CE04	Uncharacterized protein OS=Arachis hypogaea OX=3818 GN=Ahy_A07g035489 PE=3 SV=1 - [A0A445CE04_ARAHY]	46.38	1	2	6	33	38.16	4	6	46.38	6	9	37.68	5	7	19.81	2	4	28.5	3	5	4.83	1	2	207	21.0092	7.43018
A0A444WVZ3	Uncharacterized protein OS=Arachis hypogaea OX=3818 GN=Ahy_Scaffold1g107459 PE=4 SV=1 - [A0A444WVZ3_ARAHY]	46.27	1	1	1	5													46.27	1	5				67	7.20523	4.61475
A0A445DQ58	UTP--glucose-1-phosphate uridylyltransferase OS=Arachis hypogaea OX=3818 GN=Ahy_A03g011249 PE=3 SV=1 - [A0A445DQ58_ARAHY]	44.84	4	15	15	51	27.79	10	10	29.26	10	11	32.21	10	11	27.37	8	8	24.21	8	9	6.53	2	2	475	51.9804	5.8335
A0A444YX13	Uncharacterized protein OS=Arachis hypogaea OX=3818 GN=Ahy_B05g073767 PE=3 SV=1 - [A0A444YX13_ARAHY]	44.65	1	2	8	14	15.09	2	2	4.4	1	1	35.22	6	6	20.75	3	3	4.4	1	1	4.4	1	1	159	18.2189	6.11279
A0A445A4C5	Uncharacterized protein OS=Arachis hypogaea OX=3818 GN=Ahy_A03g015035 PE=4 SV=1 - [A0A445A4C5_ARAHY]	44.64	13	3	3	12	11.82	1	2	44.64	3	3	11.82	1	1	44.64	3	3	32.82	2	2	11.82	1	1	457	51.1745	7.60596
A0A445DA67	Uncharacterized protein OS=Arachis hypogaea OX=3818 GN=Ahy_A04g017161 PE=3 SV=1 - [A0A445DA67_ARAHY]	44.56	6	1	11	56	41.64	10	15	15.38	5	5	29.44	7	8	31.83	8	11	23.34	5	8	18.04	5	9	377	41.7029	5.49072
A0A445A9V2	Uncharacterized protein OS=Arachis hypogaea OX=3818 GN=Ahy_B03g068399 PE=4 SV=1 - [A0A445A9V2_ARAHY]	44.31	1	2	8	77	40.39	7	13	40.39	7	14	40	7	17	30.98	6	10	36.86	7	10	40.39	7	13	255	27.256	7.62061
A1E2B0	11S seed storage globulin B1 OS=Arachis hypogaea OX=3818 PE=2 SV=1 - [A1E2B0_ARAHY]	44.26	1	1	14	61	27.21	7	10	29.18	10	13	27.21	8	10	38.69	9	12	24.59	6	9	22.95	5	7	305	33.4988	4.95752
A0A445E480	Uncharacterized protein OS=Arachis hypogaea OX=3818 GN=Ahy_A03g016759 PE=4 SV=1 - [A0A445E480_ARAHY]	43.97	1	2	8	84	40.08	7	14	40.08	7	15	39.69	7	16	40.08	7	12	36.58	7	12	40.08	7	15	257	27.4	7.62061
A0A444ZBJ8	Uncharacterized protein OS=Arachis hypogaea OX=3818 GN=Ahy_B04g069068 PE=4 SV=1 - [A0A444ZBJ8_ARAHY]	43.7	2	7	7	18	21.43	4	4	20.17	4	4	9.66	2	3	27.73	4	5	10.08	2	2				238	26.7683	6.99072
A0A445CAE3	Uncharacterized protein OS=Arachis hypogaea OX=3818 GN=Ahy_A07g033904 PE=3 SV=1 - [A0A445CAE3_ARAHY]	43.26	11	14	15	70	31.61	11	15	28.5	9	13	37.82	13	13	31.61	10	12	23.06	9	11	12.95	5	6	386	41.8151	6.27783
A0A444Y8D3	Uncharacterized protein OS=Arachis hypogaea OX=3818 GN=Ahy_B08g094191 PE=3 SV=1 - [A0A444Y8D3_ARAHY]	43.25	5	8	8	16	18.25	3	3	6.75	2	2	39.29	7	7	15.87	3	3	3.57	1	1				252	27.0801	6.55127
A0A445ENZ0	Histone H4 OS=Arachis hypogaea OX=3818 GN=Ahy_A01g001515 PE=3 SV=1 - [A0A445ENZ0_ARAHY]	43.18	7	4	4	28	43.18	4	5	43.18	4	5	43.18	4	5	31.82	3	4	31.82	3	6	18.18	2	3	176	19.71	11.2827
A0A445DP36	Uncharacterized protein OS=Arachis hypogaea OX=3818 GN=Ahy_A03g010952 PE=4 SV=1 - [A0A445DP36_ARAHY]	43.12	2	9	9	37	20.29	4	5	32.25	6	8	35.51	7	7	31.52	7	8	19.57	4	6	16.3	3	3	276	29.6713	6.88818
A0A445C9Y8	Protein disulfide-isomerase OS=Arachis hypogaea OX=3818 GN=Ahy_A07g033739 PE=3 SV=1 - [A0A445C9Y8_ARAHY]	43.03	1	19	19	85	36.15	16	20	29.47	12	14	36.15	16	18	21.41	8	9	31.24	11	15	18.47	8	9	509	56.9829	5.08447
A0A444ZK21	Ferritin OS=Arachis hypogaea OX=3818 GN=Ahy_B04g071101 PE=3 SV=1 - [A0A444ZK21_ARAHY]	42.91	2	7	8	39	33.2	7	10	25.91	5	5	29.96	6	7	34.01	6	7	18.62	4	4	18.62	4	6	247	28.2342	6.45557
P01067	Bowman-Birk type proteinase inhibitor B-II OS=Arachis hypogaea OX=3818 PE=1 SV=1 - [IBB2_ARAHY]	42.86	1	1	1	9	42.86	1	6										42.86	1	3				63	6.78981	7.35693
A0A445CYN1	Uncharacterized protein OS=Arachis hypogaea OX=3818 GN=Ahy_A05g021784 PE=3 SV=1 - [A0A445CYN1_ARAHY]	42.86	1	1	7	14	14.91	2	2	13.66	2	2	24.22	4	4	20.5	3	3	13.66	2	2	4.35	1	1	161	18.375	6.11279
A0A444XIH0	Uncharacterized protein OS=Arachis hypogaea OX=3818 GN=Ahy_B09g096084 PE=3 SV=1 - [A0A444XIH0_ARAHY]	42.48	17	4	6	23	37.91	5	5	20.92	3	3	21.57	3	3	20.92	3	4	33.33	5	6	11.76	2	2	153	17.6813	8.41162
A0A445CQ67	Uncharacterized protein OS=Arachis hypogaea OX=3818 GN=Ahy_A06g027922 PE=3 SV=1 - [A0A445CQ67_ARAHY]	42.34	6	13	13	40	28.6	10	10	22.75	7	7	28.6	8	9	18.69	6	7	14.86	5	6	3.38	1	1	444	47.6986	6.56592
E5FHZ7	Late embryogenesis abundant protein group 9 protein OS=Arachis hypogaea OX=3818 GN=LEA9-1 PE=2 SV=1 - [E5FHZ7_ARAHY]	41.99	1	1	6	39	19.34	3	6	23.76	4	7	34.25	4	6	41.99	6	8	33.15	4	9	14.92	2	3	181	19.4081	9.99365
A0A444XS93	Uncharacterized protein OS=Arachis hypogaea OX=3818 GN=Ahy_B09g098850 PE=4 SV=1 - [A0A444XS93_ARAHY]	41.99	1	1	6	35	13.81	2	5	18.23	3	6	28.73	3	5	41.99	6	8	33.15	4	9	9.39	1	2	181	19.3481	9.99365
A0A445AX60	Pyruvate, phosphate dikinase OS=Arachis hypogaea OX=3818 GN=Ahy_B01g055796 PE=3 SV=1 - [A0A445AX60_ARAHY]	41.95	6	29	29	83	26.97	16	16	15.98	12	13	22.97	14	16	22.42	15	15	23.09	15	18	6.77	4	5	901	98.1199	5.35107
A0A445DT38	Uncharacterized protein OS=Arachis hypogaea OX=3818 GN=Ahy_A03g012296 PE=3 SV=1 - [A0A445DT38_ARAHY]	41.89	1	2	2	17	41.89	2	4	29.73	1	2	41.89	2	3	41.89	2	3	41.89	2	3	29.73	1	2	74	8.27582	8.08936
A0A444ZKS5	Non-specific lipid-transfer protein OS=Arachis hypogaea OX=3818 GN=Ahy_B04g071450 PE=3 SV=1 - [A0A444ZKS5_ARAHY]	41.67	1	4	4	18	41.67	4	4	27.5	2	3	26.67	3	3	14.17	2	2	26.67	3	4	19.17	2	2	120	12.8535	8.51416
T2B9M0	Fructose-bisphosphate aldolase OS=Arachis hypogaea OX=3818 GN=Ahy_A07g032979 PE=2 SV=1 - [T2B9M0_ARAHY]	41.62	4	8	11	43	27.93	5	6	21.79	7	8	20.67	5	6	32.68	7	10	27.09	8	9	14.8	4	4	358	38.3589	7.1958
Q647G5	Oleosin 1 OS=Arachis hypogaea OX=3818 GN=Ahy_A06g029932 PE=2 SV=2 - [Q647G5_ARAHY]	41.42	2	5	8	145	41.42	8	29	37.87	7	29	41.42	7	31	35.5	6	21	35.5	6	22	27.22	5	13	169	17.7414	9.5835
A0A445AI08	Uncharacterized protein OS=Arachis hypogaea OX=3818 GN=Ahy_B02g060147 PE=4 SV=1 - [A0A445AI08_ARAHY]	41.18	1	3	15	89	32.9	10	13	30.94	11	16	28.54	11	18	23.97	8	15	32.24	11	15	22.88	8	12	459	51.5963	6.18896
A0A445B9L1	Glyceraldehyde-3-phosphate dehydrogenase OS=Arachis hypogaea OX=3818 GN=Ahy_A10g050542 PE=3 SV=1 - [A0A445B9L1_ARAHY]	41	4	4	9	82	15.63	5	15	21.53	6	14	21.53	6	15	22.42	6	14	24.19	5	16	13.57	4	8	339	36.8181	7.51807
A0A445E4H2	Uncharacterized protein OS=Arachis hypogaea OX=3818 GN=Ahy_A03g016839 PE=4 SV=1 - [A0A445E4H2_ARAHY]	40.93	1	4	20	331	40.93	20	54	37.94	17	59	40.93	19	62	39.93	17	49	38.27	16	56	39.93	17	51	601	67.3766	5.69385
A0A445ED48	ATP synthase subunit alpha OS=Arachis hypogaea OX=3818 GN=Ahy_A02g007714 PE=3 SV=1 - [A0A445ED48_ARAHY]	40.68	11	10	15	76	29.3	11	16	24.94	10	12	31.96	11	15	21.07	8	9	31.23	11	14	24.21	9	10	413	44.6734	6.58057
A0A445DMI3	Uncharacterized protein OS=Arachis hypogaea OX=3818 GN=Ahy_A03g010415 PE=3 SV=1 - [A0A445DMI3_ARAHY]	40.43	4	12	12	30	13.83	4	5	29.36	7	8	22.55	5	7	17.23	6	6	11.28	3	3	2.77	1	1	470	49.9533	8.19189
A0A444WPV8	Uncharacterized protein OS=Arachis hypogaea OX=3818 GN=Ahy_B04g070156 PE=3 SV=1 - [A0A444WPV8_ARAHY]	40.41	3	4	7	20	15.54	2	2	15.54	2	3	16.06	3	3	31.61	5	6	25.39	4	5	9.84	1	1	193	22.1695	7.47412
A0A445C5U7	Uncharacterized protein OS=Arachis hypogaea OX=3818 GN=Ahy_A07g032010 PE=3 SV=1 - [A0A445C5U7_ARAHY]	40.35	7	4	5	21	32.46	4	4	28.95	3	5	18.42	2	3	38.6	4	5	14.04	1	2	23.68	2	2	114	12.6576	7.26904
A0A445AA44	Uncharacterized protein OS=Arachis hypogaea OX=3818 GN=Ahy_B03g068481 PE=4 SV=1 - [A0A445AA44_ARAHY]	40.03	1	3	19	337	40.03	19	54	37.04	16	59	40.03	18	63	39.04	17	51	37.38	16	59	39.04	17	51	602	67.6679	6.18896
A0A444XY32	GTP-binding nuclear protein OS=Arachis hypogaea OX=3818 GN=Ahy_B08g089486 PE=3 SV=1 - [A0A444XY32_ARAHY]	39.82	6	8	8	36	26.7	5	6	26.7	5	5	36.2	6	6	33.94	7	7	36.2	7	9	15.84	3	3	221	25.1736	6.85889
A0A444Y8X9	Lipoxygenase OS=Arachis hypogaea OX=3818 GN=Ahy_B08g094358 PE=3 SV=1 - [A0A444Y8X9_ARAHY]	39.63	5	23	27	98	29.32	20	21	24.22	16	16	29.66	21	21	22.83	18	19	19.81	14	15	6.84	6	6	863	97.7119	6.45557
A0A444WX33	Uncharacterized protein OS=Arachis hypogaea OX=3818 GN=Ahy_B10g100552 PE=4 SV=1 - [A0A444WX33_ARAHY]	39.5	4	2	8	21	27.73	6	6	15.55	4	4	23.11	4	4	12.18	3	3	15.13	3	3	3.36	1	1	238	26.8642	6.52197
Q9SQH1	Allergen OS=Arachis hypogaea OX=3818 GN=Ara h 7 PE=2 SV=1 - [Q9SQH1_ARAHY]	39.38	1	2	7	20	16.25	2	2	28.75	5	5	28.75	5	5	12.5	3	5	8.13	1	1	16.25	2	2	160	18.406	6.18896
B0YIU5	Ara h 8 allergen isoform OS=Arachis hypogaea OX=3818 GN=Ahy_Scaffold6g108211 PE=2 SV=1 - [B0YIU5_ARAHY]	39.22	2	1	4	14	33.99	3	3	20.26	2	2	39.22	4	4	25.49	3	3	9.15	1	1	11.11	1	1	153	16.4025	5.19873
A0A445CPV0	Uncharacterized protein OS=Arachis hypogaea OX=3818 GN=Ahy_A06g027765 PE=4 SV=1 - [A0A445CPV0_ARAHY]	39.1	1	3	3	7	23.31	2	4				15.79	1	1	23.31	1	2							133	15.2869	10.1548
B6CEX8	Non-specific lipid-transfer protein OS=Arachis hypogaea OX=3818 GN=Ahy_B02g061524 PE=2 SV=1 - [B6CEX8_ARAHY]	38.79	4	2	4	29	38.79	4	5	38.79	4	4	38.79	4	4	38.79	4	5	38.79	4	6	38.79	4	5	116	11.6429	9.14404
A0A445CUK1	Uncharacterized protein OS=Arachis hypogaea OX=3818 GN=Ahy_A06g029914 PE=4 SV=1 - [A0A445CUK1_ARAHY]	38.32	2	2	8	26	9.03	3	4	12.46	4	6	20.87	4	5	11.53	3	3	27.1	6	6	7.17	2	2	321	36.1161	5.97314
A0A445EVT5	Uncharacterized protein OS=Arachis hypogaea OX=3818 GN=Ahy_A01g004342 PE=4 SV=1 - [A0A445EVT5_ARAHY]	38.24	1	3	7	72	34.87	6	17	34.03	5	11	29.41	6	12	34.03	5	12	26.47	4	9	25.21	4	11	238	27.5274	5.61768
A0A445AXF3	Uncharacterized protein OS=Arachis hypogaea OX=3818 GN=Ahy_B01g055872 PE=4 SV=1 - [A0A445AXF3_ARAHY]	38.23	1	2	8	22	29.69	6	7	17.41	4	4	20.48	4	4	7.85	2	2	16.38	4	4	4.1	1	1	293	31.699	6.13818
E5FHY3	Late embryogenesis abundant protein group 2 protein dehydrin OS=Arachis hypogaea OX=3818 GN=DHN1 PE=2 SV=1 - [E5FHY3_ARAHY]	37.68	1	2	6	39	33.82	5	7	36.71	5	8	28.99	5	9	24.15	3	5	32.85	4	6	9.18	2	4	207	21.0192	7.84033
A0A445EL42	Uncharacterized protein OS=Arachis hypogaea OX=3818 GN=Ahy_A01g000771 PE=3 SV=1 - [A0A445EL42_ARAHY]	37.59	7	16	16	102	34.53	14	16	30.4	13	15	30.58	13	16	22.48	10	19	33.45	14	22	22.84	10	14	556	60.1841	6.21436
A0A445A0K2	Uncharacterized protein OS=Arachis hypogaea OX=3818 GN=Ahy_B03g064956 PE=4 SV=1 - [A0A445A0K2_ARAHY]	37.57	1	1	6	91	21.16	4	13	21.16	4	16	24.87	5	16	21.16	4	16	33.86	5	19	21.16	4	11	189	21.9709	6.01123
A0A444Z0X7	Uncharacterized protein OS=Arachis hypogaea OX=3818 GN=Ahy_B05g075272 PE=4 SV=1 - [A0A444Z0X7_ARAHY]	37.42	2	10	10	38	20.9	6	7	25.81	7	7	21.68	7	7	24.52	7	7	30.19	7	7	13.94	3	3	775	85.9386	8.27979
A0A0A6ZDX8	40S ribosomal protein S3 OS=Arachis hypogaea OX=3818 GN=Ahy_A01g001693 PE=2 SV=1 - [A0A0A6ZDX8_ARAHY]	37.3	8	2	8	18	17.62	4	4	28.69	6	6	10.25	2	2	2.87	1	1	16.8	4	4	5.33	1	1	244	27.0456	9.65674
A0A444Z2W0	Uncharacterized protein OS=Arachis hypogaea OX=3818 GN=Ahy_A05g022320 PE=3 SV=1 - [A0A444Z2W0_ARAHY]	36.94	1	13	13	34	26.29	9	9	10.48	3	3	22.16	8	8	18.9	6	6	20.79	8	8				582	63.4373	6.25244
A0A445CPP8	Uncharacterized protein OS=Arachis hypogaea OX=3818 GN=Ahy_A06g027763 PE=3 SV=1 - [A0A445CPP8_ARAHY]	36.74	1	1	13	123	24.35	10	23	21.52	7	17	26.09	11	27	21.52	7	18	32.17	9	24	18.7	6	14	460	50.7321	5.88428
Q38711	Galactose-binding lectin (Fragment) OS=Arachis hypogaea OX=3818 GN=lec PE=2 SV=1 - [Q38711_ARAHY]	36.53	5	3	6	27	28.04	5	7	9.23	2	3	20.66	4	6	9.23	2	3	9.23	2	3	9.23	2	5	271	29.1157	5.64307
A0A445DT61	Uncharacterized protein OS=Arachis hypogaea OX=3818 GN=Ahy_A03g012339 PE=3 SV=1 - [A0A445DT61_ARAHY]	36.53	3	3	16	58	25.65	11	12	19.37	9	11	18.63	8	11	20.66	10	10	21.4	9	10	6.46	3	4	542	61.7341	4.89404
A0A444YLZ4	Uncharacterized protein OS=Arachis hypogaea OX=3818 GN=Ahy_B06g081734 PE=3 SV=1 - [A0A444YLZ4_ARAHY]	36.38	2	1	13	126	24.4	10	23	23.97	8	18	26.14	11	27	23.97	8	19	31.81	9	24	21.13	7	15	459	50.453	6.12549
A0A444ZIZ3	Uncharacterized protein OS=Arachis hypogaea OX=3818 GN=Ahy_B04g070785 PE=4 SV=1 - [A0A444ZIZ3_ARAHY]	36.3	4	3	3	8	36.3	3	3	20	1	1	26.67	2	2				26.67	2	2				135	15.2015	6.68311
A0A445AB33	Elongation factor Tu OS=Arachis hypogaea OX=3818 GN=Ahy_B03g068713 PE=3 SV=1 - [A0A445AB33_ARAHY]	36.2	1	7	11	36	14.31	5	6	17.79	6	6	22.9	6	7	14.11	5	5	17.59	6	9	6.34	2	3	489	52.9333	6.62451
A0A445C6F7	Uncharacterized protein OS=Arachis hypogaea OX=3818 GN=Ahy_A07g032240 PE=4 SV=1 - [A0A445C6F7_ARAHY]	35.82	6	4	4	8				10.45	1	1	14.93	2	2	14.93	2	2	19.4	2	2	8.96	1	1	134	15.1247	9.89111
A0A445BC76	Uncharacterized protein OS=Arachis hypogaea OX=3818 GN=Ahy_A10g051270 PE=4 SV=1 - [A0A445BC76_ARAHY]	35.71	6	1	7	22	28.15	6	6	15.55	4	4	23.53	4	4	12.18	3	3	19.33	4	4	3.36	1	1	238	26.9173	6.3667
A0A444XT34	ATP synthase subunit d, mitochondrial OS=Arachis hypogaea OX=3818 GN=Ahy_A09g041504 PE=3 SV=1 - [A0A444XT34_ARAHY]	35.71	2	6	6	13	21.43	4	5	10.71	2	2	18.45	3	3	12.5	2	2	4.17	1	1				168	20.0741	5.26221
A0A444X5B5	Histone H3 OS=Arachis hypogaea OX=3818 GN=Ahy_A10g048553 PE=3 SV=1 - [A0A444X5B5_ARAHY]	35.29	8	3	3	12	30.15	2	3	30.15	2	2	35.29	3	4	6.62	1	1				11.76	2	2	136	15.2585	11.2974
A0A445ELL8	Uncharacterized protein OS=Arachis hypogaea OX=3818 GN=Ahy_A01g000828 PE=4 SV=1 - [A0A445ELL8_ARAHY]	35.15	1	1	7	26	26.62	5	6	21.5	5	5	20.48	4	4	11.95	3	4	16.38	4	5	8.19	2	2	293	31.772	6.30322
A0A444ZZB0	Reticulon-like protein OS=Arachis hypogaea OX=3818 GN=Ahy_B03g064283 PE=4 SV=1 - [A0A444ZZB0_ARAHY]	35.1	3	4	4	15	19.87	3	3	35.1	4	4	19.87	3	3	12.58	2	2	12.58	2	2	7.28	1	1	151	17.1163	8.44092
A0A445AHC7	Uricase OS=Arachis hypogaea OX=3818 GN=Ahy_B02g059841 PE=3 SV=1 - [A0A445AHC7_ARAHY]	34.85	10	2	9	21	8.47	3	3	14.33	4	4	10.42	3	3	23.13	6	6	20.52	5	5				307	35.156	8.66064
A0A445CPT6	Uncharacterized protein OS=Arachis hypogaea OX=3818 GN=Ahy_A02g009338 PE=3 SV=1 - [A0A445CPT6_ARAHY]	34.75	4	5	5	9	7.09	1	1	21.99	3	3	7.09	1	1	11.35	2	2	11.35	2	2				141	15.0621	10.3892
A0A445DN91	Guanosine nucleotide diphosphate dissociation inhibitor OS=Arachis hypogaea OX=3818 GN=Ahy_A03g010704 PE=3 SV=1 - [A0A445DN91_ARAHY]	34.46	7	10	10	26	8.11	3	3	8.78	3	3	10.59	4	5	16.44	6	6	27.93	7	7	6.08	2	2	444	49.766	5.65576
A0A445CNK3	Uncharacterized protein OS=Arachis hypogaea OX=3818 GN=Ahy_A06g027417 PE=3 SV=1 - [A0A445CNK3_ARAHY]	34.37	1	11	11	72	25.94	8	12	32.59	10	15	28.16	8	14	25.72	9	11	29.93	9	10	25.94	8	10	451	48.6608	9.21729
A0A444YZD4	Oleosin OS=Arachis hypogaea OX=3818 GN=Ahy_B05g074500 PE=3 SV=1 - [A0A444YZD4_ARAHY]	34.29	2	3	6	69	33.71	5	10	34.29	6	12	34.29	6	12	33.71	5	14	34.29	6	12	33.71	5	9	175	18.3708	9.53955
A0A444YA80	Uncharacterized protein OS=Arachis hypogaea OX=3818 GN=Ahy_B07g086679 PE=4 SV=1 - [A0A444YA80_ARAHY]	34.23	5	6	6	13	13.96	3	3	17.57	3	3	14.41	2	2	9.46	2	2	10.36	2	2	5.41	1	1	222	25.1452	10.4917
A0A445ARX2	Uncharacterized protein OS=Arachis hypogaea OX=3818 GN=Ahy_B01g053443 PE=4 SV=1 - [A0A445ARX2_ARAHY]	34.23	1	1	1	6													34.23	1	6				111	12.6523	7.91357
A0A445EM64	Uncharacterized protein OS=Arachis hypogaea OX=3818 GN=Ahy_A01g001061 PE=3 SV=1 - [A0A445EM64_ARAHY]	34.2	2	2	5	8				5.7	1	1	13.47	2	2	22.28	3	3	9.84	2	2				193	22.0575	7.53271
Q6J1J8	Oleosin OS=Arachis hypogaea OX=3818 GN=Ahy_A05g023475 PE=2 SV=1 - [Q6J1J8_ARAHY]	34.09	2	3	6	68	33.52	5	8	34.09	6	14	34.09	6	11	25.57	5	13	34.09	6	13	33.52	5	9	176	18.4369	9.53955
A0A444XPX1	Malate dehydrogenase OS=Arachis hypogaea OX=3818 GN=Ahy_B09g097821 PE=3 SV=1 - [A0A444XPX1_ARAHY]	33.98	8	1	8	35	24.27	5	6	27.18	6	7	31.07	7	7	17.8	4	5	26.86	6	7	15.21	3	3	309	33.3141	6.30322
A0A445CG54	Uncharacterized protein OS=Arachis hypogaea OX=3818 GN=Ahy_A07g036428 PE=4 SV=1 - [A0A445CG54_ARAHY]	33.94	6	5	5	16	10.3	2	2	18.79	3	3	20	3	3	19.39	3	3	18.79	3	3	10.3	2	2	165	18.5787	4.44971
A0A444YT58	Uncharacterized protein OS=Arachis hypogaea OX=3818 GN=Ahy_B06g084967 PE=4 SV=1 - [A0A444YT58_ARAHY]	33.64	2	1	7	22	9.03	3	4	9.97	3	5	18.38	3	4	11.53	3	3	27.1	6	6				321	36.1011	5.68115
A0A444YDN1	Ferritin OS=Arachis hypogaea OX=3818 GN=Ahy_B07g088053 PE=3 SV=1 - [A0A444YDN1_ARAHY]	33.59	1	3	8	68	26.72	6	8	33.59	8	15	30.15	6	9	27.86	7	13	26.72	7	12	27.86	6	11	262	29.155	6.75635
A0A444WS91	Uncharacterized protein OS=Arachis hypogaea OX=3818 GN=Ahy_Scaffold1g106799 PE=4 SV=1 - [A0A444WS91_ARAHY]	33.49	3	6	18	114	22.22	12	21	20.22	12	16	28.24	14	25	22.07	12	20	18.52	10	18	20.06	11	14	648	76.1292	5.40186
A0A444ZV72	Uncharacterized protein OS=Arachis hypogaea OX=3818 GN=Ahy_B03g062689 PE=4 SV=1 - [A0A444ZV72_ARAHY]	33	4	3	3	15	23	2	3	33	3	3	33	3	4	23	2	3	10	1	2				100	11.0765	9.42236
Q647G4	Oleosin 2 (Fragment) OS=Arachis hypogaea OX=3818 PE=2 SV=1 - [Q647G4_ARAHY]	32.67	1	1	4	78	23.33	3	15	23.33	3	15	32.67	4	17	32.67	4	14	23.33	3	11	14	2	6	150	15.5172	9.30518
A0A444YHD7	Uncharacterized protein OS=Arachis hypogaea OX=3818 GN=Ahy_B06g080248 PE=4 SV=1 - [A0A444YHD7_ARAHY]	32.5	2	2	2	7	16.25	1	1	32.5	2	2	32.5	2	2				32.5	2	2				80	8.76247	9.5542
A0A445AAI3	Poly [ADP-ribose] polymerase OS=Arachis hypogaea OX=3818 GN=Ahy_B03g068650 PE=4 SV=1 - [A0A445AAI3_ARAHY]	32.49	10	6	18	36	8.09	5	5	11.47	7	7	17.03	10	10	8.21	5	5	9.06	5	6	3.62	2	3	828	92.9712	5.90967
A0A445AMN7	Uncharacterized protein OS=Arachis hypogaea OX=3818 GN=Ahy_B01g051722 PE=4 SV=1 - [A0A445AMN7_ARAHY]	32.35	1	2	6	55	21.43	4	10	28.15	4	10	23.53	5	10	28.15	4	8	28.15	4	9	19.33	3	8	238	27.2892	4.93213
A0A444X7Z4	Uncharacterized protein OS=Arachis hypogaea OX=3818 GN=Ahy_B10g105436 PE=4 SV=1 - [A0A444X7Z4_ARAHY]	32.26	7	1	9	36	24.05	6	7	27.27	7	9	24.63	6	7	12.32	3	3	19.94	6	7	8.8	2	3	341	36.563	9.39307
A0A444ZYA1	Uncharacterized protein OS=Arachis hypogaea OX=3818 GN=Ahy_B03g063857 PE=3 SV=1 - [A0A444ZYA1_ARAHY]	31.98	3	1	14	59	22.74	10	11	21.44	10	12	19.04	8	11	20.7	10	10	19.96	9	10	8.5	4	5	541	61.576	4.89404
A0A445EEG9	Uricase OS=Arachis hypogaea OX=3818 GN=Ahy_A02g008499 PE=3 SV=1 - [A0A445EEG9_ARAHY]	31.92	13	2	9	23	16.94	5	5	17.59	5	5	10.42	3	3	17.92	5	5	17.59	5	5				307	35.164	8.5874
A0A445EN20	Uncharacterized protein OS=Arachis hypogaea OX=3818 GN=Ahy_A01g001390 PE=3 SV=1 - [A0A445EN20_ARAHY]	31.6	32	6	15	45	19.79	8	8	18.25	7	7	14.11	5	5	22.85	10	12	14.88	8	10	5.83	3	3	652	71.3445	5.30029
A0A444ZRU7	Adenosylhomocysteinase OS=Arachis hypogaea OX=3818 GN=Ahy_B03g061767 PE=3 SV=1 - [A0A444ZRU7_ARAHY]	31.55	1	7	10	23	16.29	5	6	14.85	5	5	14.85	5	5	18.97	4	4	8.04	3	3				485	53.26	5.97314
A0A444XAV7	Uncharacterized protein OS=Arachis hypogaea OX=3818 GN=Ahy_B10g106448 PE=4 SV=1 - [A0A444XAV7_ARAHY]	31.54	2	12	13	29	8.3	4	4	17.22	6	6	20.12	9	10	8.92	4	4	14.73	5	5				482	54.296	8.38232
A0A444XDI9	Uncharacterized protein OS=Arachis hypogaea OX=3818 GN=Ahy_B09g095330 PE=4 SV=1 - [A0A444XDI9_ARAHY]	31.44	8	12	19	65	18.51	11	13	17.91	10	12	24.79	15	17	13.88	8	9	14	9	11	5.46	3	3	843	94.1124	6.20166
A0A445ARH5	Histone H2B OS=Arachis hypogaea OX=3818 GN=Ahy_B01g053292 PE=3 SV=1 - [A0A445ARH5_ARAHY]	31.34	10	4	4	16	26.12	3	4	14.93	2	3	20.15	3	3	14.93	2	3	14.93	2	3				134	14.9724	10.1108
A0A445A8H5	Uncharacterized protein OS=Arachis hypogaea OX=3818 GN=Ahy_B03g067931 PE=4 SV=1 - [A0A445A8H5_ARAHY]	31.28	1	3	3	15	31.28	3	4	20	2	2	31.28	3	3	31.28	3	3	19.49	2	2	8.21	1	1	195	18.319	7.63525
A0A445DQ50	Uncharacterized protein OS=Arachis hypogaea OX=3818 GN=Ahy_A03g011231 PE=4 SV=1 - [A0A445DQ50_ARAHY]	31.27	3	7	7	46	27.13	6	10	21.19	5	6	31.27	7	10	15.5	4	6	26.36	6	9	15.5	4	5	387	41.3408	6.29053
A0A444X4V5	Superoxide dismutase OS=Arachis hypogaea OX=3818 GN=Ahy_B10g104164 PE=3 SV=1 - [A0A444X4V5_ARAHY]	31.22	3	5	5	31	22.78	4	6	22.78	4	6	26.58	4	5	18.14	3	4	31.22	5	6	16.46	3	4	237	26.3967	8.26514
A0A445DJU1	Uncharacterized protein OS=Arachis hypogaea OX=3818 GN=Ahy_A04g021264 PE=4 SV=1 - [A0A445DJU1_ARAHY]	30.85	16	4	5	12	18.91	3	3	21.39	4	4	9.45	2	2	9.45	2	2	3.98	1	1				201	22.4702	5.2876
A0A444XUW9	Uncharacterized protein OS=Arachis hypogaea OX=3818 GN=Ahy_B09g099514 PE=3 SV=1 - [A0A444XUW9_ARAHY]	30.66	1	1	12	26	22.48	8	8	8.65	3	3	16.51	7	7	4.25	2	2	8.02	4	4	4.25	2	2	636	67.734	7.18115
A0A445CZ80	Tubulin beta chain OS=Arachis hypogaea OX=3818 GN=Ahy_A05g021967 PE=3 SV=1 - [A0A445CZ80_ARAHY]	30.65	6	3	10	39	21.92	7	8	13.2	4	7	17	5	7	14.54	5	6	15.88	5	8	6.26	2	3	447	50.2869	4.83057
A0A445BDW2	Uncharacterized protein OS=Arachis hypogaea OX=3818 GN=Ahy_A09g041768 PE=3 SV=1 - [A0A445BDW2_ARAHY]	30.5	1	1	12	27	24.53	9	9	10.69	4	4	16.35	7	7	4.25	2	2	5.82	3	3	4.25	2	2	636	67.732	7.15186
A0A089ZXL7	Peanut agglutinin variant OS=Arachis hypogaea OX=3818 PE=2 SV=1 - [A0A089ZXL7_ARAHY]	30.04	4	3	7	32	25.27	6	8	21.61	4	5	19.41	4	6	17.95	3	4	17.95	3	4	11.72	3	5	273	29.3888	6.04932
A0A445DWK8	Uncharacterized protein OS=Arachis hypogaea OX=3818 GN=Ahy_A03g013881 PE=3 SV=1 - [A0A445DWK8_ARAHY]	29.83	7	1	7	20	18.07	4	4	26.89	6	6	16.39	3	4	2.94	1	1	17.23	4	4	5.46	1	1	238	26.5113	9.64209
A0A445CDV5	Uncharacterized protein OS=Arachis hypogaea OX=3818 GN=Ahy_A07g035393 PE=3 SV=1 - [A0A445CDV5_ARAHY]	29.81	2	14	14	44	23.21	10	10	17.17	8	8	18.68	9	10	12.45	5	5	18.87	9	9	4.53	2	2	530	59.2452	7.21045
A0A444XTI3	Uncharacterized protein OS=Arachis hypogaea OX=3818 GN=Ahy_B09g099011 PE=3 SV=1 - [A0A444XTI3_ARAHY]	29.25	14	4	4	8	13.27	2	2	5.1	1	1	15.99	2	2	9.52	1	1	9.52	1	1	9.52	1	1	294	32.6973	6.11279
A0A445BI32	Uncharacterized protein OS=Arachis hypogaea OX=3818 GN=Ahy_A09g043354 PE=4 SV=1 - [A0A445BI32_ARAHY]	29.23	1	1	1	1							29.23	1	1										130	14.5877	7.7085
A0A445CQN5	Uncharacterized protein OS=Arachis hypogaea OX=3818 GN=Ahy_A06g028204 PE=4 SV=1 - [A0A445CQN5_ARAHY]	29.17	2	2	2	5	29.17	2	2	15.28	1	1							13.89	1	1	15.28	1	1	72	8.16014	8.54346
A0A445BWB6	40S ribosomal protein S27 OS=Arachis hypogaea OX=3818 GN=Ahy_A08g039444 PE=3 SV=1 - [A0A445BWB6_ARAHY]	29.07	8	2	2	6	29.07	2	2	19.77	1	2	19.77	1	1	19.77	1	1							86	9.60783	8.73389
A0A445BU36	Oleosin OS=Arachis hypogaea OX=3818 GN=Ahy_A08g038688 PE=3 SV=1 - [A0A445BU36_ARAHY]	28.92	3	2	2	14	28.92	2	4				21.69	1	3	21.69	1	2	21.69	1	4	21.69	1	1	166	16.8957	8.93896
A0A445E5G6	Uncharacterized protein OS=Arachis hypogaea OX=3818 GN=Ahy_A02g005028 PE=4 SV=1 - [A0A445E5G6_ARAHY]	28.8	3	2	3	10	21.6	2	2	7.2	1	1	21.6	2	2	7.2	1	2	16.8	2	2	7.2	1	1	125	13.9874	9.5542
A0A445A9G8	Uncharacterized protein OS=Arachis hypogaea OX=3818 GN=Ahy_B03g068313 PE=4 SV=1 - [A0A445A9G8_ARAHY]	28.66	2	3	3	6	4.88	1	1	28.66	3	3	4.88	1	1				4.88	1	1				164	18.0513	5.32568
A0A445BI73	Malate dehydrogenase OS=Arachis hypogaea OX=3818 GN=Ahy_A09g043413 PE=3 SV=1 - [A0A445BI73_ARAHY]	28.61	3	1	8	30	15.96	4	5	18.67	5	6	22.29	6	6	9.94	3	4	21.99	6	7	7.53	2	2	332	35.6344	6.53662
A0A445DC02	Uncharacterized protein OS=Arachis hypogaea OX=3818 GN=Ahy_A04g017724 PE=4 SV=1 - [A0A445DC02_ARAHY]	28.49	1	2	4	14	12.21	2	3	4.07	1	1	15.7	3	4	16.86	2	2	25	3	3	4.07	1	1	172	18.3409	8.45557
A0A445DJF9	Uncharacterized protein OS=Arachis hypogaea OX=3818 GN=Ahy_A04g021117 PE=3 SV=1 - [A0A445DJF9_ARAHY]	28.45	1	1	2	9	28.45	2	2	28.45	2	2	28.45	2	2	10.34	1	1	18.1	1	1	18.1	1	1	116	13.019	9.31982
A0A445CFP3	Uncharacterized protein OS=Arachis hypogaea OX=3818 GN=Ahy_A07g036260 PE=3 SV=1 - [A0A445CFP3_ARAHY]	28.38	26	12	12	33	13.13	6	6	15.06	6	8	17.76	6	6	9.07	5	5	12.55	5	7	1.93	1	1	518	58.58	6.72705
A0A445EWB2	Uncharacterized protein OS=Arachis hypogaea OX=3818 GN=Ahy_A01g004520 PE=4 SV=1 - [A0A445EWB2_ARAHY]	28.26	2	4	4	22	20.29	2	3	26.81	3	4	28.26	4	6	26.81	3	4	26.81	3	3	11.59	1	2	138	14.6638	9.86182
A0A445BXM6	Uncharacterized protein OS=Arachis hypogaea OX=3818 GN=Ahy_A08g039893 PE=4 SV=1 - [A0A445BXM6_ARAHY]	28.04	1	5	10	29	9.53	3	3	19.07	6	7	19.63	7	8	12.71	4	4	10.09	3	3	13.83	4	4	535	56.3219	5.13525
A0A445AHU1	Uncharacterized protein OS=Arachis hypogaea OX=3818 GN=Ahy_B02g060096 PE=4 SV=1 - [A0A445AHU1_ARAHY]	27.64	3	2	2	4							27.64	2	2	10.57	1	1	10.57	1	1				123	14.0892	6.69775
A0A444Z9S0	Uncharacterized protein OS=Arachis hypogaea OX=3818 GN=Ahy_B05g079403 PE=4 SV=1 - [A0A444Z9S0_ARAHY]	27.62	3	6	18	112	16.84	11	19	19.12	13	16	18.06	11	22	18.21	11	20	17.15	11	20	18.51	11	15	659	77.1125	5.19873
A0A444Y6B9	Uncharacterized protein OS=Arachis hypogaea OX=3818 GN=Ahy_B08g093459 PE=3 SV=1 - [A0A444Y6B9_ARAHY]	27.49	7	4	11	36	13.75	5	5	16.71	6	6	14.02	6	7	19.14	7	8	21.83	8	8	6.47	2	2	371	39.9778	9.80322
A0A445A6L3	Uncharacterized protein OS=Arachis hypogaea OX=3818 GN=Ahy_B03g067376 PE=4 SV=1 - [A0A445A6L3_ARAHY]	26.46	3	8	8	20	22.01	5	5	4.22	2	2	19.67	4	5	16.63	4	4	9.84	3	3	3.28	1	1	427	49.0285	9.29053
A0A445E5A9	Poly [ADP-ribose] polymerase OS=Arachis hypogaea OX=3818 GN=Ahy_A03g017030 PE=4 SV=1 - [A0A445E5A9_ARAHY]	26.43	3	3	15	37	11.04	7	7	10.3	7	7	11.29	7	7	9.68	6	6	10.55	6	7	3.72	2	3	806	90.8002	5.78271
C0HJZ1	Defensin 3 OS=Arachis hypogaea OX=3818 PE=1 SV=1 - [DEF3_ARAHY]	26.39	3	2	2	17	26.39	2	3	26.39	2	3	26.39	2	3	26.39	2	3	26.39	2	2	26.39	2	3	72	8.3019	7.57666
A0A445DQG1	Uncharacterized protein OS=Arachis hypogaea OX=3818 GN=Ahy_A03g011351 PE=4 SV=1 - [A0A445DQG1_ARAHY]	26.25	1	1	1	1										26.25	1	1							160	16.8885	7.88428
A0A444YBS5	Uncharacterized protein OS=Arachis hypogaea OX=3818 GN=Ahy_B07g087320 PE=3 SV=1 - [A0A444YBS5_ARAHY]	26.14	3	11	11	33	11.29	5	7	15.64	6	6	13.47	5	5	11.09	5	6	17.43	7	8	1.58	1	1	505	57.8176	8.96826
A0A445BZB2	Uncharacterized protein OS=Arachis hypogaea OX=3818 GN=Ahy_A08g040445 PE=4 SV=1 - [A0A445BZB2_ARAHY]	26.14	15	3	4	10	5.88	1	1	17.65	3	3	18.95	3	3	4.58	1	1	10.46	2	2				153	17.6408	5.57959
A0A444WUB0	Uncharacterized protein OS=Arachis hypogaea OX=3818 GN=Ahy_A01g003024 PE=3 SV=1 - [A0A444WUB0_ARAHY]	26.09	4	2	2	2	8.7	1	1				17.39	1	1										92	10.2344	10.2866
A0A444YVB8	Uncharacterized protein OS=Arachis hypogaea OX=3818 GN=Ahy_B06g085698 PE=4 SV=1 - [A0A444YVB8_ARAHY]	26.04	1	2	2	14	14.58	1	3	14.58	1	1	14.58	1	3	26.04	2	3	14.58	1	2	14.58	1	2	96	10.2634	9.59814
A0A445EX70	Uncharacterized protein OS=Arachis hypogaea OX=3818 GN=Ahy_A01g004806 PE=4 SV=1 - [A0A445EX70_ARAHY]	26.03	8	6	6	21	9.92	2	2	22.31	5	5	17.36	4	4	17.36	4	4	17.36	4	4	9.92	2	2	242	28.1424	9.89111
A0A444XB67	Tubulin alpha chain OS=Arachis hypogaea OX=3818 GN=Ahy_B10g106512 PE=3 SV=1 - [A0A444XB67_ARAHY]	25.84	2	5	10	28	20.04	8	9	12.03	5	5	11.58	4	5	10.91	4	5	6.9	3	3	4.01	1	1	449	49.5554	5.13525
A0A445E6K4	Uncharacterized protein OS=Arachis hypogaea OX=3818 GN=Ahy_A02g005377 PE=3 SV=1 - [A0A445E6K4_ARAHY]	25.83	2	3	3	15	19.21	2	3	25.83	3	3	19.21	2	3	19.21	2	2	25.83	3	3	11.26	1	1	151	17.1435	10.3892
A0A445BQM2	Uncharacterized protein OS=Arachis hypogaea OX=3818 GN=Ahy_A09g046726 PE=3 SV=1 - [A0A445BQM2_ARAHY]	25.64	20	2	12	40	17.75	7	7	17.75	7	7	13.66	5	5	19.73	8	9	11.84	7	9	5.77	3	3	659	71.8436	5.47803
A0A444YK94	40S ribosomal protein S24 OS=Arachis hypogaea OX=3818 GN=Ahy_B06g081169 PE=3 SV=1 - [A0A444YK94_ARAHY]	25.55	7	3	3	6	10.95	1	1	6.57	1	1				14.6	2	2	14.6	2	2				137	15.7177	10.6382
A0A444XBQ4	Uncharacterized protein OS=Arachis hypogaea OX=3818 GN=Ahy_B10g106520 PE=3 SV=1 - [A0A444XBQ4_ARAHY]	25.5	2	6	6	13	9.6	2	2	11.92	3	3	14.57	3	3	4.97	1	1	12.58	3	3	3.97	1	1	302	32.0885	9.34912
A0A445DLZ5	Uncharacterized protein OS=Arachis hypogaea OX=3818 GN=Ahy_A03g010377 PE=3 SV=1 - [A0A445DLZ5_ARAHY]	25.47	3	2	2	5	25.47	2	2				8.49	1	1	16.98	1	1				16.98	1	1	106	12.1786	10.6968
Q2PXN4	Seed maturation protein LEA 4 (Fragment) OS=Arachis hypogaea OX=3818 PE=2 SV=1 - [Q2PXN4_ARAHY]	25.45	3	1	1	4	25.45	1	2	25.45	1	1	25.45	1	1										55	5.7449	9.5542
A0A445A9Y6	Uncharacterized protein OS=Arachis hypogaea OX=3818 GN=Ahy_B03g068396 PE=3 SV=1 - [A0A445A9Y6_ARAHY]	25.42	22	4	12	38	12.63	5	5	15.68	7	7	13.39	5	7	14.46	6	7	13.7	7	9	5.78	3	3	657	72.4075	5.16064
A0A445AF75	Uncharacterized protein OS=Arachis hypogaea OX=3818 GN=Ahy_B02g058691 PE=3 SV=1 - [A0A445AF75_ARAHY]	25.41	4	3	3	9	15.57	2	2	15.57	2	3	9.84	1	1	19.67	2	2	9.84	1	1				122	13.7274	9.5835
A0A444Y648	Uncharacterized protein OS=Arachis hypogaea OX=3818 GN=Ahy_B08g093454 PE=3 SV=1 - [A0A444Y648_ARAHY]	25.2	6	3	9	32	12.6	4	4	14.75	5	5	13.14	5	6	19.03	7	8	19.03	7	7	6.43	2	2	373	39.9726	9.75928
A0A444ZLJ1	Uncharacterized protein OS=Arachis hypogaea OX=3818 GN=Ahy_B04g071759 PE=4 SV=1 - [A0A444ZLJ1_ARAHY]	25	2	7	7	23	11.56	4	4	11.32	4	4	21.93	6	6	11.32	4	4	8.25	3	3	4.48	2	2	424	43.6329	6.53662
A0A445C4U9	Uncharacterized protein OS=Arachis hypogaea OX=3818 GN=Ahy_A07g031708 PE=4 SV=1 - [A0A445C4U9_ARAHY]	24.75	1	1	1	2							24.75	1	1							24.75	1	1	101	10.3297	6.44287
A0A445DJL0	Lactoylglutathione lyase OS=Arachis hypogaea OX=3818 GN=Ahy_A04g021207 PE=3 SV=1 - [A0A445DJL0_ARAHY]	24.74	3	4	6	24	24.74	6	7	12.89	3	3	17.07	4	4	12.89	3	4	12.89	3	4	9.06	2	2	287	32.2786	5.94775
A0A444YIB7	Uncharacterized protein OS=Arachis hypogaea OX=3818 GN=Ahy_B06g080562 PE=4 SV=1 - [A0A444YIB7_ARAHY]	24.6	7	4	4	13	12.83	2	2	11.76	2	2	18.72	3	3	18.72	3	3	17.11	3	3				187	20.9548	11.2534
A0A0A6ZDN9	Peptidyl-prolyl cis-trans isomerase OS=Arachis hypogaea OX=3818 GN=Ahy_A03g016268 PE=2 SV=1 - [A0A0A6ZDN9_ARAHY]	24.42	3	2	5	19	16.28	4	5	16.28	4	5	12.21	3	4	12.79	2	2	4.65	1	1	12.79	2	2	172	18.0899	8.44092
A0A1L5JJI4	Late embryogenesis abundant protein 3 OS=Arachis hypogaea OX=3818 GN=LEA3 PE=2 SV=1 - [A0A1L5JJI4_ARAHY]	24.41	1	2	9	27	16.72	6	6	15.72	5	5	17.39	6	7	10.7	3	3	10.37	3	3	6.69	3	3	299	32.2826	5.2876
A0A444X7K4	ATP synthase subunit gamma OS=Arachis hypogaea OX=3818 GN=Ahy_B10g105266 PE=3 SV=1 - [A0A444X7K4_ARAHY]	24.3	1	1	6	15	7.79	2	2	9.97	3	3	20.56	5	5	11.53	3	3	5.92	2	2				321	35.0574	9.21729
A0A445E780	Uncharacterized protein OS=Arachis hypogaea OX=3818 GN=Ahy_A02g005565 PE=4 SV=1 - [A0A445E780_ARAHY]	24.26	2	6	6	18	7.69	2	3	4.44	1	2	6.51	2	2	7.69	2	2	12.72	3	3	21.01	5	6	338	36.7111	5.31299
A0A444XDL1	Nucleoside diphosphate kinase OS=Arachis hypogaea OX=3818 GN=Ahy_B09g095348 PE=3 SV=1 - [A0A444XDL1_ARAHY]	24.16	4	3	3	10	13.42	2	2	16.78	2	2	16.78	2	2	16.78	2	2	7.38	1	1	6.04	1	1	149	16.4126	6.80029
A0A445DS79	Uncharacterized protein OS=Arachis hypogaea OX=3818 GN=Ahy_A03g011981 PE=4 SV=1 - [A0A445DS79_ARAHY]	24.07	1	3	5	7	15.35	3	3	5.81	1	1	8.71	2	2	5.81	1	1							241	27.3525	6.20166
B4UW72	Fiber protein Fb15 (Fragment) OS=Arachis hypogaea OX=3818 PE=2 SV=1 - [B4UW72_ARAHY]	23.96	6	3	3	4	7.29	1	1				16.67	2	2	7.29	1	1							96	11.1917	8.646
A0A445BFH3	Uncharacterized protein OS=Arachis hypogaea OX=3818 GN=Ahy_A04g021312 PE=3 SV=1 - [A0A445BFH3_ARAHY]	23.85	3	3	3	8	6.15	1	1	6.15	1	1	6.92	1	1	13.08	2	2	23.85	3	3				130	14.7669	9.89111
A0A445BDW4	Uncharacterized protein OS=Arachis hypogaea OX=3818 GN=Ahy_A09g041799 PE=3 SV=1 - [A0A445BDW4_ARAHY]	23.77	5	3	3	5	10.66	1	1				18.03	2	2	7.38	1	1	5.74	1	1				122	14.3044	10.814
A0A444WUL5	Uncharacterized protein OS=Arachis hypogaea OX=3818 GN=Ahy_Scaffold1g107081 PE=3 SV=1 - [A0A444WUL5_ARAHY]	23.77	1	4	4	6	2.47	1	1	5.25	1	1	12.35	2	2	6.17	1	1	6.17	1	1				324	35.3386	8.29443
A0A445EKG1	Uncharacterized protein OS=Arachis hypogaea OX=3818 GN=Ahy_A01g000551 PE=4 SV=1 - [A0A445EKG1_ARAHY]	23.75	1	1	8	23	16.72	6	6	12.04	4	4	13.04	4	5	7.02	2	2	10.37	3	3	6.69	3	3	299	32.3077	5.35107
A0A445DJI2	Uncharacterized protein OS=Arachis hypogaea OX=3818 GN=Ahy_A04g021041 PE=4 SV=1 - [A0A445DJI2_ARAHY]	23.7	9	4	4	9	6.64	1	1	5.21	1	1	12.8	2	2	10.9	2	2	17.54	3	3				211	23.1736	7.41553
A0A445B3M2	ATP synthase subunit gamma OS=Arachis hypogaea OX=3818 GN=Ahy_A10g047851 PE=3 SV=1 - [A0A445B3M2_ARAHY]	23.68	1	1	6	14	7.79	2	2	9.97	3	3	20.56	5	5	10.9	3	3	2.18	1	1				321	35.0443	9.08545
A0A444XZV9	Uncharacterized protein OS=Arachis hypogaea OX=3818 GN=Ahy_B08g090263 PE=4 SV=1 - [A0A444XZV9_ARAHY]	23.53	15	2	3	8	5.88	1	1	16.34	2	2	13.07	2	2	10.46	1	1	16.34	2	2				153	17.2266	6.354
A0A444YTD7	Uncharacterized protein OS=Arachis hypogaea OX=3818 GN=Ahy_B06g085064 PE=4 SV=1 - [A0A444YTD7_ARAHY]	23.33	1	1	2	2				13.33	1	1				10	1	1							120	12.9035	5.47803
A0A445CVK6	Uncharacterized protein OS=Arachis hypogaea OX=3818 GN=Ahy_A06g030213 PE=4 SV=1 - [A0A445CVK6_ARAHY]	23.28	2	2	2	2							15.52	1	1				7.76	1	1				116	12.6837	9.5835
A0A444Y1J4	Uncharacterized protein OS=Arachis hypogaea OX=3818 GN=Ahy_B08g091148 PE=3 SV=1 - [A0A444Y1J4_ARAHY]	23.27	4	5	5	13	23.27	5	5	14.29	3	3	10.2	2	2				13.88	3	3				245	26.8165	9.5249
A0A444XN68	Uncharacterized protein OS=Arachis hypogaea OX=3818 GN=Ahy_B09g096985 PE=4 SV=1 - [A0A444XN68_ARAHY]	23.21	3	1	1	1													23.21	1	1				168	18.3653	5.23682
A0A445BS87	Uncharacterized protein OS=Arachis hypogaea OX=3818 GN=Ahy_A08g037941 PE=3 SV=1 - [A0A445BS87_ARAHY]	23.13	1	2	2	10	11.94	1	1	11.19	1	1	23.13	2	3	11.19	1	1	23.13	2	2	23.13	2	2	134	15.1476	5.52881
A0A445ESN5	Uncharacterized protein OS=Arachis hypogaea OX=3818 GN=Ahy_A01g003127 PE=4 SV=1 - [A0A445ESN5_ARAHY]	23.12	4	3	3	7	6.45	1	1	7.53	1	1	7.53	1	1	15.59	2	2	15.59	2	2				186	21.6	5.41455
A0A445CS98	Uncharacterized protein OS=Arachis hypogaea OX=3818 GN=Ahy_A06g029059 PE=4 SV=1 - [A0A445CS98_ARAHY]	22.89	2	1	1	2							22.89	1	1				22.89	1	1				83	9.11372	6.49365
A0A0A6ZDS7	60s ribosomal protein L1 OS=Arachis hypogaea OX=3818 GN=Ahy_A09g041646 PE=2 SV=1 - [A0A0A6ZDS7_ARAHY]	22.88	9	1	10	21	11.31	5	5	13.37	5	5	13.37	5	5	8.48	4	4	6.43	2	2				389	44.3078	10.1987
A0A444XTM3	Uncharacterized protein OS=Arachis hypogaea OX=3818 GN=Ahy_B09g099332 PE=3 SV=1 - [A0A444XTM3_ARAHY]	22.88	8	1	10	19	8.74	4	4	13.37	5	5	10.8	4	4	8.48	4	4	6.43	2	2				389	44.3198	10.1841
A0A445CEU3	Succinate-semialdehyde dehydrogenase OS=Arachis hypogaea OX=3818 GN=Ahy_A07g035935 PE=3 SV=1 - [A0A445CEU3_ARAHY]	22.82	1	9	9	20	14.84	6	6	2.6	1	1	7.98	3	3	12.06	5	5	9.83	4	4	2.6	1	1	539	57.845	8.52881
A0A444Y8J0	Uncharacterized protein OS=Arachis hypogaea OX=3818 GN=Ahy_B08g094306 PE=4 SV=1 - [A0A444Y8J0_ARAHY]	22.81	10	5	5	10	3.42	1	1	19.39	4	4	9.13	2	2	3.42	1	1	8.37	2	2				263	28.4377	5.49072
A0A445C158	Uncharacterized protein OS=Arachis hypogaea OX=3818 GN=Ahy_A08g040962 PE=4 SV=1 - [A0A445C158_ARAHY]	22.8	2	5	9	23	15.2	5	5	7.84	4	4	7.84	4	5	15.44	7	7	3.56	2	2				421	48.0755	6.58057
A0A445E2H6	Uncharacterized protein OS=Arachis hypogaea OX=3818 GN=Ahy_A03g016188 PE=3 SV=1 - [A0A445E2H6_ARAHY]	22.56	4	2	5	19	11.59	3	3	11.59	3	3	11.59	3	3	10.37	3	3	15.85	3	3	19.82	4	4	328	35.8283	8.95361
A0A444ZSC8	Uncharacterized protein OS=Arachis hypogaea OX=3818 GN=Ahy_B03g061888 PE=3 SV=1 - [A0A444ZSC8_ARAHY]	22.56	7	6	6	12	3.37	1	2	6.06	2	2	8.75	2	3	8.75	2	2	13.13	3	3				297	32.2141	9.5249
A0A445EKJ6	Uncharacterized protein OS=Arachis hypogaea OX=3818 GN=Ahy_A01g000564 PE=4 SV=1 - [A0A445EKJ6_ARAHY]	22.41	3	1	1	1																22.41	1	1	116	12.9705	6.75635
A0A444Y1R1	Uncharacterized protein OS=Arachis hypogaea OX=3818 GN=Ahy_B08g091168 PE=3 SV=1 - [A0A444Y1R1_ARAHY]	22.37	9	2	8	31	9	3	3	14.14	5	5	14.14	5	6	16.97	6	7	22.37	8	8	6.17	2	2	389	42.1216	9.71533
A0A444YBV0	Uncharacterized protein OS=Arachis hypogaea OX=3818 GN=Ahy_B07g087366 PE=4 SV=1 - [A0A444YBV0_ARAHY]	22.33	3	4	4	12	13.59	2	2	13.59	2	2	13.59	2	2	13.59	2	2	17.96	3	3	4.37	1	1	206	22.5837	8.98291
A0A445CXJ4	Ribosomal protein OS=Arachis hypogaea OX=3818 GN=Ahy_A06g030813 PE=3 SV=1 - [A0A445CXJ4_ARAHY]	22.22	21	4	4	6							11.57	2	2	17.13	3	3	6.48	1	1				216	24.5273	9.83252
A0A445APP9	Uncharacterized protein OS=Arachis hypogaea OX=3818 GN=Ahy_B01g052515 PE=4 SV=1 - [A0A445APP9_ARAHY]	22.16	2	3	3	16	22.16	3	3	22.16	3	4	14.77	2	2	5.68	1	2	13.07	2	4	7.39	1	1	176	19.1637	8.88037
A0A444XM11	Uncharacterized protein OS=Arachis hypogaea OX=3818 GN=Ahy_B09g096687 PE=3 SV=1 - [A0A444XM11_ARAHY]	22.1	7	4	4	17	16.57	3	3	22.1	4	5	4.42	1	1	14.36	3	3	17.68	3	3	12.15	2	2	181	20.7821	10.0229
A0A445ATT0	Elongation factor Tu OS=Arachis hypogaea OX=3818 GN=Ahy_B01g054386 PE=3 SV=1 - [A0A445ATT0_ARAHY]	21.93	2	2	6	20	5.74	2	3	12.5	3	3	12.5	4	5	7.99	3	3	5.53	2	5	2.46	1	1	488	52.9253	6.72705
A0A445AU69	Oleosin OS=Arachis hypogaea OX=3818 GN=Ahy_B01g054716 PE=3 SV=1 - [A0A445AU69_ARAHY]	21.9	2	4	4	31	18.1	3	5	9.52	2	3	18.1	3	4	9.52	2	6	13.33	3	8	9.52	2	5	210	22.0271	6.53662
A0A444ZT83	Cytochrome b-c1 complex subunit 6 OS=Arachis hypogaea OX=3818 GN=Ahy_A03g010513 PE=3 SV=1 - [A0A444ZT83_ARAHY]	21.74	3	1	1	1							21.74	1	1										69	8.00685	7.13721
A0A445DF33	Uncharacterized protein OS=Arachis hypogaea OX=3818 GN=Ahy_A04g018969 PE=3 SV=1 - [A0A445DF33_ARAHY]	21.58	2	8	8	20	13.69	4	5	6.02	2	2	12.03	4	4	9.34	3	3	10.37	4	5	4.15	1	1	482	53.1304	8.45557
A0A445C556	Ferritin OS=Arachis hypogaea OX=3818 GN=Ahy_A07g031814 PE=3 SV=1 - [A0A445C556_ARAHY]	21.55	2	1	6	57	21.55	5	7	21.55	6	11	21.55	5	8	21.55	6	12	21.55	6	10	21.55	5	9	283	31.6029	6.04932
A0A445A5U3	Isocitrate lyase OS=Arachis hypogaea OX=3818 GN=Ahy_B03g067096 PE=3 SV=1 - [A0A445A5U3_ARAHY]	21.53	2	9	9	17	13.89	5	5	4.51	2	2	9.2	4	4	10.76	4	4	3.65	2	2				576	64.7553	7.2251
A0A445AI22	Uncharacterized protein OS=Arachis hypogaea OX=3818 GN=Ahy_B02g060230 PE=4 SV=1 - [A0A445AI22_ARAHY]	21.43	3	1	4	13	17.26	3	3	10.12	2	2	13.1	2	2	13.1	2	2	11.31	2	2	13.1	2	2	168	18.3095	5.8335
A0A445DA28	Uncharacterized protein OS=Arachis hypogaea OX=3818 GN=Ahy_A04g017131 PE=4 SV=1 - [A0A445DA28_ARAHY]	21.28	1	2	2	6	21.28	2	2	9.57	1	1	11.7	1	1	9.57	1	1	9.57	1	1				94	9.77692	8.5874
A0A445AWF6	Uncharacterized protein OS=Arachis hypogaea OX=3818 GN=Ahy_B01g055541 PE=4 SV=1 - [A0A445AWF6_ARAHY]	21.11	2	3	3	17	17.22	2	3	21.11	3	4	17.22	2	3	3.89	1	1	21.11	3	4	17.22	2	2	180	18.7465	6.68311
A0A444YMB1	S-(hydroxymethyl)glutathione dehydrogenase OS=Arachis hypogaea OX=3818 GN=Ahy_B06g081885 PE=3 SV=1 - [A0A444YMB1_ARAHY]	21.11	4	5	5	12	4.49	1	1	14.51	3	3	9.76	3	3	11.35	2	2	7.39	2	2	4.49	1	1	379	40.3504	6.94678
D8KXZ5	Beta-hydroxyacyl-ACP dehydrase 1 OS=Arachis hypogaea OX=3818 GN=HD1 PE=2 SV=1 - [D8KXZ5_ARAHY]	20.91	5	2	4	19	16.36	3	3	12.73	2	2	20.91	4	4	20.91	4	4	20.91	4	4	8.18	2	2	220	24.0114	9.0415
A0A444XTL7	Uncharacterized protein OS=Arachis hypogaea OX=3818 GN=Ahy_B09g099054 PE=3 SV=1 - [A0A444XTL7_ARAHY]	20.91	5	5	5	24	12.89	3	4	17.77	4	5	16.03	4	5	14.63	3	3	14.63	3	5	8.36	2	2	287	30.543	8.63135
A0A444ZY29	Uncharacterized protein OS=Arachis hypogaea OX=3818 GN=Ahy_B03g063851 PE=4 SV=1 - [A0A444ZY29_ARAHY]	20.73	2	2	2	2													20.73	2	2				164	18.5306	9.86182
A0A445EQ56	Uncharacterized protein OS=Arachis hypogaea OX=3818 GN=Ahy_A01g002037 PE=4 SV=1 - [A0A445EQ56_ARAHY]	20.71	6	3	3	9	8.88	1	1	20.71	3	3	16.57	2	2	8.88	1	1	16.57	2	2				169	18.201	9.62744
A0A444X3E3	Uncharacterized protein OS=Arachis hypogaea OX=3818 GN=Ahy_B10g103225 PE=3 SV=1 - [A0A444X3E3_ARAHY]	20.69	7	3	3	7	6.9	1	1	6.9	1	1	20.69	3	3				5.52	1	1	6.9	1	1	145	16.538	10.2427
A0A444Z0L7	Uncharacterized protein OS=Arachis hypogaea OX=3818 GN=Ahy_B05g075161 PE=4 SV=1 - [A0A444Z0L7_ARAHY]	20.65	1	1	1	1													20.65	1	1				155	17.9039	9.20264
A0A445A755	Uncharacterized protein OS=Arachis hypogaea OX=3818 GN=Ahy_B03g067571 PE=4 SV=1 - [A0A445A755_ARAHY]	20.56	5	1	4	14	6.62	1	2	13.94	3	3	11.85	2	2	11.85	2	2	20.56	4	5				287	31.771	9.65674
A0A445E2A0	Uncharacterized protein OS=Arachis hypogaea OX=3818 GN=Ahy_A03g016096 PE=4 SV=1 - [A0A445E2A0_ARAHY]	20.56	6	1	4	20	10.8	2	4	13.94	3	3	16.03	3	3	16.03	3	4	20.56	4	6				287	31.7599	9.53955
B4UWB3	Putative L24 ribosomal protein OS=Arachis hypogaea OX=3818 GN=Ahy_Scaffold1g107000 PE=2 SV=1 - [B4UWB3_ARAHY]	20.55	3	3	3	4	6.16	1	1							14.38	2	2	4.79	1	1				146	16.7782	10.9019
A0A444XAY1	Uncharacterized protein OS=Arachis hypogaea OX=3818 GN=Ahy_B10g106352 PE=4 SV=1 - [A0A444XAY1_ARAHY]	20.55	1	1	1	1				20.55	1	1													146	15.671	7.6499
A0A445CVZ9	Cytochrome b-c1 complex subunit 7 OS=Arachis hypogaea OX=3818 GN=Ahy_A06g030365 PE=3 SV=1 - [A0A445CVZ9_ARAHY]	20.33	2	2	2	5	8.94	1	1	20.33	2	2				11.38	1	1	8.94	1	1				123	14.6246	9.48096
A0A444YRD7	Tubulin alpha chain OS=Arachis hypogaea OX=3818 GN=Ahy_B06g084221 PE=3 SV=1 - [A0A444YRD7_ARAHY]	20.22	4	3	8	27	9.11	4	5	10.67	4	4	10.67	4	5	13.78	5	7	9.78	4	4	7.11	2	2	450	49.9516	5.08447
A0A075BIU4	60S ribosomal protein L4/L1 OS=Arachis hypogaea OX=3818 PE=2 SV=1 - [A0A075BIU4_ARAHY]	20.2	4	3	8	14	12.32	4	4	3.94	2	2	6.65	3	3	8.87	3	3	7.14	2	2				406	44.601	10.4331
A0A444ZUR0	Uncharacterized protein OS=Arachis hypogaea OX=3818 GN=Ahy_A03g010812 PE=4 SV=1 - [A0A444ZUR0_ARAHY]	20	1	2	2	8	5.38	1	1	20	2	2	5.38	1	1	20	2	2	20	2	2				130	14.899	8.93896
A0A445BAI7	Uncharacterized protein OS=Arachis hypogaea OX=3818 GN=Ahy_A10g050802 PE=4 SV=1 - [A0A445BAI7_ARAHY]	20	3	1	3	10	5	1	1				20	3	3	11.25	2	2	11.25	2	2	11.25	2	2	160	17.364	7.44482
A0A445BDB9	Uncharacterized protein OS=Arachis hypogaea OX=3818 GN=Ahy_A09g041631 PE=4 SV=1 - [A0A445BDB9_ARAHY]	19.9	2	1	1	2																19.9	1	2	191	20.7514	8.42627
A0A445EU47	Uncharacterized protein OS=Arachis hypogaea OX=3818 GN=Ahy_A01g003889 PE=4 SV=1 - [A0A445EU47_ARAHY]	19.82	2	5	5	17	10.67	3	3	10.67	3	3	15.55	4	4	8.84	2	2	4.57	1	1	15.55	4	4	328	35.0827	8.19189
Q06H34	Tonoplast intrinsic protein alpha TIP (Fragment) OS=Arachis hypogaea OX=3818 PE=2 SV=1 - [Q06H34_ARAHY]	19.67	3	2	2	29	6.01	1	5	19.67	2	5	19.67	2	8	19.67	2	4	19.67	2	5	19.67	2	2	183	19.2482	8.54346
A0A444WXL4	Peptide-methionine (R)-S-oxide reductase OS=Arachis hypogaea OX=3818 GN=Ahy_B10g100804 PE=3 SV=1 - [A0A444WXL4_ARAHY]	19.63	1	1	1	1				19.63	1	1													214	23.1054	8.5874
A0A444X8I3	Uncharacterized protein OS=Arachis hypogaea OX=3818 GN=Ahy_A10g047548 PE=4 SV=1 - [A0A444X8I3_ARAHY]	19.58	5	3	3	6	7.69	1	1	6.29	1	1	7.69	1	1	11.89	2	2	6.29	1	1				143	16.0636	10.4038
A0A445A7Q9	Uncharacterized protein OS=Arachis hypogaea OX=3818 GN=Ahy_B03g067658 PE=3 SV=1 - [A0A445A7Q9_ARAHY]	19.58	3	1	4	17	7.53	2	2	11.45	3	3	11.45	3	3	7.53	2	2	19.58	4	4	15.66	3	3	332	36.0947	9.17334
A0A445CFU9	Uncharacterized protein OS=Arachis hypogaea OX=3818 GN=Ahy_A07g036303 PE=4 SV=1 - [A0A445CFU9_ARAHY]	19.39	23	3	3	6	12.73	2	2	6.67	1	1	13.33	2	2	6.67	1	1							165	18.3522	5.42725
A0A445ADV8	Uncharacterized protein OS=Arachis hypogaea OX=3818 GN=Ahy_B02g058118 PE=3 SV=1 - [A0A445ADV8_ARAHY]	19.28	2	3	7	25	9.77	3	3	11.05	5	5	19.28	7	8	15.68	6	6	9	3	3				389	44.5976	6.23975
A0A444YGW9	Elongation factor Tu OS=Arachis hypogaea OX=3818 GN=Ahy_B06g080075 PE=3 SV=1 - [A0A444YGW9_ARAHY]	19.16	3	5	6	14	3.52	1	1	12.56	4	4	6.39	2	2	9.91	3	3	11.01	3	4				454	49.5646	7.00537
A0A445B654	Uncharacterized protein OS=Arachis hypogaea OX=3818 GN=Ahy_A10g048906 PE=4 SV=1 - [A0A445B654_ARAHY]	19.13	2	1	1	1							19.13	1	1										183	20.9902	8.68994
A0A445EGK3	Uncharacterized protein OS=Arachis hypogaea OX=3818 GN=Ahy_A02g009213 PE=4 SV=1 - [A0A445EGK3_ARAHY]	19.12	27	3	3	6				6.37	1	1							19.12	3	5				204	22.6293	5.021
A0A445DV73	Uncharacterized protein OS=Arachis hypogaea OX=3818 GN=Ahy_A03g013306 PE=3 SV=1 - [A0A445DV73_ARAHY]	18.99	10	5	9	28	11.53	5	5	4.38	2	2	13.96	5	5	7.79	4	5	12.99	6	8	7.95	3	3	616	68.0652	5.16064
A0A444Y8M6	Uncharacterized protein OS=Arachis hypogaea OX=3818 GN=Ahy_A08g039035 PE=3 SV=1 - [A0A444Y8M6_ARAHY]	18.84	3	2	2	2							18.84	1	1	10.14	1	1							69	8.06145	9.93506
A0A445ER63	Uncharacterized protein OS=Arachis hypogaea OX=3818 GN=Ahy_A01g002415 PE=3 SV=1 - [A0A445ER63_ARAHY]	18.62	4	3	3	5	5.67	1	1	5.67	1	1	5.67	1	1				12.96	2	2				247	27.0052	7.81104
A0A444X4V4	40S ribosomal protein S26 OS=Arachis hypogaea OX=3818 GN=Ahy_B10g104163 PE=3 SV=1 - [A0A444X4V4_ARAHY]	18.6	4	2	2	8	6.98	1	1	18.6	2	2	6.98	1	1	6.98	1	1	18.6	2	2	6.98	1	1	129	14.7627	10.8872
A0A445E542	Uncharacterized protein OS=Arachis hypogaea OX=3818 GN=Ahy_A02g004916 PE=4 SV=1 - [A0A445E542_ARAHY]	18.52	6	1	1	5	18.52	1	2	18.52	1	2							18.52	1	1				216	24.6828	9.68604
A0A445DZ92	Uncharacterized protein OS=Arachis hypogaea OX=3818 GN=Ahy_A03g015020 PE=3 SV=1 - [A0A445DZ92_ARAHY]	18.49	12	3	3	12	10.92	2	2	18.49	3	3	18.49	3	4	5.04	1	1	5.88	1	1	5.88	1	1	238	26.9905	10.4038
A0A445BZV2	Uncharacterized protein OS=Arachis hypogaea OX=3818 GN=Ahy_A08g040640 PE=3 SV=1 - [A0A445BZV2_ARAHY]	18.46	2	1	1	1													18.46	1	1				65	7.41808	11.1655
A0A444YG88	Tubulin beta chain OS=Arachis hypogaea OX=3818 GN=Ahy_B06g079820 PE=3 SV=1 - [A0A444YG88_ARAHY]	18.38	6	0	7	29	13.57	5	6	6.13	2	5	6.13	2	4	10.5	4	5	8.32	3	6	6.13	2	3	457	51.2674	4.84326
A0A444YEK1	Uncharacterized protein OS=Arachis hypogaea OX=3818 GN=Ahy_B07g088491 PE=4 SV=1 - [A0A444YEK1_ARAHY]	18.37	1	1	1	2																18.37	1	2	98	10.8884	5.45264
A0A445B6Q1	Uncharacterized protein OS=Arachis hypogaea OX=3818 GN=Ahy_A10g049155 PE=4 SV=1 - [A0A445B6Q1_ARAHY]	18.18	1	1	1	1	18.18	1	1																154	17.1965	8.25049
A0A445BN85	Uncharacterized protein OS=Arachis hypogaea OX=3818 GN=Ahy_A09g045819 PE=3 SV=1 - [A0A445BN85_ARAHY]	18.14	2	1	3	9	8.37	2	2	13.49	2	2	18.14	3	3				3.72	1	1	3.72	1	1	215	24.8619	5.84619
A0A445ETS2	Uncharacterized protein OS=Arachis hypogaea OX=3818 GN=Ahy_A01g003578 PE=3 SV=1 - [A0A445ETS2_ARAHY]	18.13	7	1	3	5	6.04	1	1							8.24	1	1	9.89	2	3				182	20.8899	8.41162
A0A444ZYG1	Uncharacterized protein OS=Arachis hypogaea OX=3818 GN=Ahy_B03g064011 PE=4 SV=1 - [A0A444ZYG1_ARAHY]	18.04	1	3	3	7	12.94	2	2							4.71	1	2	9.8	2	3				255	28.0397	8.19189
A0A445E1E3	Uncharacterized protein OS=Arachis hypogaea OX=3818 GN=Ahy_A03g015757 PE=4 SV=1 - [A0A445E1E3_ARAHY]	17.92	1	2	2	5	6.36	1	1	11.56	1	2										17.92	2	2	173	18.9275	7.63525
A0A445DVE5	Uncharacterized protein OS=Arachis hypogaea OX=3818 GN=Ahy_A03g013463 PE=4 SV=1 - [A0A445DVE5_ARAHY]	17.78	1	1	1	3							17.78	1	1				17.78	1	2				225	26.0194	10.0376
A0A444XTJ3	Uncharacterized protein OS=Arachis hypogaea OX=3818 GN=Ahy_A09g041626 PE=3 SV=1 - [A0A444XTJ3_ARAHY]	17.76	3	3	3	6	4.61	1	1	13.16	2	2	13.16	2	2	5.26	1	1							152	17.5764	10.4624
A0A444Z7M9	40S ribosomal protein S3a OS=Arachis hypogaea OX=3818 GN=Ahy_A05g024953 PE=3 SV=1 - [A0A444Z7M9_ARAHY]	17.62	5	4	4	8	4.98	1	1				14.56	3	3	9.96	2	2	11.88	2	2				261	29.8588	9.86182
A0A444WWP3	Uncharacterized protein OS=Arachis hypogaea OX=3818 GN=Ahy_B10g100417 PE=4 SV=1 - [A0A444WWP3_ARAHY]	17.6	2	2	2	6	8.8	1	1	8.8	1	1	17.6	2	2				8.8	1	1	8.8	1	1	125	13.3528	6.75635
A0A444X517	60S ribosomal protein L6 OS=Arachis hypogaea OX=3818 GN=Ahy_B10g104229 PE=3 SV=1 - [A0A444X517_ARAHY]	17.52	10	4	4	14	14.53	3	3	14.1	3	3	17.52	4	4	8.97	2	2	11.11	2	2				234	26.3456	10.1694
A0A445BKW2	Uncharacterized protein OS=Arachis hypogaea OX=3818 GN=Ahy_A09g044815 PE=4 SV=1 - [A0A445BKW2_ARAHY]	17.5	1	2	2	4				10.63	1	1	6.88	1	2				6.88	1	1				160	17.7279	6.53662
A0A445AIM2	Uncharacterized protein OS=Arachis hypogaea OX=3818 GN=Ahy_B02g060505 PE=3 SV=1 - [A0A445AIM2_ARAHY]	17.48	2	1	4	9	3.88	1	1	17.48	4	4	3.88	1	1	5.34	1	1	5.34	1	1	5.34	1	1	206	23.641	10.3159
A0A445E9P2	Uncharacterized protein OS=Arachis hypogaea OX=3818 GN=Ahy_A02g006405 PE=3 SV=1 - [A0A445E9P2_ARAHY]	17.48	1	1	4	9	8.74	2	2	12.62	3	3	3.88	1	1	5.34	1	1	5.34	1	1	5.34	1	1	206	23.609	10.3159
A0A444X4J5	Uncharacterized protein OS=Arachis hypogaea OX=3818 GN=Ahy_B10g104025 PE=3 SV=1 - [A0A444X4J5_ARAHY]	17.44	2	3	3	9	4.65	1	1	4.65	1	1	17.44	3	3	9.69	2	2	9.69	2	2				258	28.6603	6.21436
A0A444WWP8	60S ribosomal protein L18a OS=Arachis hypogaea OX=3818 GN=Ahy_B10g100443 PE=3 SV=1 - [A0A444WWP8_ARAHY]	17.42	4	4	4	8	4.49	1	1				8.99	2	2	12.92	3	3	8.99	2	2				178	21.3275	10.4331
A0A445D1D9	Uncharacterized protein OS=Arachis hypogaea OX=3818 GN=Ahy_A05g022709 PE=4 SV=1 - [A0A445D1D9_ARAHY]	17.39	1	1	1	18	17.39	1	1	17.39	1	7				17.39	1	2	17.39	1	6	17.39	1	2	230	26.1897	9.90576
A0A445AKT4	Ferritin OS=Arachis hypogaea OX=3818 GN=Ahy_B02g061339 PE=3 SV=1 - [A0A445AKT4_ARAHY]	17.37	3	3	3	3										6.95	1	1	10.42	2	2				259	28.7486	6.11279
A0A444WYN1	Uncharacterized protein OS=Arachis hypogaea OX=3818 GN=Ahy_B10g101152 PE=3 SV=1 - [A0A444WYN1_ARAHY]	17.25	6	4	7	18	5.4	3	3	6.97	3	4	17.25	7	7	2.79	1	1	5.4	3	3				574	62.2355	6.31592
A0A444Y810	Uncharacterized protein OS=Arachis hypogaea OX=3818 GN=Ahy_B08g094167 PE=4 SV=1 - [A0A444Y810_ARAHY]	17.24	1	1	1	4	17.24	1	1	17.24	1	1	17.24	1	1	17.24	1	1							58	7.01868	10.272
A0A444YZ56	Uncharacterized protein OS=Arachis hypogaea OX=3818 GN=Ahy_A05g023440 PE=4 SV=1 - [A0A444YZ56_ARAHY]	17.24	1	3	3	6	12.64	2	3				12.64	2	2				4.6	1	1				174	19.675	7.23975
A0A444YS80	Uncharacterized protein OS=Arachis hypogaea OX=3818 GN=Ahy_B06g084556 PE=3 SV=1 - [A0A444YS80_ARAHY]	17.2	5	6	6	10	5.65	2	2	2.42	1	1	9.14	3	3	5.11	2	2	3.49	1	1	2.42	1	1	372	39.3362	9.18799
Q1PCR5	20S proteasome beta subunit (Fragment) OS=Arachis hypogaea OX=3818 PE=2 SV=1 - [Q1PCR5_ARAHY]	17.04	7	2	2	4				17.04	2	2	8.52	1	2										223	24.0318	7.18115
A0A444WR75	V-type proton ATPase proteolipid subunit OS=Arachis hypogaea OX=3818 GN=Ahy_Scaffold1g106667 PE=3 SV=1 - [A0A444WR75_ARAHY]	16.98	4	1	1	7	16.98	1	3	16.98	1	2	16.98	1	1				16.98	1	1				106	10.6105	8.74854
A0A444XG71	Uncharacterized protein OS=Arachis hypogaea OX=3818 GN=Ahy_B09g095625 PE=3 SV=1 - [A0A444XG71_ARAHY]	16.96	3	1	1	5				16.96	1	2				16.96	1	2	16.96	1	1				112	12.3806	9.53955
A0A444YJU5	Uncharacterized protein OS=Arachis hypogaea OX=3818 GN=Ahy_A06g027370 PE=4 SV=1 - [A0A444YJU5_ARAHY]	16.94	1	1	2	6				7.26	1	1				7.26	1	2	16.94	2	2	7.26	1	1	124	14.0284	9.5542
A0A445AC57	Uncharacterized protein OS=Arachis hypogaea OX=3818 GN=Ahy_B02g057410 PE=4 SV=1 - [A0A445AC57_ARAHY]	16.92	2	1	1	4	16.92	1	4																201	22.0017	6.15088
A0A444XI11	Uncharacterized protein OS=Arachis hypogaea OX=3818 GN=Ahy_B09g096082 PE=4 SV=1 - [A0A444XI11_ARAHY]	16.92	4	1	1	1				16.92	1	1													65	7.53695	9.86182
A0A445A5W4	Uncharacterized protein OS=Arachis hypogaea OX=3818 GN=Ahy_B03g067056 PE=4 SV=1 - [A0A445A5W4_ARAHY]	16.81	1	1	1	13										16.81	1	5	16.81	1	8				238	26.6855	9.53955
A0A445A6I4	Uncharacterized protein OS=Arachis hypogaea OX=3818 GN=Ahy_B03g067301 PE=4 SV=1 - [A0A445A6I4_ARAHY]	16.74	1	2	7	22	11.54	4	4	4.07	2	3	13.35	5	6	5.88	3	4	9.28	4	4	2.04	1	1	442	48.6517	8.32373
A0A444ZQ53	Uncharacterized protein OS=Arachis hypogaea OX=3818 GN=Ahy_B04g073273 PE=4 SV=1 - [A0A444ZQ53_ARAHY]	16.67	3	2	2	3							6.67	1	1	10	1	1	10	1	1				120	13.7528	11.6782
A0A444YWU1	Uncharacterized protein OS=Arachis hypogaea OX=3818 GN=Ahy_B06g086131 PE=4 SV=1 - [A0A444YWU1_ARAHY]	16.67	1	1	1	1							16.67	1	1										168	18.1428	5.13525
A0A445BN79	40S ribosomal protein S8 OS=Arachis hypogaea OX=3818 GN=Ahy_A09g045820 PE=3 SV=1 - [A0A445BN79_ARAHY]	16.59	5	3	3	9	12.44	2	2	9.68	2	3	16.59	3	3				4.15	1	1				217	24.6773	10.3599
A0A444Y3Z7	Uncharacterized protein OS=Arachis hypogaea OX=3818 GN=Ahy_B08g092399 PE=4 SV=1 - [A0A444Y3Z7_ARAHY]	16.47	2	5	5	18	14.15	4	4	12.3	4	4	9.98	3	3	12.3	4	4	6.96	3	3				431	46.0136	7.72314
A0A444Y5Y0	Uncharacterized protein OS=Arachis hypogaea OX=3818 GN=Ahy_B08g093365 PE=4 SV=1 - [A0A444Y5Y0_ARAHY]	16.45	1	1	6	18	5.91	2	2	10.35	3	3	10.54	4	5	10.35	3	3	5.91	2	2	10.35	3	3	541	56.9452	5.2749
A0A445E5A7	Uncharacterized protein OS=Arachis hypogaea OX=3818 GN=Ahy_A02g004975 PE=3 SV=1 - [A0A445E5A7_ARAHY]	16.43	5	3	3	7	11.11	2	2	7.25	1	1	7.25	1	1	7.25	1	1	12.56	2	2				207	23.0012	9.59814
A0A445AAB9	Uncharacterized protein OS=Arachis hypogaea OX=3818 GN=Ahy_B03g068630 PE=4 SV=1 - [A0A445AAB9_ARAHY]	16.42	3	1	1	1	16.42	1	1																67	7.70002	9.84717
B4UWA1	Lactoylglutathione lyase (Fragment) OS=Arachis hypogaea OX=3818 PE=2 SV=1 - [B4UWA1_ARAHY]	16.33	1	1	3	6	16.33	3	3				16.33	3	3										196	22.2695	8.32373
A0A444YP60	Uncharacterized protein OS=Arachis hypogaea OX=3818 GN=Ahy_B06g082878 PE=4 SV=1 - [A0A444YP60_ARAHY]	16.25	1	2	6	13	7.5	3	3	7.5	3	3	8	3	3	2.75	1	1	2.75	1	1	5.5	2	2	400	43.4614	6.03662
A0A444ZM99	Uncharacterized protein OS=Arachis hypogaea OX=3818 GN=Ahy_B04g071949 PE=4 SV=1 - [A0A444ZM99_ARAHY]	16.22	8	4	4	6				9.65	2	2	6.56	2	2	4.25	1	1	4.25	1	1				259	29.4246	10.228
A0A444WXP0	Uncharacterized protein OS=Arachis hypogaea OX=3818 GN=Ahy_B10g100779 PE=4 SV=1 - [A0A444WXP0_ARAHY]	16.2	1	1	1	8													16.2	1	8				216	24.7293	8.51416
A0A445B579	Uncharacterized protein OS=Arachis hypogaea OX=3818 GN=Ahy_A10g048470 PE=3 SV=1 - [A0A445B579_ARAHY]	16.17	2	2	4	13	5.22	2	4	2.49	1	2	9.45	3	3	2.74	1	1	13.43	3	3				402	43.6093	7.1958
A0A445AZA7	Uncharacterized protein OS=Arachis hypogaea OX=3818 GN=Ahy_B01g056693 PE=3 SV=1 - [A0A445AZA7_ARAHY]	16.15	2	9	9	30	10.66	6	6	12.2	7	8	6.48	4	4	8.24	5	5	12.2	7	7				910	101.275	6.18896
A0A444ZT40	Uncharacterized protein OS=Arachis hypogaea OX=3818 GN=Ahy_B03g062092 PE=4 SV=1 - [A0A444ZT40_ARAHY]	16.08	2	2	2	2							9.09	1	1	6.99	1	1							143	16.1733	9.61279
A0A444YZL3	Biotin carboxylase OS=Arachis hypogaea OX=3818 GN=Ahy_B05g074582 PE=4 SV=1 - [A0A444YZL3_ARAHY]	15.93	10	5	5	7							9.63	2	2	7.96	2	2	8.7	3	3				540	58.7921	7.02002
A0A445E4A3	Uncharacterized protein OS=Arachis hypogaea OX=3818 GN=Ahy_A03g016775 PE=4 SV=1 - [A0A445E4A3_ARAHY]	15.89	17	2	3	7	10.75	2	2	10.28	2	2	10.28	2	2	5.14	1	1							214	23.606	6.25244
A0A444Z9H1	Uncharacterized protein OS=Arachis hypogaea OX=3818 GN=Ahy_B05g079303 PE=4 SV=1 - [A0A444Z9H1_ARAHY]	15.88	5	2	2	5				5.58	1	1	5.58	1	1	5.58	1	1	15.88	2	2				233	25.0727	6.1001
A0A444WRB8	Thioredoxin OS=Arachis hypogaea OX=3818 GN=Ahy_Scaffold1g106695 PE=3 SV=1 - [A0A444WRB8_ARAHY]	15.83	2	2	2	5				15.83	2	2				6.67	1	1	6.67	1	1	6.67	1	1	120	13.1778	5.24951
A0A445E1M5	Uncharacterized protein OS=Arachis hypogaea OX=3818 GN=Ahy_A03g015851 PE=4 SV=1 - [A0A445E1M5_ARAHY]	15.81	1	2	7	21	6.2	3	3	7.05	3	4	12.61	5	6	5.56	3	4	5.56	3	3	1.92	1	1	468	51.6123	7.92822
A0A445DF95	Uncharacterized protein OS=Arachis hypogaea OX=3818 GN=Ahy_A04g019093 PE=3 SV=1 - [A0A445DF95_ARAHY]	15.81	3	4	7	17	6.82	3	3	6.99	3	5	7.82	4	4	3.99	2	2	4.49	3	3				601	64.7277	6.23975
A0A445DL53	Uncharacterized protein OS=Arachis hypogaea OX=3818 GN=Ahy_A04g021650 PE=3 SV=1 - [A0A445DL53_ARAHY]	15.78	13	3	4	6				2.91	1	1	8.5	2	2				10.44	3	3				412	46.4945	8.76318
A0A444X314	Uncharacterized protein OS=Arachis hypogaea OX=3818 GN=Ahy_B10g102965 PE=3 SV=1 - [A0A444X314_ARAHY]	15.67	7	4	4	9	8.36	2	2	7.05	2	2	4.18	1	1	7.05	2	2	8.62	2	2				383	41.9537	7.59131
A0A444ZVH7	Uncharacterized protein OS=Arachis hypogaea OX=3818 GN=Ahy_B03g062820 PE=3 SV=1 - [A0A444ZVH7_ARAHY]	15.65	1	2	2	3										8.84	1	1	15.65	2	2				147	16.5751	10.5356
A0A445AVY5	Purple acid phosphatase OS=Arachis hypogaea OX=3818 GN=Ahy_B01g055311 PE=3 SV=1 - [A0A445AVY5_ARAHY]	15.58	3	5	5	6	3.79	1	1							9.26	3	3	6.32	2	2				475	54.925	6.87354
A0A444ZZP8	Uncharacterized protein OS=Arachis hypogaea OX=3818 GN=Ahy_B03g064521 PE=4 SV=1 - [A0A444ZZP8_ARAHY]	15.5	1	1	1	6				15.5	1	3							15.5	1	3				258	29.2879	9.56885
A0A444WYS1	Uncharacterized protein OS=Arachis hypogaea OX=3818 GN=Ahy_B10g101080 PE=4 SV=1 - [A0A444WYS1_ARAHY]	15.45	3	3	3	7				5.45	1	1	15.45	3	3	5.45	1	1	5.45	1	1	5.45	1	1	220	24.717	5.89697
A0A444ZH31	Uncharacterized protein OS=Arachis hypogaea OX=3818 GN=Ahy_B04g070456 PE=4 SV=1 - [A0A444ZH31_ARAHY]	15.38	5	1	1	10													15.38	1	10				156	18.2701	8.52881
A0A444XKZ1	Uncharacterized protein OS=Arachis hypogaea OX=3818 GN=Ahy_B09g096458 PE=3 SV=1 - [A0A444XKZ1_ARAHY]	15.34	5	2	2	5	15.34	2	2	9.82	1	1	5.52	1	1				5.52	1	1				163	18.4233	4.729
Q45W86	Oleosin 2 OS=Arachis hypogaea OX=3818 GN=Ahy_A10g047467 PE=2 SV=1 - [Q45W86_ARAHY]	15.33	2	2	2	15	8.76	1	3	8.76	1	2	15.33	2	3	8.76	1	3	8.76	1	3	8.76	1	1	137	14.3448	9.99365
A0A444X9P4	Proteasome subunit alpha type OS=Arachis hypogaea OX=3818 GN=Ahy_B10g106084 PE=3 SV=1 - [A0A444X9P4_ARAHY]	15.26	3	3	3	8	8.43	2	2	10.44	2	2	3.61	1	1	10.44	2	2	3.61	1	1				249	27.2367	6.31592
A0A444YT00	Glyceraldehyde-3-phosphate dehydrogenase OS=Arachis hypogaea OX=3818 GN=Ahy_B06g084861 PE=3 SV=1 - [A0A444YT00_ARAHY]	15.18	4	1	5	29	15.18	5	8	13.1	4	5	13.1	4	5	13.1	4	5	5.06	2	3	5.06	2	3	336	36.2277	8.1626
A0A444YWV3	Uncharacterized protein OS=Arachis hypogaea OX=3818 GN=Ahy_B06g086132 PE=4 SV=1 - [A0A444YWV3_ARAHY]	15.02	1	2	2	2				15.02	2	2													273	29.7615	7.12256
A0A445B9I0	Uncharacterized protein OS=Arachis hypogaea OX=3818 GN=Ahy_A10g050480 PE=3 SV=1 - [A0A445B9I0_ARAHY]	15	4	4	4	8	3.44	1	1	9.06	2	2	10	3	3	3.44	1	1	3.44	1	1				320	35.7611	9.67139
A0A444ZXJ8	Uncharacterized protein OS=Arachis hypogaea OX=3818 GN=Ahy_B03g063526 PE=4 SV=1 - [A0A444ZXJ8_ARAHY]	14.94	1	1	3	6	12.03	2	2	8.71	2	2	2.9	1	1	5.81	1	1							241	27.4627	7.37158
A0A445BPF0	Uncharacterized protein OS=Arachis hypogaea OX=3818 GN=Ahy_A09g046272 PE=4 SV=1 - [A0A445BPF0_ARAHY]	14.86	2	1	1	1							14.86	1	1										74	8.06418	8.04541
A0A444YF39	Uncharacterized protein OS=Arachis hypogaea OX=3818 GN=Ahy_B07g088669 PE=4 SV=1 - [A0A444YF39_ARAHY]	14.81	2	2	2	3	7.94	1	1	6.88	1	1				6.88	1	1							189	19.9874	8.73389
A0A444WW48	Pectin acetylesterase OS=Arachis hypogaea OX=3818 GN=Ahy_B10g100318 PE=3 SV=1 - [A0A444WW48_ARAHY]	14.79	6	4	4	8	5.26	2	2	8.77	2	2	6.02	2	2	3.76	1	1	3.76	1	1				399	43.9157	8.51416
A0A445A9A5	Uncharacterized protein OS=Arachis hypogaea OX=3818 GN=Ahy_B03g068317 PE=4 SV=1 - [A0A445A9A5_ARAHY]	14.59	1	1	10	35	11.27	8	9	5.58	4	5	7.83	7	8	4.15	4	5	9.37	6	7	1.42	1	1	843	94.1998	6.43018
A0A444WPP7	Uncharacterized protein OS=Arachis hypogaea OX=3818 GN=Ahy_Scaffold6g108137 PE=4 SV=1 - [A0A444WPP7_ARAHY]	14.59	4	3	3	7	10.81	2	2	7.03	1	1	7.57	2	2	7.03	1	1	3.78	1	1				185	19.2318	6.52197
A0A445EBZ3	Uncharacterized protein OS=Arachis hypogaea OX=3818 GN=Ahy_A02g007175 PE=4 SV=1 - [A0A445EBZ3_ARAHY]	14.53	2	1	6	10	5.67	2	2	7.39	3	3	6.65	3	3	2.22	1	1	2.96	1	1				406	44.6781	10.3745
A0A445A7P6	Uncharacterized protein OS=Arachis hypogaea OX=3818 GN=Ahy_B03g067769 PE=4 SV=1 - [A0A445A7P6_ARAHY]	14.5	2	3	3	5				8.78	2	2	5.73	1	1	3.82	1	1	5.73	1	1				262	28.4054	4.93213
A0A444YCH9	Uncharacterized protein OS=Arachis hypogaea OX=3818 GN=Ahy_B07g087565 PE=3 SV=1 - [A0A444YCH9_ARAHY]	14.48	2	2	2	2				8.28	1	1							6.21	1	1				145	16.1965	7.62061
A0A444WWJ8	Eukaryotic translation initiation factor 5A OS=Arachis hypogaea OX=3818 GN=Ahy_B10g100383 PE=3 SV=1 - [A0A444WWJ8_ARAHY]	14.46	6	1	1	1	14.46	1	1																83	9.06153	8.30908
A0A444X6C0	Uncharacterized protein OS=Arachis hypogaea OX=3818 GN=Ahy_B10g104718 PE=4 SV=1 - [A0A444X6C0_ARAHY]	14.38	1	1	1	1							14.38	1	1										146	15.9804	8.96826
A0A444YFU8	Uncharacterized protein OS=Arachis hypogaea OX=3818 GN=Ahy_B07g088921 PE=3 SV=1 - [A0A444YFU8_ARAHY]	14.29	2	2	2	8	14.29	2	2	14.29	2	2	14.29	2	2				14.29	2	2				210	24.3332	6.40479
A0A445D9V5	Uncharacterized protein OS=Arachis hypogaea OX=3818 GN=Ahy_A04g017068 PE=4 SV=1 - [A0A445D9V5_ARAHY]	14.13	1	4	4	10	6.73	2	2	6.73	2	2	9.42	2	2	6.95	2	2	4.48	1	1	4.48	1	1	446	47.7078	5.46533
A0A445AVY7	Uncharacterized protein OS=Arachis hypogaea OX=3818 GN=Ahy_B01g055295 PE=3 SV=1 - [A0A445AVY7_ARAHY]	14.12	11	9	9	34	9.28	6	6	11.11	7	8	14.12	9	10	4.84	3	3	4.18	3	3	6.27	4	4	765	80.0256	5.40186
A0A445CJ31	Uncharacterized protein OS=Arachis hypogaea OX=3818 GN=Ahy_A06g025951 PE=4 SV=1 - [A0A445CJ31_ARAHY]	14.07	1	1	1	3										14.07	1	1	14.07	1	1	14.07	1	1	199	22.6863	5.10986
A0A445CFS4	Uncharacterized protein OS=Arachis hypogaea OX=3818 GN=Ahy_A07g036296 PE=4 SV=1 - [A0A445CFS4_ARAHY]	14.05	1	2	2	6	14.05	2	2	6.49	1	1	14.05	2	2	6.49	1	1							185	18.0002	8.08936
A0A444WPP2	Uncharacterized protein OS=Arachis hypogaea OX=3818 GN=Ahy_Scaffold6g107932 PE=4 SV=1 - [A0A444WPP2_ARAHY]	13.95	1	1	1	2				13.95	1	2													294	32.4787	6.97607
A0A445A3S6	Malate dehydrogenase OS=Arachis hypogaea OX=3818 GN=Ahy_B03g066347 PE=3 SV=1 - [A0A445A3S6_ARAHY]	13.91	4	3	4	10	3.48	1	1	10.43	3	3	7.25	2	3	3.19	1	1	6.96	2	2				345	36.082	8.74854
A0A445AZT0	Malate dehydrogenase OS=Arachis hypogaea OX=3818 GN=Ahy_B01g056877 PE=3 SV=1 - [A0A445AZT0_ARAHY]	13.89	6	2	3	6	10.07	2	2	3.82	1	1	5.9	1	1	3.82	1	1	3.82	1	1				288	30.361	5.71924
A0A445E7V8	Uncharacterized protein OS=Arachis hypogaea OX=3818 GN=Ahy_A02g005645 PE=3 SV=1 - [A0A445E7V8_ARAHY]	13.87	3	3	3	8	5.47	1	1				8.39	2	2	8.39	2	2	13.87	3	3				274	30.0071	10.3013
A0A445D7Z5	Uncharacterized protein OS=Arachis hypogaea OX=3818 GN=Ahy_A05g025151 PE=4 SV=1 - [A0A445D7Z5_ARAHY]	13.82	2	1	1	1										13.82	1	1							304	32.534	5.37646
A0A444XDJ9	Uncharacterized protein OS=Arachis hypogaea OX=3818 GN=Ahy_B09g095335 PE=4 SV=1 - [A0A444XDJ9_ARAHY]	13.79	1	1	1	28							13.79	1	20	13.79	1	8							290	32.6386	9.71533
A0A444ZYZ5	Uncharacterized protein OS=Arachis hypogaea OX=3818 GN=Ahy_B03g064220 PE=3 SV=1 - [A0A444ZYZ5_ARAHY]	13.76	7	2	8	18	4.26	3	3	1.28	1	1	12.34	7	7	3.12	2	2	6.1	4	4	1.7	1	1	705	81.4163	5.10986
A0A445A0P3	Proteasome subunit beta OS=Arachis hypogaea OX=3818 GN=Ahy_B03g065046 PE=3 SV=1 - [A0A445A0P3_ARAHY]	13.73	3	2	2	2							5.39	1	1							8.33	1	1	204	22.5474	6.80029
A0A444X0E2	Uncharacterized protein OS=Arachis hypogaea OX=3818 GN=Ahy_B10g101803 PE=4 SV=1 - [A0A444X0E2_ARAHY]	13.68	3	1	1	7	13.68	1	1	13.68	1	1	13.68	1	1	13.68	1	1	13.68	1	2	13.68	1	1	95	10.7969	9.89111
A0A445A216	Uncharacterized protein OS=Arachis hypogaea OX=3818 GN=Ahy_B03g065636 PE=4 SV=1 - [A0A445A216_ARAHY]	13.62	1	1	1	1										13.62	1	1							213	23.9676	9.0708
A0A444ZSK0	Uncharacterized protein OS=Arachis hypogaea OX=3818 GN=Ahy_B03g061949 PE=4 SV=1 - [A0A444ZSK0_ARAHY]	13.61	3	1	1	8													13.61	1	8				294	32.3872	8.85107
A0A445BB80	Uncharacterized protein OS=Arachis hypogaea OX=3818 GN=Ahy_A10g051015 PE=4 SV=1 - [A0A445BB80_ARAHY]	13.58	3	1	1	5				13.58	1	2	13.58	1	2				13.58	1	1				265	30.9148	4.32275
A0A445CQ32	Uncharacterized protein OS=Arachis hypogaea OX=3818 GN=Ahy_A06g027908 PE=4 SV=1 - [A0A445CQ32_ARAHY]	13.57	1	1	5	12	4.77	2	2	7.54	3	3	8.04	3	3	2.76	1	1	2.76	1	1	5.53	2	2	398	43.2024	6.25244
A0A445BKG6	Mitochondrial Rho GTPase OS=Arachis hypogaea OX=3818 GN=Ahy_A09g044635 PE=3 SV=1 - [A0A445BKG6_ARAHY]	13.47	1	6	6	8	2.94	1	1				7.12	3	3	2.94	1	1	6.35	3	3				646	71.6859	5.49072
A0A444Z989	Uncharacterized protein OS=Arachis hypogaea OX=3818 GN=Ahy_B05g079222 PE=3 SV=1 - [A0A444Z989_ARAHY]	13.41	3	2	3	11	4.21	1	2	4.6	1	1	8.81	2	2	13.41	3	4	4.6	1	2				261	28.176	10.814
Q0Q0Q9	Type 4 metallothionein OS=Arachis hypogaea OX=3818 GN=MT4a PE=2 SV=1 - [Q0Q0Q9_ARAHY]	13.41	1	1	1	4	13.41	1	1				13.41	1	1	13.41	1	1	13.41	1	1				82	8.0892	7.59131
A0A444YZH0	Uncharacterized protein OS=Arachis hypogaea OX=3818 GN=Ahy_A05g023340 PE=4 SV=1 - [A0A444YZH0_ARAHY]	13.33	5	2	2	5	6.67	1	1				6.67	1	1	6.67	1	1	6.67	1	1	6.67	1	1	120	13.9526	9.75928
A0A445AND8	Uncharacterized protein OS=Arachis hypogaea OX=3818 GN=Ahy_B01g052015 PE=3 SV=1 - [A0A445AND8_ARAHY]	13.3	13	5	8	18	5.87	4	4	6.44	4	4	4.43	3	3	5.44	3	3	4.72	3	3	1.72	1	1	699	80.0409	5.07178
A0A445EM30	Uncharacterized protein OS=Arachis hypogaea OX=3818 GN=Ahy_A01g001101 PE=4 SV=1 - [A0A445EM30_ARAHY]	13.28	2	6	6	17	8.85	4	4	7.24	3	3	5.03	2	2	4.63	2	2	11.67	5	5	2.21	1	1	497	54.3527	7.15186
A0A445DM99	Uncharacterized protein OS=Arachis hypogaea OX=3818 GN=Ahy_A03g010486 PE=4 SV=1 - [A0A445DM99_ARAHY]	13.16	3	4	4	12	2.63	1	1	7.02	2	2	6.43	2	2	2.63	1	1	9.36	3	3	9.36	3	3	342	37.3425	7.04932
A0A444XTD2	Uncharacterized protein OS=Arachis hypogaea OX=3818 GN=Ahy_B09g098943 PE=3 SV=1 - [A0A444XTD2_ARAHY]	13.04	2	1	2	4				13.04	2	2				4.71	1	1	4.71	1	1				276	29.518	6.55127
Q2PXN9	Dessication protectant protein LEA 14 (Fragment) OS=Arachis hypogaea OX=3818 PE=2 SV=1 - [Q2PXN9_ARAHY]	12.93	3	2	2	4	7.48	1	1	7.48	1	1	7.48	1	1	5.44	1	1							147	16.1023	5.89697
A0A444YHJ0	Uncharacterized protein OS=Arachis hypogaea OX=3818 GN=Ahy_B06g080283 PE=4 SV=1 - [A0A444YHJ0_ARAHY]	12.92	1	1	1	2				12.92	1	2													240	27.1225	7.38623
A0A445DTY4	Uncharacterized protein OS=Arachis hypogaea OX=3818 GN=Ahy_A03g012679 PE=3 SV=1 - [A0A445DTY4_ARAHY]	12.91	8	1	8	19	5.53	4	4	2.55	2	2	10.21	6	6	3.12	2	2	6.1	4	4	1.7	1	1	705	81.4493	5.16064
A0A444ZD95	Uncharacterized protein OS=Arachis hypogaea OX=3818 GN=Ahy_B04g069612 PE=4 SV=1 - [A0A444ZD95_ARAHY]	12.87	1	1	1	1							12.87	1	1										101	10.9736	9.48096
A0A445EG37	Uncharacterized protein OS=Arachis hypogaea OX=3818 GN=Ahy_A02g008935 PE=4 SV=1 - [A0A445EG37_ARAHY]	12.86	1	1	1	1							12.86	1	1										70	7.99913	8.54346
A0A444YH83	Uncharacterized protein OS=Arachis hypogaea OX=3818 GN=Ahy_B06g080168 PE=4 SV=1 - [A0A444YH83_ARAHY]	12.56	2	3	3	10	8.54	2	2	8.54	2	2	3.52	1	1	12.56	3	3	9.05	2	2				199	22.8325	10.4478
A0A445BQG7	Uncharacterized protein OS=Arachis hypogaea OX=3818 GN=Ahy_A09g046673 PE=4 SV=1 - [A0A445BQG7_ARAHY]	12.55	2	2	2	2	5.02	1	1	7.53	1	1													239	27.0347	5.56689
A0A445BLW3	Cytochrome c oxidase subunit 5C OS=Arachis hypogaea OX=3818 GN=Ahy_A09g045240 PE=3 SV=1 - [A0A445BLW3_ARAHY]	12.5	4	1	1	3				12.5	1	1	12.5	1	1	12.5	1	1							64	7.09378	7.51807
A0A445ABP2	Uncharacterized protein OS=Arachis hypogaea OX=3818 GN=Ahy_B02g057245 PE=4 SV=1 - [A0A445ABP2_ARAHY]	12.5	3	2	2	4							12.5	2	2	4.69	1	1	7.81	1	1				192	21.1403	8.86572
A0A444WS14	Succinate dehydrogenase [ubiquinone] flavoprotein subunit, mitochondrial OS=Arachis hypogaea OX=3818 GN=Ahy_Scaffold1g106774 PE=3 SV=1 - [A0A444WS14_ARAHY]	12.48	7	5	5	11	9.54	4	4	2.57	1	1	2.57	1	1	2.57	1	1	10.83	4	4				545	59.2164	6.94678
A0A445EAQ4	Uncharacterized protein OS=Arachis hypogaea OX=3818 GN=Ahy_A02g006716 PE=4 SV=1 - [A0A445EAQ4_ARAHY]	12.44	6	2	2	2							7.11	1	1	5.33	1	1							225	25.0993	9.37842
A0A444Y4Q6	Uncharacterized protein OS=Arachis hypogaea OX=3818 GN=Ahy_B08g092824 PE=4 SV=1 - [A0A444Y4Q6_ARAHY]	12.24	1	1	1	3	12.24	1	1				12.24	1	1				12.24	1	1				98	10.7425	9.99365
A0A444XC79	RBR-type E3 ubiquitin transferase OS=Arachis hypogaea OX=3818 GN=Ahy_B09g094806 PE=3 SV=1 - [A0A444XC79_ARAHY]	12.23	1	1	1	2				12.23	1	2													229	26.3065	8.45557
A0A445B5S9	Uncharacterized protein OS=Arachis hypogaea OX=3818 GN=Ahy_A10g048705 PE=4 SV=1 - [A0A445B5S9_ARAHY]	12.2	1	1	1	1										12.2	1	1							205	23.3644	4.7417
A0A444XV97	Fructose-bisphosphate aldolase OS=Arachis hypogaea OX=3818 GN=Ahy_B09g099913 PE=3 SV=1 - [A0A444XV97_ARAHY]	12.18	2	3	3	6	8.88	2	2	3.05	1	1	8.88	2	2				3.3	1	1				394	42.8621	8.6167
A0A445ABE3	Uncharacterized protein OS=Arachis hypogaea OX=3818 GN=Ahy_B03g068805 PE=4 SV=1 - [A0A445ABE3_ARAHY]	12.15	3	1	1	3	12.15	1	1							12.15	1	1				12.15	1	1	181	20.1183	4.99561
A0A445A9D6	Uncharacterized protein OS=Arachis hypogaea OX=3818 GN=Ahy_B03g068344 PE=4 SV=1 - [A0A445A9D6_ARAHY]	12.07	1	1	3	5	12.07	3	3				8.05	2	2										323	35.9567	5.021
A0A444XBV0	40S ribosomal protein S12 OS=Arachis hypogaea OX=3818 GN=Ahy_B09g094638 PE=3 SV=1 - [A0A444XBV0_ARAHY]	12.06	3	1	1	3	12.06	1	1	12.06	1	1							12.06	1	1				141	14.9857	5.8208
A0A445C427	Uncharacterized protein OS=Arachis hypogaea OX=3818 GN=Ahy_A07g031510 PE=4 SV=1 - [A0A445C427_ARAHY]	12.04	1	1	3	7	8.02	2	2	4.01	1	1	8.02	2	2	4.01	1	1	4.01	1	1				324	36.0717	4.99561
A0A444WWN6	Uncharacterized protein OS=Arachis hypogaea OX=3818 GN=Ahy_B10g100423 PE=4 SV=1 - [A0A444WWN6_ARAHY]	12.04	1	1	1	1																12.04	1	1	191	20.399	5.18604
A0A445E617	Uncharacterized protein OS=Arachis hypogaea OX=3818 GN=Ahy_A02g005226 PE=4 SV=1 - [A0A445E617_ARAHY]	12.02	2	1	1	10	12.02	1	10																341	37.8074	8.39697
A0A445CXD0	Uncharacterized protein OS=Arachis hypogaea OX=3818 GN=Ahy_A06g030757 PE=3 SV=1 - [A0A445CXD0_ARAHY]	12.02	2	2	2	3	7.65	1	1	4.37	1	1				4.37	1	1							183	20.108	9.21729
A0A445CNJ1	Uncharacterized protein OS=Arachis hypogaea OX=3818 GN=Ahy_A06g027409 PE=4 SV=1 - [A0A445CNJ1_ARAHY]	11.94	1	2	2	12	11.94	2	2	11.94	2	2	11.94	2	2	11.94	2	2	11.94	2	2	11.94	2	2	201	21.9722	5.33838
A0A445DND7	Uncharacterized protein OS=Arachis hypogaea OX=3818 GN=Ahy_A03g010748 PE=4 SV=1 - [A0A445DND7_ARAHY]	11.93	2	2	2	2													11.93	2	2				176	19.2357	8.79248
A0A444YT04	Succinate dehydrogenase [ubiquinone] iron-sulfur subunit, mitochondrial OS=Arachis hypogaea OX=3818 GN=Ahy_B06g084911 PE=3 SV=1 - [A0A444YT04_ARAHY]	11.91	2	3	3	13	4.33	1	2	7.58	2	3	8.66	2	3	4.33	1	2	7.58	2	2	4.33	1	1	277	31.0556	8.79248
A0A445DLQ9	Uncharacterized protein OS=Arachis hypogaea OX=3818 GN=Ahy_A03g010162 PE=4 SV=1 - [A0A445DLQ9_ARAHY]	11.86	1	1	1	5				11.86	1	1	11.86	1	1	11.86	1	1	11.86	1	1	11.86	1	1	118	12.0103	7.26904
A0A445AMD4	Uncharacterized protein OS=Arachis hypogaea OX=3818 GN=Ahy_B01g051583 PE=3 SV=1 - [A0A445AMD4_ARAHY]	11.83	12	1	1	2				11.83	1	1							11.83	1	1				93	10.7044	7.98682
A0A445DPJ7	Uncharacterized protein OS=Arachis hypogaea OX=3818 GN=Ahy_A03g011090 PE=4 SV=1 - [A0A445DPJ7_ARAHY]	11.76	1	1	1	1				11.76	1	1													136	15.1669	8.11865
A0A445EFP3	Uncharacterized protein OS=Arachis hypogaea OX=3818 GN=Ahy_A02g009010 PE=3 SV=1 - [A0A445EFP3_ARAHY]	11.74	1	1	1	1																11.74	1	1	264	30.2664	6.94678
B4UW81	Glutathione S-transferase 2 OS=Arachis hypogaea OX=3818 PE=2 SV=1 - [B4UW81_ARAHY]	11.73	8	2	2	4	7.26	1	1	7.26	1	1	11.73	2	2										179	20.3298	8.92432
A0A444ZH68	Uncharacterized protein OS=Arachis hypogaea OX=3818 GN=Ahy_B04g070493 PE=4 SV=1 - [A0A444ZH68_ARAHY]	11.72	4	1	1	2				11.72	1	2													239	27.6076	8.07471
A0A445EJW2	Uncharacterized protein OS=Arachis hypogaea OX=3818 GN=Ahy_A01g000317 PE=4 SV=1 - [A0A445EJW2_ARAHY]	11.61	1	2	2	12	11.61	2	2	11.61	2	2	11.61	2	2	11.61	2	2	11.61	2	2	11.61	2	2	155	17.0731	9.43701
A0A444ZCB9	Uncharacterized protein OS=Arachis hypogaea OX=3818 GN=Ahy_B04g069338 PE=3 SV=1 - [A0A444ZCB9_ARAHY]	11.56	2	5	5	11	4.71	2	2	4.71	2	2	3.85	2	2	7.71	3	3	4.93	2	2				467	51.3149	8.5874
Q6PWX0	Calmodulin OS=Arachis hypogaea OX=3818 GN=CaM-3 PE=3 SV=1 - [Q6PWX0_ARAHY]	11.49	4	1	1	1	11.49	1	1																148	16.6578	4.22119
A0A445BPD9	Uncharacterized protein OS=Arachis hypogaea OX=3818 GN=Ahy_A09g046258 PE=4 SV=1 - [A0A445BPD9_ARAHY]	11.45	1	1	1	1				11.45	1	1													131	15.3538	9.08545
A0A444YXN0	Uncharacterized protein OS=Arachis hypogaea OX=3818 GN=Ahy_B05g074009 PE=4 SV=1 - [A0A444YXN0_ARAHY]	11.44	4	5	5	13	4.43	2	2	5.15	2	2	8.73	4	4	5.87	2	2	3.15	1	1	4.72	2	2	699	77.1203	5.92236
A0A444YW73	Uncharacterized protein OS=Arachis hypogaea OX=3818 GN=Ahy_B06g085964 PE=4 SV=1 - [A0A444YW73_ARAHY]	11.36	4	1	1	3	11.36	1	2	11.36	1	1													88	9.64864	9.01221
A0A444YGF9	Uncharacterized protein OS=Arachis hypogaea OX=3818 GN=Ahy_B06g079897 PE=3 SV=1 - [A0A444YGF9_ARAHY]	11.26	6	1	1	1	11.26	1	1																151	17.1063	10.4038
A0A445A372	Uncharacterized protein OS=Arachis hypogaea OX=3818 GN=Ahy_B03g066122 PE=3 SV=1 - [A0A445A372_ARAHY]	11.2	3	3	3	4				1.57	1	1	9.63	2	2				2.95	1	1				509	54.7133	6.55127
A0A444X9N8	Uncharacterized protein OS=Arachis hypogaea OX=3818 GN=Ahy_B10g106053 PE=4 SV=1 - [A0A444X9N8_ARAHY]	11.18	3	3	3	5	5.92	1	1	3.95	1	1	11.18	2	2	3.95	1	1							304	33.4846	6.80029
A0A445D431	Uncharacterized protein OS=Arachis hypogaea OX=3818 GN=Ahy_A05g023569 PE=4 SV=1 - [A0A445D431_ARAHY]	11.11	3	1	1	4	11.11	1	1							11.11	1	1				11.11	1	2	72	8.38035	8.99756
A0A445A6E8	Uncharacterized protein OS=Arachis hypogaea OX=3818 GN=Ahy_B03g067300 PE=4 SV=1 - [A0A445A6E8_ARAHY]	10.98	1	2	4	12	4.12	2	2	8.92	3	3	6.18	3	3	4.12	2	2	4.12	2	2				437	48.1435	8.06006
A0A444YDJ9	40S ribosomal protein S4 OS=Arachis hypogaea OX=3818 GN=Ahy_A07g031815 PE=3 SV=1 - [A0A444YDJ9_ARAHY]	10.98	3	2	2	8	10.98	2	2	7.2	1	1	7.2	1	2	7.2	1	2	7.2	1	1				264	30.0433	10.2573
A0A445E1I7	Uncharacterized protein OS=Arachis hypogaea OX=3818 GN=Ahy_A03g015849 PE=4 SV=1 - [A0A445E1I7_ARAHY]	10.88	1	1	4	17	10.88	4	4	4.08	2	3	6.12	3	4	4.08	2	2	8.84	3	3	2.04	1	1	441	48.6585	7.06396
A0A445E5C3	Uncharacterized protein OS=Arachis hypogaea OX=3818 GN=Ahy_A02g004981 PE=3 SV=1 - [A0A445E5C3_ARAHY]	10.81	1	1	1	1							10.81	1	1										111	12.8269	11.1948
A0A444YTD5	Uncharacterized protein OS=Arachis hypogaea OX=3818 GN=Ahy_B06g085065 PE=4 SV=1 - [A0A444YTD5_ARAHY]	10.63	2	1	1	1													10.63	1	1				367	39.8593	6.90283
A0A444WZ02	Uncharacterized protein OS=Arachis hypogaea OX=3818 GN=Ahy_B10g101263 PE=4 SV=1 - [A0A444WZ02_ARAHY]	10.53	1	1	1	2				10.53	1	2													190	20.6562	4.2085
A0A445EEA1	Uncharacterized protein OS=Arachis hypogaea OX=3818 GN=Ahy_A02g008367 PE=3 SV=1 - [A0A445EEA1_ARAHY]	10.51	4	3	3	6	3.05	1	1	3.73	1	1	3.05	1	1	3.73	1	1	7.46	2	2				295	30.8588	8.30908
A0A445D4A2	Uncharacterized protein OS=Arachis hypogaea OX=3818 GN=Ahy_A05g023619 PE=4 SV=1 - [A0A445D4A2_ARAHY]	10.4	2	2	2	3	3.96	1	1				3.96	1	1				6.44	1	1				202	21.5211	9.01221
A0A445D291	Uncharacterized protein OS=Arachis hypogaea OX=3818 GN=Ahy_A05g023038 PE=4 SV=1 - [A0A445D291_ARAHY]	10.38	3	1	1	2										10.38	1	1	10.38	1	1				106	12.5624	7.50342
A0A444ZVU5	Uncharacterized protein OS=Arachis hypogaea OX=3818 GN=Ahy_B03g062966 PE=3 SV=1 - [A0A444ZVU5_ARAHY]	10.37	2	5	5	5	2.29	1	1	4.27	2	2				3.81	2	2							656	71.5613	6.30322
A0A445DXB7	Uncharacterized protein OS=Arachis hypogaea OX=3818 GN=Ahy_A03g014145 PE=4 SV=1 - [A0A445DXB7_ARAHY]	10.37	3	1	1	1				10.37	1	1													135	14.6984	6.52197
A0A444YP93	Fructose-bisphosphate aldolase OS=Arachis hypogaea OX=3818 GN=Ahy_B06g083092 PE=3 SV=1 - [A0A444YP93_ARAHY]	10.34	4	1	4	5				2.23	1	1				6.15	2	2	4.47	2	2				358	38.3619	6.99072
A0A444Y2R7	Uncharacterized protein OS=Arachis hypogaea OX=3818 GN=Ahy_B08g091843 PE=4 SV=1 - [A0A444Y2R7_ARAHY]	10.1	1	1	1	7	10.1	1	1	10.1	1	2	10.1	1	1				10.1	1	1	10.1	1	2	307	35.7145	10.0522
A0A445DPI1	Uncharacterized protein OS=Arachis hypogaea OX=3818 GN=Ahy_A03g011077 PE=4 SV=1 - [A0A445DPI1_ARAHY]	10.07	2	1	1	2							10.07	1	2										139	15.8715	8.42627
A0A444ZBS6	Adenosylhomocysteinase OS=Arachis hypogaea OX=3818 GN=Ahy_B04g069126 PE=3 SV=1 - [A0A444ZBS6_ARAHY]	9.9	1	1	4	6	1.86	1	1	1.86	1	1				2.68	1	1	8.04	3	3				485	53.285	6.30322
A0A444YFQ5	Glucose-1-phosphate adenylyltransferase OS=Arachis hypogaea OX=3818 GN=Ahy_B07g088868 PE=3 SV=1 - [A0A444YFQ5_ARAHY]	9.79	2	3	3	5				3.07	1	1	5.37	2	2	2.3	1	1	4.41	1	1				521	56.702	7.12256
A0A445C5P3	Uncharacterized protein OS=Arachis hypogaea OX=3818 GN=Ahy_A07g032009 PE=3 SV=1 - [A0A445C5P3_ARAHY]	9.73	2	2	2	7	4.28	1	1	4.28	1	1	4.28	1	1	9.73	2	3	4.28	1	1				257	29.6833	8.19189
A0A445AVJ3	Uncharacterized protein OS=Arachis hypogaea OX=3818 GN=Ahy_B01g055214 PE=3 SV=1 - [A0A445AVJ3_ARAHY]	9.73	2	2	2	5				9.73	2	2	5.41	1	1	5.41	1	1	4.32	1	1				185	21.4409	6.0874
A0A445BI98	Uncharacterized protein OS=Arachis hypogaea OX=3818 GN=Ahy_A09g043452 PE=3 SV=1 - [A0A445BI98_ARAHY]	9.66	2	3	3	9	6.97	2	2	3.6	1	1	6.97	2	2	6.29	2	2	6.29	2	2				445	46.7031	9.02686
A0A445BP87	Uncharacterized protein OS=Arachis hypogaea OX=3818 GN=Ahy_A09g046215 PE=3 SV=1 - [A0A445BP87_ARAHY]	9.6	4	3	3	9	2.98	1	1	2.98	1	1	5.63	2	2	9.6	3	3	2.98	1	1	2.98	1	1	302	34.487	9.23193
A0A445A722	Uncharacterized protein OS=Arachis hypogaea OX=3818 GN=Ahy_B03g067539 PE=3 SV=1 - [A0A445A722_ARAHY]	9.57	2	2	2	3	5.26	1	1	4.31	1	1							5.26	1	1				209	23.4609	5.94775
A0A445BPG4	Uncharacterized protein OS=Arachis hypogaea OX=3818 GN=Ahy_A09g046317 PE=3 SV=1 - [A0A445BPG4_ARAHY]	9.55	5	3	3	3							9.55	3	3										314	35.5086	7.13721
A0A444XTS7	Uncharacterized protein OS=Arachis hypogaea OX=3818 GN=Ahy_B09g099391 PE=4 SV=1 - [A0A444XTS7_ARAHY]	9.52	1	1	1	1										9.52	1	1							378	42.3584	5.94775
A0A445ESM3	Uncharacterized protein OS=Arachis hypogaea OX=3818 GN=Ahy_A01g003134 PE=3 SV=1 - [A0A445ESM3_ARAHY]	9.48	10	2	3	5	6.64	2	2	2.84	1	1	2.13	1	1				2.84	1	1				422	47.2814	5.71924
A0A444X5H1	Uncharacterized protein OS=Arachis hypogaea OX=3818 GN=Ahy_B10g104416 PE=4 SV=1 - [A0A444X5H1_ARAHY]	9.48	4	1	1	1							9.48	1	1										116	13.0873	5.47803
A0A444Z7V9	NADH dehydrogenase [ubiquinone] 1 alpha subcomplex subunit 12 OS=Arachis hypogaea OX=3818 GN=Ahy_B05g078742 PE=3 SV=1 - [A0A444Z7V9_ARAHY]	9.43	3	1	1	2	9.43	1	1				9.43	1	1										159	18.5754	8.83643
A0A445C607	Uncharacterized protein OS=Arachis hypogaea OX=3818 GN=Ahy_A07g032096 PE=4 SV=1 - [A0A445C607_ARAHY]	9.38	7	1	1	1	9.38	1	1																96	11.4467	7.82568
A0A445BV75	Uncharacterized protein OS=Arachis hypogaea OX=3818 GN=Ahy_A08g039083 PE=4 SV=1 - [A0A445BV75_ARAHY]	9.33	1	1	1	3	9.33	1	3																300	34.4831	9.46631
A0A444YSE7	Uncharacterized protein OS=Arachis hypogaea OX=3818 GN=Ahy_B06g084614 PE=4 SV=1 - [A0A444YSE7_ARAHY]	9.33	4	1	1	1													9.33	1	1				193	20.8041	9.12939
A0A444YJX1	Uncharacterized protein OS=Arachis hypogaea OX=3818 GN=Ahy_B06g081022 PE=3 SV=1 - [A0A444YJX1_ARAHY]	9.23	7	1	5	11	3.63	2	2				2.42	1	1	4.39	2	2	8.02	4	5	2.42	1	1	661	73.3369	5.18604
A0A444ZEG4	Uncharacterized protein OS=Arachis hypogaea OX=3818 GN=Ahy_B04g070048 PE=3 SV=1 - [A0A444ZEG4_ARAHY]	9.21	2	1	1	1													9.21	1	1				152	17.2279	7.02002
A0A444WZC3	Uncharacterized protein OS=Arachis hypogaea OX=3818 GN=Ahy_B10g101308 PE=4 SV=1 - [A0A444WZC3_ARAHY]	9.13	3	1	1	3																9.13	1	3	460	51.3144	8.44092
A0A445B620	Uncharacterized protein OS=Arachis hypogaea OX=3818 GN=Ahy_A10g048852 PE=4 SV=1 - [A0A445B620_ARAHY]	9.12	1	1	1	1										9.12	1	1							296	34.7302	7.47412
A0A445BVX4	Uncharacterized protein OS=Arachis hypogaea OX=3818 GN=Ahy_A08g039308 PE=3 SV=1 - [A0A445BVX4_ARAHY]	9.04	2	1	1	1													9.04	1	1				166	17.8396	8.68994
A0A445A478	Histone H2A OS=Arachis hypogaea OX=3818 GN=Ahy_B03g066516 PE=3 SV=1 - [A0A445A478_ARAHY]	9	21	1	1	6	9	1	1	9	1	1	9	1	1	9	1	1	9	1	1	9	1	1	100	10.1805	9.99365
A0A444Y2G1	Uncharacterized protein OS=Arachis hypogaea OX=3818 GN=Ahy_B08g091545 PE=3 SV=1 - [A0A444Y2G1_ARAHY]	8.99	1	1	1	2										8.99	1	2							189	21.5799	9.0415
A0A445EW07	Peptidyl-prolyl cis-trans isomerase OS=Arachis hypogaea OX=3818 GN=Ahy_A01g004413 PE=3 SV=1 - [A0A445EW07_ARAHY]	8.96	3	2	2	9	4.98	1	1	8.96	2	2	8.96	2	2				8.96	2	2	8.96	2	2	201	21.4891	8.67529
A0A445EP73	Uncharacterized protein OS=Arachis hypogaea OX=3818 GN=Ahy_A01g001727 PE=4 SV=1 - [A0A445EP73_ARAHY]	8.95	1	1	1	1							8.95	1	1										190	21.1585	5.79541
A0A445B176	Uncharacterized protein OS=Arachis hypogaea OX=3818 GN=Ahy_A10g047006 PE=3 SV=1 - [A0A445B176_ARAHY]	8.89	2	3	3	13	8.89	3	3	4.94	2	2	4.94	2	2	4.94	2	2	4.94	2	2	4.94	2	2	405	43.4644	9.12939
A0A444ZZD3	Uncharacterized protein OS=Arachis hypogaea OX=3818 GN=Ahy_B03g064336 PE=3 SV=1 - [A0A444ZZD3_ARAHY]	8.88	5	2	2	3	8.88	2	2				4.21	1	1										214	24.6201	7.44482
A0A445ACJ1	Uncharacterized protein OS=Arachis hypogaea OX=3818 GN=Ahy_B02g057707 PE=4 SV=1 - [A0A445ACJ1_ARAHY]	8.88	4	3	3	3				5.84	2	2	3.04	1	1										428	47.1067	6.40479
A0A444XXA4	Uncharacterized protein OS=Arachis hypogaea OX=3818 GN=Ahy_B08g089278 PE=4 SV=1 - [A0A444XXA4_ARAHY]	8.88	1	3	3	3				1.89	1	1	2.27	1	1				4.73	1	1				529	57.792	7.18115
A0A445EUK7	Uncharacterized protein OS=Arachis hypogaea OX=3818 GN=Ahy_A01g004004 PE=3 SV=1 - [A0A445EUK7_ARAHY]	8.85	1	1	1	1	8.85	1	1																113	11.2406	4.28467
A0A445ALA3	Uncharacterized protein OS=Arachis hypogaea OX=3818 GN=Ahy_A02g006443 PE=3 SV=1 - [A0A445ALA3_ARAHY]	8.81	1	1	2	5	4.21	1	2				8.81	2	2	4.21	1	1							261	28.1189	10.6382
A0A444X1W7	Ferritin OS=Arachis hypogaea OX=3818 GN=Ahy_B10g102490 PE=3 SV=1 - [A0A444X1W7_ARAHY]	8.78	4	1	1	1																8.78	1	1	262	28.7505	5.47803
A0A445BQC1	Uncharacterized protein OS=Arachis hypogaea OX=3818 GN=Ahy_A09g046626 PE=4 SV=1 - [A0A445BQC1_ARAHY]	8.77	1	1	1	1										8.77	1	1							171	18.6481	5.8335
D8KXZ8	Enoyl-ACP reductase 1-3 OS=Arachis hypogaea OX=3818 GN=ENR1-3 PE=2 SV=1 - [D8KXZ8_ARAHY]	8.74	4	3	3	8				6.17	2	2	2.83	1	1	5.91	2	3	6.17	2	2				389	41.4493	8.55811
A0A445CU47	Uncharacterized protein OS=Arachis hypogaea OX=3818 GN=Ahy_A06g029697 PE=4 SV=1 - [A0A445CU47_ARAHY]	8.7	1	1	1	1	8.7	1	1																69	7.61724	9.70068
A0A444WP24	Uncharacterized protein OS=Arachis hypogaea OX=3818 GN=Ahy_Scaffold6g107863 PE=4 SV=1 - [A0A444WP24_ARAHY]	8.7	2	1	1	2				8.7	1	2													460	48.8654	6.58057
Q2PK12	Actin depolymerizing factor-like protein OS=Arachis hypogaea OX=3818 PE=2 SV=1 - [Q2PK12_ARAHY]	8.63	3	1	1	1	8.63	1	1																139	16.0801	6.56592
A0A444XM07	Proteasome subunit beta OS=Arachis hypogaea OX=3818 GN=Ahy_B09g096745 PE=3 SV=1 - [A0A444XM07_ARAHY]	8.61	5	1	1	8	8.61	1	1	8.61	1	2	8.61	1	2				8.61	1	2	8.61	1	1	209	23.6219	8.14795
B4UWE4	Thioredoxin fold (Fragment) OS=Arachis hypogaea OX=3818 PE=2 SV=1 - [B4UWE4_ARAHY]	8.6	3	1	1	2	8.6	1	1				8.6	1	1										93	9.93117	6.52197
A0A445BE09	Uncharacterized protein OS=Arachis hypogaea OX=3818 GN=Ahy_A09g041871 PE=4 SV=1 - [A0A445BE09_ARAHY]	8.56	4	4	4	4	4.59	2	2							2.09	1	1	1.88	1	1				479	54.657	5.90967
A0A445DWL9	Uncharacterized protein OS=Arachis hypogaea OX=3818 GN=Ahy_A03g013984 PE=3 SV=1 - [A0A445DWL9_ARAHY]	8.55	4	2	2	4	2.85	1	1	2.85	1	1	2.85	1	1				5.7	1	1				351	40.4924	6.31592
A0A445CNQ2	Superoxide dismutase [Cu-Zn] OS=Arachis hypogaea OX=3818 GN=Ahy_A06g027455 PE=3 SV=1 - [A0A445CNQ2_ARAHY]	8.55	3	1	1	2	8.55	1	1													8.55	1	1	152	15.1513	5.85889
A0A444Z8T4	Uncharacterized protein OS=Arachis hypogaea OX=3818 GN=Ahy_B05g079027 PE=4 SV=1 - [A0A444Z8T4_ARAHY]	8.52	1	1	1	2				8.52	1	2													446	50.3392	5.88428
E5FHY4	Late embryogenesis abundant protein group 3 protein OS=Arachis hypogaea OX=3818 GN=LEA3-1 PE=2 SV=1 - [E5FHY4_ARAHY]	8.44	2	1	1	1							8.44	1	1										154	16.4718	8.41162
A0A444ZUT0	Uncharacterized protein OS=Arachis hypogaea OX=3818 GN=Ahy_B03g062491 PE=4 SV=1 - [A0A444ZUT0_ARAHY]	8.43	3	3	3	7				5.81	2	2	3.2	1	1	5.23	2	2	5.81	2	2				344	39.3754	6.27783
A0A445CME4	Uncharacterized protein OS=Arachis hypogaea OX=3818 GN=Ahy_A06g027028 PE=3 SV=1 - [A0A445CME4_ARAHY]	8.25	7	2	2	6	5.61	1	1	8.25	2	2	5.61	1	1				8.25	2	2				303	32.5173	8.39697
A0A445CEI5	Phosphoglycerate kinase OS=Arachis hypogaea OX=3818 GN=Ahy_A07g035836 PE=3 SV=1 - [A0A445CEI5_ARAHY]	8.2	2	1	3	11	8.2	3	3	4.71	2	2	8.2	3	3	2.66	1	1	2.66	1	1	2.66	1	1	488	50.7622	8.38232
A0A445DSZ0	Uncharacterized protein OS=Arachis hypogaea OX=3818 GN=Ahy_A03g012282 PE=3 SV=1 - [A0A445DSZ0_ARAHY]	8.14	2	2	2	2	5.12	1	1										3.02	1	1				430	46.0104	8.1626
A0A444ZYI2	Uncharacterized protein OS=Arachis hypogaea OX=3818 GN=Ahy_B03g064043 PE=3 SV=1 - [A0A444ZYI2_ARAHY]	8.13	2	1	1	1							8.13	1	1										160	17.8577	10.6528
A0A444XSM6	Uncharacterized protein OS=Arachis hypogaea OX=3818 GN=Ahy_B09g099017 PE=3 SV=1 - [A0A444XSM6_ARAHY]	7.95	1	2	2	4	7.95	2	2				7.95	2	2										302	33.2699	6.53662
A0A0A6ZDR7	Ribosomal protein L15 OS=Arachis hypogaea OX=3818 PE=2 SV=1 - [A0A0A6ZDR7_ARAHY]	7.84	5	1	1	2	7.84	1	1				7.84	1	1										204	24.1961	11.4438
A0A444YYU4	Pyruvate kinase OS=Arachis hypogaea OX=3818 GN=Ahy_B05g074418 PE=3 SV=1 - [A0A444YYU4_ARAHY]	7.84	3	3	3	5	1.96	1	1	5.49	2	2				2.35	1	1	2.35	1	1				510	55.279	7.95752
A0A444XW04	Uncharacterized protein OS=Arachis hypogaea OX=3818 GN=Ahy_B09g100189 PE=4 SV=1 - [A0A444XW04_ARAHY]	7.8	1	2	2	5	4.46	1	1	4.46	1	1	4.46	1	1	3.34	1	1	4.46	1	1				359	39.9896	8.17725
A0A445BB96	Uncharacterized protein OS=Arachis hypogaea OX=3818 GN=Ahy_A10g051034 PE=4 SV=1 - [A0A445BB96_ARAHY]	7.8	3	1	1	1										7.8	1	1							218	23.7884	9.56885
U3MF97	40S ribosomal protein S23 OS=Arachis hypogaea OX=3818 GN=Ahy_A06g025988 PE=2 SV=1 - [U3MF97_ARAHY]	7.75	2	1	1	3	7.75	1	1				7.75	1	2										142	15.7387	10.4478
A0A445BKU9	Uncharacterized protein OS=Arachis hypogaea OX=3818 GN=Ahy_A09g044816 PE=3 SV=1 - [A0A445BKU9_ARAHY]	7.67	1	2	2	2	4.32	1	1	3.36	1	1													417	47.9632	4.64014
A0A445A5X1	Uncharacterized protein OS=Arachis hypogaea OX=3818 GN=Ahy_B03g067152 PE=4 SV=1 - [A0A445A5X1_ARAHY]	7.66	4	2	2	6	3.6	1	1				3.6	1	1	4.05	1	1	7.66	2	2	4.05	1	1	222	25.1445	9.34912
A0A445CBK6	Uncharacterized protein OS=Arachis hypogaea OX=3818 GN=Ahy_A07g034371 PE=3 SV=1 - [A0A445CBK6_ARAHY]	7.66	3	3	3	6	2.39	1	1	7.66	3	3	2.63	1	1	2.63	1	1							418	47.0861	6.16357
A0A444XAL3	Uncharacterized protein OS=Arachis hypogaea OX=3818 GN=Ahy_A10g046948 PE=3 SV=1 - [A0A444XAL3_ARAHY]	7.61	2	2	2	3				3.55	1	1				4.06	1	1	4.06	1	1				197	23.0834	10.4331
A0A445C414	Uncharacterized protein OS=Arachis hypogaea OX=3818 GN=Ahy_A07g031454 PE=4 SV=1 - [A0A445C414_ARAHY]	7.61	1	1	1	10				7.61	1	10													578	64.8483	6.01123
A0A444YD85	Uncharacterized protein OS=Arachis hypogaea OX=3818 GN=Ahy_B07g087877 PE=3 SV=1 - [A0A444YD85_ARAHY]	7.61	5	2	2	5				4.15	1	1	3.46	1	1	7.61	2	2	4.15	1	1				289	30.9091	8.41162
A0A445DR20	Uncharacterized protein OS=Arachis hypogaea OX=3818 GN=Ahy_A03g011549 PE=4 SV=1 - [A0A445DR20_ARAHY]	7.57	2	1	1	1				7.57	1	1													251	26.969	9.43701
A0A444Y0K0	Glyceraldehyde-3-phosphate dehydrogenase OS=Arachis hypogaea OX=3818 GN=Ahy_B08g090770 PE=3 SV=1 - [A0A444Y0K0_ARAHY]	7.54	4	1	3	7	7.54	3	3	2.03	1	1	5.51	2	2	2.03	1	1							345	37.1359	7.09326
A0A444ZM98	Pyruvate dehydrogenase E1 component subunit beta OS=Arachis hypogaea OX=3818 GN=Ahy_A04g018278 PE=4 SV=1 - [A0A444ZM98_ARAHY]	7.5	5	2	2	5				3.06	1	1	7.5	2	2	3.06	1	1	3.06	1	1				360	38.7958	5.78271
A0A444Z3M3	Uncharacterized protein OS=Arachis hypogaea OX=3818 GN=Ahy_B05g076592 PE=4 SV=1 - [A0A444Z3M3_ARAHY]	7.46	1	1	1	1										7.46	1	1							134	15.768	6.53662
A0A445DL01	Uncharacterized protein OS=Arachis hypogaea OX=3818 GN=Ahy_A04g021649 PE=4 SV=1 - [A0A445DL01_ARAHY]	7.41	4	4	4	5	2.19	1	1				6.06	3	3				1.35	1	1				594	65.2712	5.23682
A0A444XB05	Uncharacterized protein OS=Arachis hypogaea OX=3818 GN=Ahy_B10g106484 PE=4 SV=1 - [A0A444XB05_ARAHY]	7.35	4	1	1	1				7.35	1	1													204	22.0577	9.53955
A0A444XGR2	Lipoxygenase OS=Arachis hypogaea OX=3818 GN=Ahy_B09g095845 PE=3 SV=1 - [A0A444XGR2_ARAHY]	7.34	19	1	7	29	3.25	3	4	3.37	3	4	4.21	4	5	4.69	5	6	5.54	5	8	2.05	2	2	831	92.8468	6.52197
A0A444YNY0	Uncharacterized protein OS=Arachis hypogaea OX=3818 GN=Ahy_B06g082814 PE=4 SV=1 - [A0A444YNY0_ARAHY]	7.32	3	1	1	4	7.32	1	1	7.32	1	1				7.32	1	1	7.32	1	1				164	18.5974	10.7114
A0A444YHJ2	Uncharacterized protein OS=Arachis hypogaea OX=3818 GN=Ahy_B06g080215 PE=4 SV=1 - [A0A444YHJ2_ARAHY]	7.3	2	1	1	8										7.3	1	8							507	56.7182	6.56592
A0A445AXV0	Uncharacterized protein OS=Arachis hypogaea OX=3818 GN=Ahy_B01g056073 PE=4 SV=1 - [A0A445AXV0_ARAHY]	7.3	3	1	1	1													7.3	1	1				178	19.1668	9.15869
A0A445BG24	60S ribosomal protein L36 OS=Arachis hypogaea OX=3818 GN=Ahy_A09g042498 PE=3 SV=1 - [A0A445BG24_ARAHY]	7.27	2	1	1	1	7.27	1	1																110	12.5091	11.4438
A0A445E1Y8	Uncharacterized protein OS=Arachis hypogaea OX=3818 GN=Ahy_A03g015998 PE=4 SV=1 - [A0A445E1Y8_ARAHY]	7.25	7	2	2	3	4.66	1	1				2.59	1	1	2.59	1	1							386	41.0256	9.02686
A0A445CQT3	Uncharacterized protein OS=Arachis hypogaea OX=3818 GN=Ahy_A06g028319 PE=3 SV=1 - [A0A445CQT3_ARAHY]	7.25	1	1	1	3				7.25	1	3													510	57.8238	8.1626
A0A445B240	Uncharacterized protein OS=Arachis hypogaea OX=3818 GN=Ahy_A10g047293 PE=4 SV=1 - [A0A445B240_ARAHY]	7.24	3	1	1	24	7.24	1	8				7.24	1	5	7.24	1	11							387	44.2174	8.1626
A0A445CPL9	Uncharacterized protein OS=Arachis hypogaea OX=3818 GN=Ahy_A06g027734 PE=4 SV=1 - [A0A445CPL9_ARAHY]	7.23	2	1	1	2	7.23	1	1	7.23	1	1													249	27.4805	9.68604
A0A444WY82	Uncharacterized protein OS=Arachis hypogaea OX=3818 GN=Ahy_B10g101006 PE=4 SV=1 - [A0A444WY82_ARAHY]	7.23	3	1	1	1				7.23	1	1													249	26.7069	7.50342
A0A444XAW9	Pyrophosphate--fructose 6-phosphate 1-phosphotransferase subunit alpha OS=Arachis hypogaea OX=3818 GN=PFP-ALPHA PE=3 SV=1 - [A0A444XAW9_ARAHY]	7.21	2	3	3	6	2.3	1	1	2.76	1	1	2.76	1	1	2.15	1	1	2.76	1	2				652	71.3298	6.93213
A0A444Y0S9	Uncharacterized protein OS=Arachis hypogaea OX=3818 GN=Ahy_B08g090847 PE=4 SV=1 - [A0A444Y0S9_ARAHY]	7.18	1	1	1	3				7.18	1	3													181	21.0782	9.5835
A0A445C9X6	Aldehyde dehydrogenase OS=Arachis hypogaea OX=3818 GN=Ahy_A07g033729 PE=3 SV=1 - [A0A445C9X6_ARAHY]	7.14	1	2	2	2							5.31	1	1	1.84	1	1							490	53.4583	8.27979
A0A444ZRC8	Reticulon-like protein OS=Arachis hypogaea OX=3818 GN=Ahy_B04g073759 PE=4 SV=1 - [A0A444ZRC8_ARAHY]	7.14	2	1	1	1													7.14	1	1				266	29.416	9.30518
A0A444ZCY5	Uncharacterized protein OS=Arachis hypogaea OX=3818 GN=Ahy_B04g069555 PE=4 SV=1 - [A0A444ZCY5_ARAHY]	7.1	1	1	2	8	2.58	1	1	7.1	2	3	2.58	1	1	7.1	2	2				4.52	1	1	465	51.8908	8.51416
A0A444YRZ7	Cytochrome b-c1 complex subunit Rieske, mitochondrial OS=Arachis hypogaea OX=3818 GN=Ahy_B06g084479 PE=4 SV=1 - [A0A444YRZ7_ARAHY]	7.09	6	2	2	2	7.09	1	1				4.1	1	1										268	29.5884	9.02686
A0A444XH79	Acetyltransferase component of pyruvate dehydrogenase complex OS=Arachis hypogaea OX=3818 GN=Ahy_B09g095838 PE=3 SV=1 - [A0A444XH79_ARAHY]	7.05	3	3	3	4	2.05	1	1	5	2	2	2.05	1	1										440	47.3845	5.73193
A0A445BEI9	Uncharacterized protein OS=Arachis hypogaea OX=3818 GN=Ahy_A09g042004 PE=4 SV=1 - [A0A445BEI9_ARAHY]	7.05	2	3	3	5				4.5	2	2	7.05	2	2	2.54	1	1							511	56.7884	4.94482
A0A444ZAI2	Uncharacterized protein OS=Arachis hypogaea OX=3818 GN=Ahy_B05g079666 PE=4 SV=1 - [A0A444ZAI2_ARAHY]	6.95	5	1	1	2							6.95	1	1				6.95	1	1				187	20.3816	7.45947
A0A444X7Z1	Uncharacterized protein OS=Arachis hypogaea OX=3818 GN=Ahy_B10g105435 PE=4 SV=1 - [A0A444X7Z1_ARAHY]	6.94	12	2	2	4	4.17	1	1	4.17	1	1	4.17	1	1	2.78	1	1							288	31.6232	5.42725
A0A444X7E8	Uncharacterized protein OS=Arachis hypogaea OX=3818 GN=Ahy_B10g105193 PE=4 SV=1 - [A0A444X7E8_ARAHY]	6.94	4	1	1	1										6.94	1	1							144	17.0579	9.34912
A0A445BTN8	Uncharacterized protein OS=Arachis hypogaea OX=3818 GN=Ahy_A08g038518 PE=4 SV=1 - [A0A445BTN8_ARAHY]	6.9	2	1	1	4				6.9	1	1				6.9	1	1	6.9	1	1	6.9	1	1	174	19.048	8.85107
A0A445A293	Uncharacterized protein OS=Arachis hypogaea OX=3818 GN=Ahy_B03g065749 PE=4 SV=1 - [A0A445A293_ARAHY]	6.9	5	1	1	1							6.9	1	1										145	15.7828	8.77783
A0A444YEJ9	Uncharacterized protein OS=Arachis hypogaea OX=3818 GN=Ahy_B07g088469 PE=3 SV=1 - [A0A444YEJ9_ARAHY]	6.85	2	1	1	2				6.85	1	1							6.85	1	1				219	24.934	9.42236
A0A444X379	Uncharacterized protein OS=Arachis hypogaea OX=3818 GN=Ahy_B10g103016 PE=4 SV=1 - [A0A444X379_ARAHY]	6.83	1	1	1	1										6.83	1	1							600	68.827	9.36377
A0A444YNQ6	Uncharacterized protein OS=Arachis hypogaea OX=3818 GN=Ahy_B06g082668 PE=3 SV=1 - [A0A444YNQ6_ARAHY]	6.8	2	1	1	1													6.8	1	1				250	25.5266	6.25244
E5FHZ2	Late embryogenesis abundant protein group 5 protein OS=Arachis hypogaea OX=3818 GN=LEA5-2 PE=2 SV=1 - [E5FHZ2_ARAHY]	6.79	1	1	1	1							6.79	1	1										265	27.3528	4.86865
A0A444X9V2	Uncharacterized protein OS=Arachis hypogaea OX=3818 GN=Ahy_B10g106140 PE=3 SV=1 - [A0A444X9V2_ARAHY]	6.75	2	1	4	18	3.31	2	2	2.82	2	3	5.28	3	4	5.28	3	3	5.28	3	4	3.93	2	2	815	90.2616	7.06396
A0A444Y489	Uncharacterized protein OS=Arachis hypogaea OX=3818 GN=Ahy_B08g092590 PE=4 SV=1 - [A0A444Y489_ARAHY]	6.71	3	1	1	5	6.71	1	2	6.71	1	2	6.71	1	1										164	18.707	10.4478
A0A445BKU1	Uncharacterized protein OS=Arachis hypogaea OX=3818 GN=Ahy_A09g044801 PE=4 SV=1 - [A0A445BKU1_ARAHY]	6.71	32	2	2	3				6.71	2	2	4.15	1	1										626	68.9723	5.16064
A0A445DCD4	Uncharacterized protein OS=Arachis hypogaea OX=3818 GN=Ahy_A04g017892 PE=4 SV=1 - [A0A445DCD4_ARAHY]	6.7	11	2	2	7	4.12	1	1	6.7	2	2	4.12	1	1	2.58	1	1	2.58	1	1	2.58	1	1	388	43.4001	5.32568
A0A445BV04	Uncharacterized protein OS=Arachis hypogaea OX=3818 GN=Ahy_A08g038956 PE=4 SV=1 - [A0A445BV04_ARAHY]	6.64	1	1	1	3	6.64	1	1	6.64	1	1							6.64	1	1				256	27.5227	10.0962
A0A444ZMZ6	Uncharacterized protein OS=Arachis hypogaea OX=3818 GN=Ahy_B04g072242 PE=4 SV=1 - [A0A444ZMZ6_ARAHY]	6.55	1	1	1	1													6.55	1	1				168	19.2048	8.55811
A0A444WSR7	Uncharacterized protein OS=Arachis hypogaea OX=3818 GN=Ahy_Scaffold1g106852 PE=4 SV=1 - [A0A444WSR7_ARAHY]	6.54	3	1	1	2	6.54	1	1				6.54	1	1										153	16.662	7.23975
A0A444XND2	Uncharacterized protein OS=Arachis hypogaea OX=3818 GN=Ahy_B09g097100 PE=3 SV=1 - [A0A444XND2_ARAHY]	6.54	3	1	1	1										6.54	1	1							153	16.1877	11.0923
A0A444ZGF5	6-phosphogluconate dehydrogenase, decarboxylating OS=Arachis hypogaea OX=3818 GN=Ahy_B04g070356 PE=3 SV=1 - [A0A444ZGF5_ARAHY]	6.49	5	2	2	7	3.46	1	1	3.46	1	1	3.46	1	2	3.03	1	1	3.46	1	2				462	50.2817	6.58057
A0A444Y7T3	Uncharacterized protein OS=Arachis hypogaea OX=3818 GN=Ahy_B08g093985 PE=4 SV=1 - [A0A444Y7T3_ARAHY]	6.46	12	2	2	2	3.36	1	1				3.1	1	1										387	43.4662	6.62451
A0A445D9X7	Uncharacterized protein OS=Arachis hypogaea OX=3818 GN=Ahy_A04g017085 PE=3 SV=1 - [A0A445D9X7_ARAHY]	6.43	13	2	2	7	6.43	2	2	3.21	1	1	3.21	1	1	6.43	2	2	3.21	1	1				249	28.2042	4.91943
A0A444X882	Uncharacterized protein OS=Arachis hypogaea OX=3818 GN=Ahy_B10g105543 PE=4 SV=1 - [A0A444X882_ARAHY]	6.36	4	1	1	3										6.36	1	3							393	42.3775	5.87158
A0A445BFU0	Uncharacterized protein OS=Arachis hypogaea OX=3818 GN=Ahy_A09g042419 PE=4 SV=1 - [A0A445BFU0_ARAHY]	6.35	1	1	1	1				6.35	1	1													189	21.5695	7.10791
A0A445C875	Cell division control protein OS=Arachis hypogaea OX=3818 GN=Ahy_A07g033045 PE=3 SV=1 - [A0A445C875_ARAHY]	6.3	2	1	1	1													6.3	1	1				492	54.9413	8.49951
A0A445E2U0	Uncharacterized protein OS=Arachis hypogaea OX=3818 GN=Ahy_A03g016280 PE=3 SV=1 - [A0A445E2U0_ARAHY]	6.29	1	1	1	1													6.29	1	1				588	68.3927	8.82178
A0A445E9A2	Proteasome subunit beta OS=Arachis hypogaea OX=3818 GN=Ahy_A02g006243 PE=3 SV=1 - [A0A445E9A2_ARAHY]	6.28	2	1	1	1													6.28	1	1				223	24.5821	6.66846
N1NKG9	Seed maturation protein OS=Arachis hypogaea OX=3818 GN=Ahy_B09g100138 PE=4 SV=1 - [N1NKG9_ARAHY]	6.25	1	1	1	3	6.25	1	1	6.25	1	1	6.25	1	1										256	26.025	5.30029
A0A444ZB42	Uncharacterized protein OS=Arachis hypogaea OX=3818 GN=Ahy_B04g068933 PE=4 SV=1 - [A0A444ZB42_ARAHY]	6.25	2	1	1	5				6.25	1	1	6.25	1	1	6.25	1	1	6.25	1	1	6.25	1	1	144	16.1091	8.1333
A0A445DMP4	Uncharacterized protein OS=Arachis hypogaea OX=3818 GN=Ahy_A03g010457 PE=4 SV=1 - [A0A445DMP4_ARAHY]	6.25	3	1	1	1							6.25	1	1										128	14.7817	7.28369
A0A445CGX5	Uncharacterized protein OS=Arachis hypogaea OX=3818 GN=Ahy_A07g036739 PE=4 SV=1 - [A0A445CGX5_ARAHY]	6.2	8	1	1	3				6.2	1	3													613	69.4947	5.78271
A0A445CYH8	S-acyltransferase OS=Arachis hypogaea OX=3818 GN=Ahy_A05g021813 PE=3 SV=1 - [A0A445CYH8_ARAHY]	6.11	5	1	1	5	6.11	1	1	6.11	1	3										6.11	1	1	409	46.7514	7.37158
A0A445DTG9	S-acyltransferase OS=Arachis hypogaea OX=3818 GN=Ahy_A03g012446 PE=3 SV=1 - [A0A445DTG9_ARAHY]	6.08	2	1	1	5				6.08	1	5													411	46.8227	8.67529
A0A444ZX92	Uncharacterized protein OS=Arachis hypogaea OX=3818 GN=Ahy_B03g063470 PE=3 SV=1 - [A0A444ZX92_ARAHY]	6.07	4	2	2	3	4.39	1	1							1.67	1	1	1.67	1	1				478	51.9655	8.19189
A0A444ZWP4	40S ribosomal protein S6 OS=Arachis hypogaea OX=3818 GN=Ahy_B03g063204 PE=3 SV=1 - [A0A444ZWP4_ARAHY]	6.05	3	1	1	2	6.05	1	1										6.05	1	1				248	28.2115	10.7114
A0A444X2Z6	Uncharacterized protein OS=Arachis hypogaea OX=3818 GN=Ahy_B10g102992 PE=4 SV=1 - [A0A444X2Z6_ARAHY]	6.03	2	1	1	1	6.03	1	1																116	12.9955	8.49951
B4UW79	Glutathione peroxidase (Fragment) OS=Arachis hypogaea OX=3818 PE=2 SV=1 - [B4UW79_ARAHY]	6.02	4	1	1	1													6.02	1	1				216	24.1705	9.49561
A0A444Y8S2	Uncharacterized protein OS=Arachis hypogaea OX=3818 GN=Ahy_B08g094409 PE=4 SV=1 - [A0A444Y8S2_ARAHY]	6	4	1	1	1													6	1	1				150	16.7893	10.814
A0A445CR03	Serine/threonine protein phosphatase 2A regulatory subunit OS=Arachis hypogaea OX=3818 GN=Ahy_A06g028442 PE=3 SV=1 - [A0A445CR03_ARAHY]	5.95	1	1	1	2										5.95	1	2							487	55.6347	6.94678
A0A445BYU3	Uncharacterized protein OS=Arachis hypogaea OX=3818 GN=Ahy_A08g040108 PE=4 SV=1 - [A0A445BYU3_ARAHY]	5.91	7	1	1	1							5.91	1	1										237	26.8576	6.29053
A0A445DPG9	Uncharacterized protein OS=Arachis hypogaea OX=3818 GN=Ahy_A03g011066 PE=3 SV=1 - [A0A445DPG9_ARAHY]	5.87	8	3	3	3							5.87	3	3										528	57.5605	6.66846
A0A445A9D0	Uncharacterized protein OS=Arachis hypogaea OX=3818 GN=Ahy_B03g068326 PE=3 SV=1 - [A0A445A9D0_ARAHY]	5.86	1	1	1	1	5.86	1	1																222	23.925	4.81787
A0A444XKH0	Uncharacterized protein OS=Arachis hypogaea OX=3818 GN=Ahy_B09g096420 PE=4 SV=1 - [A0A444XKH0_ARAHY]	5.83	4	1	1	1	5.83	1	1																240	27.1556	6.53662
A0A445A1L0	Uncharacterized protein OS=Arachis hypogaea OX=3818 GN=Ahy_B03g065430 PE=4 SV=1 - [A0A445A1L0_ARAHY]	5.8	1	1	1	4													5.8	1	4				379	43.2488	5.96045
A0A445CC17	Uncharacterized protein OS=Arachis hypogaea OX=3818 GN=Ahy_A07g034508 PE=3 SV=1 - [A0A445CC17_ARAHY]	5.78	13	1	2	3				3.02	1	1							5.78	2	2				398	44.5524	8.19189
A0A445BCT9	RING-type E3 ubiquitin transferase OS=Arachis hypogaea OX=3818 GN=Ahy_A09g041412 PE=4 SV=1 - [A0A445BCT9_ARAHY]	5.77	1	1	1	10										5.77	1	10							659	72.9963	6.22705
A0A445D9X3	Uncharacterized protein OS=Arachis hypogaea OX=3818 GN=Ahy_A04g017085 PE=4 SV=1 - [A0A445D9X3_ARAHY]	5.7	1	1	1	2	5.7	1	1										5.7	1	1				263	29.3172	7.85498
A0A444WYD5	Uncharacterized protein OS=Arachis hypogaea OX=3818 GN=Ahy_B10g101054 PE=4 SV=1 - [A0A444WYD5_ARAHY]	5.7	1	1	1	1													5.7	1	1				228	26.3034	8.38232
A0A445ANY1	Proteasome subunit alpha type OS=Arachis hypogaea OX=3818 GN=Ahy_A01g004655 PE=3 SV=1 - [A0A445ANY1_ARAHY]	5.69	1	1	1	1	5.69	1	1																246	27.421	6.0874
A0A445A4W1	Uncharacterized protein OS=Arachis hypogaea OX=3818 GN=Ahy_B03g066672 PE=3 SV=1 - [A0A445A4W1_ARAHY]	5.68	4	3	3	8	1.89	1	1	1.89	1	1	2.07	1	1	2.07	1	1	5.68	3	3	2.07	1	1	581	62.7671	6.66846
A0A445AVK1	Uncharacterized protein OS=Arachis hypogaea OX=3818 GN=Ahy_B01g055207 PE=3 SV=1 - [A0A445AVK1_ARAHY]	5.65	5	3	3	4	4.03	2	2	2.22	1	1							1.61	1	1				496	53.0444	7.37158
A0A445AHC4	Uncharacterized protein OS=Arachis hypogaea OX=3818 GN=Ahy_B02g059858 PE=4 SV=1 - [A0A445AHC4_ARAHY]	5.63	1	1	1	3							5.63	1	3										391	45.3971	10.0083
A0A444ZU48	Uncharacterized protein OS=Arachis hypogaea OX=3818 GN=Ahy_B03g062440 PE=4 SV=1 - [A0A444ZU48_ARAHY]	5.63	1	1	1	1							5.63	1	1										302	33.8271	7.76709
A0A445C262	Uncharacterized protein OS=Arachis hypogaea OX=3818 GN=Ahy_A08g041269 PE=4 SV=1 - [A0A445C262_ARAHY]	5.6	2	3	3	11	3.47	2	2	5.6	3	3	3.47	2	2	3.86	2	2	3.86	2	2				518	56.344	7.31299
A0A444Y9S7	Uncharacterized protein OS=Arachis hypogaea OX=3818 GN=Ahy_B07g086455 PE=4 SV=1 - [A0A444Y9S7_ARAHY]	5.6	2	1	1	2				5.6	1	2													607	68.8039	8.1333
A0A444YYL0	Uncharacterized protein OS=Arachis hypogaea OX=3818 GN=Ahy_B05g074342 PE=4 SV=1 - [A0A444YYL0_ARAHY]	5.59	1	1	1	1				5.59	1	1													429	47.9859	5.26221
A0A445CKP5	Uncharacterized protein OS=Arachis hypogaea OX=3818 GN=Ahy_A06g026528 PE=4 SV=1 - [A0A445CKP5_ARAHY]	5.56	1	1	1	5	5.56	1	1	5.56	1	1				5.56	1	1				5.56	1	2	234	27.0877	9.05615
A0A445EFQ9	Uncharacterized protein OS=Arachis hypogaea OX=3818 GN=Ahy_A02g008914 PE=4 SV=1 - [A0A445EFQ9_ARAHY]	5.53	1	1	1	5	5.53	1	1	5.53	1	1										5.53	1	3	217	25.5658	5.33838
A0A445E6Q4	Uncharacterized protein OS=Arachis hypogaea OX=3818 GN=Ahy_A02g005437 PE=3 SV=1 - [A0A445E6Q4_ARAHY]	5.5	1	1	1	1										5.5	1	1							218	24.4146	8.82178
A0A445EGM7	Uncharacterized protein OS=Arachis hypogaea OX=3818 GN=Ahy_A02g009291 PE=4 SV=1 - [A0A445EGM7_ARAHY]	5.47	1	1	1	3				5.47	1	3													713	82.9713	6.58057
A0A445CPZ1	Uncharacterized protein OS=Arachis hypogaea OX=3818 GN=Ahy_A06g027839 PE=3 SV=1 - [A0A445CPZ1_ARAHY]	5.38	2	2	2	3	2.69	1	1				2.69	1	1				2.69	1	1				446	49.5661	6.21436
A0A444Y6G7	60S ribosomal protein L13 OS=Arachis hypogaea OX=3818 GN=Ahy_B08g093597 PE=3 SV=1 - [A0A444Y6G7_ARAHY]	5.31	3	1	1	2				5.31	1	1	5.31	1	1										207	23.8281	10.6528
A0A445EBP2	Uncharacterized protein OS=Arachis hypogaea OX=3818 GN=Ahy_A02g006935 PE=4 SV=1 - [A0A445EBP2_ARAHY]	5.29	1	1	1	1							5.29	1	1										208	22.8008	6.82959
A0A445A4J5	Uncharacterized protein OS=Arachis hypogaea OX=3818 GN=Ahy_B03g066659 PE=3 SV=1 - [A0A445A4J5_ARAHY]	5.28	3	3	3	5				4.04	2	2	1.24	1	1	4.04	2	2							966	110.216	5.94775
A0A444ZSR4	Eukaryotic translation initiation factor 3 subunit I OS=Arachis hypogaea OX=3818 GN=Ahy_B03g061977 PE=3 SV=1 - [A0A444ZSR4_ARAHY]	5.21	2	1	1	2				5.21	1	1	5.21	1	1										365	40.4975	7.75244
A0A445A908	Uncharacterized protein OS=Arachis hypogaea OX=3818 GN=Ahy_B03g068169 PE=3 SV=1 - [A0A445A908_ARAHY]	5.19	2	1	2	2							5.19	2	2										482	53.8097	6.72705
A0A444YEU5	Uncharacterized protein OS=Arachis hypogaea OX=3818 GN=Ahy_A07g031394 PE=3 SV=1 - [A0A444YEU5_ARAHY]	5.18	1	1	1	2				5.18	1	1										5.18	1	1	328	36.4599	7.09326
A0A445E060	26S proteasome non-ATPase regulatory subunit 2 homolog OS=Arachis hypogaea OX=3818 GN=Ahy_A03g015199 PE=3 SV=1 - [A0A445E060_ARAHY]	5.17	1	3	3	6	1.69	1	1	1.69	1	1				3.26	2	2	3.6	2	2				889	97.5357	5.12256
A0A445ERZ5	Uncharacterized protein OS=Arachis hypogaea OX=3818 GN=Ahy_A01g002886 PE=4 SV=1 - [A0A445ERZ5_ARAHY]	5.16	3	1	1	6	5.16	1	6																310	36.2155	9.87646
A0A445BHD0	Uncharacterized protein OS=Arachis hypogaea OX=3818 GN=Ahy_A09g043050 PE=4 SV=1 - [A0A445BHD0_ARAHY]	5.13	3	1	1	1							5.13	1	1										468	46.8785	7.18115
A0A444X9X5	Uncharacterized protein OS=Arachis hypogaea OX=3818 GN=Ahy_B10g106157 PE=3 SV=1 - [A0A444X9X5_ARAHY]	5.11	1	1	1	3				5.11	1	3													763	83.8932	7.75244
A0A444XW24	Uncharacterized protein OS=Arachis hypogaea OX=3818 GN=Ahy_A09g042399 PE=3 SV=1 - [A0A444XW24_ARAHY]	5.09	1	1	1	2							5.09	1	1				5.09	1	1				216	24.6433	6.90283
A0A444X409	Uncharacterized protein OS=Arachis hypogaea OX=3818 GN=Ahy_B10g103554 PE=4 SV=1 - [A0A444X409_ARAHY]	5.09	2	1	1	3							5.09	1	3										629	69.6572	5.46533
A0A444XAZ5	Uncharacterized protein OS=Arachis hypogaea OX=3818 GN=Ahy_B10g106483 PE=4 SV=1 - [A0A444XAZ5_ARAHY]	5.08	2	1	1	1				5.08	1	1													197	22.2969	6.7124
A0A445E0D9	Uncharacterized protein OS=Arachis hypogaea OX=3818 GN=Ahy_A03g015313 PE=4 SV=1 - [A0A445E0D9_ARAHY]	5.06	2	1	1	1							5.06	1	1										415	46.0224	7.23975
A0A444ZXK9	Uncharacterized protein OS=Arachis hypogaea OX=3818 GN=Ahy_B03g063411 PE=4 SV=1 - [A0A444ZXK9_ARAHY]	4.97	3	1	1	5	4.97	1	1	4.97	1	1	4.97	1	1	4.97	1	1	4.97	1	1				181	19.9386	6.7417
A0A444XBR6	Uncharacterized protein OS=Arachis hypogaea OX=3818 GN=Ahy_B09g094622 PE=3 SV=1 - [A0A444XBR6_ARAHY]	4.95	3	1	1	2				4.95	1	1	4.95	1	1										384	40.7276	6.17627
A0A444ZPA8	Uncharacterized protein OS=Arachis hypogaea OX=3818 GN=Ahy_B04g073029 PE=4 SV=1 - [A0A444ZPA8_ARAHY]	4.94	1	1	1	1				4.94	1	1													526	59.4872	8.32373
A0A445BDM9	Uncharacterized protein OS=Arachis hypogaea OX=3818 GN=Ahy_A09g041734 PE=3 SV=1 - [A0A445BDM9_ARAHY]	4.89	3	1	1	3										4.89	1	3							613	67.2605	6.75635
A0A445D2R2	Uncharacterized protein OS=Arachis hypogaea OX=3818 GN=Ahy_A05g023052 PE=4 SV=1 - [A0A445D2R2_ARAHY]	4.86	1	1	1	2	4.86	1	1	4.86	1	1													185	17.8807	6.23975
A0A445DM26	Uncharacterized protein OS=Arachis hypogaea OX=3818 GN=Ahy_A03g010428 PE=4 SV=1 - [A0A445DM26_ARAHY]	4.83	1	1	1	3										4.83	1	3							828	91.3171	9.0415
A0A445A9A0	Uncharacterized protein OS=Arachis hypogaea OX=3818 GN=Ahy_B03g068303 PE=4 SV=1 - [A0A445A9A0_ARAHY]	4.82	4	2	2	2	1.79	1	1				3.04	1	1										560	59.1868	9.72998
A0A445DWM0	Uncharacterized protein OS=Arachis hypogaea OX=3818 GN=Ahy_A03g013954 PE=4 SV=1 - [A0A445DWM0_ARAHY]	4.81	1	1	1	2							4.81	1	2										624	69.6354	7.04932
A0A445ARW1	Uncharacterized protein OS=Arachis hypogaea OX=3818 GN=Ahy_B01g053506 PE=4 SV=1 - [A0A445ARW1_ARAHY]	4.76	1	1	1	1	4.76	1	1																294	33.0809	6.04932
A0A444XG98	Uncharacterized protein OS=Arachis hypogaea OX=3818 GN=Ahy_B09g095788 PE=4 SV=1 - [A0A444XG98_ARAHY]	4.76	6	3	3	4										4.76	3	3	1.49	1	1				672	73.5719	7.76709
A0A444XZJ2	Uncharacterized protein OS=Arachis hypogaea OX=3818 GN=Ahy_B08g090129 PE=4 SV=1 - [A0A444XZJ2_ARAHY]	4.7	1	1	1	1	4.7	1	1																149	16.9406	9.0415
A0A444X2M0	Acyl-[acyl-carrier-protein] desaturase OS=Arachis hypogaea OX=3818 GN=Ahy_B10g102857 PE=3 SV=1 - [A0A444X2M0_ARAHY]	4.69	4	1	1	1							4.69	1	1										405	46.2074	6.48096
A0A444ZY94	Uncharacterized protein OS=Arachis hypogaea OX=3818 GN=Ahy_B03g063911 PE=3 SV=1 - [A0A444ZY94_ARAHY]	4.68	8	1	1	1										4.68	1	1							791	88.034	5.98584
A0A444ZCQ0	Aminomethyltransferase OS=Arachis hypogaea OX=3818 GN=Ahy_B04g069470 PE=3 SV=1 - [A0A444ZCQ0_ARAHY]	4.67	2	1	1	1	4.67	1	1																407	44.3269	8.76318
A0A445A392	ATP-dependent 6-phosphofructokinase OS=Arachis hypogaea OX=3818 GN=PFK PE=3 SV=1 - [A0A445A392_ARAHY]	4.65	20	2	2	2							4.65	2	2										473	51.7954	7.76709
A0A445CZI7	Uncharacterized protein OS=Arachis hypogaea OX=3818 GN=Ahy_A05g022062 PE=4 SV=1 - [A0A445CZI7_ARAHY]	4.63	2	1	1	3							4.63	1	3										734	80.2007	8.82178
A0A444YJ51	Uncharacterized protein OS=Arachis hypogaea OX=3818 GN=Ahy_B06g080770 PE=4 SV=1 - [A0A444YJ51_ARAHY]	4.57	2	1	1	3				4.57	1	3													831	92.0285	7.73779
A0A445BDL3	Uncharacterized protein OS=Arachis hypogaea OX=3818 GN=Ahy_A09g041695 PE=3 SV=1 - [A0A445BDL3_ARAHY]	4.55	1	3	3	10	1.55	1	1	1.55	1	1	3.41	2	2	1.55	1	1	4.55	3	4	1.55	1	1	967	105.982	9.33447
A0A445B6X0	Uncharacterized protein OS=Arachis hypogaea OX=3818 GN=Ahy_A10g049345 PE=4 SV=1 - [A0A445B6X0_ARAHY]	4.54	1	1	1	1	4.54	1	1																639	71.5273	5.79541
A0A445CTA1	Uncharacterized protein OS=Arachis hypogaea OX=3818 GN=Ahy_A06g029360 PE=4 SV=1 - [A0A445CTA1_ARAHY]	4.5	9	1	1	2							4.5	1	1	4.5	1	1							222	25.1825	4.69092
A0A445EP57	Uncharacterized protein OS=Arachis hypogaea OX=3818 GN=Ahy_A01g001619 PE=4 SV=1 - [A0A445EP57_ARAHY]	4.48	2	1	1	1	4.48	1	1																268	30.7194	6.55127
A0A444WPK5	Uncharacterized protein OS=Arachis hypogaea OX=3818 GN=Ahy_Scaffold6g108190 PE=4 SV=1 - [A0A444WPK5_ARAHY]	4.48	1	1	1	5										4.48	1	3	4.48	1	2				648	71.9273	6.46826
A0A444XC39	Uncharacterized protein OS=Arachis hypogaea OX=3818 GN=Ahy_B09g094710 PE=3 SV=1 - [A0A444XC39_ARAHY]	4.46	2	1	1	4	4.46	1	1	4.46	1	1	4.46	1	1	4.46	1	1							224	25.787	7.43018
A0A445ANT0	Uncharacterized protein OS=Arachis hypogaea OX=3818 GN=Ahy_B01g052195 PE=4 SV=1 - [A0A445ANT0_ARAHY]	4.44	1	1	1	1							4.44	1	1										180	20.2597	9.62744
A0A444Y4T5	Uncharacterized protein OS=Arachis hypogaea OX=3818 GN=Ahy_B08g092864 PE=4 SV=1 - [A0A444Y4T5_ARAHY]	4.42	2	1	1	1							4.42	1	1										249	26.4914	6.30322
A0A444Y3L2	Uncharacterized protein OS=Arachis hypogaea OX=3818 GN=Ahy_B08g092270 PE=3 SV=1 - [A0A444Y3L2_ARAHY]	4.41	2	2	2	2										1.89	1	1	2.52	1	1				476	52.1757	8.92432
A0A445DEQ4	S-adenosylmethionine synthase OS=Arachis hypogaea OX=3818 GN=Ahy_A04g018853 PE=3 SV=1 - [A0A445DEQ4_ARAHY]	4.4	5	1	1	1							4.4	1	1										341	37.2552	8.11865
A0A445BB88	Uncharacterized protein OS=Arachis hypogaea OX=3818 GN=Ahy_A10g051017 PE=4 SV=1 - [A0A445BB88_ARAHY]	4.36	3	1	1	2				4.36	1	1	4.36	1	1										573	64.4158	6.97607
A0A444ZJQ9	Uncharacterized protein OS=Arachis hypogaea OX=3818 GN=Ahy_B04g071034 PE=4 SV=1 - [A0A444ZJQ9_ARAHY]	4.35	2	1	1	1							4.35	1	1										391	43.0844	6.99072
A0A445AVM3	Uncharacterized protein OS=Arachis hypogaea OX=3818 GN=Ahy_B01g055214 PE=3 SV=1 - [A0A445AVM3_ARAHY]	4.33	1	1	1	2	4.33	1	1							4.33	1	1							208	23.9663	7.98682
A0A445BG66	Uncharacterized protein OS=Arachis hypogaea OX=3818 GN=Ahy_A09g042544 PE=4 SV=1 - [A0A445BG66_ARAHY]	4.33	1	1	1	3				4.33	1	3													670	74.1821	6.32861
A0A444XQR4	Uncharacterized protein OS=Arachis hypogaea OX=3818 GN=Ahy_B09g098232 PE=4 SV=1 - [A0A444XQR4_ARAHY]	4.31	2	1	1	2										4.31	1	1	4.31	1	1				255	29.2271	9.1001
A0A445BQ71	Coatomer subunit beta' OS=Arachis hypogaea OX=3818 GN=Ahy_A09g046574 PE=3 SV=1 - [A0A445BQ71_ARAHY]	4.29	3	2	2	3				1.43	1	1	2.86	1	1				1.43	1	1				910	102.901	5.12256
A0A444YI65	Uncharacterized protein OS=Arachis hypogaea OX=3818 GN=Ahy_B06g080462 PE=4 SV=1 - [A0A444YI65_ARAHY]	4.25	1	1	1	2				4.25	1	1							4.25	1	1				353	41.7848	8.45557
A0A444Y5W1	Uncharacterized protein OS=Arachis hypogaea OX=3818 GN=Ahy_B08g093395 PE=4 SV=1 - [A0A444Y5W1_ARAHY]	4.25	3	2	2	2							4.25	2	2										518	58.7606	5.021
A0A445EBG7	Uncharacterized protein OS=Arachis hypogaea OX=3818 GN=Ahy_A02g007107 PE=4 SV=1 - [A0A445EBG7_ARAHY]	4.21	2	1	1	1				4.21	1	1													285	32.0127	8.14795
A0A445E687	Uncharacterized protein OS=Arachis hypogaea OX=3818 GN=Ahy_A02g005277 PE=4 SV=1 - [A0A445E687_ARAHY]	4.19	2	1	1	3							4.19	1	1	4.19	1	1	4.19	1	1				525	56.2702	6.84424
A0A445DYK8	Uncharacterized protein OS=Arachis hypogaea OX=3818 GN=Ahy_A03g014671 PE=4 SV=1 - [A0A445DYK8_ARAHY]	4.18	3	1	1	2				4.18	1	1							4.18	1	1				335	37.6494	6.3667
A0A444XCR7	Uncharacterized protein OS=Arachis hypogaea OX=3818 GN=Ahy_B09g095018 PE=3 SV=1 - [A0A444XCR7_ARAHY]	4.15	5	2	2	3	1.78	1	1	1.78	1	1				2.37	1	1							506	54.41	6.31592
A0A445AXD6	Uncharacterized protein OS=Arachis hypogaea OX=3818 GN=Ahy_B01g055890 PE=4 SV=1 - [A0A445AXD6_ARAHY]	4.1	12	1	1	1										4.1	1	1							293	32.0631	9.72998
A0A444ZT49	Uncharacterized protein OS=Arachis hypogaea OX=3818 GN=Ahy_B03g062131 PE=4 SV=1 - [A0A444ZT49_ARAHY]	4.04	2	1	1	1	4.04	1	1																223	25.6007	4.97021
A0A445DSB3	Uncharacterized protein OS=Arachis hypogaea OX=3818 GN=Ahy_A03g012009 PE=4 SV=1 - [A0A445DSB3_ARAHY]	4.03	2	1	1	6							4.03	1	2	4.03	1	2	4.03	1	2				372	40.9144	4.93213
A0A444ZCI8	ATP-dependent (S)-NAD(P)H-hydrate dehydratase OS=Arachis hypogaea OX=3818 GN=Ahy_B04g069405 PE=3 SV=1 - [A0A444ZCI8_ARAHY]	4	2	1	1	1							4	1	1										375	40.5189	7.79639
A0A445B3G4	Glucose-6-phosphate isomerase OS=Arachis hypogaea OX=3818 GN=Ahy_A10g047766 PE=3 SV=1 - [A0A445B3G4_ARAHY]	4	3	1	1	1													4	1	1				300	32.9393	8.52881
A0A445DVG7	Uncharacterized protein OS=Arachis hypogaea OX=3818 GN=Ahy_A03g013461 PE=4 SV=1 - [A0A445DVG7_ARAHY]	3.91	1	1	1	2																3.91	1	2	1101	122.346	6.17627
A0A445ELZ8	Uncharacterized protein OS=Arachis hypogaea OX=3818 GN=Ahy_A01g001063 PE=3 SV=1 - [A0A445ELZ8_ARAHY]	3.89	2	2	2	4				3.89	2	2				1.94	1	1	1.94	1	1				617	65.8043	7.6792
A0A444X7H4	Uncharacterized protein OS=Arachis hypogaea OX=3818 GN=Ahy_B10g105062 PE=4 SV=1 - [A0A444X7H4_ARAHY]	3.79	5	1	1	1							3.79	1	1										422	47.1049	5.92236
A0A444XYW4	Uncharacterized protein OS=Arachis hypogaea OX=3818 GN=Ahy_B08g089819 PE=4 SV=1 - [A0A444XYW4_ARAHY]	3.7	1	1	1	7	3.7	1	2	3.7	1	2	3.7	1	1	3.7	1	1				3.7	1	1	216	24.28	10.4771
A0A444WZT4	Uncharacterized protein OS=Arachis hypogaea OX=3818 GN=Ahy_B10g101521 PE=4 SV=1 - [A0A444WZT4_ARAHY]	3.67	1	1	1	1				3.67	1	1													872	102.471	8.6167
A0A444YXG5	Uncharacterized protein OS=Arachis hypogaea OX=3818 GN=Ahy_B05g073932 PE=3 SV=1 - [A0A444YXG5_ARAHY]	3.64	4	1	1	3				3.64	1	1				3.64	1	1	3.64	1	1				302	32.0728	10.0229
A0A445A1G1	Uncharacterized protein OS=Arachis hypogaea OX=3818 GN=Ahy_B03g065378 PE=4 SV=1 - [A0A445A1G1_ARAHY]	3.63	1	1	1	10				3.63	1	10													910	100.81	6.40479
A0A445EQT4	Uncharacterized protein OS=Arachis hypogaea OX=3818 GN=Ahy_A01g002483 PE=4 SV=1 - [A0A445EQT4_ARAHY]	3.63	2	1	1	1													3.63	1	1				386	44.5252	5.73193
A0A444WU52	Uncharacterized protein OS=Arachis hypogaea OX=3818 GN=Ahy_Scaffold1g106999 PE=4 SV=1 - [A0A444WU52_ARAHY]	3.62	1	1	1	3	3.62	1	1										3.62	1	2				276	29.3544	9.12939
A0A444XI85	Uncharacterized protein OS=Arachis hypogaea OX=3818 GN=Ahy_B09g095912 PE=4 SV=1 - [A0A444XI85_ARAHY]	3.6	17	1	1	1													3.6	1	1				417	46.7302	9.29053
A0A444WSZ8	Uncharacterized protein OS=Arachis hypogaea OX=3818 GN=Ahy_Scaffold1g106888 PE=4 SV=1 - [A0A444WSZ8_ARAHY]	3.59	1	1	1	1							3.59	1	1										947	102.072	8.35303
A0A445CF44	Uncharacterized protein OS=Arachis hypogaea OX=3818 GN=Ahy_A07g036057 PE=4 SV=1 - [A0A445CF44_ARAHY]	3.59	4	1	1	2										3.59	1	1	3.59	1	1				223	25.3666	9.08545
A0A445A5F9	Uncharacterized protein OS=Arachis hypogaea OX=3818 GN=Ahy_B03g067018 PE=4 SV=1 - [A0A445A5F9_ARAHY]	3.57	2	1	1	2										3.57	1	1	3.57	1	1				280	31.6475	9.31982
A0A445ANG1	Uncharacterized protein OS=Arachis hypogaea OX=3818 GN=Ahy_B01g052062 PE=4 SV=1 - [A0A445ANG1_ARAHY]	3.55	4	1	1	3	3.55	1	1	3.55	1	1										3.55	1	1	422	44.718	6.80029
A0A444ZYW5	Uncharacterized protein OS=Arachis hypogaea OX=3818 GN=Ahy_B03g064187 PE=3 SV=1 - [A0A444ZYW5_ARAHY]	3.53	1	1	1	4	3.53	1	1							3.53	1	1	3.53	1	1	3.53	1	1	368	39.7506	7.53271
A0A445AFH3	Uncharacterized protein OS=Arachis hypogaea OX=3818 GN=Ahy_B02g058827 PE=4 SV=1 - [A0A445AFH3_ARAHY]	3.53	1	1	1	1	3.53	1	1																397	43.5756	8.99756
A0A444X716	Uncharacterized protein OS=Arachis hypogaea OX=3818 GN=Ahy_B10g105056 PE=4 SV=1 - [A0A444X716_ARAHY]	3.53	2	1	1	1							3.53	1	1										453	51.055	9.30518
A0A445EMY6	Uncharacterized protein OS=Arachis hypogaea OX=3818 GN=Ahy_A01g001363 PE=3 SV=1 - [A0A445EMY6_ARAHY]	3.5	2	1	1	1				3.5	1	1													886	98.8859	9.30518
A0A445CLS5	S-formylglutathione hydrolase OS=Arachis hypogaea OX=3818 GN=Ahy_A06g026813 PE=3 SV=1 - [A0A445CLS5_ARAHY]	3.48	2	1	1	1				3.48	1	1													287	31.8827	6.90283
A0A445C274	Uncharacterized protein OS=Arachis hypogaea OX=3818 GN=Ahy_A08g041270 PE=4 SV=1 - [A0A445C274_ARAHY]	3.47	1	1	1	4	3.47	1	1	3.47	1	1	3.47	1	1				3.47	1	1				404	44.0893	10.2573
A0A444ZA23	Reticulon-like protein OS=Arachis hypogaea OX=3818 GN=Ahy_B05g079520 PE=4 SV=1 - [A0A444ZA23_ARAHY]	3.46	1	1	1	1							3.46	1	1										231	26.6061	8.82178
A0A444Y056	Amine oxidase OS=Arachis hypogaea OX=3818 GN=Ahy_B08g090339 PE=3 SV=1 - [A0A444Y056_ARAHY]	3.39	2	2	2	7	3.39	2	2				3.39	2	2	1.49	1	1	1.49	1	1	1.49	1	1	737	83.2571	6.58057
A0A444XLG7	Uncharacterized protein OS=Arachis hypogaea OX=3818 GN=Ahy_B09g096574 PE=4 SV=1 - [A0A444XLG7_ARAHY]	3.34	4	1	1	1	3.34	1	1																359	40.2371	11.561
A0A444ZKV4	Uncharacterized protein OS=Arachis hypogaea OX=3818 GN=Ahy_B04g071505 PE=4 SV=1 - [A0A444ZKV4_ARAHY]	3.34	2	2	2	3				1.43	1	1	3.34	2	2										628	69.7806	5.78271
A0A445BPJ4	Uncharacterized protein OS=Arachis hypogaea OX=3818 GN=Ahy_A09g046349 PE=4 SV=1 - [A0A445BPJ4_ARAHY]	3.32	2	1	1	1							3.32	1	1										301	35.1301	7.91357
A0A445BLU4	Uncharacterized protein OS=Arachis hypogaea OX=3818 GN=Ahy_A09g045223 PE=4 SV=1 - [A0A445BLU4_ARAHY]	3.31	13	1	1	1							3.31	1	1										242	27.9993	8.04541
A0A444YZM6	Proteasome subunit beta OS=Arachis hypogaea OX=3818 GN=Ahy_B05g074735 PE=3 SV=1 - [A0A444YZM6_ARAHY]	3.3	2	1	1	3										3.3	1	1	3.3	1	1	3.3	1	1	273	29.5321	7.76709
A0A445CAC4	Uncharacterized protein OS=Arachis hypogaea OX=3818 GN=Ahy_A07g033881 PE=4 SV=1 - [A0A445CAC4_ARAHY]	3.3	1	1	1	3										3.3	1	3							364	42.2241	6.87354
A0A444YNT7	Uncharacterized protein OS=Arachis hypogaea OX=3818 GN=Ahy_B06g082569 PE=4 SV=1 - [A0A444YNT7_ARAHY]	3.24	5	1	1	2							3.24	1	1	3.24	1	1							524	58.4696	5.36377
A0A445BRF2	Uncharacterized protein OS=Arachis hypogaea OX=3818 GN=Ahy_A08g037662 PE=3 SV=1 - [A0A445BRF2_ARAHY]	3.23	8	1	2	6	1.74	1	1				3.23	2	2	1.49	1	1	1.49	1	1	1.49	1	1	805	92.1839	5.04639
A0A444YNN6	Uncharacterized protein OS=Arachis hypogaea OX=3818 GN=Ahy_B06g082434 PE=4 SV=1 - [A0A444YNN6_ARAHY]	3.23	23	2	2	2							1.61	1	1				1.61	1	1				806	89.4015	5.2876
A0A445AQW7	Uncharacterized protein OS=Arachis hypogaea OX=3818 GN=Ahy_B01g053002 PE=4 SV=1 - [A0A445AQW7_ARAHY]	3.13	1	1	1	3				3.13	1	3													799	88.8153	7.38623
A0A445ALI9	Glucose-6-phosphate 1-dehydrogenase OS=Arachis hypogaea OX=3818 GN=Ahy_B01g051373 PE=3 SV=1 - [A0A445ALI9_ARAHY]	3.11	5	1	1	1							3.11	1	1										354	40.8424	6.27783
A0A445AWS2	Uncharacterized protein OS=Arachis hypogaea OX=3818 GN=Ahy_B01g055681 PE=4 SV=1 - [A0A445AWS2_ARAHY]	3.1	1	1	1	1							3.1	1	1										612	67.6354	5.80811
A0A445ANR9	Uncharacterized protein OS=Arachis hypogaea OX=3818 GN=Ahy_B01g052105 PE=4 SV=1 - [A0A445ANR9_ARAHY]	3.1	1	1	1	3										3.1	1	3							646	73.355	6.93213
A0A444XZD8	Uncharacterized protein OS=Arachis hypogaea OX=3818 GN=Ahy_B08g090041 PE=4 SV=1 - [A0A444XZD8_ARAHY]	3.06	1	1	1	1				3.06	1	1													359	40.299	6.59521
A0A445EHK0	Uncharacterized protein OS=Arachis hypogaea OX=3818 GN=Ahy_A02g009598 PE=3 SV=1 - [A0A445EHK0_ARAHY]	3.05	2	1	1	1	3.05	1	1																426	47.7225	6.46826
A0A445CKP7	Uncharacterized protein OS=Arachis hypogaea OX=3818 GN=Ahy_A06g026505 PE=4 SV=1 - [A0A445CKP7_ARAHY]	3.03	2	1	1	1							3.03	1	1										297	32.7575	6.44287
A0A445A0A8	Uncharacterized protein OS=Arachis hypogaea OX=3818 GN=Ahy_B03g064729 PE=4 SV=1 - [A0A445A0A8_ARAHY]	3.03	3	1	1	1										3.03	1	1							363	38.9983	7.76709
A0A445AJ64	Uncharacterized protein OS=Arachis hypogaea OX=3818 GN=Ahy_B02g060730 PE=3 SV=1 - [A0A445AJ64_ARAHY]	3	1	1	1	1													3	1	1				300	33.4424	9.72998
A0A445E6N5	Pectinesterase OS=Arachis hypogaea OX=3818 GN=Ahy_A02g005433 PE=3 SV=1 - [A0A445E6N5_ARAHY]	2.99	2	1	1	1				2.99	1	1													502	55.9096	8.00146
A0A445E786	Pyruvate kinase OS=Arachis hypogaea OX=3818 GN=Ahy_A02g005572 PE=3 SV=1 - [A0A445E786_ARAHY]	2.97	3	1	1	2							2.97	1	1				2.97	1	1				1011	110.218	7.89893
A0A445A6F4	Uncharacterized protein OS=Arachis hypogaea OX=3818 GN=Ahy_B03g067317 PE=4 SV=1 - [A0A445A6F4_ARAHY]	2.95	2	1	1	1							2.95	1	1										339	35.9051	8.77783
A0A445AGD1	Uncharacterized protein OS=Arachis hypogaea OX=3818 GN=Ahy_B02g059281 PE=3 SV=1 - [A0A445AGD1_ARAHY]	2.95	2	1	1	1																2.95	1	1	373	41.3081	7.62061
A0A445BPN0	Uncharacterized protein OS=Arachis hypogaea OX=3818 GN=Ahy_A09g046390 PE=4 SV=1 - [A0A445BPN0_ARAHY]	2.94	1	1	1	1				2.94	1	1													306	36.1676	5.46533
A0A445E0Z9	Pyruvate kinase OS=Arachis hypogaea OX=3818 GN=Ahy_A03g015582 PE=3 SV=1 - [A0A445E0Z9_ARAHY]	2.93	3	1	1	1										2.93	1	1							512	56.2694	7.21045
A0A290FZZ3	Resistance protein (Fragment) OS=Arachis hypogaea OX=3818 PE=2 SV=1 - [A0A290FZZ3_ARAHY]	2.92	3	1	1	1													2.92	1	1				377	41.5055	8.86572
A0A445E8N5	Uncharacterized protein OS=Arachis hypogaea OX=3818 GN=Ahy_A02g005928 PE=3 SV=1 - [A0A445E8N5_ARAHY]	2.86	1	1	1	3																2.86	1	3	1118	128.163	5.71924
A0A444Y3L6	Uncharacterized protein OS=Arachis hypogaea OX=3818 GN=Ahy_B08g092338 PE=3 SV=1 - [A0A444Y3L6_ARAHY]	2.83	8	2	2	4				1.36	1	1	2.83	2	2				1.36	1	1				953	108.984	6.771
A0A445C5P5	Uncharacterized protein OS=Arachis hypogaea OX=3818 GN=Ahy_A07g031988 PE=4 SV=1 - [A0A445C5P5_ARAHY]	2.81	1	1	1	1							2.81	1	1										606	68.6671	6.49365
A0A444Z7K8	Uncharacterized protein OS=Arachis hypogaea OX=3818 GN=Ahy_B05g078622 PE=3 SV=1 - [A0A444Z7K8_ARAHY]	2.8	4	1	1	2										2.8	1	1	2.8	1	1				571	62.0099	5.36377
A0A445CKP1	Uncharacterized protein OS=Arachis hypogaea OX=3818 GN=Ahy_A06g026521 PE=3 SV=1 - [A0A445CKP1_ARAHY]	2.76	1	1	1	1										2.76	1	1							435	46.0316	8.92432
A0A445E2J6	Uncharacterized protein OS=Arachis hypogaea OX=3818 GN=Ahy_A03g016212 PE=3 SV=1 - [A0A445E2J6_ARAHY]	2.73	1	1	1	1													2.73	1	1				512	56.3141	7.98682
A0A445BE91	Uncharacterized protein OS=Arachis hypogaea OX=3818 GN=Ahy_A09g041929 PE=4 SV=1 - [A0A445BE91_ARAHY]	2.68	1	1	1	5										2.68	1	5							783	90.4946	7.92822
A0A445A5V2	Aconitate hydratase OS=Arachis hypogaea OX=3818 GN=Ahy_B03g067131 PE=3 SV=1 - [A0A445A5V2_ARAHY]	2.64	8	2	2	5	1.22	1	1				2.64	2	2	1.22	1	1	1.22	1	1				986	107.705	8.20654
A0A444YYV3	Uncharacterized protein OS=Arachis hypogaea OX=3818 GN=Ahy_B05g074426 PE=3 SV=1 - [A0A444YYV3_ARAHY]	2.63	2	1	1	1													2.63	1	1				570	60.6845	7.03467
A0A445E374	Uncharacterized protein OS=Arachis hypogaea OX=3818 GN=Ahy_A03g016421 PE=4 SV=1 - [A0A445E374_ARAHY]	2.61	1	1	1	1	2.61	1	1																537	61.4515	7.00537
A0A444YZJ2	Signal recognition particle 54 kDa protein OS=Arachis hypogaea OX=3818 GN=Ahy_B05g074560 PE=3 SV=1 - [A0A444YZJ2_ARAHY]	2.59	1	1	1	1										2.59	1	1							464	51.9005	9.17334
A0A445DAQ2	Uncharacterized protein OS=Arachis hypogaea OX=3818 GN=Ahy_A04g017352 PE=3 SV=1 - [A0A445DAQ2_ARAHY]	2.57	2	1	1	1													2.57	1	1				1012	114.66	7.43018
A0A445D9W9	Uncharacterized protein OS=Arachis hypogaea OX=3818 GN=Ahy_A04g017085 PE=4 SV=1 - [A0A445D9W9_ARAHY]	2.56	1	1	1	1				2.56	1	1													469	52.2516	6.80029
A0A444X475	Uncharacterized protein OS=Arachis hypogaea OX=3818 GN=Ahy_B10g103821 PE=4 SV=1 - [A0A444X475_ARAHY]	2.56	1	1	1	1													2.56	1	1				703	82.5977	9.36377
A0A444ZY78	Ribonuclease OS=Arachis hypogaea OX=3818 GN=Ahy_B03g063846 PE=4 SV=1 - [A0A444ZY78_ARAHY]	2.54	4	2	2	6	1.22	1	1	2.54	2	2				1.22	1	1	2.54	2	2				983	107.778	7.43018
A0A444WVK1	Uncharacterized protein OS=Arachis hypogaea OX=3818 GN=Ahy_Scaffold1g107377 PE=4 SV=1 - [A0A444WVK1_ARAHY]	2.53	2	1	1	1							2.53	1	1										790	90.452	7.47412
A0A445A8R7	Dolichyl-diphosphooligosaccharide--protein glycosyltransferase 48 kDa subunit OS=Arachis hypogaea OX=3818 GN=Ahy_B03g068147 PE=3 SV=1 - [A0A445A8R7_ARAHY]	2.53	1	1	1	1							2.53	1	1										434	48.4085	6.3667
A0A445CIL2	Phospholipase D OS=Arachis hypogaea OX=3818 GN=Ahy_A07g037387 PE=3 SV=1 - [A0A445CIL2_ARAHY]	2.51	2	1	1	2				2.51	1	1							2.51	1	1				796	90.5556	5.75732
A0A445DKB8	Transmembrane 9 superfamily member OS=Arachis hypogaea OX=3818 GN=Ahy_A04g021412 PE=3 SV=1 - [A0A445DKB8_ARAHY]	2.49	7	1	1	1													2.49	1	1				361	41.6092	6.32861
A0A445EFE4	Uncharacterized protein OS=Arachis hypogaea OX=3818 GN=Ahy_A02g008888 PE=3 SV=1 - [A0A445EFE4_ARAHY]	2.47	6	1	1	2	2.47	1	1				2.47	1	1										283	29.823	10.5356
A0A445ELA8	Uncharacterized protein OS=Arachis hypogaea OX=3818 GN=Ahy_A01g000835 PE=4 SV=1 - [A0A445ELA8_ARAHY]	2.45	1	1	1	3	2.45	1	1				2.45	1	1				2.45	1	1				490	51.4331	6.94678
A0A444YTF1	Uncharacterized protein OS=Arachis hypogaea OX=3818 GN=Ahy_B06g085069 PE=4 SV=1 - [A0A444YTF1_ARAHY]	2.39	1	1	1	4	2.39	1	4																1800	194.416	6.85889
A0A444XJK5	Uncharacterized protein OS=Arachis hypogaea OX=3818 GN=Ahy_B09g096277 PE=4 SV=1 - [A0A444XJK5_ARAHY]	2.37	3	1	1	9	2.37	1	1	2.37	1	2				2.37	1	1	2.37	1	2	2.37	1	3	295	32.8223	5.13525
A0A444Z1Q0	Uncharacterized protein OS=Arachis hypogaea OX=3818 GN=Ahy_B05g075649 PE=4 SV=1 - [A0A444Z1Q0_ARAHY]	2.36	2	1	1	4	2.36	1	1	2.36	1	1	2.36	1	1							2.36	1	1	1186	132.567	5.08447
A0A445EH26	Uncharacterized protein OS=Arachis hypogaea OX=3818 GN=Ahy_A02g009458 PE=4 SV=1 - [A0A445EH26_ARAHY]	2.35	1	1	1	1										2.35	1	1							340	38.6725	7.88428
A0A444ZZA4	Uncharacterized protein OS=Arachis hypogaea OX=3818 GN=Ahy_B03g064285 PE=4 SV=1 - [A0A444ZZA4_ARAHY]	2.29	5	1	1	2	2.29	1	1				2.29	1	1										830	92.589	6.7417
A0A444YDJ2	Uncharacterized protein OS=Arachis hypogaea OX=3818 GN=Ahy_B07g088044 PE=4 SV=1 - [A0A444YDJ2_ARAHY]	2.28	2	1	1	1				2.28	1	1													526	58.8068	6.81494
A0A445CZ05	Uncharacterized protein OS=Arachis hypogaea OX=3818 GN=Ahy_A05g021937 PE=4 SV=1 - [A0A445CZ05_ARAHY]	2.28	1	1	1	1							2.28	1	1										614	70.1161	9.77393
A0A444Y233	Uncharacterized protein OS=Arachis hypogaea OX=3818 GN=Ahy_B08g091338 PE=4 SV=1 - [A0A444Y233_ARAHY]	2.28	1	1	1	1							2.28	1	1										613	67.7276	4.98291
A0A445CIM0	Uncharacterized protein OS=Arachis hypogaea OX=3818 GN=Ahy_A07g037398 PE=4 SV=1 - [A0A445CIM0_ARAHY]	2.24	1	1	1	4	2.24	1	1	2.24	1	1	2.24	1	1				2.24	1	1				492	53.6925	7.00537
A0A444ZRY7	Uncharacterized protein OS=Arachis hypogaea OX=3818 GN=Ahy_B03g061775 PE=4 SV=1 - [A0A444ZRY7_ARAHY]	2.23	2	1	1	1							2.23	1	1										494	54.8091	5.74463
A0A444YDJ3	Clathrin heavy chain OS=Arachis hypogaea OX=3818 GN=Ahy_B07g088015 PE=3 SV=1 - [A0A444YDJ3_ARAHY]	2.22	5	3	3	4	0.76	1	1	1.46	2	2	0.76	1	1										1708	193.335	5.43994
A0A444ZBM0	Protein transport protein SEC23 OS=Arachis hypogaea OX=3818 GN=Ahy_B04g069089 PE=3 SV=1 - [A0A444ZBM0_ARAHY]	2.2	3	1	1	1							2.2	1	1										773	85.111	5.94775
A0A444XSV9	Uncharacterized protein OS=Arachis hypogaea OX=3818 GN=Ahy_B09g098774 PE=3 SV=1 - [A0A444XSV9_ARAHY]	2.19	6	1	1	2	2.19	1	1				2.19	1	1										457	50.9395	7.81104
A0A445CEB1	Uncharacterized protein OS=Arachis hypogaea OX=3818 GN=Ahy_A07g035595 PE=4 SV=1 - [A0A445CEB1_ARAHY]	2.14	1	1	1	1							2.14	1	1										700	76.3838	7.75244
A0A445EKT2	Uncharacterized protein OS=Arachis hypogaea OX=3818 GN=Ahy_A01g000591 PE=4 SV=1 - [A0A445EKT2_ARAHY]	2.05	2	1	1	1							2.05	1	1										1123	124.539	7.10791
A0A444YXE3	Uncharacterized protein OS=Arachis hypogaea OX=3818 GN=Ahy_B05g073922 PE=4 SV=1 - [A0A444YXE3_ARAHY]	2.04	8	1	1	1	2.04	1	1																442	50.2324	5.70654
A0A445E495	Uncharacterized protein OS=Arachis hypogaea OX=3818 GN=Ahy_A03g016763 PE=4 SV=1 - [A0A445E495_ARAHY]	2.04	4	1	1	4				2.04	1	1	2.04	1	1	2.04	1	1	2.04	1	1				685	76.9887	7.06396
A0A445E6W9	Uncharacterized protein OS=Arachis hypogaea OX=3818 GN=Ahy_A02g005400 PE=4 SV=1 - [A0A445E6W9_ARAHY]	2.03	2	1	1	2										2.03	1	1	2.03	1	1				738	79.6387	7.66455
A0A445DBQ0	Uncharacterized protein OS=Arachis hypogaea OX=3818 GN=Ahy_A04g017667 PE=4 SV=1 - [A0A445DBQ0_ARAHY]	2.01	2	1	1	2				2.01	1	1	2.01	1	1										447	50.4791	5.49072
A0A445BUZ9	Uncharacterized protein OS=Arachis hypogaea OX=3818 GN=Ahy_A08g039020 PE=4 SV=1 - [A0A445BUZ9_ARAHY]	2	1	1	1	1										2	1	1							551	63.3593	8.08936
A0A445AGX4	Uncharacterized protein OS=Arachis hypogaea OX=3818 GN=Ahy_B02g059625 PE=4 SV=1 - [A0A445AGX4_ARAHY]	1.96	1	1	1	3							1.96	1	1	1.96	1	1	1.96	1	1				868	94.5081	7.57666
A0A445C2Z0	Uncharacterized protein OS=Arachis hypogaea OX=3818 GN=Ahy_A07g031119 PE=4 SV=1 - [A0A445C2Z0_ARAHY]	1.93	7	1	1	1							1.93	1	1										414	46.4076	6.94678
A0A445EIE2	Uncharacterized protein OS=Arachis hypogaea OX=3818 GN=Ahy_A02g009895 PE=4 SV=1 - [A0A445EIE2_ARAHY]	1.88	2	1	1	1										1.88	1	1							532	58.0753	9.15869
A0A444Y784	Uncharacterized protein OS=Arachis hypogaea OX=3818 GN=Ahy_B08g093787 PE=4 SV=1 - [A0A444Y784_ARAHY]	1.85	7	1	1	1										1.85	1	1							540	60.097	7.50342
A0A444WXQ4	Uncharacterized protein OS=Arachis hypogaea OX=3818 GN=Ahy_B10g100791 PE=3 SV=1 - [A0A444WXQ4_ARAHY]	1.84	4	1	1	1				1.84	1	1													653	70.4317	5.64307
A0A444X8L1	Uncharacterized protein OS=Arachis hypogaea OX=3818 GN=Ahy_B10g105507 PE=3 SV=1 - [A0A444X8L1_ARAHY]	1.84	2	1	1	1							1.84	1	1										490	54.2591	7.02002
A0A445AGR9	Uncharacterized protein OS=Arachis hypogaea OX=3818 GN=Ahy_B02g059414 PE=4 SV=1 - [A0A445AGR9_ARAHY]	1.84	3	1	1	1							1.84	1	1										598	67.1282	6.01123
A0A444XVJ9	Uncharacterized protein OS=Arachis hypogaea OX=3818 GN=Ahy_B09g100056 PE=4 SV=1 - [A0A444XVJ9_ARAHY]	1.82	3	1	1	3										1.82	1	3							661	74.8434	7.95752
A0A445CIH8	Uncharacterized protein OS=Arachis hypogaea OX=3818 GN=Ahy_A07g037359 PE=3 SV=1 - [A0A445CIH8_ARAHY]	1.7	1	1	1	1							1.7	1	1										1769	195.301	5.19873
A0A445DE20	Uncharacterized protein OS=Arachis hypogaea OX=3818 GN=Ahy_A04g018610 PE=4 SV=1 - [A0A445DE20_ARAHY]	1.7	1	1	1	1										1.7	1	1							705	79.5148	8.08936
A0A445BXY7	Uncharacterized protein OS=Arachis hypogaea OX=3818 GN=Ahy_A08g040027 PE=4 SV=1 - [A0A445BXY7_ARAHY]	1.67	4	1	1	2	1.67	1	2																778	84.4013	8.79248
A0A444XD12	Uncharacterized protein OS=Arachis hypogaea OX=3818 GN=Ahy_B09g095116 PE=4 SV=1 - [A0A444XD12_ARAHY]	1.67	1	1	1	2							1.67	1	2										540	62.5071	7.47412
A0A444ZU07	Uncharacterized protein OS=Arachis hypogaea OX=3818 GN=Ahy_B03g062365 PE=4 SV=1 - [A0A444ZU07_ARAHY]	1.61	2	1	1	1													1.61	1	1				498	54.554	8.42627
A0A445BF59	Uncharacterized protein OS=Arachis hypogaea OX=3818 GN=Ahy_A09g042227 PE=4 SV=1 - [A0A445BF59_ARAHY]	1.58	4	1	1	1				1.58	1	1													569	62.7719	5.21143
A0A444ZW17	Uncharacterized protein OS=Arachis hypogaea OX=3818 GN=Ahy_B03g062882 PE=3 SV=1 - [A0A444ZW17_ARAHY]	1.57	4	1	1	1				1.57	1	1													700	79.0335	5.45264
A0A445AE36	Patatin OS=Arachis hypogaea OX=3818 GN=Ahy_B02g058192 PE=3 SV=1 - [A0A445AE36_ARAHY]	1.56	2	1	1	1							1.56	1	1										385	41.8665	8.104
A0A444Z0X0	Uncharacterized protein OS=Arachis hypogaea OX=3818 GN=Ahy_B05g075276 PE=3 SV=1 - [A0A444Z0X0_ARAHY]	1.54	1	1	1	1													1.54	1	1				518	58.9138	8.96826
A0A445BA69	Patatin OS=Arachis hypogaea OX=3818 GN=Ahy_A10g050719 PE=3 SV=1 - [A0A445BA69_ARAHY]	1.51	5	1	1	1							1.51	1	1										397	42.9051	6.01123
A0A445BG14	Uncharacterized protein OS=Arachis hypogaea OX=3818 GN=Ahy_A09g042494 PE=4 SV=1 - [A0A445BG14_ARAHY]	1.5	4	1	1	1							1.5	1	1										731	79.3237	6.60986
A0A445B506	DNA-directed RNA polymerase subunit beta OS=Arachis hypogaea OX=3818 GN=Ahy_A10g048325 PE=3 SV=1 - [A0A445B506_ARAHY]	1.34	1	1	1	5	1.34	1	2				1.34	1	2							1.34	1	1	1194	135.164	8.70459
A0A444ZPU9	Uncharacterized protein OS=Arachis hypogaea OX=3818 GN=Ahy_B04g073188 PE=4 SV=1 - [A0A444ZPU9_ARAHY]	1.33	1	1	1	1																1.33	1	1	903	101.702	8.93896
A0A445A5Y4	Uncharacterized protein OS=Arachis hypogaea OX=3818 GN=Ahy_B03g067159 PE=4 SV=1 - [A0A445A5Y4_ARAHY]	1.31	1	1	1	1										1.31	1	1							533	59.0796	4.86865
A0A445BRI8	Phospholipase D OS=Arachis hypogaea OX=3818 GN=Ahy_A08g037707 PE=3 SV=1 - [A0A445BRI8_ARAHY]	1.3	2	1	1	1										1.3	1	1							848	96.3143	7.18115
A0A444WUK8	Vacuolar protein sorting-associated protein 35 OS=Arachis hypogaea OX=3818 GN=Ahy_Scaffold1g107129 PE=3 SV=1 - [A0A444WUK8_ARAHY]	1.26	2	1	1	1										1.26	1	1							794	89.8781	5.49072
A0A445DTI7	Uncharacterized protein OS=Arachis hypogaea OX=3818 GN=Ahy_A03g012467 PE=4 SV=1 - [A0A445DTI7_ARAHY]	1.25	3	1	1	1				1.25	1	1													638	70.9286	8.38232
A0A444YLW9	Uncharacterized protein OS=Arachis hypogaea OX=3818 GN=Ahy_B06g081786 PE=4 SV=1 - [A0A444YLW9_ARAHY]	1.15	2	1	1	1													1.15	1	1				698	76.3972	7.92822
A0A445AVC6	Uncharacterized protein OS=Arachis hypogaea OX=3818 GN=Ahy_B01g055169 PE=4 SV=1 - [A0A445AVC6_ARAHY]	1.12	2	1	1	1				1.12	1	1													801	87.7742	8.1626
A0A444Y834	Uncharacterized protein OS=Arachis hypogaea OX=3818 GN=Ahy_B08g094132 PE=4 SV=1 - [A0A444Y834_ARAHY]	1.04	2	1	1	1							1.04	1	1										482	53.6586	6.11279
A0A445D447	Uncharacterized protein OS=Arachis hypogaea OX=3818 GN=Ahy_A05g023651 PE=4 SV=1 - [A0A445D447_ARAHY]	0.91	1	1	1	1										0.91	1	1							1425	162.616	5.18604
A0A445AFR1	Uncharacterized protein OS=Arachis hypogaea OX=3818 GN=Ahy_B02g058943 PE=4 SV=1 - [A0A445AFR1_ARAHY]	0.89	2	1	1	1							0.89	1	1										785	89.7992	8.5874
A0A445DJ83	Uncharacterized protein OS=Arachis hypogaea OX=3818 GN=Ahy_A04g021053 PE=4 SV=1 - [A0A445DJ83_ARAHY]	0.89	2	1	1	1							0.89	1	1										787	86.7347	8.66064
A0A445A7H2	Uncharacterized protein OS=Arachis hypogaea OX=3818 GN=Ahy_B03g067677 PE=4 SV=1 - [A0A445A7H2_ARAHY]	0.88	2	1	1	1	0.88	1	1																1357	153.037	4.729
E6Y6S2	Acetyl-CoA carboxylase 1 OS=Arachis hypogaea OX=3818 GN=ACCase1 PE=2 SV=1 - [E6Y6S2_ARAHY]	0.88	7	1	1	1				0.88	1	1													2260	252.047	6.46826
A0A445D429	Uncharacterized protein OS=Arachis hypogaea OX=3818 GN=Ahy_A05g023648 PE=4 SV=1 - [A0A445D429_ARAHY]	0.88	2	1	1	1							0.88	1	1										1587	180.263	5.63037
A0A444X8G9	Alpha-1,4 glucan phosphorylase OS=Arachis hypogaea OX=3818 GN=Ahy_B10g105641 PE=3 SV=1 - [A0A444X8G9_ARAHY]	0.82	2	1	1	1													0.82	1	1				980	110.657	5.65576
A0A445EGX6	Uncharacterized protein OS=Arachis hypogaea OX=3818 GN=Ahy_A02g009386 PE=3 SV=1 - [A0A445EGX6_ARAHY]	0.79	2	1	1	5	0.79	1	4				0.79	1	1										2654	302.824	6.53662
A0A444Z1W0	Uncharacterized protein OS=Arachis hypogaea OX=3818 GN=Ahy_B05g075715 PE=3 SV=1 - [A0A444Z1W0_ARAHY]	0.66	2	1	1	1													0.66	1	1				1056	117.13	9.34912
A0A444WVE3	Uncharacterized protein OS=Arachis hypogaea OX=3818 GN=Ahy_Scaffold1g107319 PE=4 SV=1 - [A0A444WVE3_ARAHY]	0.43	2	1	1	1							0.43	1	1										1873	212.365	6.0874
A0A445DB32	Uncharacterized protein OS=Arachis hypogaea OX=3818 GN=Ahy_A04g017452 PE=4 SV=1 - [A0A445DB32_ARAHY]	0.37	2	1	1	2				0.37	1	2													4831	537.526	6.16357
Q6PSU2	Conglutin-7 OS=Arachis hypogaea OX=3818 PE=1 SV=2 - [CONG7_ARAHY]	85.47	1	9	25	702	65.7	13	108	71.51	17	121	79.65	17	132	72.09	15	109	78.49	17	119	69.19	18	113	172	20.1016	6.34131
A0A445BYI5	Uncharacterized protein OS=Arachis hypogaea OX=3818 GN=Ahy_A08g040012 PE=4 SV=1 - [A0A445BYI5_ARAHY]	84.38	1	7	23	668	73.75	12	98	76.25	15	115	76.88	17	127	76.25	16	110	83.13	17	116	65	16	102	160	18.7459	6.32861
Q6IWG5	Glycinin (Fragment) OS=Arachis hypogaea OX=3818 PE=2 SV=1 - [Q6IWG5_ARAHY]	81.37	2	5	47	4706	80.59	43	769	78.63	37	776	79.61	40	801	78.63	37	777	79.02	35	779	77.65	38	804	510	58.0256	5.59229
Q647G9	Conglutin OS=Arachis hypogaea OX=3818 PE=1 SV=1 - [CONG_ARAHY]	80.69	3	21	21	664	75.86	16	120	78.62	19	116	80.69	19	123	75.86	15	103	75.86	15	95	73.79	16	107	145	16.909	6.52197
Q647H4	Arachin Ahy-1 OS=Arachis hypogaea OX=3818 PE=2 SV=1 - [Q647H4_ARAHY]	80.6	2	1	46	3878	73.51	36	650	75.56	34	616	74.25	36	691	71.27	35	641	72.39	36	650	69.96	33	630	536	61.4682	5.80811
Q6T2T4	Storage protein OS=Arachis hypogaea OX=3818 PE=2 SV=1 - [Q6T2T4_ARAHY]	80.41	1	4	46	3721	69.22	35	624	76.12	35	591	74.81	36	661	66.98	33	610	72.2	35	620	70.71	33	615	536	61.4613	5.71924
E5G077	Ara h 3 allergen OS=Arachis hypogaea OX=3818 GN=ara h 3 PE=3 SV=1 - [E5G077_ARAHY]	79.49	1	1	43	4512	72.85	38	730	70.9	34	750	71.88	37	771	70.9	34	752	71.29	32	746	75.78	35	763	512	58.2697	5.59229
A0A445CPR7	Uncharacterized protein OS=Arachis hypogaea OX=3818 GN=Ahy_A06g027766 PE=3 SV=1 - [A0A445CPR7_ARAHY]	77.65	1	2	51	4957	74.05	40	800	74.62	40	809	71.02	38	884	71.4	37	802	74.62	40	814	73.67	40	848	528	60.1967	5.5542
A0A445CPR0	Uncharacterized protein OS=Arachis hypogaea OX=3818 GN=Ahy_A06g027730 PE=3 SV=1 - [A0A445CPR0_ARAHY]	77.36	1	7	51	4671	72.64	39	771	74.34	37	744	70.38	38	839	71.32	38	757	74.34	37	768	74.15	39	792	530	60.4818	5.5542
B6CG41	Non-specific lipid-transfer protein (Fragment) OS=Arachis hypogaea OX=3818 PE=2 SV=1 - [B6CG41_ARAHY]	77.17	2	3	5	39	77.17	5	7	77.17	5	7	63.04	4	5	63.04	4	5	77.17	5	7	77.17	5	8	92	9.04854	8.89502
A0A444XWG6	Glyceraldehyde-3-phosphate dehydrogenase OS=Arachis hypogaea OX=3818 GN=Ahy_B08g088981 PE=3 SV=1 - [A0A444XWG6_ARAHY]	77.08	6	1	20	208	65.77	15	43	74.7	18	38	66.07	17	47	52.38	13	26	59.82	14	35	42.26	11	19	336	36.51	7.54736
A0A445DWQ9	Glyceraldehyde-3-phosphate dehydrogenase OS=Arachis hypogaea OX=3818 GN=Ahy_A03g014022 PE=3 SV=1 - [A0A445DWQ9_ARAHY]	77.08	6	1	20	203	65.77	15	41	74.7	18	37	66.07	17	45	52.38	13	25	59.82	14	36	42.26	11	19	336	36.5241	7.54736
Q9FZ11	Gly1 OS=Arachis hypogaea OX=3818 GN=Gly1 PE=2 SV=1 - [Q9FZ11_ARAHY]	76.75	1	2	51	4865	73.16	40	780	68.24	39	790	70.89	38	873	65.03	36	792	68.24	39	799	67.3	39	831	529	60.4118	5.64307
Q6PSU3	Conarachin (Fragment) OS=Arachis hypogaea OX=3818 PE=4 SV=1 - [Q6PSU3_ARAHY]	74.48	3	14	65	3052	69.48	58	537	68.45	55	507	70	55	540	63.97	47	466	68.97	53	473	68.1	52	529	580	66.5344	7.1665
B5TYU1	Arachin Arah3 isoform OS=Arachis hypogaea OX=3818 PE=1 SV=1 - [B5TYU1_ARAHY]	74.15	1	1	44	4301	68.87	33	682	67.55	32	693	69.43	34	766	70.94	33	706	67.55	32	711	70.19	37	743	530	60.5868	5.5542
A0A444XQT1	Uncharacterized protein OS=Arachis hypogaea OX=3818 GN=Ahy_B09g098228 PE=4 SV=1 - [A0A444XQT1_ARAHY]	73.86	2	16	16	78	58.51	12	17	40.25	9	14	46.06	10	18	43.57	9	11	33.61	7	11	34.44	7	7	241	27.5254	5.45264
A0A445CPS9	Uncharacterized protein OS=Arachis hypogaea OX=3818 GN=Ahy_A06g027767 PE=3 SV=1 - [A0A445CPS9_ARAHY]	71.65	1	6	22	857	71.65	22	134	62.2	20	143	71.65	21	137	60.44	18	161	52.97	17	138	52.97	17	144	455	51.1442	5.46533
Q6PSU4	Conarachin (Fragment) OS=Arachis hypogaea OX=3818 PE=2 SV=1 - [Q6PSU4_ARAHY]	71.03	1	3	37	2510	64.02	33	433	65.42	32	416	65.65	34	456	63.55	30	387	65.42	31	388	62.38	31	430	428	48.0653	5.59229
A0A445DIT9	Uncharacterized protein OS=Arachis hypogaea OX=3818 GN=Ahy_A04g020925 PE=4 SV=1 - [A0A445DIT9_ARAHY]	69.27	3	11	11	51	35.42	6	8	53.13	8	10	49.48	7	9	38.54	7	9	50	8	11	29.69	4	4	192	21.7326	9.40771
A0A445AEY9	Uncharacterized protein OS=Arachis hypogaea OX=3818 GN=Ahy_B02g058604 PE=3 SV=1 - [A0A445AEY9_ARAHY]	69.03	2	7	41	1380	66.94	34	190	57.74	33	226	67.74	34	255	51.61	29	225	69.03	38	244	57.58	33	240	620	71.5884	6.18896
A0A445AL51	Non-specific lipid-transfer protein OS=Arachis hypogaea OX=3818 GN=Ahy_B02g061489 PE=3 SV=1 - [A0A445AL51_ARAHY]	67.52	3	5	6	37	58.97	5	5	67.52	6	7	67.52	6	7	49.57	5	7	49.57	5	5	67.52	6	6	117	11.7519	8.92432
A7LB60	Steroleosin-A OS=Arachis hypogaea OX=3818 GN=STO-A PE=2 SV=1 - [A7LB60_ARAHY]	67.34	2	5	19	155	53.3	15	28	52.44	15	26	50.43	15	33	44.41	13	24	52.44	15	29	40.4	12	15	349	38.6671	6.93213
A0A444YGS2	Uncharacterized protein OS=Arachis hypogaea OX=3818 GN=Ahy_B06g079954 PE=4 SV=1 - [A0A444YGS2_ARAHY]	66.95	4	11	31	647	63.3	29	132	56.01	26	114	57.51	28	130	56.22	25	92	50.64	22	91	51.5	23	88	466	52.9856	6.60986
Q647H1	Conarachin OS=Arachis hypogaea OX=3818 PE=2 SV=1 - [Q647H1_ARAHY]	66.77	1	12	48	1324	64.8	37	187	54.38	34	213	64.95	36	246	53.32	32	212	64.8	40	233	59.37	35	233	662	75.8871	5.40186
A0A444YLS7	Uncharacterized protein OS=Arachis hypogaea OX=3818 GN=Ahy_B06g081746 PE=3 SV=1 - [A0A444YLS7_ARAHY]	66.32	1	10	21	404	55.79	18	78	49.38	17	67	55.79	18	78	56.82	17	59	48.55	18	59	55.37	17	63	484	54.5207	5.59229
P01066	Bowman-Birk type proteinase inhibitor A-II OS=Arachis hypogaea OX=3818 PE=1 SV=1 - [IBB1_ARAHY]	65.71	4	2	2	6	27.14	1	1	27.14	1	1	38.57	1	1				27.14	1	1	65.71	2	2	70	7.62807	5.2876
A0A444ZYJ8	Uncharacterized protein OS=Arachis hypogaea OX=3818 GN=Ahy_B03g063987 PE=3 SV=1 - [A0A444ZYJ8_ARAHY]	64.76	1	4	18	144	46.42	13	24	51.86	14	26	53.87	15	31	45.85	13	24	53.87	14	26	33.52	10	13	349	38.6872	7.1958
A0A0F7GF62	Annexin OS=Arachis hypogaea OX=3818 GN=AnnAh6 PE=2 SV=1 - [A0A0F7GF62_ARAHY]	63.81	5	2	26	242	58.73	23	42	61.59	21	41	63.49	24	42	61.27	21	39	61.59	21	50	58.41	18	28	315	36.1119	8.51416
F6KLJ6	Annexin OS=Arachis hypogaea var. vulgaris OX=925390 PE=2 SV=1 - [F6KLJ6_ARAHY]	63.81	5	2	26	249	58.73	23	44	61.59	21	41	63.49	24	47	61.27	21	39	61.59	21	50	58.41	18	28	315	36.1309	8.29443
A1DZF0	Arachin 6 OS=Arachis hypogaea OX=3818 PE=2 SV=1 - [A1DZF0_ARAHY]	62.95	3	1	35	3624	54.25	24	551	59.55	28	574	57.84	28	663	56.33	25	610	55.39	25	610	54.06	27	616	529	60.3387	5.5415
O82580	Glycinin (Fragment) OS=Arachis hypogaea OX=3818 GN=Arah3 PE=2 SV=1 - [O82580_ARAHY]	62.52	1	6	33	2610	49.9	22	389	59.57	25	414	53.85	25	458	56.8	25	440	49.51	24	444	55.82	26	465	507	58.3147	5.93506
A0A2R9ZPY0	Arachin Ahy-2 OS=Arachis hypogaea OX=3818 GN=Ahy_B06g081745 PE=4 SV=1 - [A0A2R9ZPY0_ARAHY]	61.96	1	20	22	399	56.74	17	70	53.91	18	63	58.26	19	70	58.48	18	62	58.7	19	65	58.48	18	69	460	52.311	6.87354
A0A445C8P5	Aminopeptidase OS=Arachis hypogaea OX=3818 GN=Ahy_A07g033251 PE=3 SV=1 - [A0A445C8P5_ARAHY]	61.46	4	13	42	289	54.96	37	55	50.17	33	48	48.69	32	47	49.94	33	47	51.54	34	59	42.53	27	33	877	98.7393	5.42725
A0A445BXW2	Uncharacterized protein OS=Arachis hypogaea OX=3818 GN=Ahy_A08g040016 PE=4 SV=1 - [A0A445BXW2_ARAHY]	60.98	1	4	11	134	54.27	8	19	56.71	10	22	59.15	9	21	60.98	11	29	51.22	8	21	56.71	9	22	164	19.3263	7.59131
A0A444Y8T2	Lipoxygenase OS=Arachis hypogaea OX=3818 GN=Ahy_B08g094357 PE=3 SV=1 - [A0A444Y8T2_ARAHY]	60.14	38	7	39	233	43.22	26	38	39.51	26	41	49.25	33	54	45.31	27	38	41.25	26	36	34.99	22	26	863	97.4578	5.57959
A0A444ZQ84	Uncharacterized protein OS=Arachis hypogaea OX=3818 GN=Ahy_A04g017726 PE=4 SV=1 - [A0A444ZQ84_ARAHY]	60.14	2	9	11	71	44.2	8	11	49.28	9	12	53.99	9	13	52.17	9	12	60.14	11	16	29.71	6	7	276	29.6294	8.22119
A0A445BUX1	Lipoxygenase OS=Arachis hypogaea OX=3818 GN=Ahy_A08g038998 PE=3 SV=1 - [A0A445BUX1_ARAHY]	60.02	37	6	38	226	45.77	28	41	38.93	25	39	45.77	30	51	44.84	27	37	37.89	24	33	31.87	21	25	863	97.5228	5.66846
A0A444Y5I1	Uncharacterized protein OS=Arachis hypogaea OX=3818 GN=Ahy_B08g093176 PE=4 SV=1 - [A0A444Y5I1_ARAHY]	59.15	2	4	11	152	54.27	9	23	54.88	10	25	59.15	10	30	59.15	11	26	49.39	8	23	54.88	9	25	164	19.3543	7.89893
B4UW88	Heat shock protein 1 (Fragment) OS=Arachis hypogaea OX=3818 PE=2 SV=1 - [B4UW88_ARAHY]	58.96	7	5	6	22	27.61	4	4	24.63	3	5	15.67	2	3	32.84	4	5	36.57	2	3	20.15	2	2	134	15.2736	5.64307
A0A445BUD2	Aminopeptidase OS=Arachis hypogaea OX=3818 GN=Ahy_A08g038721 PE=3 SV=1 - [A0A445BUD2_ARAHY]	58.79	4	11	40	234	48.52	31	42	43.84	28	40	45.66	30	41	46.69	31	40	41.89	27	44	36.76	23	27	876	98.6353	5.45264
Q9SQH7	Glycinin OS=Arachis hypogaea OX=3818 GN=Arah4 PE=2 SV=1 - [Q9SQH7_ARAHY]	58.68	1	4	30	3029	51.13	20	443	52.64	22	483	52.08	24	548	46.6	20	507	54.91	22	523	50.57	23	525	530	60.9738	5.68115
A0A444X591	Uncharacterized protein OS=Arachis hypogaea OX=3818 GN=Ahy_B10g104352 PE=3 SV=1 - [A0A444X591_ARAHY]	58.62	12	5	15	74	53.05	13	18	26.79	8	8	43.5	12	14	45.09	11	15	42.44	10	12	23.87	6	7	377	41.6569	5.49072
A0A445CG11	Annexin OS=Arachis hypogaea OX=3818 GN=Ahy_A07g036384 PE=3 SV=1 - [A0A445CG11_ARAHY]	58.54	8	1	18	75	42.09	13	16	39.24	10	14	33.86	11	15	43.04	13	15	22.47	7	11	14.56	4	4	316	36.0499	7.1665
A0A445CDS5	Annexin OS=Arachis hypogaea OX=3818 GN=Ahy_A07g035392 PE=3 SV=1 - [A0A445CDS5_ARAHY]	58.54	7	1	18	78	42.09	13	16	43.04	11	15	37.66	12	16	43.04	13	15	26.27	8	12	14.56	4	4	316	36.0879	7.2251
A0A445E857	Uncharacterized protein OS=Arachis hypogaea OX=3818 GN=Ahy_A02g005845 PE=4 SV=1 - [A0A445E857_ARAHY]	58.16	3	7	7	50	42.35	5	10	52.55	6	13	52.55	6	10	38.78	4	7	38.78	4	8	7.65	1	2	196	21.7901	8.23584
Q6PSU5	Conarachin (Fragment) OS=Arachis hypogaea OX=3818 PE=2 SV=1 - [Q6PSU5_ARAHY]	57.19	1	1	22	1211	52.17	20	218	50.84	19	204	45.15	18	213	47.49	18	191	48.83	20	185	46.15	19	200	299	33.5839	5.10986
A0A445CNJ4	Uncharacterized protein OS=Arachis hypogaea OX=3818 GN=Ahy_A06g027410 PE=4 SV=1 - [A0A445CNJ4_ARAHY]	56.64	1	12	13	61	49.65	10	14	41.96	9	11	40.56	9	15	35.66	7	7	41.26	8	11	11.89	3	3	286	31.1637	6.63916
A0A445DQZ7	Uncharacterized protein OS=Arachis hypogaea OX=3818 GN=Ahy_A03g011527 PE=3 SV=1 - [A0A445DQZ7_ARAHY]	55.19	13	2	8	31	50.65	6	7	46.75	6	6	27.92	4	5	35.06	4	4	42.21	5	5	26.62	4	4	154	17.5769	6.06201
A0A445B3G3	Uncharacterized protein OS=Arachis hypogaea OX=3818 GN=Ahy_A10g047731 PE=4 SV=1 - [A0A445B3G3_ARAHY]	55.07	6	4	11	54	40.58	7	9	48.91	9	12	32.25	6	7	36.96	7	9	43.84	9	12	16.67	3	5	276	29.8213	8.60205
A0A444YD22	Uncharacterized protein OS=Arachis hypogaea OX=3818 GN=Ahy_A07g032017 PE=3 SV=1 - [A0A444YD22_ARAHY]	55	4	4	9	33	33.75	5	5	38.13	7	8	40.63	5	5	19.38	3	4	45.63	6	7	25.62	4	4	160	18.1914	6.60986
A0A445E5K1	Uncharacterized protein OS=Arachis hypogaea OX=3818 GN=Ahy_A02g004966 PE=4 SV=1 - [A0A445E5K1_ARAHY]	54.59	1	2	8	54	54.59	8	11	42.51	5	10	51.21	7	12	28.02	4	8	51.21	6	9	14.98	2	4	207	22.6274	6.40479
A0A445BA28	Uncharacterized protein OS=Arachis hypogaea OX=3818 GN=Ahy_A10g050664 PE=3 SV=1 - [A0A445BA28_ARAHY]	54.42	3	9	9	37	28.84	4	4	30.7	6	7	37.21	6	6	31.63	6	8	35.35	7	9	18.14	3	3	215	24.88	5.70654
A0A444YLR8	Uncharacterized protein OS=Arachis hypogaea OX=3818 GN=Ahy_B06g081675 PE=3 SV=1 - [A0A444YLR8_ARAHY]	54.25	1	4	23	124	47.59	17	25	43.22	18	24	47.59	18	25	39.08	13	20	42.76	13	18	30.11	9	12	435	47.8163	5.50342
A0A444Y0J8	Phosphoglycerate kinase OS=Arachis hypogaea OX=3818 GN=Ahy_B08g090732 PE=3 SV=1 - [A0A444Y0J8_ARAHY]	54.21	4	17	17	93	42.52	13	20	45.33	14	18	36.68	13	15	37.62	12	18	27.34	9	12	23.36	7	10	428	45.2693	8.07471
A0A445CKJ3	Uncharacterized protein OS=Arachis hypogaea OX=3818 GN=Ahy_A06g026466 PE=4 SV=1 - [A0A445CKJ3_ARAHY]	54.03	1	7	27	457	52.72	25	100	44.47	22	77	50.09	25	93	42.78	20	61	46.53	20	62	40.34	20	64	533	59.7994	7.48877
A0A445AWA2	Uncharacterized protein OS=Arachis hypogaea OX=3818 GN=Ahy_B01g055454 PE=4 SV=1 - [A0A445AWA2_ARAHY]	53.29	5	3	15	577	50.99	14	97	50.66	13	91	53.29	14	116	37.83	12	92	50.99	12	97	50.99	12	84	304	33.0171	5.89697
E5G076	Ara h 1 allergen OS=Arachis hypogaea OX=3818 GN=ara h 1 PE=4 SV=1 - [E5G076_ARAHY]	51.86	1	2	45	2350	49.27	41	417	46.85	37	391	47.17	36	427	44.1	32	363	47.01	36	361	45.07	35	391	619	70.7443	6.63916
A0A445BCY2	Elongation factor 1-alpha OS=Arachis hypogaea OX=3818 GN=Ahy_A09g041496 PE=3 SV=1 - [A0A445BCY2_ARAHY]	51.45	5	17	17	105	26.62	9	12	33.56	10	17	48.99	16	21	34.45	11	21	36.91	12	21	27.07	10	13	447	49.2467	9.0708
A7LB59	Steroleosin-B OS=Arachis hypogaea OX=3818 GN=STO-B PE=2 SV=1 - [A7LB59_ARAHY]	51.27	3	16	16	102	45.61	14	20	38.53	12	18	43.06	13	19	33.71	10	15	41.93	13	16	40.23	12	14	353	39.5721	6.63916
A0A445E8H8	Uncharacterized protein OS=Arachis hypogaea OX=3818 GN=Ahy_A02g005847 PE=4 SV=1 - [A0A445E8H8_ARAHY]	51.21	1	2	9	59	51.21	8	11	42.51	7	12	51.21	8	12	35.75	5	9	51.21	7	10	22.71	3	5	207	22.6264	6.68311
E9LFE8	11S arachin (Fragment) OS=Arachis hypogaea OX=3818 PE=2 SV=1 - [E9LFE8_ARAHY]	51.15	1	1	13	85	51.15	11	17	47.69	11	15	51.15	12	18	42.69	9	14	43.46	8	13	29.23	5	8	260	28.2724	5.16064
A0A444YR78	Uncharacterized protein OS=Arachis hypogaea OX=3818 GN=Ahy_B06g084100 PE=3 SV=1 - [A0A444YR78_ARAHY]	51.05	4	22	26	101	29.71	13	16	28.4	16	19	37.04	17	21	30.63	16	18	34.16	17	19	14.66	6	8	764	84.3657	6.46826
A0A444YJM4	Uncharacterized protein OS=Arachis hypogaea OX=3818 GN=Ahy_A03g010432 PE=3 SV=1 - [A0A444YJM4_ARAHY]	50.67	2	6	6	16	30	4	4	37.33	4	4	22.67	3	3	7.33	1	1	30	3	3	7.33	1	1	150	16.2857	10.8726
A0A445EEP4	Uncharacterized protein OS=Arachis hypogaea OX=3818 GN=Ahy_A02g008586 PE=4 SV=1 - [A0A445EEP4_ARAHY]	50.44	2	7	19	93	40.39	13	17	36.46	12	15	36.68	14	19	29.48	10	15	36.24	13	15	28.38	10	12	458	51.4164	6.32861
A0A445BRP0	Catalase OS=Arachis hypogaea OX=3818 GN=Ahy_A08g037744 PE=3 SV=1 - [A0A445BRP0_ARAHY]	50.1	2	16	19	116	45.21	17	22	38.29	15	18	39.51	14	20	40.12	16	20	39.71	16	23	31.98	12	13	491	57.0024	7.40088
O20356	Ribulose bisphosphate carboxylase large chain (Fragment) OS=Arachis hypogaea OX=3818 GN=rbcL PE=3 SV=1 - [O20356_ARAHY]	49.89	29	18	18	103	25.16	11	17	41.29	14	20	43.01	15	22	27.74	12	19	37.63	12	16	20.22	9	9	465	51.4931	6.63916
A0A445C9Y8	Protein disulfide-isomerase OS=Arachis hypogaea OX=3818 GN=Ahy_A07g033739 PE=3 SV=1 - [A0A445C9Y8_ARAHY]	49.31	2	21	21	93	38.31	17	21	33.2	14	16	40.86	17	19	21.41	8	9	32.81	12	16	26.33	11	12	509	56.9829	5.08447
A0A445CCX1	Catalase OS=Arachis hypogaea OX=3818 GN=Ahy_A07g034852 PE=3 SV=1 - [A0A445CCX1_ARAHY]	49.19	1	15	18	84	32.19	12	15	39.88	14	16	30.57	12	15	28.34	10	13	29.96	10	16	20.65	7	9	494	57.1797	7.29834
A0A445CL48	Uncharacterized protein OS=Arachis hypogaea OX=3818 GN=Ahy_A06g026636 PE=3 SV=1 - [A0A445CL48_ARAHY]	49.07	5	0	13	54	35.01	9	14	16.18	5	5	36.6	10	11	34.48	8	9	36.07	8	9	18.04	5	6	377	41.6559	5.49072
A0A444XFZ7	Uncharacterized protein OS=Arachis hypogaea OX=3818 GN=Ahy_A09g045636 PE=3 SV=1 - [A0A444XFZ7_ARAHY]	48.81	9	1	13	50	39.52	9	14	13.26	4	4	29.44	8	9	31.83	8	9	29.71	7	8	18.04	5	6	377	41.6939	5.49072
A0A445DM34	Uncharacterized protein OS=Arachis hypogaea OX=3818 GN=Ahy_A03g010367 PE=4 SV=1 - [A0A445DM34_ARAHY]	48.8	1	10	10	43	40.8	8	9	32	7	9	34	6	9	22	5	7	34	6	6	15.6	3	3	250	27.8321	6.63916
A0A0A6ZDR9	Serine hydroxymethyltransferase OS=Arachis hypogaea OX=3818 PE=2 SV=1 - [A0A0A6ZDR9_ARAHY]	47.35	5	16	16	52	29.72	11	11	21.87	9	9	28.87	11	11	20.59	8	8	29.3	10	11	5.73	2	2	471	51.9773	7.28369
A0A445AUZ4	Ribulose bisphosphate carboxylase small chain OS=Arachis hypogaea OX=3818 GN=Ahy_B01g055073 PE=3 SV=1 - [A0A445AUZ4_ARAHY]	47.27	2	10	10	39	30.91	6	7	26.82	6	7	43.64	9	11	23.18	5	6	19.09	5	6	7.27	2	2	220	25.5215	8.98291
A0A444ZFF7	Uncharacterized protein OS=Arachis hypogaea OX=3818 GN=Ahy_B04g070188 PE=3 SV=1 - [A0A444ZFF7_ARAHY]	47.06	1	2	5	17	25.49	3	3	20.26	2	2	47.06	5	6	47.06	5	5	9.15	1	1				153	16.4205	5.36377
A0A444XW77	ATP synthase subunit beta OS=Arachis hypogaea OX=3818 GN=Ahy_A09g042123 PE=3 SV=1 - [A0A444XW77_ARAHY]	46.79	9	19	19	80	34.82	13	15	33.04	12	14	32.32	13	16	27.32	10	13	27.86	11	13	25.18	9	9	560	59.7023	6.20166
A0A445CE04	Uncharacterized protein OS=Arachis hypogaea OX=3818 GN=Ahy_A07g035489 PE=3 SV=1 - [A0A445CE04_ARAHY]	46.38	1	2	6	28	38.16	4	5	46.38	6	8	37.68	5	6	29.47	3	4	28.5	3	4	4.83	1	1	207	21.0092	7.43018
A0A445D3V7	Uncharacterized protein OS=Arachis hypogaea OX=3818 GN=Ahy_A05g023586 PE=3 SV=1 - [A0A445D3V7_ARAHY]	45.62	5	1	13	52	34.22	9	14	15.38	5	5	35.81	10	11	31.83	8	9	27.59	6	7	18.04	5	6	377	41.6599	5.49072
A0A444Z225	Formate dehydrogenase, mitochondrial OS=Arachis hypogaea OX=3818 GN=Ahy_A05g022553 PE=3 SV=1 - [A0A444Z225_ARAHY]	45.43	1	11	11	31	22.19	6	6	19.84	6	6	21.67	6	6	15.67	6	6	27.42	6	6	2.35	1	1	383	42.0306	7.12256
A0A444ZWW5	Uncharacterized protein OS=Arachis hypogaea OX=3818 GN=Ahy_B03g063189 PE=3 SV=1 - [A0A444ZWW5_ARAHY]	45.03	10	1	7	24	31.79	4	5	27.81	4	4	19.21	3	4	24.5	3	3	31.79	4	4	26.49	4	4	151	17.2298	6.59521
A0A445DQ58	UTP--glucose-1-phosphate uridylyltransferase OS=Arachis hypogaea OX=3818 GN=Ahy_A03g011249 PE=3 SV=1 - [A0A445DQ58_ARAHY]	44.84	4	15	15	51	25.89	9	9	27.37	9	10	36.63	12	13	27.37	8	8	24.21	8	9	6.53	2	2	475	51.9804	5.8335
A0A445A4C5	Uncharacterized protein OS=Arachis hypogaea OX=3818 GN=Ahy_A03g015035 PE=4 SV=1 - [A0A445A4C5_ARAHY]	44.64	13	3	3	14	23.63	2	3	44.64	3	3	11.82	1	1	44.64	3	3	32.82	2	2	23.63	2	2	457	51.1745	7.60596
A0A445A9V2	Uncharacterized protein OS=Arachis hypogaea OX=3818 GN=Ahy_B03g068399 PE=4 SV=1 - [A0A445A9V2_ARAHY]	44.31	1	2	8	78	40.39	7	13	40.39	7	14	40	7	18	30.98	6	10	36.86	7	10	40.39	7	13	255	27.256	7.62061
A0A445BAE6	Uncharacterized protein OS=Arachis hypogaea OX=3818 GN=Ahy_A10g050757 PE=3 SV=1 - [A0A445BAE6_ARAHY]	44.3	5	2	12	47	31.56	8	12	12.73	4	4	31.56	9	10	34.75	8	9	31.83	7	7	14.06	4	5	377	41.619	5.49072
A1E2B0	11S seed storage globulin B1 OS=Arachis hypogaea OX=3818 PE=2 SV=1 - [A1E2B0_ARAHY]	44.26	1	1	14	62	27.21	7	10	29.18	10	13	27.21	8	11	38.69	9	12	24.59	6	9	22.95	5	7	305	33.4988	4.95752
A0A445E480	Uncharacterized protein OS=Arachis hypogaea OX=3818 GN=Ahy_A03g016759 PE=4 SV=1 - [A0A445E480_ARAHY]	43.97	1	2	8	66	40.08	7	12	30.74	6	10	39.69	7	14	40.08	7	11	27.24	6	9	30.74	6	10	257	27.4	7.62061
A0A444ZBJ8	Uncharacterized protein OS=Arachis hypogaea OX=3818 GN=Ahy_B04g069068 PE=4 SV=1 - [A0A444ZBJ8_ARAHY]	43.7	2	7	7	17	21.43	4	4	20.17	4	4	9.66	2	2	27.73	4	5	10.08	2	2				238	26.7683	6.99072
A0A444YX13	Uncharacterized protein OS=Arachis hypogaea OX=3818 GN=Ahy_B05g073767 PE=3 SV=1 - [A0A444YX13_ARAHY]	43.4	1	2	7	14	15.09	2	2	10.69	2	2	27.04	5	5	20.75	3	3	4.4	1	1	4.4	1	1	159	18.2189	6.11279
A0A445CAE3	Uncharacterized protein OS=Arachis hypogaea OX=3818 GN=Ahy_A07g033904 PE=3 SV=1 - [A0A445CAE3_ARAHY]	43.26	15	15	15	72	33.42	12	16	28.5	9	13	37.82	13	13	26.17	8	10	27.46	10	12	17.1	7	8	386	41.8151	6.27783
A0A445ENZ0	Histone H4 OS=Arachis hypogaea OX=3818 GN=Ahy_A01g001515 PE=3 SV=1 - [A0A445ENZ0_ARAHY]	43.18	7	4	4	26	43.18	4	5	43.18	4	5	43.18	4	5	31.82	3	3	31.82	3	5	18.18	2	3	176	19.71	11.2827
A0A445DP36	Uncharacterized protein OS=Arachis hypogaea OX=3818 GN=Ahy_A03g010952 PE=4 SV=1 - [A0A445DP36_ARAHY]	43.12	2	9	9	37	20.29	4	5	34.78	7	9	32.25	6	7	28.99	6	7	23.55	5	7	8.7	2	2	276	29.6713	6.88818
A0A444ZV72	Uncharacterized protein OS=Arachis hypogaea OX=3818 GN=Ahy_B03g062689 PE=4 SV=1 - [A0A444ZV72_ARAHY]	43	4	4	4	13	33	3	3	30	3	3	20	2	3	10	1	2	10	1	2				100	11.0765	9.42236
A0A444ZK21	Ferritin OS=Arachis hypogaea OX=3818 GN=Ahy_B04g071101 PE=3 SV=1 - [A0A444ZK21_ARAHY]	42.91	2	7	8	39	33.2	7	10	25.91	5	5	33.2	7	8	34.01	6	7	14.17	3	3	18.62	4	6	247	28.2342	6.45557
A0A444WPC6	Uncharacterized protein OS=Arachis hypogaea OX=3818 GN=Ahy_Scaffold6g107869 PE=4 SV=1 - [A0A444WPC6_ARAHY]	42.86	1	2	3	11	42.86	3	3	29.67	2	2	29.67	2	3	29.67	2	2	12.09	1	1				91	10.256	4.79248
A0A444XIH0	Uncharacterized protein OS=Arachis hypogaea OX=3818 GN=Ahy_B09g096084 PE=3 SV=1 - [A0A444XIH0_ARAHY]	42.48	17	4	6	21	37.91	5	5	20.92	3	3	21.57	3	3	20.92	3	3	23.53	4	5	11.76	2	2	153	17.6813	8.41162
A0A445CQ67	Uncharacterized protein OS=Arachis hypogaea OX=3818 GN=Ahy_A06g027922 PE=3 SV=1 - [A0A445CQ67_ARAHY]	42.34	6	13	13	41	28.6	10	10	28.83	9	9	28.6	8	9	18.69	6	7	14.86	5	5	3.38	1	1	444	47.6986	6.56592
A0A445CS98	Uncharacterized protein OS=Arachis hypogaea OX=3818 GN=Ahy_A06g029059 PE=4 SV=1 - [A0A445CS98_ARAHY]	42.17	2	1	2	3							42.17	2	2				22.89	1	1				83	9.11372	6.49365
E5FHZ7	Late embryogenesis abundant protein group 9 protein OS=Arachis hypogaea OX=3818 GN=LEA9-1 PE=2 SV=1 - [E5FHZ7_ARAHY]	41.99	1	1	6	37	19.34	3	6	23.76	4	7	34.25	4	6	41.99	6	8	33.15	4	6	19.34	3	4	181	19.4081	9.99365
A0A444XS93	Uncharacterized protein OS=Arachis hypogaea OX=3818 GN=Ahy_B09g098850 PE=4 SV=1 - [A0A444XS93_ARAHY]	41.99	1	1	6	33	13.81	2	5	18.23	3	6	28.73	3	5	41.99	6	8	33.15	4	6	13.81	2	3	181	19.3481	9.99365
A0A445DT38	Uncharacterized protein OS=Arachis hypogaea OX=3818 GN=Ahy_A03g012296 PE=3 SV=1 - [A0A445DT38_ARAHY]	41.89	1	2	2	16	41.89	2	4	29.73	1	2	41.89	2	3	29.73	1	2	41.89	2	3	29.73	1	2	74	8.27582	8.08936
A0A444ZKS5	Non-specific lipid-transfer protein OS=Arachis hypogaea OX=3818 GN=Ahy_B04g071450 PE=3 SV=1 - [A0A444ZKS5_ARAHY]	41.67	1	4	4	19	41.67	4	4	35	3	4	26.67	3	3	14.17	2	2	26.67	3	4	19.17	2	2	120	12.8535	8.51416
T2B9M0	Fructose-bisphosphate aldolase OS=Arachis hypogaea OX=3818 GN=Ahy_A07g032979 PE=2 SV=1 - [T2B9M0_ARAHY]	41.62	4	8	11	46	30.17	6	7	21.79	7	9	20.67	5	6	32.68	7	10	29.33	9	10	14.8	4	4	358	38.3589	7.1958
A0A445CYN1	Uncharacterized protein OS=Arachis hypogaea OX=3818 GN=Ahy_A05g021784 PE=3 SV=1 - [A0A445CYN1_ARAHY]	41.61	1	1	6	13	14.91	2	2	10.56	2	2	16.15	3	3	20.5	3	3	13.66	2	2	4.35	1	1	161	18.375	6.11279
A0A445AX60	Pyruvate, phosphate dikinase OS=Arachis hypogaea OX=3818 GN=Ahy_B01g055796 PE=3 SV=1 - [A0A445AX60_ARAHY]	41.51	6	29	29	88	28.3	18	18	15.98	12	13	25.31	17	19	19.87	14	14	21.31	15	18	7.55	5	6	901	98.1199	5.35107
Q647G5	Oleosin 1 OS=Arachis hypogaea OX=3818 GN=Ahy_A06g029932 PE=2 SV=2 - [Q647G5_ARAHY]	41.42	3	8	8	112	41.42	8	24	37.87	7	23	41.42	7	22	35.5	6	15	35.5	6	17	27.22	5	11	169	17.7414	9.5835
A0A445AI08	Uncharacterized protein OS=Arachis hypogaea OX=3818 GN=Ahy_B02g060147 PE=4 SV=1 - [A0A445AI08_ARAHY]	41.18	1	3	15	72	32.9	10	12	30.94	10	12	28.54	11	16	23.97	8	11	29.63	10	12	22.88	8	9	459	51.5963	6.18896
A0A445E4H2	Uncharacterized protein OS=Arachis hypogaea OX=3818 GN=Ahy_A03g016839 PE=4 SV=1 - [A0A445E4H2_ARAHY]	40.93	1	4	20	299	40.93	20	52	37.94	17	56	40.93	19	59	37.1	15	37	38.27	16	52	38.27	16	43	601	67.3766	5.69385
A0A445ED48	ATP synthase subunit alpha OS=Arachis hypogaea OX=3818 GN=Ahy_A02g007714 PE=3 SV=1 - [A0A445ED48_ARAHY]	40.68	11	10	15	74	29.3	11	16	24.94	10	12	33.66	12	16	22.76	9	10	26.88	10	12	21.55	8	8	413	44.6734	6.58057
A0A444X5B5	Histone H3 OS=Arachis hypogaea OX=3818 GN=Ahy_A10g048553 PE=3 SV=1 - [A0A444X5B5_ARAHY]	40.44	8	4	4	12	30.15	2	3	30.15	2	2	30.15	2	3	11.76	2	2				11.76	2	2	136	15.2585	11.2974
A1DZF1	Arachin 7 (Fragment) OS=Arachis hypogaea OX=3818 PE=2 SV=1 - [A1DZF1_ARAHY]	40.1	1	1	9	607	36.23	8	103	29.47	7	105	36.23	8	105	29.47	8	99	29.47	7	97	36.23	7	98	207	23.8417	6.1001
A0A445AA44	Uncharacterized protein OS=Arachis hypogaea OX=3818 GN=Ahy_B03g068481 PE=4 SV=1 - [A0A445AA44_ARAHY]	40.03	1	3	19	312	40.03	19	53	37.04	16	59	40.03	18	60	36.21	16	41	37.38	16	54	37.38	16	45	602	67.6679	6.18896
E9LFE7	7S conarachin (Fragment) OS=Arachis hypogaea OX=3818 PE=2 SV=1 - [E9LFE7_ARAHY]	39.72	1	1	7	163	22.7	5	31	37.59	6	28	22.7	5	25	22.7	5	23	24.82	6	28	24.82	6	28	141	15.8638	4.7417
A0A444WX33	Uncharacterized protein OS=Arachis hypogaea OX=3818 GN=Ahy_B10g100552 PE=4 SV=1 - [A0A444WX33_ARAHY]	39.5	4	2	8	20	27.73	6	6	15.55	4	4	23.11	4	4	7.98	2	2	15.13	3	3	3.36	1	1	238	26.8642	6.52197
B0YIU5	Ara h 8 allergen isoform OS=Arachis hypogaea OX=3818 GN=Ahy_Scaffold6g108211 PE=2 SV=1 - [B0YIU5_ARAHY]	39.22	2	1	4	14	39.22	4	4	20.26	2	2	39.22	4	4	25.49	3	3	9.15	1	1				153	16.4025	5.19873
A0A445CPV0	Uncharacterized protein OS=Arachis hypogaea OX=3818 GN=Ahy_A06g027765 PE=4 SV=1 - [A0A445CPV0_ARAHY]	39.1	1	2	2	10	23.31	1	2	23.31	1	3	15.79	1	1				23.31	1	1	23.31	1	3	133	15.2869	10.1548
Q38711	Galactose-binding lectin (Fragment) OS=Arachis hypogaea OX=3818 GN=lec PE=2 SV=1 - [Q38711_ARAHY]	38.75	7	3	7	28	28.04	5	7	9.23	2	3	22.88	5	7	9.23	2	3	9.23	2	3	9.23	2	5	271	29.1157	5.64307
A0A445CUK1	Uncharacterized protein OS=Arachis hypogaea OX=3818 GN=Ahy_A06g029914 PE=4 SV=1 - [A0A445CUK1_ARAHY]	38.32	2	2	8	25	9.03	3	4	12.46	4	6	20.87	4	5	9.03	2	2	27.1	6	6	7.17	2	2	321	36.1161	5.97314
A0A445EVT5	Uncharacterized protein OS=Arachis hypogaea OX=3818 GN=Ahy_A01g004342 PE=4 SV=1 - [A0A445EVT5_ARAHY]	38.24	1	3	7	67	34.87	6	13	34.03	5	11	26.05	5	11	34.03	5	12	26.47	4	8	28.57	5	12	238	27.5274	5.61768
A0A445AXF3	Uncharacterized protein OS=Arachis hypogaea OX=3818 GN=Ahy_B01g055872 PE=4 SV=1 - [A0A445AXF3_ARAHY]	38.23	1	2	8	21	29.69	6	7	17.41	4	4	20.48	4	4	4.1	1	1	16.38	4	4	4.1	1	1	293	31.699	6.13818
A0A445EM48	Uncharacterized protein OS=Arachis hypogaea OX=3818 GN=Ahy_A01g001123 PE=4 SV=1 - [A0A445EM48_ARAHY]	37.83	5	3	15	571	32.57	13	94	32.24	12	88	34.87	13	116	37.83	13	96	35.53	12	92	32.57	11	85	304	33.0282	6.41748
E5FHY3	Late embryogenesis abundant protein group 2 protein dehydrin OS=Arachis hypogaea OX=3818 GN=DHN1 PE=2 SV=1 - [E5FHY3_ARAHY]	37.68	1	2	6	29	33.82	5	6	36.71	5	7	28.99	5	7	19.81	2	3	28.5	3	4	9.18	2	2	207	21.0192	7.84033
A0A445EL42	Uncharacterized protein OS=Arachis hypogaea OX=3818 GN=Ahy_A01g000771 PE=3 SV=1 - [A0A445EL42_ARAHY]	37.59	7	16	16	82	34.53	14	15	30.4	13	15	30.58	13	16	19.42	9	12	28.96	12	14	19.78	9	10	556	60.1841	6.21436
A0A444Y8X9	Lipoxygenase OS=Arachis hypogaea OX=3818 GN=Ahy_B08g094358 PE=3 SV=1 - [A0A444Y8X9_ARAHY]	37.54	5	22	26	99	29.32	20	22	22.13	15	16	29.66	21	21	21.67	17	18	19	14	15	7.76	7	7	863	97.7119	6.45557
A0A444Z0X7	Uncharacterized protein OS=Arachis hypogaea OX=3818 GN=Ahy_B05g075272 PE=4 SV=1 - [A0A444Z0X7_ARAHY]	37.42	2	10	10	38	20.9	6	7	27.61	8	8	21.68	7	7	18.32	6	6	30.19	7	7	13.94	3	3	775	85.9386	8.27979
A0A444X4V5	Superoxide dismutase OS=Arachis hypogaea OX=3818 GN=Ahy_B10g104164 PE=3 SV=1 - [A0A444X4V5_ARAHY]	37.13	3	6	6	31	22.78	4	6	22.78	4	5	31.22	5	6	18.14	3	3	37.13	6	7	16.46	3	4	237	26.3967	8.26514
A0A444YA80	Uncharacterized protein OS=Arachis hypogaea OX=3818 GN=Ahy_B07g086679 PE=4 SV=1 - [A0A444YA80_ARAHY]	36.94	5	7	7	14	13.96	3	3	17.57	3	3	17.12	3	3	9.46	2	2	10.36	2	2	5.41	1	1	222	25.1452	10.4917
A0A444YLZ4	Uncharacterized protein OS=Arachis hypogaea OX=3818 GN=Ahy_B06g081734 PE=3 SV=1 - [A0A444YLZ4_ARAHY]	36.38	3	13	13	121	24.4	10	24	23.31	8	19	26.14	11	27	23.97	8	18	27.67	8	19	18.74	6	14	459	50.453	6.12549
A0A444ZE88	Uncharacterized protein OS=Arachis hypogaea OX=3818 GN=Ahy_B04g070033 PE=4 SV=1 - [A0A444ZE88_ARAHY]	36.13	1	2	2	4	31.09	1	2				36.13	1	1				31.09	1	1				119	13.3476	6.50732
A0A445BC76	Uncharacterized protein OS=Arachis hypogaea OX=3818 GN=Ahy_A10g051270 PE=4 SV=1 - [A0A445BC76_ARAHY]	35.71	6	1	7	21	28.15	6	6	15.55	4	4	23.53	4	4	7.98	2	2	19.33	4	4	3.36	1	1	238	26.9173	6.3667
A0A444Z2W0	Uncharacterized protein OS=Arachis hypogaea OX=3818 GN=Ahy_A05g022320 PE=3 SV=1 - [A0A444Z2W0_ARAHY]	35.57	1	13	13	34	26.29	9	9	10.48	3	3	23.54	9	9	16.15	5	5	20.79	8	8				582	63.4373	6.25244
A0A445CCF8	Uncharacterized protein OS=Arachis hypogaea OX=3818 GN=Ahy_A07g034686 PE=4 SV=1 - [A0A445CCF8_ARAHY]	35.35	1	1	1	1													35.35	1	1				99	11.0753	8.08936
A0A445DMI3	Uncharacterized protein OS=Arachis hypogaea OX=3818 GN=Ahy_A03g010415 PE=3 SV=1 - [A0A445DMI3_ARAHY]	35.32	4	12	12	29	13.83	4	5	31.49	8	9	22.55	5	7	12.98	5	5	6.17	2	2	2.77	1	1	470	49.9533	8.19189
A0A445AB33	Elongation factor Tu OS=Arachis hypogaea OX=3818 GN=Ahy_B03g068713 PE=3 SV=1 - [A0A445AB33_ARAHY]	35.17	1	7	11	37	14.31	5	6	17.79	6	6	22.9	6	7	13.09	5	5	19.02	7	10	6.34	2	3	489	52.9333	6.62451
A0A445ELL8	Uncharacterized protein OS=Arachis hypogaea OX=3818 GN=Ahy_A01g000828 PE=4 SV=1 - [A0A445ELL8_ARAHY]	35.15	1	1	7	25	26.62	5	6	21.5	5	5	20.48	4	4	8.19	2	3	16.38	4	5	8.19	2	2	293	31.772	6.30322
A0A445AHC7	Uricase OS=Arachis hypogaea OX=3818 GN=Ahy_B02g059841 PE=3 SV=1 - [A0A445AHC7_ARAHY]	34.85	10	2	9	20	5.21	2	2	14.33	4	4	10.42	3	3	23.13	6	6	20.52	5	5				307	35.156	8.66064
A0A445CPT6	Uncharacterized protein OS=Arachis hypogaea OX=3818 GN=Ahy_A02g009338 PE=3 SV=1 - [A0A445CPT6_ARAHY]	34.75	4	5	5	10	5.67	1	1	21.99	3	3	7.09	1	1	11.35	2	2	17.02	3	3				141	15.0621	10.3892
A0A444YZD4	Oleosin OS=Arachis hypogaea OX=3818 GN=Ahy_B05g074500 PE=3 SV=1 - [A0A444YZD4_ARAHY]	34.29	2	3	6	57	33.71	5	10	34.29	6	10	34.29	6	11	33.71	5	10	28	5	9	33.71	5	7	175	18.3708	9.53955
A0A445B9L1	Glyceraldehyde-3-phosphate dehydrogenase OS=Arachis hypogaea OX=3818 GN=Ahy_A10g050542 PE=3 SV=1 - [A0A445B9L1_ARAHY]	34.22	4	3	8	79	15.63	5	16	32.15	7	16	32.15	7	17	15.63	5	11	13.57	4	10	15.63	5	9	339	36.8181	7.51807
Q6J1J8	Oleosin OS=Arachis hypogaea OX=3818 GN=Ahy_A05g023475 PE=2 SV=1 - [Q6J1J8_ARAHY]	34.09	2	3	6	56	33.52	5	8	34.09	6	12	34.09	6	10	25.57	5	9	27.84	5	10	33.52	5	7	176	18.4369	9.53955
A0A445B6A4	Uncharacterized protein OS=Arachis hypogaea OX=3818 GN=Ahy_A10g048965 PE=3 SV=1 - [A0A445B6A4_ARAHY]	33.93	1	1	1	1																33.93	1	1	112	11.4567	4.4624
Q9SQH1	Allergen OS=Arachis hypogaea OX=3818 GN=Ara h 7 PE=2 SV=1 - [Q9SQH1_ARAHY]	33.75	1	2	5	15	12.5	2	2	18.75	3	3	23.13	3	4	12.5	3	4	8.13	1	1	8.13	1	1	160	18.406	6.18896
A0A444YT58	Uncharacterized protein OS=Arachis hypogaea OX=3818 GN=Ahy_B06g084967 PE=4 SV=1 - [A0A444YT58_ARAHY]	33.64	2	1	7	21	6.54	2	3	9.97	3	5	18.38	3	4	11.53	3	3	27.1	6	6				321	36.1011	5.68115
A0A444YDN1	Ferritin OS=Arachis hypogaea OX=3818 GN=Ahy_B07g088053 PE=3 SV=1 - [A0A444YDN1_ARAHY]	33.59	1	4	9	60	26.72	6	8	33.59	8	14	30.15	7	10	20.99	6	10	26.72	6	8	27.86	6	10	262	29.155	6.75635
A0A444XZV9	Uncharacterized protein OS=Arachis hypogaea OX=3818 GN=Ahy_B08g090263 PE=4 SV=1 - [A0A444XZV9_ARAHY]	33.33	15	3	4	10	13.07	2	2	16.34	2	2	22.88	3	3	10.46	1	1	16.34	2	2				153	17.2266	6.354
A0A444XDI9	Uncharacterized protein OS=Arachis hypogaea OX=3818 GN=Ahy_B09g095330 PE=4 SV=1 - [A0A444XDI9_ARAHY]	32.86	10	20	20	63	18.51	11	12	17.91	10	12	23.25	13	15	14.59	9	10	13.17	9	11	5.46	3	3	843	94.1124	6.20166
A0A445CNK3	Uncharacterized protein OS=Arachis hypogaea OX=3818 GN=Ahy_A06g027417 PE=3 SV=1 - [A0A445CNK3_ARAHY]	32.82	1	10	10	65	25.94	8	10	31.04	9	14	28.16	8	12	24.17	8	10	29.93	9	11	23.06	7	8	451	48.6608	9.21729
A0A444XS90	Peptidyl-prolyl cis-trans isomerase OS=Arachis hypogaea OX=3818 GN=Ahy_B09g098848 PE=3 SV=1 - [A0A444XS90_ARAHY]	32.39	3	1	6	29	23.86	5	6	17.61	4	4	32.39	6	8	21.02	3	5	21.02	3	3	17.05	3	3	176	18.8273	6.53662
A0A445AMN7	Uncharacterized protein OS=Arachis hypogaea OX=3818 GN=Ahy_B01g051722 PE=4 SV=1 - [A0A445AMN7_ARAHY]	32.35	1	2	6	54	21.43	4	10	28.15	4	10	20.17	4	9	28.15	4	8	28.15	4	8	22.69	4	9	238	27.2892	4.93213
A0A444WS91	Uncharacterized protein OS=Arachis hypogaea OX=3818 GN=Ahy_Scaffold1g106799 PE=4 SV=1 - [A0A444WS91_ARAHY]	32.25	3	8	19	109	20.83	12	21	22.22	13	16	27.01	13	23	17.59	10	17	20.06	11	18	20.06	11	14	648	76.1292	5.40186
A0A089ZXL7	Peanut agglutinin variant OS=Arachis hypogaea OX=3818 PE=2 SV=1 - [A0A089ZXL7_ARAHY]	32.23	6	3	8	34	25.27	6	8	24.91	5	6	21.61	5	7	17.95	3	4	17.95	3	4	11.72	3	5	273	29.3888	6.04932
A0A445DT61	Uncharacterized protein OS=Arachis hypogaea OX=3818 GN=Ahy_A03g012339 PE=3 SV=1 - [A0A445DT61_ARAHY]	32.1	2	2	13	47	22.32	9	10	16.61	7	9	16.97	7	10	10.33	5	5	19.93	8	10	7.2	3	3	542	61.7341	4.89404
A0A445BCL3	Peptidyl-prolyl cis-trans isomerase OS=Arachis hypogaea OX=3818 GN=Ahy_A09g041385 PE=3 SV=1 - [A0A445BCL3_ARAHY]	31.98	2	2	5	20	31.98	5	5	16.86	3	3	23.84	4	4	20.93	3	3	20.93	3	3	12.21	2	2	172	18.374	7.34229
A0A445EEG9	Uricase OS=Arachis hypogaea OX=3818 GN=Ahy_A02g008499 PE=3 SV=1 - [A0A445EEG9_ARAHY]	31.92	13	2	9	22	13.68	4	4	17.59	5	5	10.42	3	3	17.92	5	5	17.59	5	5				307	35.164	8.5874
A0A444XAV7	Uncharacterized protein OS=Arachis hypogaea OX=3818 GN=Ahy_B10g106448 PE=4 SV=1 - [A0A444XAV7_ARAHY]	31.54	4	13	13	30	11.62	5	5	17.22	6	6	20.12	9	10	8.92	4	4	14.73	5	5				482	54.296	8.38232
A0A445CDV5	Uncharacterized protein OS=Arachis hypogaea OX=3818 GN=Ahy_A07g035393 PE=3 SV=1 - [A0A445CDV5_ARAHY]	31.51	2	15	15	45	21.89	9	9	18.68	9	9	18.68	9	10	14.34	6	6	18.68	9	9	4.53	2	2	530	59.2452	7.21045
A0A444XG71	Uncharacterized protein OS=Arachis hypogaea OX=3818 GN=Ahy_B09g095625 PE=3 SV=1 - [A0A444XG71_ARAHY]	31.25	3	1	2	6				16.96	1	2	14.29	1	1	16.96	1	2	16.96	1	1				112	12.3806	9.53955
A0A445AAI3	Poly [ADP-ribose] polymerase OS=Arachis hypogaea OX=3818 GN=Ahy_B03g068650 PE=4 SV=1 - [A0A445AAI3_ARAHY]	30.68	10	6	17	36	8.09	5	5	14.86	8	8	17.03	10	10	6.4	4	4	9.06	5	6	3.62	2	3	828	92.9712	5.90967
A0A445CZ80	Tubulin beta chain OS=Arachis hypogaea OX=3818 GN=Ahy_A05g021967 PE=3 SV=1 - [A0A445CZ80_ARAHY]	29.98	6	4	9	39	20.13	6	7	19.02	5	8	18.79	6	8	17.67	5	6	12.08	4	7	6.26	2	3	447	50.2869	4.83057
A0A445DWK8	Uncharacterized protein OS=Arachis hypogaea OX=3818 GN=Ahy_A03g013881 PE=3 SV=1 - [A0A445DWK8_ARAHY]	29.83	7	1	7	21	18.07	4	4	26.89	6	6	16.39	3	4	2.94	1	1	23.11	5	5	5.46	1	1	238	26.5113	9.64209
A0A444XT34	ATP synthase subunit d, mitochondrial OS=Arachis hypogaea OX=3818 GN=Ahy_A09g041504 PE=3 SV=1 - [A0A444XT34_ARAHY]	29.76	2	5	5	12	21.43	4	5	10.71	2	2	12.5	2	2	12.5	2	2	4.17	1	1				168	20.0741	5.26221
A0A444X7Z4	Uncharacterized protein OS=Arachis hypogaea OX=3818 GN=Ahy_B10g105436 PE=4 SV=1 - [A0A444X7Z4_ARAHY]	29.62	6	1	8	34	21.41	5	6	24.63	6	8	21.99	5	6	14.37	4	4	19.94	6	7	8.8	2	3	341	36.563	9.39307
A0A444ZYA1	Uncharacterized protein OS=Arachis hypogaea OX=3818 GN=Ahy_B03g063857 PE=3 SV=1 - [A0A444ZYA1_ARAHY]	29.21	2	1	12	48	19.41	8	9	18.67	8	10	19.04	8	11	10.35	5	5	18.48	8	9	9.24	4	4	541	61.576	4.89404
A0A445EN20	Uncharacterized protein OS=Arachis hypogaea OX=3818 GN=Ahy_A01g001390 PE=3 SV=1 - [A0A445EN20_ARAHY]	29.14	32	5	14	45	19.79	8	8	18.25	7	7	14.11	5	5	18.4	9	12	12.42	7	9	8.28	4	4	652	71.3445	5.30029
A0A445BU36	Oleosin OS=Arachis hypogaea OX=3818 GN=Ahy_A08g038688 PE=3 SV=1 - [A0A445BU36_ARAHY]	28.92	3	2	2	14	21.69	1	3				28.92	2	4	21.69	1	2	21.69	1	4	21.69	1	1	166	16.8957	8.93896
A0A445BI73	Malate dehydrogenase OS=Arachis hypogaea OX=3818 GN=Ahy_A09g043413 PE=3 SV=1 - [A0A445BI73_ARAHY]	28.61	3	1	8	31	15.96	4	5	18.67	5	6	22.29	6	6	9.94	3	4	21.99	6	7	11.14	3	3	332	35.6344	6.53662
A0A445CIR2	Uncharacterized protein OS=Arachis hypogaea OX=3818 GN=Ahy_A07g037414 PE=4 SV=1 - [A0A445CIR2_ARAHY]	28.08	1	1	1	2				28.08	1	2													146	16.2265	9.89111
A0A444ZRU7	Adenosylhomocysteinase OS=Arachis hypogaea OX=3818 GN=Ahy_B03g061767 PE=3 SV=1 - [A0A444ZRU7_ARAHY]	28.04	2	10	10	23	16.29	5	6	14.85	5	5	14.85	5	5	13.4	3	3	10.1	4	4				485	53.26	5.97314
A0A445BXM6	Uncharacterized protein OS=Arachis hypogaea OX=3818 GN=Ahy_A08g039893 PE=4 SV=1 - [A0A445BXM6_ARAHY]	28.04	1	5	10	30	9.53	3	3	19.07	6	7	19.63	7	8	12.71	4	5	10.09	3	3	13.83	4	4	535	56.3219	5.13525
A0A444XVC9	Uncharacterized protein OS=Arachis hypogaea OX=3818 GN=Ahy_B09g099989 PE=4 SV=1 - [A0A444XVC9_ARAHY]	27.78	4	2	2	4	27.78	2	3	11.11	1	1													90	9.94782	8.52881
A0A444Y6B9	Uncharacterized protein OS=Arachis hypogaea OX=3818 GN=Ahy_B08g093459 PE=3 SV=1 - [A0A444Y6B9_ARAHY]	26.95	7	4	11	36	15.9	6	6	16.71	6	6	16.17	7	8	16.44	6	6	21.29	8	8	6.47	2	2	371	39.9778	9.80322
A0A444YMT1	Uncharacterized protein OS=Arachis hypogaea OX=3818 GN=Ahy_B06g082076 PE=4 SV=1 - [A0A444YMT1_ARAHY]	26.92	8	1	1	1													26.92	1	1				52	6.07122	9.24658
A0A444Z9S0	Uncharacterized protein OS=Arachis hypogaea OX=3818 GN=Ahy_B05g079403 PE=4 SV=1 - [A0A444Z9S0_ARAHY]	26.71	3	7	19	112	15.48	10	18	17.45	12	14	18.06	12	22	14.87	10	18	21.7	15	23	19.58	13	17	659	77.1125	5.19873
A0A445A6L3	Uncharacterized protein OS=Arachis hypogaea OX=3818 GN=Ahy_B03g067376 PE=4 SV=1 - [A0A445A6L3_ARAHY]	26.46	3	7	8	24	22.01	5	5	18.03	4	4	19.67	4	5	16.63	4	4	18.97	5	5	3.28	1	1	427	49.0285	9.29053
A0A444YBS5	Uncharacterized protein OS=Arachis hypogaea OX=3818 GN=Ahy_B07g087320 PE=3 SV=1 - [A0A444YBS5_ARAHY]	26.14	3	11	11	34	11.29	5	7	15.64	6	6	13.47	5	5	11.09	5	6	17.43	7	8	3.56	2	2	505	57.8176	8.96826
A0A444YVB8	Uncharacterized protein OS=Arachis hypogaea OX=3818 GN=Ahy_B06g085698 PE=4 SV=1 - [A0A444YVB8_ARAHY]	26.04	1	2	2	13	14.58	1	3	14.58	1	1	14.58	1	3	26.04	2	3	14.58	1	2	14.58	1	1	96	10.2634	9.59814
A0A445EX70	Uncharacterized protein OS=Arachis hypogaea OX=3818 GN=Ahy_A01g004806 PE=4 SV=1 - [A0A445EX70_ARAHY]	26.03	8	6	6	22	13.64	3	3	22.31	5	5	17.36	4	4	17.36	4	4	17.36	4	4	9.92	2	2	242	28.1424	9.89111
A0A445CFP3	Uncharacterized protein OS=Arachis hypogaea OX=3818 GN=Ahy_A07g036260 PE=3 SV=1 - [A0A445CFP3_ARAHY]	25.87	26	11	11	30	13.13	6	6	12.55	5	7	17.76	6	6	5.98	4	4	12.55	5	5	1.93	1	2	518	58.58	6.72705
A0A445BQM2	Uncharacterized protein OS=Arachis hypogaea OX=3818 GN=Ahy_A09g046726 PE=3 SV=1 - [A0A445BQM2_ARAHY]	25.64	21	2	12	41	17.75	7	7	17.75	7	7	13.66	5	5	15.33	7	9	11.84	7	9	8.19	4	4	659	71.8436	5.47803
A0A445BNY4	Uncharacterized protein OS=Arachis hypogaea OX=3818 GN=Ahy_A09g046143 PE=4 SV=1 - [A0A445BNY4_ARAHY]	25.62	3	1	1	1	25.62	1	1																121	14.013	7.7085
A0A444X3E3	Uncharacterized protein OS=Arachis hypogaea OX=3818 GN=Ahy_B10g103225 PE=3 SV=1 - [A0A444X3E3_ARAHY]	25.52	7	4	4	10	17.24	3	3	12.41	2	2	20.69	3	3				5.52	1	1	6.9	1	1	145	16.538	10.2427
A0A444XBQ4	Uncharacterized protein OS=Arachis hypogaea OX=3818 GN=Ahy_B10g106520 PE=3 SV=1 - [A0A444XBQ4_ARAHY]	25.5	2	6	6	12	9.6	2	2	11.92	3	3	14.57	3	3				12.58	3	3	3.97	1	1	302	32.0885	9.34912
A0A445C6F7	Uncharacterized protein OS=Arachis hypogaea OX=3818 GN=Ahy_A07g032240 PE=4 SV=1 - [A0A445C6F7_ARAHY]	25.37	6	3	3	7				10.45	1	1	14.93	2	2	14.93	2	2	8.96	1	1	8.96	1	1	134	15.1247	9.89111
A0A445DC02	Uncharacterized protein OS=Arachis hypogaea OX=3818 GN=Ahy_A04g017724 PE=4 SV=1 - [A0A445DC02_ARAHY]	25	1	1	3	13	12.21	2	3	4.07	1	1	12.21	2	3	16.86	2	2	25	3	3	4.07	1	1	172	18.3409	8.45557
A0A444ZLJ1	Uncharacterized protein OS=Arachis hypogaea OX=3818 GN=Ahy_B04g071759 PE=4 SV=1 - [A0A444ZLJ1_ARAHY]	25	2	7	7	22	11.56	4	4	7.55	3	3	21.93	6	6	11.32	4	4	8.25	3	3	4.48	2	2	424	43.6329	6.53662
A0A0A6ZDS7	60s ribosomal protein L1 OS=Arachis hypogaea OX=3818 GN=Ahy_A09g041646 PE=2 SV=1 - [A0A0A6ZDS7_ARAHY]	24.94	10	11	11	25	11.31	5	6	13.37	6	6	15.42	6	6	8.48	4	4	8.48	3	3				389	44.3078	10.1987
A0A445DJL0	Lactoylglutathione lyase OS=Arachis hypogaea OX=3818 GN=Ahy_A04g021207 PE=3 SV=1 - [A0A445DJL0_ARAHY]	24.74	3	4	6	25	24.74	6	7	12.89	3	3	20.91	5	5	16.72	4	5	9.06	2	3	9.06	2	2	287	32.2786	5.94775
A0A444Y648	Uncharacterized protein OS=Arachis hypogaea OX=3818 GN=Ahy_B08g093454 PE=3 SV=1 - [A0A444Y648_ARAHY]	24.66	6	3	9	32	14.75	5	5	14.75	5	5	15.28	6	7	16.35	6	6	18.5	7	7	6.43	2	2	373	39.9726	9.75928
A0A445E5A9	Poly [ADP-ribose] polymerase OS=Arachis hypogaea OX=3818 GN=Ahy_A03g017030 PE=4 SV=1 - [A0A445E5A9_ARAHY]	24.57	3	3	14	34	9.8	6	6	13.77	8	8	11.29	7	7	6.58	4	4	9.31	5	6	3.72	2	3	806	90.8002	5.78271
Q0Q0Q8	Type 4 metallothionein OS=Arachis hypogaea OX=3818 GN=MT4b PE=2 SV=1 - [Q0Q0Q8_ARAHY]	24.39	2	2	2	3				10.98	1	1				24.39	2	2							82	8.17924	7.59131
A0A444X2A9	Uncharacterized protein OS=Arachis hypogaea OX=3818 GN=Ahy_B10g102670 PE=4 SV=1 - [A0A444X2A9_ARAHY]	24.35	3	1	1	2	24.35	1	2																115	13.2522	5.17334
A0A444X7K4	ATP synthase subunit gamma OS=Arachis hypogaea OX=3818 GN=Ahy_B10g105266 PE=3 SV=1 - [A0A444X7K4_ARAHY]	24.3	1	1	6	17	9.97	3	3	9.97	3	3	20.56	5	5	11.53	3	3	8.41	3	3				321	35.0574	9.21729
A0A444XDL1	Nucleoside diphosphate kinase OS=Arachis hypogaea OX=3818 GN=Ahy_B09g095348 PE=3 SV=1 - [A0A444XDL1_ARAHY]	24.16	4	3	3	12	13.42	2	2	24.16	3	3	24.16	3	3	16.78	2	2	7.38	1	1	6.04	1	1	149	16.4126	6.80029
A0A445A5U3	Isocitrate lyase OS=Arachis hypogaea OX=3818 GN=Ahy_B03g067096 PE=3 SV=1 - [A0A445A5U3_ARAHY]	24.13	2	10	10	17	13.89	5	5	4.51	2	2	11.81	5	5	8.16	3	3	3.65	2	2				576	64.7553	7.2251
A0A445CEU3	Succinate-semialdehyde dehydrogenase OS=Arachis hypogaea OX=3818 GN=Ahy_A07g035935 PE=3 SV=1 - [A0A445CEU3_ARAHY]	24.12	1	10	10	21	14.84	6	6	2.6	1	1	9.28	4	4	12.06	5	5	9.83	4	4	2.6	1	1	539	57.845	8.52881
B4UW72	Fiber protein Fb15 (Fragment) OS=Arachis hypogaea OX=3818 PE=2 SV=1 - [B4UW72_ARAHY]	23.96	6	3	3	7	14.58	2	2				14.58	2	2	7.29	1	1	16.67	2	2				96	11.1917	8.646
A0A445B3M2	ATP synthase subunit gamma OS=Arachis hypogaea OX=3818 GN=Ahy_A10g047851 PE=3 SV=1 - [A0A445B3M2_ARAHY]	23.68	1	1	6	16	9.97	3	3	9.97	3	3	20.56	5	5	10.9	3	3	4.67	2	2				321	35.0443	9.08545
A0A445E780	Uncharacterized protein OS=Arachis hypogaea OX=3818 GN=Ahy_A02g005565 PE=4 SV=1 - [A0A445E780_ARAHY]	23.67	2	6	6	19	7.69	2	3	8.28	2	3	10.36	3	3	7.69	2	2	12.72	3	3	16.57	4	5	338	36.7111	5.31299
A0A444ZKR0	Uncharacterized protein OS=Arachis hypogaea OX=3818 GN=Ahy_B04g071457 PE=4 SV=1 - [A0A444ZKR0_ARAHY]	23.53	4	1	1	2													23.53	1	2				153	15.948	8.36768
A0A445DF33	Uncharacterized protein OS=Arachis hypogaea OX=3818 GN=Ahy_A04g018969 PE=3 SV=1 - [A0A445DF33_ARAHY]	23.24	2	9	9	21	13.69	4	5	6.02	2	2	12.03	4	4	9.34	3	3	12.03	5	6	4.15	1	1	482	53.1304	8.45557
A0A445ESN5	Uncharacterized protein OS=Arachis hypogaea OX=3818 GN=Ahy_A01g003127 PE=4 SV=1 - [A0A445ESN5_ARAHY]	23.12	4	3	3	8	6.45	1	1	13.98	2	2	13.98	2	2	9.14	1	1	15.59	2	2				186	21.6	5.41455
A0A445DLQ9	Uncharacterized protein OS=Arachis hypogaea OX=3818 GN=Ahy_A03g010162 PE=4 SV=1 - [A0A445DLQ9_ARAHY]	22.88	1	2	2	6	11.86	1	1				11.86	1	1	11.86	1	1	11.86	1	1	22.88	2	2	118	12.0103	7.26904
A0A445C158	Uncharacterized protein OS=Arachis hypogaea OX=3818 GN=Ahy_A08g040962 PE=4 SV=1 - [A0A445C158_ARAHY]	22.8	2	5	9	24	15.2	5	5	7.84	4	4	7.84	4	5	15.44	7	7	3.56	2	2	1.43	1	1	421	48.0755	6.58057
A0A445E2H6	Uncharacterized protein OS=Arachis hypogaea OX=3818 GN=Ahy_A03g016188 PE=3 SV=1 - [A0A445E2H6_ARAHY]	22.56	2	2	5	19	11.59	3	3	11.59	3	3	11.59	3	3	10.37	3	3	15.85	3	3	19.82	4	4	328	35.8283	8.95361
A0A444ZSC8	Uncharacterized protein OS=Arachis hypogaea OX=3818 GN=Ahy_B03g061888 PE=3 SV=1 - [A0A444ZSC8_ARAHY]	22.56	7	6	6	14	6.4	2	3	6.06	2	2	8.75	2	3	8.75	2	2	16.16	4	4				297	32.2141	9.5249
A0A444XB67	Tubulin alpha chain OS=Arachis hypogaea OX=3818 GN=Ahy_B10g106512 PE=3 SV=1 - [A0A444XB67_ARAHY]	22.27	4	4	9	27	20.49	8	9	12.03	5	5	9.8	3	4	10.91	4	5	6.9	3	3	4.01	1	1	449	49.5554	5.13525
A0A075BIU4	60S ribosomal protein L4/L1 OS=Arachis hypogaea OX=3818 PE=2 SV=1 - [A0A075BIU4_ARAHY]	22.17	4	3	8	13	12.32	4	4	7.39	3	3	2.96	1	1	8.87	3	3	7.14	2	2				406	44.601	10.4331
A0A445APP9	Uncharacterized protein OS=Arachis hypogaea OX=3818 GN=Ahy_B01g052515 PE=4 SV=1 - [A0A445APP9_ARAHY]	22.16	2	3	3	15	22.16	3	3	22.16	3	4	14.77	2	2	5.68	1	2	13.07	2	3	7.39	1	1	176	19.1637	8.88037
A0A444XM11	Uncharacterized protein OS=Arachis hypogaea OX=3818 GN=Ahy_B09g096687 PE=3 SV=1 - [A0A444XM11_ARAHY]	22.1	7	4	4	18	16.57	3	3	14.36	3	4	8.84	2	2	14.36	3	3	22.1	4	4	12.15	2	2	181	20.7821	10.0229
A0A445D0J5	Uncharacterized protein OS=Arachis hypogaea OX=3818 GN=Ahy_A05g022380 PE=4 SV=1 - [A0A445D0J5_ARAHY]	22.03	2	1	1	2										22.03	1	2							118	13.2232	7.29834
A0A445DUR8	Uncharacterized protein OS=Arachis hypogaea OX=3818 GN=Ahy_A03g013145 PE=4 SV=1 - [A0A445DUR8_ARAHY]	21.97	1	1	1	1							21.97	1	1										173	20.4622	7.44482
A0A444ZYG1	Uncharacterized protein OS=Arachis hypogaea OX=3818 GN=Ahy_B03g064011 PE=4 SV=1 - [A0A444ZYG1_ARAHY]	21.96	1	4	4	8	12.94	2	2				3.92	1	1	4.71	1	2	9.8	2	3				255	28.0397	8.19189
A0A445A9Y6	Uncharacterized protein OS=Arachis hypogaea OX=3818 GN=Ahy_B03g068396 PE=3 SV=1 - [A0A445A9Y6_ARAHY]	21.92	28	3	11	35	12.63	5	5	15.68	7	7	9.89	4	4	10.05	5	7	10.2	6	8	8.22	4	4	657	72.4075	5.16064
A0A445AU69	Oleosin OS=Arachis hypogaea OX=3818 GN=Ahy_B01g054716 PE=3 SV=1 - [A0A445AU69_ARAHY]	21.9	2	4	4	27	18.1	3	5	9.52	2	4	18.1	3	4	9.52	2	4	13.33	3	6	9.52	2	4	210	22.0271	6.53662
A0A445C556	Ferritin OS=Arachis hypogaea OX=3818 GN=Ahy_A07g031814 PE=3 SV=1 - [A0A445C556_ARAHY]	21.55	2	1	6	50	21.55	5	7	21.55	6	10	21.55	5	8	21.55	6	10	21.55	5	6	21.55	5	9	283	31.6029	6.04932
A0A445AI22	Uncharacterized protein OS=Arachis hypogaea OX=3818 GN=Ahy_B02g060230 PE=4 SV=1 - [A0A445AI22_ARAHY]	21.43	3	1	4	16	17.26	3	3	14.29	3	3	17.26	3	3	17.26	3	3	11.31	2	2	13.1	2	2	168	18.3095	5.8335
A0A445AWF6	Uncharacterized protein OS=Arachis hypogaea OX=3818 GN=Ahy_B01g055541 PE=4 SV=1 - [A0A445AWF6_ARAHY]	21.11	2	3	3	20	21.11	3	4	21.11	3	4	21.11	3	4	3.89	1	1	21.11	3	4	21.11	3	3	180	18.7465	6.68311
A0A1L5JJI4	Late embryogenesis abundant protein 3 OS=Arachis hypogaea OX=3818 GN=LEA3 PE=2 SV=1 - [A0A1L5JJI4_ARAHY]	21.07	1	2	8	25	16.72	6	6	15.72	5	5	17.39	6	7	10.7	3	3	7.02	2	2	3.34	2	2	299	32.2826	5.2876
A0A444XTL7	Uncharacterized protein OS=Arachis hypogaea OX=3818 GN=Ahy_B09g099054 PE=3 SV=1 - [A0A444XTL7_ARAHY]	20.91	5	5	5	23	12.89	3	4	17.77	4	5	16.03	4	5	14.63	3	3	14.63	3	4	8.36	2	2	287	30.543	8.63135
A0A445ATT0	Elongation factor Tu OS=Arachis hypogaea OX=3818 GN=Ahy_B01g054386 PE=3 SV=1 - [A0A445ATT0_ARAHY]	20.9	2	2	6	21	5.74	2	3	12.5	3	3	12.5	4	5	6.97	3	3	6.97	3	6	2.46	1	1	488	52.9253	6.72705
A0A445DS79	Uncharacterized protein OS=Arachis hypogaea OX=3818 GN=Ahy_A03g011981 PE=4 SV=1 - [A0A445DS79_ARAHY]	20.75	1	2	4	6	12.03	2	2	5.81	1	1	8.71	2	2	5.81	1	1							241	27.3525	6.20166
A0A445EKG1	Uncharacterized protein OS=Arachis hypogaea OX=3818 GN=Ahy_A01g000551 PE=4 SV=1 - [A0A445EKG1_ARAHY]	20.4	1	1	7	21	16.72	6	6	12.04	4	4	13.04	4	5	7.02	2	2	7.02	2	2	3.34	2	2	299	32.3077	5.35107
A0A445CVZ9	Cytochrome b-c1 complex subunit 7 OS=Arachis hypogaea OX=3818 GN=Ahy_A06g030365 PE=3 SV=1 - [A0A445CVZ9_ARAHY]	20.33	2	2	2	4	8.94	1	1	8.94	1	1				11.38	1	1	8.94	1	1				123	14.6246	9.48096
A0A444YRD7	Tubulin alpha chain OS=Arachis hypogaea OX=3818 GN=Ahy_B06g084221 PE=3 SV=1 - [A0A444YRD7_ARAHY]	20.22	4	3	8	27	13.11	5	6	10.67	4	4	8.89	3	4	13.78	5	7	9.78	4	4	7.11	2	2	450	49.9516	5.08447
A0A445ARH5	Histone H2B OS=Arachis hypogaea OX=3818 GN=Ahy_B01g053292 PE=3 SV=1 - [A0A445ARH5_ARAHY]	20.15	9	3	3	16	14.93	2	3	14.93	2	3	20.15	3	3	14.93	2	3	14.93	2	3	6.72	1	1	134	14.9724	10.1108
A0A444Y1R1	Uncharacterized protein OS=Arachis hypogaea OX=3818 GN=Ahy_B08g091168 PE=3 SV=1 - [A0A444Y1R1_ARAHY]	19.79	6	2	7	29	11.05	4	4	14.14	5	5	14.14	5	6	14.4	5	5	19.79	7	7	6.17	2	2	389	42.1216	9.71533
Q06H34	Tonoplast intrinsic protein alpha TIP (Fragment) OS=Arachis hypogaea OX=3818 PE=2 SV=1 - [Q06H34_ARAHY]	19.67	3	2	2	25	6.01	1	4	19.67	2	4	19.67	2	7	19.67	2	3	19.67	2	5	19.67	2	2	183	19.2482	8.54346
A0A445A7Q9	Uncharacterized protein OS=Arachis hypogaea OX=3818 GN=Ahy_B03g067658 PE=3 SV=1 - [A0A445A7Q9_ARAHY]	19.58	1	1	4	17	7.53	2	2	11.45	3	3	11.45	3	3	7.53	2	2	19.58	4	4	15.66	3	3	332	36.0947	9.17334
A0A445CFU9	Uncharacterized protein OS=Arachis hypogaea OX=3818 GN=Ahy_A07g036303 PE=4 SV=1 - [A0A445CFU9_ARAHY]	19.39	23	3	3	5	12.73	2	2	6.67	1	1	13.33	2	2										165	18.3522	5.42725
A0A444YS80	Uncharacterized protein OS=Arachis hypogaea OX=3818 GN=Ahy_B06g084556 PE=3 SV=1 - [A0A444YS80_ARAHY]	19.35	7	7	7	11	7.8	3	3	2.42	1	1	9.14	3	3	5.11	2	2	3.49	1	1	2.42	1	1	372	39.3362	9.18799
A0A445ADV8	Uncharacterized protein OS=Arachis hypogaea OX=3818 GN=Ahy_B02g058118 PE=3 SV=1 - [A0A445ADV8_ARAHY]	19.28	2	3	7	24	9.77	3	3	11.05	5	5	14.65	6	7	11.05	5	5	9	3	3	1.54	1	1	389	44.5976	6.23975
A0A444WYN1	Uncharacterized protein OS=Arachis hypogaea OX=3818 GN=Ahy_B10g101152 PE=3 SV=1 - [A0A444WYN1_ARAHY]	19.16	6	5	8	19	5.4	3	3	6.97	3	4	19.16	8	8	2.79	1	1	5.4	3	3				574	62.2355	6.31592
A0A445DV73	Uncharacterized protein OS=Arachis hypogaea OX=3818 GN=Ahy_A03g013306 PE=3 SV=1 - [A0A445DV73_ARAHY]	18.99	12	7	9	28	11.53	5	5	4.38	2	2	13.96	5	5	7.79	4	5	12.99	6	8	7.95	3	3	616	68.0652	5.16064
A0A445BZB2	Uncharacterized protein OS=Arachis hypogaea OX=3818 GN=Ahy_A08g040445 PE=4 SV=1 - [A0A445BZB2_ARAHY]	18.95	14	2	3	10	10.46	2	2	10.46	2	2	18.95	3	3	4.58	1	1	10.46	2	2				153	17.6408	5.57959
A0A445D2R2	Uncharacterized protein OS=Arachis hypogaea OX=3818 GN=Ahy_A05g023052 PE=4 SV=1 - [A0A445D2R2_ARAHY]	18.92	2	2	2	3	18.92	2	2	4.86	1	1													185	17.8807	6.23975
A0A444Y8M6	Uncharacterized protein OS=Arachis hypogaea OX=3818 GN=Ahy_A08g039035 PE=3 SV=1 - [A0A444Y8M6_ARAHY]	18.84	3	2	2	4	10.14	1	1				18.84	1	1	10.14	1	1	10.14	1	1				69	8.06145	9.93506
A0A445ER63	Uncharacterized protein OS=Arachis hypogaea OX=3818 GN=Ahy_A01g002415 PE=3 SV=1 - [A0A445ER63_ARAHY]	18.62	4	3	3	6	5.67	1	1	9.31	2	2	5.67	1	1				12.96	2	2				247	27.0052	7.81104
A0A445DZ92	Uncharacterized protein OS=Arachis hypogaea OX=3818 GN=Ahy_A03g015020 PE=3 SV=1 - [A0A445DZ92_ARAHY]	18.49	12	3	3	13	10.92	2	2	18.49	3	3	18.49	3	4	5.04	1	1	10.92	2	2	5.88	1	1	238	26.9905	10.4038
A0A444YSD1	Uncharacterized protein OS=Arachis hypogaea OX=3818 GN=Ahy_B06g084604 PE=4 SV=1 - [A0A444YSD1_ARAHY]	18.06	2	1	1	1							18.06	1	1										72	8.6735	5.63037
A0A444YWV3	Uncharacterized protein OS=Arachis hypogaea OX=3818 GN=Ahy_B06g086132 PE=4 SV=1 - [A0A444YWV3_ARAHY]	17.95	1	3	3	3				15.02	2	2							2.93	1	1				273	29.7615	7.12256
A0A444ZNG7	Uncharacterized protein OS=Arachis hypogaea OX=3818 GN=Ahy_B04g072677 PE=4 SV=1 - [A0A444ZNG7_ARAHY]	17.89	2	1	1	1													17.89	1	1				246	25.9914	7.1665
A0A445BKW2	Uncharacterized protein OS=Arachis hypogaea OX=3818 GN=Ahy_A09g044815 PE=4 SV=1 - [A0A445BKW2_ARAHY]	17.5	1	2	2	3				10.63	1	1	6.88	1	1				6.88	1	1				160	17.7279	6.53662
A0A444WWP8	60S ribosomal protein L18a OS=Arachis hypogaea OX=3818 GN=Ahy_B10g100443 PE=3 SV=1 - [A0A444WWP8_ARAHY]	17.42	4	4	4	9	8.99	2	2				8.99	2	2	12.92	3	3	8.99	2	2				178	21.3275	10.4331
A0A444YZ56	Uncharacterized protein OS=Arachis hypogaea OX=3818 GN=Ahy_A05g023440 PE=4 SV=1 - [A0A444YZ56_ARAHY]	17.24	1	3	3	7	12.64	2	3				12.64	2	2				10.92	2	2				174	19.675	7.23975
A0A445EUR4	Uncharacterized protein OS=Arachis hypogaea OX=3818 GN=Ahy_A01g003922 PE=4 SV=1 - [A0A445EUR4_ARAHY]	17.04	1	1	1	1	17.04	1	1																135	14.9105	8.79248
A0A444WR75	V-type proton ATPase proteolipid subunit OS=Arachis hypogaea OX=3818 GN=Ahy_Scaffold1g106667 PE=3 SV=1 - [A0A444WR75_ARAHY]	16.98	4	1	1	6	16.98	1	3	16.98	1	2	16.98	1	1										106	10.6105	8.74854
A0A444YJU5	Uncharacterized protein OS=Arachis hypogaea OX=3818 GN=Ahy_A06g027370 PE=4 SV=1 - [A0A444YJU5_ARAHY]	16.94	1	1	2	3				7.26	1	1				7.26	1	1	9.68	1	1				124	14.0284	9.5542
A0A445E5G6	Uncharacterized protein OS=Arachis hypogaea OX=3818 GN=Ahy_A02g005028 PE=4 SV=1 - [A0A445E5G6_ARAHY]	16.8	3	1	2	5	9.6	1	1	7.2	1	1	9.6	1	1	7.2	1	1	9.6	1	1				125	13.9874	9.5542
A0A445EBZ3	Uncharacterized protein OS=Arachis hypogaea OX=3818 GN=Ahy_A02g007175 PE=4 SV=1 - [A0A445EBZ3_ARAHY]	16.5	2	1	6	9	5.67	2	2	10.84	4	4	2.96	1	1	2.22	1	1	2.96	1	1				406	44.6781	10.3745
A0A444Y5Y0	Uncharacterized protein OS=Arachis hypogaea OX=3818 GN=Ahy_B08g093365 PE=4 SV=1 - [A0A444Y5Y0_ARAHY]	16.45	1	1	6	19	5.91	2	2	10.35	3	3	10.54	4	5	10.35	3	4	5.91	2	2	10.35	3	3	541	56.9452	5.2749
A0A444ZYZ5	Uncharacterized protein OS=Arachis hypogaea OX=3818 GN=Ahy_B03g064220 PE=3 SV=1 - [A0A444ZYZ5_ARAHY]	16.45	7	2	9	19	4.26	3	3	3.97	2	2	12.34	7	7	3.12	2	2	6.1	4	4	1.7	1	1	705	81.4163	5.10986
A0A445E5A7	Uncharacterized protein OS=Arachis hypogaea OX=3818 GN=Ahy_A02g004975 PE=3 SV=1 - [A0A445E5A7_ARAHY]	16.43	5	3	3	9	11.11	2	2	12.56	2	2	7.25	1	1	11.11	2	2	12.56	2	2				207	23.0012	9.59814
A0A445B318	Uncharacterized protein OS=Arachis hypogaea OX=3818 GN=Ahy_A10g047586 PE=4 SV=1 - [A0A445B318_ARAHY]	16.32	1	1	1	4				16.32	1	4													239	26.22	8.96826
A0A0A6ZDN9	Peptidyl-prolyl cis-trans isomerase OS=Arachis hypogaea OX=3818 GN=Ahy_A03g016268 PE=2 SV=1 - [A0A0A6ZDN9_ARAHY]	16.28	3	1	4	18	16.28	4	5	16.28	4	4	16.28	4	5	4.65	1	1	4.65	1	1	8.72	2	2	172	18.0899	8.44092
A0A445AZA7	Uncharacterized protein OS=Arachis hypogaea OX=3818 GN=Ahy_B01g056693 PE=3 SV=1 - [A0A445AZA7_ARAHY]	16.15	2	9	9	29	10.66	6	6	12.2	7	8	6.48	4	4	7.25	4	4	12.2	7	7				910	101.275	6.18896
A0A444YZL3	Biotin carboxylase OS=Arachis hypogaea OX=3818 GN=Ahy_B05g074582 PE=4 SV=1 - [A0A444YZL3_ARAHY]	15.93	10	5	5	8							9.63	2	2	7.96	2	2	8.7	3	4				540	58.7921	7.02002
A0A445DF95	Uncharacterized protein OS=Arachis hypogaea OX=3818 GN=Ahy_A04g019093 PE=3 SV=1 - [A0A445DF95_ARAHY]	15.81	3	4	7	18	6.82	3	3	6.99	3	5	9.15	5	5	3.99	2	2	4.49	3	3				601	64.7277	6.23975
A0A444YG88	Tubulin beta chain OS=Arachis hypogaea OX=3818 GN=Ahy_B06g079820 PE=3 SV=1 - [A0A444YG88_ARAHY]	15.75	6	0	6	28	11.82	4	5	6.13	2	5	7.88	3	5	7.88	3	4	8.32	3	6	6.13	2	3	457	51.2674	4.84326
A0A445DTY4	Uncharacterized protein OS=Arachis hypogaea OX=3818 GN=Ahy_A03g012679 PE=3 SV=1 - [A0A445DTY4_ARAHY]	15.6	8	1	9	20	5.53	4	4	5.25	3	3	10.21	6	6	3.12	2	2	6.1	4	4	1.7	1	1	705	81.4493	5.16064
A0A445AVY5	Purple acid phosphatase OS=Arachis hypogaea OX=3818 GN=Ahy_B01g055311 PE=3 SV=1 - [A0A445AVY5_ARAHY]	15.58	3	5	5	5										9.26	3	3	6.32	2	2				475	54.925	6.87354
A0A445EK91	Uncharacterized protein OS=Arachis hypogaea OX=3818 GN=Ahy_A01g000342 PE=4 SV=1 - [A0A445EK91_ARAHY]	15.25	1	1	1	1	15.25	1	1																177	18.9727	10.1694
A0A444XTD2	Uncharacterized protein OS=Arachis hypogaea OX=3818 GN=Ahy_B09g098943 PE=3 SV=1 - [A0A444XTD2_ARAHY]	15.22	4	1	3	5				13.04	2	2	2.17	1	1	4.71	1	1	4.71	1	1				276	29.518	6.55127
A0A445A3S6	Malate dehydrogenase OS=Arachis hypogaea OX=3818 GN=Ahy_B03g066347 PE=3 SV=1 - [A0A445A3S6_ARAHY]	15.07	2	3	4	11	3.48	1	1	11.59	3	3	7.25	2	3	3.19	1	1	3.19	1	1	8.41	2	2	345	36.082	8.74854
A0A445BW01	Uncharacterized protein OS=Arachis hypogaea OX=3818 GN=Ahy_A08g039182 PE=4 SV=1 - [A0A445BW01_ARAHY]	15.07	1	1	1	1							15.07	1	1										146	15.679	9.17334
A0A444ZXJ8	Uncharacterized protein OS=Arachis hypogaea OX=3818 GN=Ahy_B03g063526 PE=4 SV=1 - [A0A444ZXJ8_ARAHY]	14.94	1	1	3	7	14.94	3	3	8.71	2	2	2.9	1	1	5.81	1	1							241	27.4627	7.37158
A0A445DYF5	Uncharacterized protein OS=Arachis hypogaea OX=3818 GN=Ahy_A03g014652 PE=4 SV=1 - [A0A445DYF5_ARAHY]	14.92	2	1	1	1										14.92	1	1							181	20.4215	5.16064
A0A444YF39	Uncharacterized protein OS=Arachis hypogaea OX=3818 GN=Ahy_B07g088669 PE=4 SV=1 - [A0A444YF39_ARAHY]	14.81	2	2	2	2	7.94	1	1	6.88	1	1													189	19.9874	8.73389
A0A444YP93	Fructose-bisphosphate aldolase OS=Arachis hypogaea OX=3818 GN=Ahy_B06g083092 PE=3 SV=1 - [A0A444YP93_ARAHY]	14.8	4	2	5	7				2.23	1	1	4.47	1	1	6.15	2	2	6.7	3	3				358	38.3619	6.99072
A0A444XDN6	Uncharacterized protein OS=Arachis hypogaea OX=3818 GN=Ahy_B09g095254 PE=4 SV=1 - [A0A444XDN6_ARAHY]	14.74	1	1	1	6	14.74	1	1				14.74	1	3				14.74	1	2				285	33.5008	7.75244
A0A444WPP7	Uncharacterized protein OS=Arachis hypogaea OX=3818 GN=Ahy_Scaffold6g108137 PE=4 SV=1 - [A0A444WPP7_ARAHY]	14.59	4	3	3	7	14.59	3	3	7.03	1	1	7.57	2	2				3.78	1	1				185	19.2318	6.52197
A0A444Y1X5	Uncharacterized protein OS=Arachis hypogaea OX=3818 GN=Ahy_B08g091311 PE=4 SV=1 - [A0A444Y1X5_ARAHY]	14.41	2	1	1	1	14.41	1	1																111	12.0829	9.0415
A0A445AZB0	Uncharacterized protein OS=Arachis hypogaea OX=3818 GN=Ahy_B01g056609 PE=4 SV=1 - [A0A445AZB0_ARAHY]	14.35	1	1	1	2	14.35	1	2																230	26.1829	7.66455
A0A444YFU8	Uncharacterized protein OS=Arachis hypogaea OX=3818 GN=Ahy_B07g088921 PE=3 SV=1 - [A0A444YFU8_ARAHY]	14.29	2	2	2	9	14.29	2	2	14.29	2	2	14.29	2	2	6.19	1	1	14.29	2	2				210	24.3332	6.40479
A0A445CE24	Uncharacterized protein OS=Arachis hypogaea OX=3818 GN=Ahy_A07g035558 PE=4 SV=1 - [A0A445CE24_ARAHY]	14.13	1	1	2	5	14.13	2	2				14.13	2	2	6.52	1	1							184	17.9861	8.07471
A0A445AVY7	Uncharacterized protein OS=Arachis hypogaea OX=3818 GN=Ahy_B01g055295 PE=3 SV=1 - [A0A445AVY7_ARAHY]	14.12	11	9	9	35	10.33	7	7	11.11	7	8	14.12	9	10	4.84	3	3	4.18	3	3	6.27	4	4	765	80.0256	5.40186
A0A444YT04	Succinate dehydrogenase [ubiquinone] iron-sulfur subunit, mitochondrial OS=Arachis hypogaea OX=3818 GN=Ahy_B06g084911 PE=3 SV=1 - [A0A444YT04_ARAHY]	14.08	2	4	4	14	4.33	1	2	9.75	3	4	8.66	2	3	4.33	1	2	7.58	2	2	4.33	1	1	277	31.0556	8.79248
A0A445CFS4	Uncharacterized protein OS=Arachis hypogaea OX=3818 GN=Ahy_A07g036296 PE=4 SV=1 - [A0A445CFS4_ARAHY]	14.05	1	1	2	3	7.57	1	1	6.49	1	1	7.57	1	1										185	18.0002	8.08936
A0A444YCK3	Uncharacterized protein OS=Arachis hypogaea OX=3818 GN=Ahy_B07g087619 PE=4 SV=1 - [A0A444YCK3_ARAHY]	14.02	2	1	1	1							14.02	1	1										164	17.6015	10.7847
A0A445A823	Uncharacterized protein OS=Arachis hypogaea OX=3818 GN=Ahy_B03g067857 PE=4 SV=1 - [A0A445A823_ARAHY]	13.9	8	3	3	5				9.65	2	2	4.25	1	1	4.25	1	1	4.25	1	1				259	29.4145	10.1987
A0A445AWB8	Uncharacterized protein OS=Arachis hypogaea OX=3818 GN=Ahy_B01g055503 PE=4 SV=1 - [A0A445AWB8_ARAHY]	13.88	2	6	6	17	8.85	4	4	7.24	3	3	5.03	2	2	7.44	3	3	9.46	4	4	2.21	1	1	497	54.4778	7.28369
A0A445E7V8	Uncharacterized protein OS=Arachis hypogaea OX=3818 GN=Ahy_A02g005645 PE=3 SV=1 - [A0A445E7V8_ARAHY]	13.87	3	3	3	9	5.47	1	1				8.39	2	2	8.39	2	2	13.87	3	3	5.47	1	1	274	30.0071	10.3013
A0A445EP57	Uncharacterized protein OS=Arachis hypogaea OX=3818 GN=Ahy_A01g001619 PE=4 SV=1 - [A0A445EP57_ARAHY]	13.81	2	1	1	1							13.81	1	1										268	30.7194	6.55127
A0A445ATU1	Uncharacterized protein OS=Arachis hypogaea OX=3818 GN=Ahy_B01g054387 PE=4 SV=1 - [A0A445ATU1_ARAHY]	13.79	2	1	1	1	13.79	1	1																203	22.999	5.56689
A0A445BPD9	Uncharacterized protein OS=Arachis hypogaea OX=3818 GN=Ahy_A09g046258 PE=4 SV=1 - [A0A445BPD9_ARAHY]	13.74	1	1	1	3				13.74	1	2										13.74	1	1	131	15.3538	9.08545
A0A444XLL8	Uncharacterized protein OS=Arachis hypogaea OX=3818 GN=Ahy_B09g096650 PE=4 SV=1 - [A0A444XLL8_ARAHY]	13.68	3	1	1	1										13.68	1	1							307	33.5615	7.59131
Q2PK12	Actin depolymerizing factor-like protein OS=Arachis hypogaea OX=3818 PE=2 SV=1 - [Q2PK12_ARAHY]	13.67	3	2	2	2	8.63	1	1	5.04	1	1													139	16.0801	6.56592
A0A445BB80	Uncharacterized protein OS=Arachis hypogaea OX=3818 GN=Ahy_A10g051015 PE=4 SV=1 - [A0A445BB80_ARAHY]	13.58	3	1	1	7	13.58	1	1	13.58	1	2	13.58	1	2				13.58	1	1	13.58	1	1	265	30.9148	4.32275
A0A444Z989	Uncharacterized protein OS=Arachis hypogaea OX=3818 GN=Ahy_B05g079222 PE=3 SV=1 - [A0A444Z989_ARAHY]	13.41	3	2	3	9	4.21	1	1	4.6	1	2	4.6	1	1	9.2	2	3	4.6	1	2				261	28.176	10.814
A0A444YT08	Uncharacterized protein OS=Arachis hypogaea OX=3818 GN=Ahy_B06g084907 PE=4 SV=1 - [A0A444YT08_ARAHY]	13.37	1	1	1	2													13.37	1	2				202	22.9001	6.82959
A0A444Z689	Uncharacterized protein OS=Arachis hypogaea OX=3818 GN=Ahy_B05g078063 PE=4 SV=1 - [A0A444Z689_ARAHY]	13.33	2	1	1	1	13.33	1	1																225	25.2915	8.42627
A0A444XTJ3	Uncharacterized protein OS=Arachis hypogaea OX=3818 GN=Ahy_A09g041626 PE=3 SV=1 - [A0A444XTJ3_ARAHY]	13.16	3	2	2	5				13.16	2	2	13.16	2	2	5.26	1	1							152	17.5764	10.4624
A0A445A8L3	Uncharacterized protein OS=Arachis hypogaea OX=3818 GN=Ahy_B03g068053 PE=4 SV=1 - [A0A445A8L3_ARAHY]	12.96	1	1	1	1	12.96	1	1																216	23.8949	6.02393
A0A445E1M5	Uncharacterized protein OS=Arachis hypogaea OX=3818 GN=Ahy_A03g015851 PE=4 SV=1 - [A0A445E1M5_ARAHY]	12.61	1	1	6	20	6.2	3	3	3.85	2	3	12.61	5	6	5.56	3	4	5.56	3	3	1.92	1	1	468	51.6123	7.92822
A0A444YH83	Uncharacterized protein OS=Arachis hypogaea OX=3818 GN=Ahy_B06g080168 PE=4 SV=1 - [A0A444YH83_ARAHY]	12.56	2	3	3	10	8.54	2	2	8.54	2	2	3.52	1	1	12.56	3	3	7.54	2	2				199	22.8325	10.4478
A0A445BLW3	Cytochrome c oxidase subunit 5C OS=Arachis hypogaea OX=3818 GN=Ahy_A09g045240 PE=3 SV=1 - [A0A445BLW3_ARAHY]	12.5	4	1	1	2	12.5	1	1				12.5	1	1										64	7.09378	7.51807
A0A445E9P9	Uncharacterized protein OS=Arachis hypogaea OX=3818 GN=Ahy_A02g006244 PE=4 SV=1 - [A0A445E9P9_ARAHY]	12.18	2	1	1	1							12.18	1	1										156	17.3656	7.81104
A0A445ABE3	Uncharacterized protein OS=Arachis hypogaea OX=3818 GN=Ahy_B03g068805 PE=4 SV=1 - [A0A445ABE3_ARAHY]	12.15	3	1	1	2	12.15	1	1													12.15	1	1	181	20.1183	4.99561
A0A445AIM2	Uncharacterized protein OS=Arachis hypogaea OX=3818 GN=Ahy_B02g060505 PE=3 SV=1 - [A0A445AIM2_ARAHY]	12.14	2	1	3	5	7.28	2	2	8.74	2	2	3.88	1	1										206	23.641	10.3159
A0A445E9P2	Uncharacterized protein OS=Arachis hypogaea OX=3818 GN=Ahy_A02g006405 PE=3 SV=1 - [A0A445E9P2_ARAHY]	12.14	1	1	3	5	12.14	3	3	3.88	1	1	3.88	1	1										206	23.609	10.3159
A0A445A9D6	Uncharacterized protein OS=Arachis hypogaea OX=3818 GN=Ahy_B03g068344 PE=4 SV=1 - [A0A445A9D6_ARAHY]	12.07	1	1	3	4	12.07	3	3				3.41	1	1										323	35.9567	5.021
A0A445C427	Uncharacterized protein OS=Arachis hypogaea OX=3818 GN=Ahy_A07g031510 PE=4 SV=1 - [A0A445C427_ARAHY]	12.04	1	1	3	6	8.02	2	2	4.01	1	1	3.4	1	1	4.01	1	1	4.01	1	1				324	36.0717	4.99561
A0A444ZP58	Uncharacterized protein OS=Arachis hypogaea OX=3818 GN=Ahy_B04g072944 PE=4 SV=1 - [A0A444ZP58_ARAHY]	11.99	1	1	1	1													11.99	1	1				267	29.0106	8.99756
A0A445CNJ1	Uncharacterized protein OS=Arachis hypogaea OX=3818 GN=Ahy_A06g027409 PE=4 SV=1 - [A0A445CNJ1_ARAHY]	11.94	1	2	2	11	11.94	2	2	11.94	2	2	11.94	2	2	11.94	2	2	6.97	1	1	11.94	2	2	201	21.9722	5.33838
A0A445AND8	Uncharacterized protein OS=Arachis hypogaea OX=3818 GN=Ahy_B01g052015 PE=3 SV=1 - [A0A445AND8_ARAHY]	11.73	13	4	7	16	4.29	3	3	4.86	3	3	4.43	3	3	5.44	3	3	4.72	3	3	1.72	1	1	699	80.0409	5.07178
A0A444ZCB9	Uncharacterized protein OS=Arachis hypogaea OX=3818 GN=Ahy_B04g069338 PE=3 SV=1 - [A0A444ZCB9_ARAHY]	11.56	2	5	5	12	4.71	2	2	4.71	2	2	3.85	2	2	9.85	4	4	4.93	2	2				467	51.3149	8.5874
E5FHY7	Late embryogenesis abundant protein group 3 protein OS=Arachis hypogaea OX=3818 GN=LEA3-5 PE=2 SV=1 - [E5FHY7_ARAHY]	11.5	3	2	2	6				6	1	1	11.5	2	2	6	1	1	6	1	1	6	1	1	200	22.4538	6.81494
A0A445BKG6	Mitochondrial Rho GTPase OS=Arachis hypogaea OX=3818 GN=Ahy_A09g044635 PE=3 SV=1 - [A0A445BKG6_ARAHY]	11.46	1	5	5	7	2.94	1	1				7.12	3	3	2.94	1	1	4.33	2	2				646	71.6859	5.49072
A0A444YXN0	Uncharacterized protein OS=Arachis hypogaea OX=3818 GN=Ahy_B05g074009 PE=4 SV=1 - [A0A444YXN0_ARAHY]	11.44	4	5	5	11	2	1	1	2.72	1	1	8.73	4	4	5.87	2	2	3.15	1	1	4.72	2	2	699	77.1203	5.92236
A0A445D431	Uncharacterized protein OS=Arachis hypogaea OX=3818 GN=Ahy_A05g023569 PE=4 SV=1 - [A0A445D431_ARAHY]	11.11	3	1	1	5	11.11	1	1				11.11	1	1	11.11	1	2				11.11	1	1	72	8.38035	8.99756
A0A445A6E8	Uncharacterized protein OS=Arachis hypogaea OX=3818 GN=Ahy_B03g067300 PE=4 SV=1 - [A0A445A6E8_ARAHY]	10.98	1	2	4	13	6.18	3	3	8.92	3	3	6.18	3	3	4.12	2	2	4.12	2	2				437	48.1435	8.06006
A0A444YDJ9	40S ribosomal protein S4 OS=Arachis hypogaea OX=3818 GN=Ahy_A07g031815 PE=3 SV=1 - [A0A444YDJ9_ARAHY]	10.98	1	1	2	5	10.98	2	2	7.2	1	1	7.2	1	2										264	30.0433	10.2573
A0A445EPX8	Uncharacterized protein OS=Arachis hypogaea OX=3818 GN=Ahy_A01g002036 PE=4 SV=1 - [A0A445EPX8_ARAHY]	10.96	1	1	1	1													10.96	1	1				356	38.2158	5.16064
A0A445CME4	Uncharacterized protein OS=Arachis hypogaea OX=3818 GN=Ahy_A06g027028 PE=3 SV=1 - [A0A445CME4_ARAHY]	10.89	7	3	3	6	5.61	1	1	8.25	2	2	5.61	1	1				8.25	2	2				303	32.5173	8.39697
A0A445B7W0	Uncharacterized protein OS=Arachis hypogaea OX=3818 GN=Ahy_A10g049766 PE=4 SV=1 - [A0A445B7W0_ARAHY]	10.78	1	1	1	1	10.78	1	1																204	23.1615	5.36377
A0A444XSL6	Uncharacterized protein OS=Arachis hypogaea OX=3818 GN=Ahy_B09g098940 PE=4 SV=1 - [A0A444XSL6_ARAHY]	10.7	1	1	1	1																10.7	1	1	243	28.0454	4.93213
A0A445BS15	Uncharacterized protein OS=Arachis hypogaea OX=3818 GN=Ahy_A08g037847 PE=4 SV=1 - [A0A445BS15_ARAHY]	10.68	1	1	1	2				10.68	1	2													337	38.0015	8.646
A0A445CBJ2	Uncharacterized protein OS=Arachis hypogaea OX=3818 GN=Ahy_A07g034318 PE=4 SV=1 - [A0A445CBJ2_ARAHY]	10.68	1	1	1	2							10.68	1	1							10.68	1	1	337	37.8505	8.30908
A0A445BB65	Uncharacterized protein OS=Arachis hypogaea OX=3818 GN=Ahy_A10g051010 PE=4 SV=1 - [A0A445BB65_ARAHY]	10.42	5	1	1	1							10.42	1	1										336	37.0717	6.45557
A0A445EGK3	Uncharacterized protein OS=Arachis hypogaea OX=3818 GN=Ahy_A02g009213 PE=4 SV=1 - [A0A445EGK3_ARAHY]	10.29	26	2	2	3				6.37	1	1							10.29	2	2				204	22.6293	5.021
A0A445BE09	Uncharacterized protein OS=Arachis hypogaea OX=3818 GN=Ahy_A09g041871 PE=4 SV=1 - [A0A445BE09_ARAHY]	10.23	4	5	5	5	4.59	2	2							3.76	2	2	1.88	1	1				479	54.657	5.90967
A0A444XVR6	RBR-type E3 ubiquitin transferase OS=Arachis hypogaea OX=3818 GN=Ahy_B09g100071 PE=3 SV=1 - [A0A444XVR6_ARAHY]	10.09	1	1	1	1	10.09	1	1																317	35.3266	4.97021
A0A444ZQ53	Uncharacterized protein OS=Arachis hypogaea OX=3818 GN=Ahy_B04g073273 PE=4 SV=1 - [A0A444ZQ53_ARAHY]	10	2	1	1	2										10	1	1	10	1	1				120	13.7528	11.6782
A0A445BWS9	S-acyltransferase OS=Arachis hypogaea OX=3818 GN=Ahy_A08g039617 PE=3 SV=1 - [A0A445BWS9_ARAHY]	9.77	2	1	1	1	9.77	1	1																348	39.3672	8.5874
A0A445C5P3	Uncharacterized protein OS=Arachis hypogaea OX=3818 GN=Ahy_A07g032009 PE=3 SV=1 - [A0A445C5P3_ARAHY]	9.73	2	2	2	5	4.28	1	1	4.28	1	1	4.28	1	1	9.73	2	2							257	29.6833	8.19189
A0A445BI98	Uncharacterized protein OS=Arachis hypogaea OX=3818 GN=Ahy_A09g043452 PE=3 SV=1 - [A0A445BI98_ARAHY]	9.66	2	3	3	10	6.97	2	2	3.6	1	1	6.97	2	2	6.29	2	2	6.29	2	2	2.7	1	1	445	46.7031	9.02686
A0A445BP87	Uncharacterized protein OS=Arachis hypogaea OX=3818 GN=Ahy_A09g046215 PE=3 SV=1 - [A0A445BP87_ARAHY]	9.6	4	3	3	8	2.98	1	1	2.98	1	1	5.63	2	2	6.95	2	2	2.98	1	1	2.98	1	1	302	34.487	9.23193
A0A444XUP8	Uncharacterized protein OS=Arachis hypogaea OX=3818 GN=Ahy_B09g099725 PE=3 SV=1 - [A0A444XUP8_ARAHY]	9.59	2	1	1	1				9.59	1	1													386	42.4001	8.08936
A0A444ZYT6	Uncharacterized protein OS=Arachis hypogaea OX=3818 GN=Ahy_B03g064072 PE=4 SV=1 - [A0A444ZYT6_ARAHY]	9.57	1	1	1	1							9.57	1	1										303	34.0249	4.65283
A0A445D4T9	Uncharacterized protein OS=Arachis hypogaea OX=3818 GN=Ahy_A05g023905 PE=4 SV=1 - [A0A445D4T9_ARAHY]	9.23	1	1	1	1	9.23	1	1																455	50.5328	6.60986
A0A444XTI5	Uncharacterized protein OS=Arachis hypogaea OX=3818 GN=Ahy_B09g099347 PE=3 SV=1 - [A0A444XTI5_ARAHY]	9.22	1	1	1	1	9.22	1	1																217	24.9393	8.45557
A0A444ZZL9	Uncharacterized protein OS=Arachis hypogaea OX=3818 GN=Ahy_B03g064468 PE=4 SV=1 - [A0A444ZZL9_ARAHY]	8.98	2	1	1	2													8.98	1	2				401	44.5511	7.57666
A0A445EVA7	Uncharacterized protein OS=Arachis hypogaea OX=3818 GN=Ahy_A01g004159 PE=4 SV=1 - [A0A445EVA7_ARAHY]	8.94	1	1	1	1																8.94	1	1	436	49.5059	9.08545
A0A445BFK7	Uncharacterized protein OS=Arachis hypogaea OX=3818 GN=Ahy_A09g042343 PE=4 SV=1 - [A0A445BFK7_ARAHY]	8.91	34	1	1	2	8.91	1	2																348	38.0457	6.99072
A0A445ALA3	Uncharacterized protein OS=Arachis hypogaea OX=3818 GN=Ahy_A02g006443 PE=3 SV=1 - [A0A445ALA3_ARAHY]	8.81	1	1	2	2	4.21	1	1				4.6	1	1										261	28.1189	10.6382
A0A444YWF6	Uncharacterized protein OS=Arachis hypogaea OX=3818 GN=Ahy_B06g086030 PE=4 SV=1 - [A0A444YWF6_ARAHY]	8.78	1	1	1	1	8.78	1	1																205	24.3813	8.5874
Q45W86	Oleosin 2 OS=Arachis hypogaea OX=3818 GN=Ahy_A10g047467 PE=2 SV=1 - [Q45W86_ARAHY]	8.76	2	1	1	14	8.76	1	3	8.76	1	2	8.76	1	2	8.76	1	3	8.76	1	3	8.76	1	1	137	14.3448	9.99365
A0A445BPS3	Uncharacterized protein OS=Arachis hypogaea OX=3818 GN=Ahy_A09g046434 PE=4 SV=1 - [A0A445BPS3_ARAHY]	8.76	2	1	1	1	8.76	1	1																411	47.3016	5.10986
D8KXZ8	Enoyl-ACP reductase 1-3 OS=Arachis hypogaea OX=3818 GN=ENR1-3 PE=2 SV=1 - [D8KXZ8_ARAHY]	8.74	4	3	3	6				6.17	2	2	2.83	1	1	5.91	2	2	2.83	1	1				389	41.4493	8.55811
A0A444ZK97	Uncharacterized protein OS=Arachis hypogaea OX=3818 GN=Ahy_B04g071225 PE=4 SV=1 - [A0A444ZK97_ARAHY]	8.7	1	1	1	2	8.7	1	2																276	31.2381	5.36377
B4UWE4	Thioredoxin fold (Fragment) OS=Arachis hypogaea OX=3818 PE=2 SV=1 - [B4UWE4_ARAHY]	8.6	3	1	1	1	8.6	1	1																93	9.93117	6.52197
A0A444ZXK8	Uncharacterized protein OS=Arachis hypogaea OX=3818 GN=Ahy_B03g063579 PE=4 SV=1 - [A0A444ZXK8_ARAHY]	8.24	5	1	1	1				8.24	1	1													85	9.49061	4.93213
A0A445BER0	Uncharacterized protein OS=Arachis hypogaea OX=3818 GN=Ahy_A09g042070 PE=4 SV=1 - [A0A445BER0_ARAHY]	8.22	1	1	1	1													8.22	1	1				523	57.9065	6.58057
A0A445EIM6	Uncharacterized protein OS=Arachis hypogaea OX=3818 GN=Ahy_A02g009917 PE=4 SV=1 - [A0A445EIM6_ARAHY]	8.16	1	1	1	6							8.16	1	3	8.16	1	1	8.16	1	2				343	36.5261	5.56689
A0A445DSU7	Uncharacterized protein OS=Arachis hypogaea OX=3818 GN=Ahy_A03g012222 PE=4 SV=1 - [A0A445DSU7_ARAHY]	8.04	1	1	1	1							8.04	1	1										286	32.4322	5.36377
A0A445DAZ0	Uncharacterized protein OS=Arachis hypogaea OX=3818 GN=Ahy_A04g017412 PE=4 SV=1 - [A0A445DAZ0_ARAHY]	7.96	1	1	1	1	7.96	1	1																402	43.7633	5.61768
A0A444XRT3	40S ribosomal protein S4 OS=Arachis hypogaea OX=3818 GN=Ahy_B09g098635 PE=3 SV=1 - [A0A444XRT3_ARAHY]	7.95	2	1	2	2	3.79	1	1				4.17	1	1										264	30.0183	10.3013
A0A445DHJ5	Methyltransferase-like protein OS=Arachis hypogaea OX=3818 GN=Ahy_A04g020408 PE=3 SV=1 - [A0A445DHJ5_ARAHY]	7.67	1	1	1	1	7.67	1	1																326	37.4193	6.69775
A0A445B6P8	Uncharacterized protein OS=Arachis hypogaea OX=3818 GN=Ahy_A10g049189 PE=4 SV=1 - [A0A445B6P8_ARAHY]	7.66	1	1	1	1	7.66	1	1																274	28.4163	11.1216
A0A445CBQ5	Uncharacterized protein OS=Arachis hypogaea OX=3818 GN=Ahy_A07g034371 PE=3 SV=1 - [A0A445CBQ5_ARAHY]	7.65	3	4	4	7	3.33	2	2	6.27	3	3	2.16	1	1	2.16	1	1							510	57.5334	6.81494
A0A444X929	Ribosomal protein L37 OS=Arachis hypogaea OX=3818 GN=Ahy_B10g105842 PE=3 SV=1 - [A0A444X929_ARAHY]	7.59	6	1	1	1																7.59	1	1	79	9.00261	11.2534
A0A444Y0K0	Glyceraldehyde-3-phosphate dehydrogenase OS=Arachis hypogaea OX=3818 GN=Ahy_B08g090770 PE=3 SV=1 - [A0A444Y0K0_ARAHY]	7.54	4	1	3	8	7.54	3	4	4.06	2	2	3.48	1	1							2.03	1	1	345	37.1359	7.09326
A0A444WP90	Uncharacterized protein OS=Arachis hypogaea OX=3818 GN=Ahy_Scaffold6g108052 PE=4 SV=1 - [A0A444WP90_ARAHY]	7.54	1	1	1	3										7.54	1	2	7.54	1	1				305	33.4598	8.96826
A0A444ZM98	Pyruvate dehydrogenase E1 component subunit beta OS=Arachis hypogaea OX=3818 GN=Ahy_A04g018278 PE=4 SV=1 - [A0A444ZM98_ARAHY]	7.5	5	2	2	4				3.06	1	1	7.5	2	2				3.06	1	1				360	38.7958	5.78271
A0A444YYK5	Uncharacterized protein OS=Arachis hypogaea OX=3818 GN=Ahy_B05g074349 PE=3 SV=1 - [A0A444YYK5_ARAHY]	7.49	1	1	1	4																7.49	1	4	521	59.2751	5.64307
A0A444X9V2	Uncharacterized protein OS=Arachis hypogaea OX=3818 GN=Ahy_B10g106140 PE=3 SV=1 - [A0A444X9V2_ARAHY]	7.48	2	1	5	19	3.31	2	2	3.56	3	4	5.28	3	4	5.28	3	3	5.28	3	4	3.93	2	2	815	90.2616	7.06396
A0A444ZCK7	Uncharacterized protein OS=Arachis hypogaea OX=3818 GN=Ahy_B04g069415 PE=4 SV=1 - [A0A444ZCK7_ARAHY]	7.45	4	1	1	1	7.45	1	1																483	54.0944	8.38232
A0A445D2N3	Uncharacterized protein OS=Arachis hypogaea OX=3818 GN=Ahy_A05g023225 PE=4 SV=1 - [A0A445D2N3_ARAHY]	7.45	1	1	1	1	7.45	1	1																188	21.8736	8.83643
A0A444XGR2	Lipoxygenase OS=Arachis hypogaea OX=3818 GN=Ahy_B09g095845 PE=3 SV=1 - [A0A444XGR2_ARAHY]	7.34	19	1	7	26	3.25	3	4	3.37	3	4	4.21	4	5	3.49	4	4	5.54	5	6	3.01	3	3	831	92.8468	6.52197
A0A445A2M3	Uncharacterized protein OS=Arachis hypogaea OX=3818 GN=Ahy_B03g065871 PE=4 SV=1 - [A0A445A2M3_ARAHY]	7.17	1	1	1	4										7.17	1	4							558	63.3704	9.31982
A0A445C9X6	Aldehyde dehydrogenase OS=Arachis hypogaea OX=3818 GN=Ahy_A07g033729 PE=3 SV=1 - [A0A445C9X6_ARAHY]	7.14	1	2	2	3							5.31	1	1	7.14	2	2							490	53.4583	8.27979
A0A445EAQ4	Uncharacterized protein OS=Arachis hypogaea OX=3818 GN=Ahy_A02g006716 PE=4 SV=1 - [A0A445EAQ4_ARAHY]	7.11	4	1	1	1							7.11	1	1										225	25.0993	9.37842
A0A445BEI9	Uncharacterized protein OS=Arachis hypogaea OX=3818 GN=Ahy_A09g042004 PE=4 SV=1 - [A0A445BEI9_ARAHY]	7.05	2	2	2	4				4.5	1	1	7.05	2	2	2.54	1	1							511	56.7884	4.94482
A0A445EF48	Uncharacterized protein OS=Arachis hypogaea OX=3818 GN=Ahy_A02g008660 PE=4 SV=1 - [A0A445EF48_ARAHY]	6.92	1	1	1	1	6.92	1	1																347	40.5876	8.73389
A0A445DE73	Uncharacterized protein OS=Arachis hypogaea OX=3818 GN=Ahy_A04g018657 PE=4 SV=1 - [A0A445DE73_ARAHY]	6.9	4	1	1	1							6.9	1	1										116	13.3688	5.23682
A0A444Y489	Uncharacterized protein OS=Arachis hypogaea OX=3818 GN=Ahy_B08g092590 PE=4 SV=1 - [A0A444Y489_ARAHY]	6.71	3	1	1	4	6.71	1	2	6.71	1	1	6.71	1	1										164	18.707	10.4478
A0A445BPG4	Uncharacterized protein OS=Arachis hypogaea OX=3818 GN=Ahy_A09g046317 PE=3 SV=1 - [A0A445BPG4_ARAHY]	6.69	5	2	2	2							6.69	2	2										314	35.5086	7.13721
A0A444X4U9	tRNA (guanine(26)-N(2))-dimethyltransferase OS=Arachis hypogaea OX=3818 GN=Ahy_B10g104157 PE=3 SV=1 - [A0A444X4U9_ARAHY]	6.67	2	1	1	1							6.67	1	1										435	48.0247	8.06006
A0A444XXA4	Uncharacterized protein OS=Arachis hypogaea OX=3818 GN=Ahy_B08g089278 PE=4 SV=1 - [A0A444XXA4_ARAHY]	6.62	1	2	2	2				1.89	1	1							4.73	1	1				529	57.792	7.18115
A0A444Z1G0	Uncharacterized protein OS=Arachis hypogaea OX=3818 GN=Ahy_B05g075529 PE=4 SV=1 - [A0A444Z1G0_ARAHY]	6.53	1	1	1	1							6.53	1	1										398	46.496	5.61768
A0A445C4J7	Uncharacterized protein OS=Arachis hypogaea OX=3818 GN=Ahy_A07g031607 PE=4 SV=1 - [A0A445C4J7_ARAHY]	6.47	1	1	1	2	6.47	1	2																417	46.2717	8.26514
A0A444XPB7	Uncharacterized protein OS=Arachis hypogaea OX=3818 GN=Ahy_B09g097446 PE=4 SV=1 - [A0A444XPB7_ARAHY]	6.47	3	1	1	1							6.47	1	1										201	22.9682	8.1626
A0A445A1Z0	Uncharacterized protein OS=Arachis hypogaea OX=3818 GN=Ahy_A01g000337 PE=4 SV=1 - [A0A445A1Z0_ARAHY]	6.45	1	1	1	2							6.45	1	2										465	52.7412	7.38623
A0A445D9X7	Uncharacterized protein OS=Arachis hypogaea OX=3818 GN=Ahy_A04g017085 PE=3 SV=1 - [A0A445D9X7_ARAHY]	6.43	13	2	2	9	6.43	2	2	6.43	2	2	6.43	2	2	6.43	2	2	3.21	1	1				249	28.2042	4.91943
A0A445AXP8	Uncharacterized protein OS=Arachis hypogaea OX=3818 GN=Ahy_B01g055982 PE=4 SV=1 - [A0A445AXP8_ARAHY]	6.34	1	1	1	1																6.34	1	1	615	69.9713	9.02686
A0A444YCA1	Expansin OS=Arachis hypogaea OX=3818 GN=Ahy_B07g087484 PE=3 SV=1 - [A0A444YCA1_ARAHY]	6.27	2	1	1	1	6.27	1	1																271	29.2055	7.6499
A0A445BMS4	Uncharacterized protein OS=Arachis hypogaea OX=3818 GN=Ahy_A09g045593 PE=4 SV=1 - [A0A445BMS4_ARAHY]	6.22	1	1	1	1	6.22	1	1																386	42.7588	5.22412
A0A445EQQ4	Malate synthase OS=Arachis hypogaea OX=3818 GN=Ahy_A01g002420 PE=3 SV=1 - [A0A445EQQ4_ARAHY]	6.13	8	1	1	1													6.13	1	1				359	41.1469	8.71924
A0A444XYZ0	Uncharacterized protein OS=Arachis hypogaea OX=3818 GN=Ahy_B08g089840 PE=4 SV=1 - [A0A444XYZ0_ARAHY]	6.05	1	1	1	1							6.05	1	1										430	49.4879	6.40479
A0A445A4J5	Uncharacterized protein OS=Arachis hypogaea OX=3818 GN=Ahy_B03g066659 PE=3 SV=1 - [A0A445A4J5_ARAHY]	6	5	3	4	5				2.28	1	1	1.97	2	2	4.04	2	2							966	110.216	5.94775
A0A445CC53	Uncharacterized protein OS=Arachis hypogaea OX=3818 GN=Ahy_A07g034546 PE=4 SV=1 - [A0A445CC53_ARAHY]	6	1	1	1	1							6	1	1										583	64.8958	9.30518
A0A444ZCP5	Uncharacterized protein OS=Arachis hypogaea OX=3818 GN=Ahy_B04g069456 PE=4 SV=1 - [A0A444ZCP5_ARAHY]	5.86	1	1	1	3	5.86	1	3																614	68.7224	9.05615
A0A444XKH0	Uncharacterized protein OS=Arachis hypogaea OX=3818 GN=Ahy_B09g096420 PE=4 SV=1 - [A0A444XKH0_ARAHY]	5.83	4	1	1	2	5.83	1	1										5.83	1	1				240	27.1556	6.53662
A0A444Y3L6	Uncharacterized protein OS=Arachis hypogaea OX=3818 GN=Ahy_B08g092338 PE=3 SV=1 - [A0A444Y3L6_ARAHY]	5.77	10	3	4	6	2.2	1	1	1.36	1	1	3.57	3	3				1.36	1	1				953	108.984	6.771
A0A445BKW3	Uncharacterized protein OS=Arachis hypogaea OX=3818 GN=Ahy_A09g044819 PE=4 SV=1 - [A0A445BKW3_ARAHY]	5.73	4	1	1	1	5.73	1	1																436	50.4233	5.42725
A0A445AVK1	Uncharacterized protein OS=Arachis hypogaea OX=3818 GN=Ahy_B01g055207 PE=3 SV=1 - [A0A445AVK1_ARAHY]	5.65	5	3	3	3	1.81	1	1	2.22	1	1							1.61	1	1				496	53.0444	7.37158
A0A444YGZ5	Uncharacterized protein OS=Arachis hypogaea OX=3818 GN=Ahy_B06g080061 PE=4 SV=1 - [A0A444YGZ5_ARAHY]	5.62	1	1	1	1	5.62	1	1																267	29.4993	9.39307
A0A445CXR6	Uncharacterized protein OS=Arachis hypogaea OX=3818 GN=Ahy_A06g030901 PE=3 SV=1 - [A0A445CXR6_ARAHY]	5.6	1	1	1	4	5.6	1	2	5.6	1	2													339	39.2775	5.79541
A0A445CKP5	Uncharacterized protein OS=Arachis hypogaea OX=3818 GN=Ahy_A06g026528 PE=4 SV=1 - [A0A445CKP5_ARAHY]	5.56	1	1	1	1							5.56	1	1										234	27.0877	9.05615
A0A444XCH2	Uncharacterized protein OS=Arachis hypogaea OX=3818 GN=Ahy_B09g094800 PE=3 SV=1 - [A0A444XCH2_ARAHY]	5.46	1	1	1	1				5.46	1	1													843	93.5762	5.51611
A0A445AVJ3	Uncharacterized protein OS=Arachis hypogaea OX=3818 GN=Ahy_B01g055214 PE=3 SV=1 - [A0A445AVJ3_ARAHY]	5.41	2	1	1	3				5.41	1	1	5.41	1	1	5.41	1	1							185	21.4409	6.0874
A0A445CBJ3	Uncharacterized protein OS=Arachis hypogaea OX=3818 GN=Ahy_A07g034231 PE=4 SV=1 - [A0A445CBJ3_ARAHY]	5.34	2	1	1	4	5.34	1	4																731	80.6319	6.66846
A0A444X9N8	Uncharacterized protein OS=Arachis hypogaea OX=3818 GN=Ahy_B10g106053 PE=4 SV=1 - [A0A444X9N8_ARAHY]	5.26	3	2	2	3				3.95	1	1	5.26	1	1	3.95	1	1							304	33.4846	6.80029
A0A444Y682	Uncharacterized protein OS=Arachis hypogaea OX=3818 GN=Ahy_B08g093452 PE=4 SV=1 - [A0A444Y682_ARAHY]	5.2	2	1	1	1	5.2	1	1																173	19.7409	9.71533
A0A445CAR1	Uncharacterized protein OS=Arachis hypogaea OX=3818 GN=Ahy_A07g034017 PE=4 SV=1 - [A0A445CAR1_ARAHY]	5.19	1	1	1	1																5.19	1	1	424	45.8294	5.78271
A0A445CIP1	Uncharacterized protein OS=Arachis hypogaea OX=3818 GN=Ahy_A07g037411 PE=4 SV=1 - [A0A445CIP1_ARAHY]	5.17	1	1	1	1	5.17	1	1																484	54.7895	5.5542
A0A445CMV3	Uncharacterized protein OS=Arachis hypogaea OX=3818 GN=Ahy_A06g027170 PE=4 SV=1 - [A0A445CMV3_ARAHY]	5.07	1	1	1	1				5.07	1	1													138	16.1384	7.88428
A0A444XBR6	Uncharacterized protein OS=Arachis hypogaea OX=3818 GN=Ahy_B09g094622 PE=3 SV=1 - [A0A444XBR6_ARAHY]	4.95	3	1	1	3	4.95	1	1	4.95	1	1	4.95	1	1										384	40.7276	6.17627
A0A445AMZ0	Uncharacterized protein OS=Arachis hypogaea OX=3818 GN=Ahy_B01g051857 PE=3 SV=1 - [A0A445AMZ0_ARAHY]	4.93	2	1	1	1				4.93	1	1													527	60.0953	9.05615
A0A444XLE0	Uncharacterized protein OS=Arachis hypogaea OX=3818 GN=Ahy_B09g096564 PE=4 SV=1 - [A0A444XLE0_ARAHY]	4.92	2	1	1	1				4.92	1	1													264	29.3778	7.75244
A0A445D795	2-(3-amino-3-carboxypropyl)histidine synthase subunit 1 OS=Arachis hypogaea OX=3818 GN=Ahy_A05g024838 PE=3 SV=1 - [A0A445D795_ARAHY]	4.92	1	1	1	1													4.92	1	1				447	49.3631	6.1001
A0A444YMN6	Uncharacterized protein OS=Arachis hypogaea OX=3818 GN=Ahy_B06g082064 PE=4 SV=1 - [A0A444YMN6_ARAHY]	4.83	1	1	1	1				4.83	1	1													269	30.9216	8.52881
A0A444WUR2	Aconitate hydratase OS=Arachis hypogaea OX=3818 GN=Ahy_Scaffold1g107159 PE=3 SV=1 - [A0A444WUR2_ARAHY]	4.75	2	1	2	4	1.97	1	1	2.79	1	1				1.97	1	1	1.97	1	1				610	66.3999	5.97314
A0A444XZJ2	Uncharacterized protein OS=Arachis hypogaea OX=3818 GN=Ahy_B08g090129 PE=4 SV=1 - [A0A444XZJ2_ARAHY]	4.7	1	1	1	2	4.7	1	1	4.7	1	1													149	16.9406	9.0415
A0A444YV66	Uncharacterized protein OS=Arachis hypogaea OX=3818 GN=Ahy_B06g085640 PE=3 SV=1 - [A0A444YV66_ARAHY]	4.64	4	1	1	2				4.64	1	1							4.64	1	1				453	49.9818	6.85889
A0A444WWE9	Uncharacterized protein OS=Arachis hypogaea OX=3818 GN=Ahy_B10g100395 PE=4 SV=1 - [A0A444WWE9_ARAHY]	4.6	3	1	1	1	4.6	1	1																761	86.2941	7.79639
A0A444ZK05	Uncharacterized protein OS=Arachis hypogaea OX=3818 GN=Ahy_B04g071086 PE=4 SV=1 - [A0A444ZK05_ARAHY]	4.59	1	1	1	1	4.59	1	1																741	85.1221	8.23584
A0A445E2H8	Uncharacterized protein OS=Arachis hypogaea OX=3818 GN=Ahy_A03g016189 PE=3 SV=1 - [A0A445E2H8_ARAHY]	4.49	4	1	2	7	1.44	1	1	1.44	1	1	4.49	2	2	1.44	1	1	1.44	1	1	1.44	1	1	624	68.4161	6.1001
A0A445E0R4	Uncharacterized protein OS=Arachis hypogaea OX=3818 GN=Ahy_A03g015572 PE=4 SV=1 - [A0A445E0R4_ARAHY]	4.48	1	1	1	1										4.48	1	1							446	51.3384	6.12549
A0A445DLN7	Uncharacterized protein OS=Arachis hypogaea OX=3818 GN=Ahy_A03g010220 PE=4 SV=1 - [A0A445DLN7_ARAHY]	4.47	3	1	1	1				4.47	1	1													760	81.4175	5.021
A0A444XC39	Uncharacterized protein OS=Arachis hypogaea OX=3818 GN=Ahy_B09g094710 PE=3 SV=1 - [A0A444XC39_ARAHY]	4.46	2	1	1	4	4.46	1	1	4.46	1	1	4.46	1	1							4.46	1	1	224	25.787	7.43018
A0A445C767	Uncharacterized protein OS=Arachis hypogaea OX=3818 GN=Ahy_A07g032526 PE=4 SV=1 - [A0A445C767_ARAHY]	4.46	1	1	1	5							4.46	1	3	4.46	1	1	4.46	1	1				740	82.4415	5.8208
A0A444ZX92	Uncharacterized protein OS=Arachis hypogaea OX=3818 GN=Ahy_B03g063470 PE=3 SV=1 - [A0A444ZX92_ARAHY]	4.39	2	1	1	1	4.39	1	1																478	51.9655	8.19189
A0A445BE39	Uncharacterized protein OS=Arachis hypogaea OX=3818 GN=Ahy_A09g041885 PE=4 SV=1 - [A0A445BE39_ARAHY]	4.36	2	1	1	1	4.36	1	1																803	91.9451	6.63916
A0A444XRI9	Uncharacterized protein OS=Arachis hypogaea OX=3818 GN=Ahy_B09g098559 PE=4 SV=1 - [A0A444XRI9_ARAHY]	4.35	1	1	1	1				4.35	1	1													506	55.5551	5.75732
A0A445BQ71	Coatomer subunit beta' OS=Arachis hypogaea OX=3818 GN=Ahy_A09g046574 PE=3 SV=1 - [A0A445BQ71_ARAHY]	4.29	3	2	2	2				1.43	1	1	2.86	1	1										910	102.901	5.12256
A0A445E687	Uncharacterized protein OS=Arachis hypogaea OX=3818 GN=Ahy_A02g005277 PE=4 SV=1 - [A0A445E687_ARAHY]	4.19	2	1	1	2							4.19	1	1	4.19	1	1							525	56.2702	6.84424
A0A444YRZ7	Cytochrome b-c1 complex subunit Rieske, mitochondrial OS=Arachis hypogaea OX=3818 GN=Ahy_B06g084479 PE=4 SV=1 - [A0A444YRZ7_ARAHY]	4.1	6	1	1	1							4.1	1	1										268	29.5884	9.02686
A0A445ASK5	Uncharacterized protein OS=Arachis hypogaea OX=3818 GN=Ahy_B01g053801 PE=4 SV=1 - [A0A445ASK5_ARAHY]	4.09	2	1	1	1										4.09	1	1							782	88.5814	7.35693
A0A445A4M9	Uncharacterized protein OS=Arachis hypogaea OX=3818 GN=Ahy_B03g066679 PE=4 SV=1 - [A0A445A4M9_ARAHY]	4.04	2	1	1	1	4.04	1	1																594	68.4515	9.01221
A0A445AL07	Uncharacterized protein OS=Arachis hypogaea OX=3818 GN=Ahy_B02g061460 PE=4 SV=1 - [A0A445AL07_ARAHY]	4	1	1	1	1										4	1	1							300	34.4101	8.60205
A0A445BTX1	Uncharacterized protein OS=Arachis hypogaea OX=3818 GN=Ahy_A08g038610 PE=4 SV=1 - [A0A445BTX1_ARAHY]	4	1	1	1	1													4	1	1				275	31.9558	9.84717
A0A445DP15	Uncharacterized protein OS=Arachis hypogaea OX=3818 GN=Ahy_A03g010933 PE=4 SV=1 - [A0A445DP15_ARAHY]	3.99	2	1	1	1																3.99	1	1	626	69.4228	7.1958
A0A445AAX8	Serine/threonine-protein phosphatase OS=Arachis hypogaea OX=3818 GN=Ahy_B03g061731 PE=3 SV=1 - [A0A445AAX8_ARAHY]	3.86	8	1	1	1													3.86	1	1				311	35.5513	5.41455
A0A444WTV9	Uncharacterized protein OS=Arachis hypogaea OX=3818 GN=Ahy_Scaffold1g106969 PE=3 SV=1 - [A0A444WTV9_ARAHY]	3.83	3	1	1	1													3.83	1	1				313	34.4165	5.52881
A0A445B5U9	Uncharacterized protein OS=Arachis hypogaea OX=3818 GN=Ahy_A10g048781 PE=4 SV=1 - [A0A445B5U9_ARAHY]	3.79	1	1	1	1																3.79	1	1	977	104.763	6.20166
A0A444WYS6	Uncharacterized protein OS=Arachis hypogaea OX=3818 GN=Ahy_B10g101109 PE=4 SV=1 - [A0A444WYS6_ARAHY]	3.72	1	1	1	1							3.72	1	1										592	66.9877	8.60205
A0A445DKN3	Uncharacterized protein OS=Arachis hypogaea OX=3818 GN=Ahy_A04g021513 PE=3 SV=1 - [A0A445DKN3_ARAHY]	3.66	1	1	1	1							3.66	1	1										655	75.0629	7.78174
A0A445D9V2	Uncharacterized protein OS=Arachis hypogaea OX=3818 GN=Ahy_A04g017067 PE=4 SV=1 - [A0A445D9V2_ARAHY]	3.65	2	1	1	1	3.65	1	1																301	33.954	7.1665
A0A445CDC8	Uncharacterized protein OS=Arachis hypogaea OX=3818 GN=Ahy_A07g035114 PE=4 SV=1 - [A0A445CDC8_ARAHY]	3.65	1	1	1	4	3.65	1	1	3.65	1	1	3.65	1	1							3.65	1	1	274	30.5088	7.63525
A0A444YT06	Uncharacterized protein OS=Arachis hypogaea OX=3818 GN=Ahy_B06g084913 PE=4 SV=1 - [A0A444YT06_ARAHY]	3.65	4	1	1	1																3.65	1	1	520	59.7645	8.86572
A0A444WU52	Uncharacterized protein OS=Arachis hypogaea OX=3818 GN=Ahy_Scaffold1g106999 PE=4 SV=1 - [A0A444WU52_ARAHY]	3.62	1	1	1	1													3.62	1	1				276	29.3544	9.12939
A0A445DCW3	Uncharacterized protein OS=Arachis hypogaea OX=3818 GN=Ahy_A04g018082 PE=4 SV=1 - [A0A445DCW3_ARAHY]	3.57	1	1	1	1							3.57	1	1										532	61.7364	7.89893
A0A445A5F9	Uncharacterized protein OS=Arachis hypogaea OX=3818 GN=Ahy_B03g067018 PE=4 SV=1 - [A0A445A5F9_ARAHY]	3.57	2	1	1	1										3.57	1	1							280	31.6475	9.31982
A0A444ZYW5	Uncharacterized protein OS=Arachis hypogaea OX=3818 GN=Ahy_B03g064187 PE=3 SV=1 - [A0A444ZYW5_ARAHY]	3.53	1	1	1	5	3.53	1	1	3.53	1	1	3.53	1	1				3.53	1	1	3.53	1	1	368	39.7506	7.53271
A0A444YGB5	Uncharacterized protein OS=Arachis hypogaea OX=3818 GN=Ahy_B06g079817 PE=4 SV=1 - [A0A444YGB5_ARAHY]	3.49	1	1	1	1																3.49	1	1	315	33.5695	4.85596
A0A445CM63	Uncharacterized protein OS=Arachis hypogaea OX=3818 GN=Ahy_A06g026955 PE=4 SV=1 - [A0A445CM63_ARAHY]	3.48	1	1	1	1										3.48	1	1							287	34.191	8.51416
A0A445BS04	Uncharacterized protein OS=Arachis hypogaea OX=3818 GN=Ahy_A08g037862 PE=3 SV=1 - [A0A445BS04_ARAHY]	3.34	3	1	1	1													3.34	1	1				389	42.7763	6.55127
A0A444Y5N4	Uncharacterized protein OS=Arachis hypogaea OX=3818 GN=Ahy_B08g093192 PE=4 SV=1 - [A0A444Y5N4_ARAHY]	3.33	1	1	1	1										3.33	1	1							811	87.9863	8.68994
A0A444XUG9	Uncharacterized protein OS=Arachis hypogaea OX=3818 GN=Ahy_B09g099680 PE=4 SV=1 - [A0A444XUG9_ARAHY]	3.31	1	1	1	3				3.31	1	1				3.31	1	2							1056	120.455	6.45557
A0A444ZSS9	Cellulose synthase OS=Arachis hypogaea OX=3818 GN=Ahy_B03g062024 PE=3 SV=1 - [A0A444ZSS9_ARAHY]	3.27	2	1	1	3	3.27	1	3																1041	118.661	7.40088
A0A444YNT7	Uncharacterized protein OS=Arachis hypogaea OX=3818 GN=Ahy_B06g082569 PE=4 SV=1 - [A0A444YNT7_ARAHY]	3.24	5	1	1	2							3.24	1	1							3.24	1	1	524	58.4696	5.36377
A0A445D6Z7	Uncharacterized protein OS=Arachis hypogaea OX=3818 GN=Ahy_A05g024643 PE=4 SV=1 - [A0A445D6Z7_ARAHY]	3.24	2	1	1	1													3.24	1	1				247	27.7609	6.45557
A0A444ZYM1	Uncharacterized protein OS=Arachis hypogaea OX=3818 GN=Ahy_B03g064094 PE=3 SV=1 - [A0A444ZYM1_ARAHY]	3.23	2	1	1	2	3.23	1	2																990	107.356	6.56592
A0A444YHA2	Uncharacterized protein OS=Arachis hypogaea OX=3818 GN=Ahy_B06g080163 PE=4 SV=1 - [A0A444YHA2_ARAHY]	3.17	1	1	1	1							3.17	1	1										725	81.0044	7.95752
A0A445BU00	Uncharacterized protein OS=Arachis hypogaea OX=3818 GN=Ahy_A08g038549 PE=4 SV=1 - [A0A445BU00_ARAHY]	3.16	2	1	1	1	3.16	1	1																538	61.167	8.89502
A0A445AKU5	Uncharacterized protein OS=Arachis hypogaea OX=3818 GN=Ahy_B02g061399 PE=4 SV=1 - [A0A445AKU5_ARAHY]	2.98	1	1	1	1	2.98	1	1																504	57.9818	5.68115
A0A444WX07	Uncharacterized protein OS=Arachis hypogaea OX=3818 GN=Ahy_B10g100568 PE=4 SV=1 - [A0A444WX07_ARAHY]	2.96	2	1	1	1	2.96	1	1																541	59.4539	5.30029
A0A444XCH5	Uncharacterized protein OS=Arachis hypogaea OX=3818 GN=Ahy_B09g094949 PE=4 SV=1 - [A0A444XCH5_ARAHY]	2.91	2	1	1	1																2.91	1	1	446	50.7447	7.69385
A0A444Z6U5	Uncharacterized protein OS=Arachis hypogaea OX=3818 GN=Ahy_B05g078323 PE=4 SV=1 - [A0A444Z6U5_ARAHY]	2.86	2	1	1	1	2.86	1	1																664	72.0729	9.26123
A0A445DWL9	Uncharacterized protein OS=Arachis hypogaea OX=3818 GN=Ahy_A03g013984 PE=3 SV=1 - [A0A445DWL9_ARAHY]	2.85	4	1	1	3	2.85	1	1	2.85	1	1	2.85	1	1										351	40.4924	6.31592
A0A445BAA5	Uncharacterized protein OS=Arachis hypogaea OX=3818 GN=Ahy_A10g050741 PE=4 SV=1 - [A0A445BAA5_ARAHY]	2.82	1	1	1	1													2.82	1	1				426	47.7297	7.78174
A0A445E5D0	Uncharacterized protein OS=Arachis hypogaea OX=3818 GN=Ahy_A03g017009 PE=3 SV=1 - [A0A445E5D0_ARAHY]	2.73	7	1	1	2	2.73	1	1	2.73	1	1													256	29.5684	8.88037
A0A445A5V2	Aconitate hydratase OS=Arachis hypogaea OX=3818 GN=Ahy_B03g067131 PE=3 SV=1 - [A0A445A5V2_ARAHY]	2.64	7	1	2	4	1.22	1	1				1.42	1	1	1.22	1	1	1.22	1	1				986	107.705	8.20654
A0A445EA56	Uncharacterized protein OS=Arachis hypogaea OX=3818 GN=Ahy_A02g006622 PE=4 SV=1 - [A0A445EA56_ARAHY]	2.63	1	1	1	1	2.63	1	1																952	107.965	6.11279
A0A444WPD2	Uncharacterized protein OS=Arachis hypogaea OX=3818 GN=Ahy_Scaffold6g108115 PE=4 SV=1 - [A0A444WPD2_ARAHY]	2.62	2	1	1	2							2.62	1	2										992	113.994	5.46533
A0A444XXZ8	Uncharacterized protein OS=Arachis hypogaea OX=3818 GN=Ahy_B08g089467 PE=4 SV=1 - [A0A444XXZ8_ARAHY]	2.59	1	1	1	1	2.59	1	1																580	64.41	5.0083
A0A445B079	Uncharacterized protein OS=Arachis hypogaea OX=3818 GN=Ahy_B01g057081 PE=4 SV=1 - [A0A445B079_ARAHY]	2.55	2	1	1	1				2.55	1	1													588	65.9349	6.16357
A0A445ELA8	Uncharacterized protein OS=Arachis hypogaea OX=3818 GN=Ahy_A01g000835 PE=4 SV=1 - [A0A445ELA8_ARAHY]	2.45	1	1	1	3	2.45	1	1	2.45	1	1	2.45	1	1										490	51.4331	6.94678
A0A445DXV8	Malic enzyme OS=Arachis hypogaea OX=3818 GN=Ahy_A03g014492 PE=3 SV=1 - [A0A445DXV8_ARAHY]	2.38	3	1	1	1							2.38	1	1										629	70.426	8.51416
A0A444XJK5	Uncharacterized protein OS=Arachis hypogaea OX=3818 GN=Ahy_B09g096277 PE=4 SV=1 - [A0A444XJK5_ARAHY]	2.37	3	1	1	11	2.37	1	1	2.37	1	2	2.37	1	1	2.37	1	2	2.37	1	2	2.37	1	3	295	32.8223	5.13525
A0A445BWA3	Uncharacterized protein OS=Arachis hypogaea OX=3818 GN=Ahy_A08g039277 PE=4 SV=1 - [A0A445BWA3_ARAHY]	2.31	2	1	1	1													2.31	1	1				389	44.1046	7.32764
A0A444YDJ2	Uncharacterized protein OS=Arachis hypogaea OX=3818 GN=Ahy_B07g088044 PE=4 SV=1 - [A0A444YDJ2_ARAHY]	2.28	2	1	1	2				2.28	1	1							2.28	1	1				526	58.8068	6.81494
A0A445DQX8	Uncharacterized protein OS=Arachis hypogaea OX=3818 GN=Ahy_A03g011514 PE=4 SV=1 - [A0A445DQX8_ARAHY]	2.22	2	1	1	1							2.22	1	1										405	44.1685	9.5249
A0A445EKZ5	Uncharacterized protein OS=Arachis hypogaea OX=3818 GN=Ahy_A01g000736 PE=4 SV=1 - [A0A445EKZ5_ARAHY]	2.09	2	1	1	1				2.09	1	1													383	43.8063	8.98291
A0A445E6W9	Uncharacterized protein OS=Arachis hypogaea OX=3818 GN=Ahy_A02g005400 PE=4 SV=1 - [A0A445E6W9_ARAHY]	2.03	2	1	1	1										2.03	1	1							738	79.6387	7.66455
A0A444X836	Uncharacterized protein OS=Arachis hypogaea OX=3818 GN=Ahy_B10g105481 PE=4 SV=1 - [A0A444X836_ARAHY]	1.99	2	1	1	1										1.99	1	1							1258	136.886	8.35303
A0A445BRB8	Beta-galactosidase OS=Arachis hypogaea OX=3818 GN=Ahy_A08g037573 PE=3 SV=1 - [A0A445BRB8_ARAHY]	1.86	2	1	1	1																1.86	1	1	753	83.8785	8.04541
A0A444Y454	Uncharacterized protein OS=Arachis hypogaea OX=3818 GN=Ahy_B08g092608 PE=4 SV=1 - [A0A444Y454_ARAHY]	1.83	2	1	1	1										1.83	1	1							654	73.7698	8.52881
A0A444YVN4	Uncharacterized protein OS=Arachis hypogaea OX=3818 GN=Ahy_B06g085793 PE=4 SV=1 - [A0A444YVN4_ARAHY]	1.8	3	1	1	1				1.8	1	1													832	90.6984	5.74463
A0A444XD12	Uncharacterized protein OS=Arachis hypogaea OX=3818 GN=Ahy_B09g095116 PE=4 SV=1 - [A0A444XD12_ARAHY]	1.67	1	1	1	1										1.67	1	1							540	62.5071	7.47412
A0A444XA71	Uncharacterized protein OS=Arachis hypogaea OX=3818 GN=Ahy_B10g106254 PE=4 SV=1 - [A0A444XA71_ARAHY]	1.47	2	1	1	1	1.47	1	1																1634	179.909	5.98584
A0A445EKT9	Uncharacterized protein OS=Arachis hypogaea OX=3818 GN=Ahy_A01g000555 PE=4 SV=1 - [A0A445EKT9_ARAHY]	1.45	1	1	1	1							1.45	1	1										2543	274.108	7.45947
A0A444X3L0	Clathrin heavy chain OS=Arachis hypogaea OX=3818 GN=Ahy_B10g103140 PE=3 SV=1 - [A0A444X3L0_ARAHY]	1.23	5	2	2	3	0.76	1	1	0.47	1	1	0.76	1	1										1703	193.252	5.43994
A0A444WV02	Uncharacterized protein OS=Arachis hypogaea OX=3818 GN=Ahy_Scaffold1g107255 PE=3 SV=1 - [A0A444WV02_ARAHY]	1.02	1	1	1	1							1.02	1	1										1270	144.056	6.7417
A0A445AFR1	Uncharacterized protein OS=Arachis hypogaea OX=3818 GN=Ahy_B02g058943 PE=4 SV=1 - [A0A445AFR1_ARAHY]	0.89	2	1	1	2							0.89	1	1							0.89	1	1	785	89.7992	8.5874
A0A444XXI9	Uncharacterized protein OS=Arachis hypogaea OX=3818 GN=Ahy_B08g089088 PE=3 SV=1 - [A0A444XXI9_ARAHY]	0.81	5	1	1	1	0.81	1	1																982	107.46	7.91357
A0A445E923	Uncharacterized protein OS=Arachis hypogaea OX=3818 GN=Ahy_A02g006164 PE=3 SV=1 - [A0A445E923_ARAHY]	0.62	1	1	1	1				0.62	1	1													3082	352.383	6.22705
A0A444YLS4	Uncharacterized protein OS=Arachis hypogaea OX=3818 GN=Ahy_B06g081682 PE=4 SV=1 - [A0A444YLS4_ARAHY]	0.59	2	1	1	1	0.59	1	1																1348	148.64	6.84424
A0A445DUR7	Uncharacterized protein OS=Arachis hypogaea OX=3818 GN=Ahy_A03g013134 PE=4 SV=1 - [A0A445DUR7_ARAHY]	0.43	1	1	1	1	0.43	1	1																1872	205.877	6.31592
Q6PSU2	Conglutin-7 OS=Arachis hypogaea OX=3818 PE=1 SV=2 - [CONG7_ARAHY]	84.88	1	7	21	695	73.26	16	114	79.07	19	120	80.23	17	132	79.07	17	109	73.84	15	112	69.77	15	108	172	20.1016	6.34131
A0A445BYI5	Uncharacterized protein OS=Arachis hypogaea OX=3818 GN=Ahy_A08g040012 PE=4 SV=1 - [A0A445BYI5_ARAHY]	83.75	1	7	21	662	83.13	15	102	83.75	18	115	78.75	17	125	83.75	18	110	78.13	16	112	68.13	15	98	160	18.7459	6.32861
Q647G9	Conglutin OS=Arachis hypogaea OX=3818 PE=1 SV=1 - [CONG_ARAHY]	80.69	3	20	20	692	77.93	16	129	78.62	18	123	78.62	18	127	75.86	15	106	75.86	16	101	78.62	17	106	145	16.909	6.52197
Q6IWG5	Glycinin (Fragment) OS=Arachis hypogaea OX=3818 PE=2 SV=1 - [Q6IWG5_ARAHY]	80.2	2	3	44	4816	79.61	38	788	78.82	40	804	79.61	39	819	79.41	37	790	79.41	38	791	80.2	40	824	510	58.0256	5.59229
Q6T2T4	Storage protein OS=Arachis hypogaea OX=3818 PE=2 SV=1 - [Q6T2T4_ARAHY]	79.1	1	18	44	3660	73.32	37	592	74.44	37	593	71.27	37	631	68.66	33	614	68.84	35	621	71.08	35	609	536	61.4613	5.71924
E5G077	Ara h 3 allergen OS=Arachis hypogaea OX=3818 GN=ara h 3 PE=3 SV=1 - [E5G077_ARAHY]	78.32	1	2	43	4647	71.88	35	753	71.68	38	781	78.32	38	792	71.68	34	765	71.68	35	761	78.32	39	795	512	58.2697	5.59229
A0A445CPR0	Uncharacterized protein OS=Arachis hypogaea OX=3818 GN=Ahy_A06g027730 PE=3 SV=1 - [A0A445CPR0_ARAHY]	78.3	1	6	48	4628	75.85	42	742	76.6	36	745	72.45	39	818	73.4	39	758	75.47	38	772	75.28	40	793	530	60.4818	5.5542
A0A445CPR7	Uncharacterized protein OS=Arachis hypogaea OX=3818 GN=Ahy_A06g027766 PE=3 SV=1 - [A0A445CPR7_ARAHY]	77.84	1	1	49	4902	76.14	43	773	76.89	39	804	71.59	39	864	73.11	41	806	75.76	42	813	74.24	41	842	528	60.1967	5.5542
Q9FZ11	Gly1 OS=Arachis hypogaea OX=3818 GN=Gly1 PE=2 SV=1 - [Q9FZ11_ARAHY]	77.69	1	1	48	4814	69.75	41	753	70.51	38	788	71.46	39	851	66.73	40	796	69.38	41	800	67.86	40	826	529	60.4118	5.64307
A0A444XWG6	Glyceraldehyde-3-phosphate dehydrogenase OS=Arachis hypogaea OX=3818 GN=Ahy_B08g088981 PE=3 SV=1 - [A0A444XWG6_ARAHY]	77.08	6	1	20	212	67.86	16	44	72.62	17	38	68.15	18	49	52.98	14	27	59.82	14	34	44.35	12	20	336	36.51	7.54736
A0A445DWQ9	Glyceraldehyde-3-phosphate dehydrogenase OS=Arachis hypogaea OX=3818 GN=Ahy_A03g014022 PE=3 SV=1 - [A0A445DWQ9_ARAHY]	77.08	6	1	20	207	67.86	16	42	72.62	17	37	68.15	18	47	52.98	14	26	59.82	14	35	44.35	12	20	336	36.5241	7.54736
Q6PSU3	Conarachin (Fragment) OS=Arachis hypogaea OX=3818 PE=4 SV=1 - [Q6PSU3_ARAHY]	76.9	4	16	72	3059	73.28	63	530	71.72	59	510	71.21	57	532	65.69	52	490	71.55	55	480	68.62	53	517	580	66.5344	7.1665
A0A444XQT1	Uncharacterized protein OS=Arachis hypogaea OX=3818 GN=Ahy_B09g098228 PE=4 SV=1 - [A0A444XQT1_ARAHY]	73.86	2	16	16	79	58.51	12	17	43.57	10	15	46.06	10	18	43.57	9	11	33.61	7	10	34.44	7	8	241	27.5254	5.45264
B5TYU1	Arachin Arah3 isoform OS=Arachis hypogaea OX=3818 PE=1 SV=1 - [B5TYU1_ARAHY]	73.58	1	1	43	4285	70.57	34	660	69.81	33	700	69.81	35	753	65.47	33	705	68.68	35	721	70.75	38	746	530	60.5868	5.5542
Q6PSU4	Conarachin (Fragment) OS=Arachis hypogaea OX=3818 PE=2 SV=1 - [Q6PSU4_ARAHY]	72.43	2	5	41	2472	66.12	35	421	69.86	35	407	65.65	34	441	67.29	34	401	66.12	31	387	64.49	32	415	428	48.0653	5.59229
A0A445CPS9	Uncharacterized protein OS=Arachis hypogaea OX=3818 GN=Ahy_A06g027767 PE=3 SV=1 - [A0A445CPS9_ARAHY]	71.65	1	7	22	969	70.11	21	144	60.66	19	166	70.11	20	151	71.43	20	177	52.97	17	160	53.19	18	171	455	51.1442	5.46533
A0A445DIT9	Uncharacterized protein OS=Arachis hypogaea OX=3818 GN=Ahy_A04g020925 PE=4 SV=1 - [A0A445DIT9_ARAHY]	69.27	2	2	11	50	32.29	5	7	57.29	9	11	49.48	7	9	38.54	7	9	45.83	7	10	29.69	4	4	192	21.7326	9.40771
A0A445AEY9	Uncharacterized protein OS=Arachis hypogaea OX=3818 GN=Ahy_B02g058604 PE=3 SV=1 - [A0A445AEY9_ARAHY]	69.03	2	9	42	1455	66.94	36	204	57.74	34	236	67.74	35	266	59.84	33	244	67.9	36	256	58.71	30	249	620	71.5884	6.18896
Q647H1	Conarachin OS=Arachis hypogaea OX=3818 PE=2 SV=1 - [Q647H1_ARAHY]	67.52	1	18	51	1412	65.26	41	208	54.38	35	228	66.16	38	257	61.78	36	230	64.95	40	249	59.37	31	240	662	75.8871	5.40186
A0A445BXW2	Uncharacterized protein OS=Arachis hypogaea OX=3818 GN=Ahy_A08g040016 PE=4 SV=1 - [A0A445BXW2_ARAHY]	67.07	2	4	12	135	54.27	8	19	62.8	11	23	59.15	9	21	60.98	11	29	51.22	8	21	56.71	9	22	164	19.3263	7.59131
A0A444YLS7	Uncharacterized protein OS=Arachis hypogaea OX=3818 GN=Ahy_B06g081746 PE=3 SV=1 - [A0A444YLS7_ARAHY]	66.32	1	9	20	402	63.22	18	82	47.93	16	65	63.22	18	78	50.83	17	59	48.55	17	56	55.37	17	62	484	54.5207	5.59229
A7LB60	Steroleosin-A OS=Arachis hypogaea OX=3818 GN=STO-A PE=2 SV=1 - [A7LB60_ARAHY]	65.62	2	5	18	156	53.3	15	28	52.44	15	27	50.43	15	33	48.42	14	25	52.44	15	29	38.68	11	14	349	38.6671	6.93213
A0A445BCY2	Elongation factor 1-alpha OS=Arachis hypogaea OX=3818 GN=Ahy_A09g041496 PE=3 SV=1 - [A0A445BCY2_ARAHY]	65.32	5	19	19	139	43.85	14	19	50.78	15	25	59.51	17	27	43.18	13	25	50.78	15	27	39.6	12	16	447	49.2467	9.0708
A0A444Y5I1	Uncharacterized protein OS=Arachis hypogaea OX=3818 GN=Ahy_B08g093176 PE=4 SV=1 - [A0A444Y5I1_ARAHY]	65.24	3	4	12	153	54.27	9	25	60.98	11	26	59.15	10	30	59.15	11	26	49.39	8	22	54.88	9	24	164	19.3543	7.89893
A0A0F7GF62	Annexin OS=Arachis hypogaea OX=3818 GN=AnnAh6 PE=2 SV=1 - [A0A0F7GF62_ARAHY]	63.81	5	2	26	238	60.95	24	41	61.59	21	42	63.49	24	40	61.27	21	39	61.59	21	48	58.41	18	28	315	36.1119	8.51416
F6KLJ6	Annexin OS=Arachis hypogaea var. vulgaris OX=925390 PE=2 SV=1 - [F6KLJ6_ARAHY]	63.81	5	2	26	244	60.95	24	43	61.59	21	41	63.49	24	45	61.27	21	39	61.59	21	48	58.41	18	28	315	36.1309	8.29443
O82580	Glycinin (Fragment) OS=Arachis hypogaea OX=3818 GN=Arah3 PE=2 SV=1 - [O82580_ARAHY]	63.71	1	6	31	2617	57.4	24	383	59.76	23	422	53.65	24	450	58.97	25	439	50.89	24	454	54.04	25	469	507	58.3147	5.93506
A0A2R9ZPY0	Arachin Ahy-2 OS=Arachis hypogaea OX=3818 GN=Ahy_B06g081745 PE=4 SV=1 - [A0A2R9ZPY0_ARAHY]	63.7	1	22	24	410	56.74	17	69	46.74	17	62	61.52	20	70	63.48	21	69	51.52	18	66	63.48	22	74	460	52.311	6.87354
A0A444ZQ84	Uncharacterized protein OS=Arachis hypogaea OX=3818 GN=Ahy_A04g017726 PE=4 SV=1 - [A0A444ZQ84_ARAHY]	63.41	2	10	12	76	47.46	9	13	49.28	9	12	57.25	10	14	52.9	9	12	63.41	12	17	32.97	7	8	276	29.6294	8.22119
A0A444ZYJ8	Uncharacterized protein OS=Arachis hypogaea OX=3818 GN=Ahy_B03g063987 PE=3 SV=1 - [A0A444ZYJ8_ARAHY]	63.04	1	4	17	145	46.42	13	24	51.86	14	27	51.86	14	30	51.86	14	25	57.88	15	27	31.81	9	12	349	38.6872	7.1958
A0A444ZDI4	Uncharacterized protein OS=Arachis hypogaea OX=3818 GN=Ahy_B04g069768 PE=4 SV=1 - [A0A444ZDI4_ARAHY]	63.02	2	1	10	47	29.17	5	7	51.04	8	10	49.48	7	9	35.42	6	8	42.71	6	9	29.69	4	4	192	21.6466	9.49561
A1DZF0	Arachin 6 OS=Arachis hypogaea OX=3818 PE=2 SV=1 - [A1DZF0_ARAHY]	61.44	3	2	33	3640	55.01	24	538	61.06	29	586	58.98	28	654	54.44	26	610	57.28	28	624	56.52	29	628	529	60.3387	5.5415
A0A444YGS2	Uncharacterized protein OS=Arachis hypogaea OX=3818 GN=Ahy_B06g079954 PE=4 SV=1 - [A0A444YGS2_ARAHY]	61.37	4	10	31	663	57.73	28	125	56.22	26	116	57.51	28	135	56.22	24	98	52.79	23	97	53	24	92	466	52.9856	6.60986
A0A444Y8T2	Lipoxygenase OS=Arachis hypogaea OX=3818 GN=Ahy_B08g094357 PE=3 SV=1 - [A0A444Y8T2_ARAHY]	61.07	38	7	40	242	46.23	29	39	40.79	27	42	49.36	33	54	47.05	29	41	44.26	27	40	35.23	22	26	863	97.4578	5.57959
A0A445BUX1	Lipoxygenase OS=Arachis hypogaea OX=3818 GN=Ahy_A08g038998 PE=3 SV=1 - [A0A445BUX1_ARAHY]	60.95	37	6	39	235	48.78	31	42	40.21	26	40	45.89	30	51	46.58	29	40	40.9	25	37	32.1	21	25	863	97.5228	5.66846
A0A445C8P5	Aminopeptidase OS=Arachis hypogaea OX=3818 GN=Ahy_A07g033251 PE=3 SV=1 - [A0A445C8P5_ARAHY]	60.66	4	13	40	285	55.07	37	54	49.37	31	46	48.69	32	46	49.94	33	49	50.63	31	58	42.53	26	32	877	98.7393	5.42725
A0A445DQZ7	Uncharacterized protein OS=Arachis hypogaea OX=3818 GN=Ahy_A03g011527 PE=3 SV=1 - [A0A445DQZ7_ARAHY]	60.39	16	2	8	38	50.65	6	8	46.75	6	7	27.92	4	7	44.81	6	6	46.75	6	6	22.08	3	4	154	17.5769	6.06201
A0A444YD22	Uncharacterized protein OS=Arachis hypogaea OX=3818 GN=Ahy_A07g032017 PE=3 SV=1 - [A0A444YD22_ARAHY]	60	7	4	9	40	33.75	5	6	38.13	7	9	40.63	5	6	28.75	5	6	50	7	9	21.25	3	4	160	18.1914	6.60986
A0A445BA28	Uncharacterized protein OS=Arachis hypogaea OX=3818 GN=Ahy_A10g050664 PE=3 SV=1 - [A0A445BA28_ARAHY]	59.07	3	10	10	42	37.21	6	6	40	7	8	41.86	7	7	31.63	6	8	35.35	7	9	21.86	4	4	215	24.88	5.70654
B4UW88	Heat shock protein 1 (Fragment) OS=Arachis hypogaea OX=3818 PE=2 SV=1 - [B4UW88_ARAHY]	58.96	7	5	6	24	27.61	4	4	49.25	4	6	27.61	3	4	32.84	4	5	36.57	2	3	20.15	2	2	134	15.2736	5.64307
A0A444X591	Uncharacterized protein OS=Arachis hypogaea OX=3818 GN=Ahy_B10g104352 PE=3 SV=1 - [A0A444X591_ARAHY]	58.62	12	5	14	74	53.05	13	18	29.71	9	9	43.5	11	13	45.09	11	15	42.44	10	12	23.87	6	7	377	41.6569	5.49072
A0A445CG11	Annexin OS=Arachis hypogaea OX=3818 GN=Ahy_A07g036384 PE=3 SV=1 - [A0A445CG11_ARAHY]	58.54	8	1	18	74	42.09	13	17	41.77	11	15	33.86	11	14	40.51	12	14	22.47	7	11	11.08	3	3	316	36.0499	7.1665
A0A445CDS5	Annexin OS=Arachis hypogaea OX=3818 GN=Ahy_A07g035392 PE=3 SV=1 - [A0A445CDS5_ARAHY]	58.54	7	1	18	77	42.09	13	17	45.57	12	16	37.66	12	15	40.51	12	14	26.27	8	12	11.08	3	3	316	36.0879	7.2251
B4UW51	Class II small heat shock protein Le-HSP17.6 (Fragment) OS=Arachis hypogaea OX=3818 PE=2 SV=1 - [B4UW51_ARAHY]	58.14	4	5	5	10	20.93	1	1	19.38	2	2	7.75	1	1	24.03	2	2	17.83	2	2	24.03	2	2	129	14.4506	8.93896
A0A445BUD2	Aminopeptidase OS=Arachis hypogaea OX=3818 GN=Ahy_A08g038721 PE=3 SV=1 - [A0A445BUD2_ARAHY]	57.99	4	10	37	236	48.63	31	42	45.09	29	41	45.66	29	39	46.69	30	41	41.89	26	46	36.76	23	27	876	98.6353	5.45264
A0A445CNJ4	Uncharacterized protein OS=Arachis hypogaea OX=3818 GN=Ahy_A06g027410 PE=4 SV=1 - [A0A445CNJ4_ARAHY]	56.64	1	12	13	63	49.65	10	15	41.96	9	11	40.56	9	15	35.66	7	8	41.26	8	11	11.89	3	3	286	31.1637	6.63916
A0A445AWA2	Uncharacterized protein OS=Arachis hypogaea OX=3818 GN=Ahy_B01g055454 PE=4 SV=1 - [A0A445AWA2_ARAHY]	55.59	5	3	16	590	53.29	15	100	53.29	15	95	55.59	15	117	37.83	12	94	50.99	13	97	50.99	12	87	304	33.0171	5.89697
A0A445B3G3	Uncharacterized protein OS=Arachis hypogaea OX=3818 GN=Ahy_A10g047731 PE=4 SV=1 - [A0A445B3G3_ARAHY]	55.07	6	4	11	53	40.58	7	9	48.91	9	12	32.25	6	7	34.42	6	8	43.84	9	12	16.67	3	5	276	29.8213	8.60205
A0A445E5K1	Uncharacterized protein OS=Arachis hypogaea OX=3818 GN=Ahy_A02g004966 PE=4 SV=1 - [A0A445E5K1_ARAHY]	54.59	1	1	8	54	54.59	8	12	42.51	5	10	51.21	7	11	28.02	4	8	51.21	6	9	14.98	2	4	207	22.6274	6.40479
A0A444YLR8	Uncharacterized protein OS=Arachis hypogaea OX=3818 GN=Ahy_B06g081675 PE=3 SV=1 - [A0A444YLR8_ARAHY]	54.25	1	4	23	126	50.8	18	26	43.22	18	24	47.59	18	25	39.08	13	20	42.76	13	19	30.11	9	12	435	47.8163	5.50342
A0A444Y0J8	Phosphoglycerate kinase OS=Arachis hypogaea OX=3818 GN=Ahy_B08g090732 PE=3 SV=1 - [A0A444Y0J8_ARAHY]	54.21	4	17	17	94	45.79	14	21	40.19	13	17	36.68	13	15	37.62	12	18	30.61	10	13	23.36	7	10	428	45.2693	8.07471
A0A445CKJ3	Uncharacterized protein OS=Arachis hypogaea OX=3818 GN=Ahy_A06g026466 PE=4 SV=1 - [A0A445CKJ3_ARAHY]	54.03	1	7	28	546	47.84	24	112	46.53	23	93	45.22	24	113	42.78	21	76	41.65	20	75	40.34	20	77	533	59.7994	7.48877
E5G076	Ara h 1 allergen OS=Arachis hypogaea OX=3818 GN=ara h 1 PE=4 SV=1 - [E5G076_ARAHY]	53.47	1	5	50	2370	53.31	47	421	49.43	40	397	48.79	38	420	45.72	36	372	48.95	38	368	46.69	36	392	619	70.7443	6.63916
O20356	Ribulose bisphosphate carboxylase large chain (Fragment) OS=Arachis hypogaea OX=3818 GN=rbcL PE=3 SV=1 - [O20356_ARAHY]	51.4	29	19	19	117	26.67	12	19	44.52	16	23	46.02	17	25	29.25	13	20	39.14	13	19	21.72	10	11	465	51.4931	6.63916
A0A444YR78	Uncharacterized protein OS=Arachis hypogaea OX=3818 GN=Ahy_B06g084100 PE=3 SV=1 - [A0A444YR78_ARAHY]	51.31	4	22	26	100	29.71	13	16	29.97	16	19	38.09	18	22	30.63	16	18	32.98	16	18	14.66	6	7	764	84.3657	6.46826
A7LB59	Steroleosin-B OS=Arachis hypogaea OX=3818 GN=STO-B PE=2 SV=1 - [A7LB59_ARAHY]	51.27	3	16	16	105	45.61	14	20	40.79	13	19	43.06	13	20	33.71	10	15	41.93	13	17	40.23	12	14	353	39.5721	6.63916
A0A445EVT5	Uncharacterized protein OS=Arachis hypogaea OX=3818 GN=Ahy_A01g004342 PE=4 SV=1 - [A0A445EVT5_ARAHY]	51.26	1	4	8	69	34.87	6	13	37.39	6	12	26.05	5	11	34.03	5	12	39.5	5	9	28.57	5	12	238	27.5274	5.61768
A0A445E8H8	Uncharacterized protein OS=Arachis hypogaea OX=3818 GN=Ahy_A02g005847 PE=4 SV=1 - [A0A445E8H8_ARAHY]	51.21	1	3	9	60	51.21	8	12	42.51	7	12	51.21	8	12	35.75	5	9	51.21	7	10	22.71	3	5	207	22.6264	6.68311
A0A0A6ZDR9	Serine hydroxymethyltransferase OS=Arachis hypogaea OX=3818 PE=2 SV=1 - [A0A0A6ZDR9_ARAHY]	50.74	5	17	17	55	29.72	11	11	25.27	10	10	28.87	11	11	25.27	9	9	30.79	11	12	5.73	2	2	471	51.9773	7.28369
A0A444YJM4	Uncharacterized protein OS=Arachis hypogaea OX=3818 GN=Ahy_A03g010432 PE=3 SV=1 - [A0A444YJM4_ARAHY]	50.67	2	6	6	18	36.67	5	5	37.33	4	4	29.33	4	4	7.33	1	1	30	3	3	7.33	1	1	150	16.2857	10.8726
A0A445AUZ4	Ribulose bisphosphate carboxylase small chain OS=Arachis hypogaea OX=3818 GN=Ahy_B01g055073 PE=3 SV=1 - [A0A445AUZ4_ARAHY]	50.45	2	11	11	46	33.64	7	8	32.73	8	11	44.55	9	11	25.91	6	8	19.09	5	6	7.27	2	2	220	25.5215	8.98291
A0A445EEP4	Uncharacterized protein OS=Arachis hypogaea OX=3818 GN=Ahy_A02g008586 PE=4 SV=1 - [A0A445EEP4_ARAHY]	50.44	2	8	20	98	40.39	14	18	42.36	15	18	36.68	14	19	29.48	10	16	36.24	13	15	28.38	10	12	458	51.4164	6.32861
A0A444ZWW5	Uncharacterized protein OS=Arachis hypogaea OX=3818 GN=Ahy_B03g063189 PE=3 SV=1 - [A0A444ZWW5_ARAHY]	50.33	13	1	7	30	31.79	4	6	27.81	4	5	19.21	3	5	34.44	5	5	36.42	5	5	21.85	3	4	151	17.2298	6.59521
A0A445BRP0	Catalase OS=Arachis hypogaea OX=3818 GN=Ahy_A08g037744 PE=3 SV=1 - [A0A445BRP0_ARAHY]	50.1	2	16	19	117	45.21	17	22	38.29	15	18	39.51	14	21	40.12	16	20	39.71	16	23	31.98	12	13	491	57.0024	7.40088
A0A445CCX1	Catalase OS=Arachis hypogaea OX=3818 GN=Ahy_A07g034852 PE=3 SV=1 - [A0A445CCX1_ARAHY]	49.19	1	15	18	86	32.19	12	16	39.88	14	16	30.57	12	15	30.16	11	14	29.96	10	16	20.65	7	9	494	57.1797	7.29834
A0A445CL48	Uncharacterized protein OS=Arachis hypogaea OX=3818 GN=Ahy_A06g026636 PE=3 SV=1 - [A0A445CL48_ARAHY]	49.07	5	1	12	54	35.01	9	14	19.1	6	6	36.6	9	10	34.48	8	9	36.07	8	9	18.04	5	6	377	41.6559	5.49072
A0A445DM34	Uncharacterized protein OS=Arachis hypogaea OX=3818 GN=Ahy_A03g010367 PE=4 SV=1 - [A0A445DM34_ARAHY]	48.8	1	10	10	44	40.8	8	9	42	8	10	34	6	9	22	5	7	34	6	6	15.6	3	3	250	27.8321	6.63916
A0A444Z225	Formate dehydrogenase, mitochondrial OS=Arachis hypogaea OX=3818 GN=Ahy_A05g022553 PE=3 SV=1 - [A0A444Z225_ARAHY]	47.78	1	12	12	36	24.54	7	7	22.19	7	8	24.02	7	7	18.02	7	7	27.42	6	6	2.35	1	1	383	42.0306	7.12256
A0A445C9Y8	Protein disulfide-isomerase OS=Arachis hypogaea OX=3818 GN=Ahy_A07g033739 PE=3 SV=1 - [A0A445C9Y8_ARAHY]	47.74	1	20	20	93	36.15	16	20	31.24	14	17	40.86	17	19	21.41	8	9	31.24	11	16	26.33	11	12	509	56.9829	5.08447
Q9SQH7	Glycinin OS=Arachis hypogaea OX=3818 GN=Arah4 PE=2 SV=1 - [Q9SQH7_ARAHY]	47.55	1	2	24	3049	44.91	19	438	47.55	21	492	46.23	21	546	43.96	19	509	47.17	21	531	46.04	21	533	530	60.9738	5.68115
A0A444ZFF7	Uncharacterized protein OS=Arachis hypogaea OX=3818 GN=Ahy_B04g070188 PE=3 SV=1 - [A0A444ZFF7_ARAHY]	47.06	1	2	5	19	25.49	3	3	20.26	2	2	47.06	5	7	47.06	5	5	9.15	1	1	11.11	1	1	153	16.4205	5.36377
A0A444XW77	ATP synthase subunit beta OS=Arachis hypogaea OX=3818 GN=Ahy_A09g042123 PE=3 SV=1 - [A0A444XW77_ARAHY]	46.79	9	19	19	83	34.82	13	15	33.04	13	15	35.18	14	17	27.32	10	14	27.86	11	13	25.18	9	9	560	59.7023	6.20166
A0A444XFZ7	Uncharacterized protein OS=Arachis hypogaea OX=3818 GN=Ahy_A09g045636 PE=3 SV=1 - [A0A444XFZ7_ARAHY]	46.68	9	0	11	49	39.52	9	14	16.18	5	5	29.44	7	8	31.83	8	9	27.59	6	7	18.04	5	6	377	41.6939	5.49072
A0A445CE04	Uncharacterized protein OS=Arachis hypogaea OX=3818 GN=Ahy_A07g035489 PE=3 SV=1 - [A0A445CE04_ARAHY]	46.38	1	2	6	30	42.03	5	6	46.38	6	8	37.68	5	6	33.33	4	5	28.5	3	4	4.83	1	1	207	21.0092	7.43018
A0A445AMN7	Uncharacterized protein OS=Arachis hypogaea OX=3818 GN=Ahy_B01g051722 PE=4 SV=1 - [A0A445AMN7_ARAHY]	45.38	1	3	7	58	21.43	4	10	31.51	5	11	20.17	4	9	41.18	5	9	41.18	5	9	35.71	5	10	238	27.2892	4.93213
A0A445DQ58	UTP--glucose-1-phosphate uridylyltransferase OS=Arachis hypogaea OX=3818 GN=Ahy_A03g011249 PE=3 SV=1 - [A0A445DQ58_ARAHY]	44.84	4	15	15	54	27.79	10	10	29.26	10	11	33.89	11	12	27.37	8	9	28	9	10	6.53	2	2	475	51.9804	5.8335
A0A444YX13	Uncharacterized protein OS=Arachis hypogaea OX=3818 GN=Ahy_B05g073767 PE=3 SV=1 - [A0A444YX13_ARAHY]	44.65	1	2	8	16	19.5	3	3	10.69	2	2	35.22	6	6	20.75	3	3	4.4	1	1	4.4	1	1	159	18.2189	6.11279
A0A445A4C5	Uncharacterized protein OS=Arachis hypogaea OX=3818 GN=Ahy_A03g015035 PE=4 SV=1 - [A0A445A4C5_ARAHY]	44.64	13	3	3	15	23.63	2	3	44.64	3	3	11.82	1	1	44.64	3	3	44.64	3	3	23.63	2	2	457	51.1745	7.60596
A0A445DA67	Uncharacterized protein OS=Arachis hypogaea OX=3818 GN=Ahy_A04g017161 PE=3 SV=1 - [A0A445DA67_ARAHY]	44.56	6	1	11	52	41.64	10	15	18.3	6	6	31.56	8	9	31.83	8	9	25.46	6	7	18.04	5	6	377	41.7029	5.49072
A0A445A9V2	Uncharacterized protein OS=Arachis hypogaea OX=3818 GN=Ahy_B03g068399 PE=4 SV=1 - [A0A445A9V2_ARAHY]	44.31	1	2	8	79	40.39	7	13	40.39	7	15	40	7	18	30.98	6	10	36.86	7	10	40.39	7	13	255	27.256	7.62061
A0A445BAE6	Uncharacterized protein OS=Arachis hypogaea OX=3818 GN=Ahy_A10g050757 PE=3 SV=1 - [A0A445BAE6_ARAHY]	44.3	5	2	11	47	31.56	8	12	15.65	5	5	31.56	8	9	34.75	8	9	31.83	7	7	14.06	4	5	377	41.619	5.49072
A0A445CAE3	Uncharacterized protein OS=Arachis hypogaea OX=3818 GN=Ahy_A07g033904 PE=3 SV=1 - [A0A445CAE3_ARAHY]	44.3	14	14	15	72	34.72	13	16	32.9	10	14	37.82	13	13	26.17	8	10	27.2	9	11	17.1	7	8	386	41.8151	6.27783
A1E2B0	11S seed storage globulin B1 OS=Arachis hypogaea OX=3818 PE=2 SV=1 - [A1E2B0_ARAHY]	44.26	1	1	14	63	31.8	8	11	29.18	10	13	27.21	8	11	38.69	9	12	24.59	6	9	22.95	5	7	305	33.4988	4.95752
A0A445E480	Uncharacterized protein OS=Arachis hypogaea OX=3818 GN=Ahy_A03g016759 PE=4 SV=1 - [A0A445E480_ARAHY]	43.97	1	2	8	67	40.08	7	12	30.74	6	11	39.69	7	14	40.08	7	11	27.24	6	9	30.74	6	10	257	27.4	7.62061
A0A444ZK21	Ferritin OS=Arachis hypogaea OX=3818 GN=Ahy_B04g071101 PE=3 SV=1 - [A0A444ZK21_ARAHY]	42.91	1	1	8	40	33.2	7	10	25.91	5	5	33.2	7	8	34.01	6	7	18.62	4	4	18.62	4	6	247	28.2342	6.45557
A0A445CYN1	Uncharacterized protein OS=Arachis hypogaea OX=3818 GN=Ahy_A05g021784 PE=3 SV=1 - [A0A445CYN1_ARAHY]	42.86	1	1	7	15	19.25	3	3	10.56	2	2	24.22	4	4	20.5	3	3	13.66	2	2	4.35	1	1	161	18.375	6.11279
A0A445CG54	Uncharacterized protein OS=Arachis hypogaea OX=3818 GN=Ahy_A07g036428 PE=4 SV=1 - [A0A445CG54_ARAHY]	42.42	6	6	6	19	18.79	3	3	18.79	3	3	20	3	3	27.88	4	4	18.79	3	3	18.79	3	3	165	18.5787	4.44971
A0A445CQ67	Uncharacterized protein OS=Arachis hypogaea OX=3818 GN=Ahy_A06g027922 PE=3 SV=1 - [A0A445CQ67_ARAHY]	42.34	6	13	13	42	28.6	10	10	28.83	9	9	28.6	8	9	20.95	7	8	14.86	5	5	3.38	1	1	444	47.6986	6.56592
A0A445E4H2	Uncharacterized protein OS=Arachis hypogaea OX=3818 GN=Ahy_A03g016839 PE=4 SV=1 - [A0A445E4H2_ARAHY]	42.1	1	5	21	304	40.93	20	52	37.94	17	56	40.93	19	59	41.1	17	41	38.27	16	52	39.93	17	44	601	67.3766	5.69385
A0A445DT38	Uncharacterized protein OS=Arachis hypogaea OX=3818 GN=Ahy_A03g012296 PE=3 SV=1 - [A0A445DT38_ARAHY]	41.89	1	2	2	18	41.89	2	4	41.89	2	3	41.89	2	3	41.89	2	3	41.89	2	3	29.73	1	2	74	8.27582	8.08936
T2B9M0	Fructose-bisphosphate aldolase OS=Arachis hypogaea OX=3818 GN=Ahy_A07g032979 PE=2 SV=1 - [T2B9M0_ARAHY]	41.62	4	8	11	44	30.17	6	7	21.51	7	9	22.63	6	7	32.68	7	10	25.14	7	8	12.57	3	3	358	38.3589	7.1958
Q647G5	Oleosin 1 OS=Arachis hypogaea OX=3818 GN=Ahy_A06g029932 PE=2 SV=2 - [Q647G5_ARAHY]	41.42	3	8	8	115	41.42	8	24	37.87	7	24	41.42	7	24	35.5	6	15	35.5	6	17	27.22	5	11	169	17.7414	9.5835
A0A445AI08	Uncharacterized protein OS=Arachis hypogaea OX=3818 GN=Ahy_B02g060147 PE=4 SV=1 - [A0A445AI08_ARAHY]	41.18	1	3	15	74	32.9	10	12	30.94	11	13	28.54	11	16	23.97	8	12	29.63	10	12	22.88	8	9	459	51.5963	6.18896
A0A445AX60	Pyruvate, phosphate dikinase OS=Arachis hypogaea OX=3818 GN=Ahy_B01g055796 PE=3 SV=1 - [A0A445AX60_ARAHY]	40.95	6	28	28	81	26.97	16	16	15.21	11	12	24.53	16	18	19.09	13	13	20.53	14	17	6.77	4	5	901	98.1199	5.35107
A0A445ED48	ATP synthase subunit alpha OS=Arachis hypogaea OX=3818 GN=Ahy_A02g007714 PE=3 SV=1 - [A0A445ED48_ARAHY]	40.68	11	10	15	75	29.3	11	15	26.63	11	13	33.66	12	16	21.07	8	9	32.93	12	14	21.55	8	8	413	44.6734	6.58057
A0A445DP36	Uncharacterized protein OS=Arachis hypogaea OX=3818 GN=Ahy_A03g010952 PE=4 SV=1 - [A0A445DP36_ARAHY]	40.58	2	8	8	37	23.55	5	6	32.25	6	8	35.51	7	7	28.99	6	7	23.55	5	7	8.7	2	2	276	29.6713	6.88818
A0A444X5B5	Histone H3 OS=Arachis hypogaea OX=3818 GN=Ahy_A10g048553 PE=3 SV=1 - [A0A444X5B5_ARAHY]	40.44	8	4	4	15	30.15	2	3	35.29	3	3	35.29	3	4	16.91	3	3				11.76	2	2	136	15.2585	11.2974
A0A445EM48	Uncharacterized protein OS=Arachis hypogaea OX=3818 GN=Ahy_A01g001123 PE=4 SV=1 - [A0A445EM48_ARAHY]	40.13	5	3	16	585	34.87	14	98	34.87	14	92	37.17	14	117	37.83	13	98	35.53	13	92	32.57	11	88	304	33.0282	6.41748
A0A445DF83	Ferritin OS=Arachis hypogaea OX=3818 GN=Ahy_A04g019038 PE=3 SV=1 - [A0A445DF83_ARAHY]	40.08	1	1	8	38	27.53	6	9	23.08	5	5	27.53	6	7	34.01	6	7	18.62	4	4	18.62	4	6	247	28.2892	6.69775
A0A445AA44	Uncharacterized protein OS=Arachis hypogaea OX=3818 GN=Ahy_B03g068481 PE=4 SV=1 - [A0A445AA44_ARAHY]	40.03	1	3	19	315	40.03	19	53	37.04	16	58	40.03	18	60	39.04	17	44	37.38	16	54	39.04	17	46	602	67.6679	6.18896
A0A0A6ZDX8	40S ribosomal protein S3 OS=Arachis hypogaea OX=3818 GN=Ahy_A01g001693 PE=2 SV=1 - [A0A0A6ZDX8_ARAHY]	39.75	16	2	9	20	17.62	4	4	28.69	6	6	15.98	3	3	2.87	1	1	19.26	5	5	5.33	1	1	244	27.0456	9.65674
A0A444Y8X9	Lipoxygenase OS=Arachis hypogaea OX=3818 GN=Ahy_B08g094358 PE=3 SV=1 - [A0A444Y8X9_ARAHY]	39.63	5	23	27	100	29.32	20	22	24.33	16	17	27.93	19	19	22.48	18	19	20.16	15	17	6.84	6	6	863	97.7119	6.45557
B0YIU5	Ara h 8 allergen isoform OS=Arachis hypogaea OX=3818 GN=Ahy_Scaffold6g108211 PE=2 SV=1 - [B0YIU5_ARAHY]	39.22	2	1	4	15	39.22	4	4	20.26	2	2	39.22	4	4	25.49	3	3	9.15	1	1	11.11	1	1	153	16.4025	5.19873
A0A444Z0X7	Uncharacterized protein OS=Arachis hypogaea OX=3818 GN=Ahy_B05g075272 PE=4 SV=1 - [A0A444Z0X7_ARAHY]	38.97	2	11	11	38	20.9	6	7	27.35	8	8	21.68	7	7	18.32	6	6	30.19	7	7	13.94	3	3	775	85.9386	8.27979
E5FHY3	Late embryogenesis abundant protein group 2 protein dehydrin OS=Arachis hypogaea OX=3818 GN=DHN1 PE=2 SV=1 - [E5FHY3_ARAHY]	37.68	1	2	6	31	37.68	6	7	36.71	5	7	28.99	5	7	23.67	3	4	28.5	3	4	9.18	2	2	207	21.0192	7.84033
A0A445AB33	Elongation factor Tu OS=Arachis hypogaea OX=3818 GN=Ahy_B03g068713 PE=3 SV=1 - [A0A445AB33_ARAHY]	37.63	1	7	12	39	14.31	5	6	20.25	7	7	22.9	6	8	13.09	5	5	19.02	7	10	6.34	2	3	489	52.9333	6.62451
A0A445EL42	Uncharacterized protein OS=Arachis hypogaea OX=3818 GN=Ahy_A01g000771 PE=3 SV=1 - [A0A445EL42_ARAHY]	37.59	7	16	16	84	34.53	14	16	30.4	13	15	30.58	13	16	19.42	9	12	30.4	13	15	19.78	9	10	556	60.1841	6.21436
A0A444WPV8	Uncharacterized protein OS=Arachis hypogaea OX=3818 GN=Ahy_B04g070156 PE=3 SV=1 - [A0A444WPV8_ARAHY]	36.79	3	3	6	19	15.54	2	2	15.54	2	3	16.06	3	3	27.98	4	5	25.39	4	5	9.84	1	1	193	22.1695	7.47412
A0A445CPP8	Uncharacterized protein OS=Arachis hypogaea OX=3818 GN=Ahy_A06g027763 PE=3 SV=1 - [A0A445CPP8_ARAHY]	36.74	1	1	13	116	25.65	10	24	23.26	8	19	24.35	10	25	23.26	8	15	33.91	10	20	26.52	7	13	460	50.7321	5.88428
Q38711	Galactose-binding lectin (Fragment) OS=Arachis hypogaea OX=3818 GN=lec PE=2 SV=1 - [Q38711_ARAHY]	36.53	6	3	6	28	25.83	4	6	9.23	2	3	22.88	5	7	9.23	2	3	9.23	2	3	12.18	3	6	271	29.1157	5.64307
A0A444YLZ4	Uncharacterized protein OS=Arachis hypogaea OX=3818 GN=Ahy_B06g081734 PE=3 SV=1 - [A0A444YLZ4_ARAHY]	36.38	2	1	13	119	25.71	10	24	25.71	9	20	24.4	10	25	25.71	9	16	33.55	10	20	28.98	8	14	459	50.453	6.12549
C0HJZ1	Defensin 3 OS=Arachis hypogaea OX=3818 PE=1 SV=1 - [DEF3_ARAHY]	36.11	3	3	3	18	26.39	2	3	26.39	2	3	26.39	2	3	36.11	3	4	26.39	2	2	26.39	2	3	72	8.3019	7.57666
A0A445DMI3	Uncharacterized protein OS=Arachis hypogaea OX=3818 GN=Ahy_A03g010415 PE=3 SV=1 - [A0A445DMI3_ARAHY]	35.32	4	11	11	27	13.83	4	5	29.36	7	8	22.55	5	7	12.98	5	5	4.68	1	1	2.77	1	1	470	49.9533	8.19189
A1DZF1	Arachin 7 (Fragment) OS=Arachis hypogaea OX=3818 PE=2 SV=1 - [A1DZF1_ARAHY]	35.27	1	1	9	591	35.27	9	96	29.47	7	107	25.6	7	92	29.47	7	102	35.27	8	99	25.6	6	95	207	23.8417	6.1001
A0A445DT61	Uncharacterized protein OS=Arachis hypogaea OX=3818 GN=Ahy_A03g012339 PE=3 SV=1 - [A0A445DT61_ARAHY]	35.24	3	3	15	57	25.65	11	12	18.08	8	10	18.63	8	11	19.37	9	9	21.4	9	10	8.67	4	5	542	61.7341	4.89404
A0A445CPT6	Uncharacterized protein OS=Arachis hypogaea OX=3818 GN=Ahy_A02g009338 PE=3 SV=1 - [A0A445CPT6_ARAHY]	34.75	4	5	5	12	12.77	2	2	21.99	3	3	12.77	2	2	11.35	2	2	17.02	3	3				141	15.0621	10.3892
A0A445CNK3	Uncharacterized protein OS=Arachis hypogaea OX=3818 GN=Ahy_A06g027417 PE=3 SV=1 - [A0A445CNK3_ARAHY]	34.37	1	11	11	71	27.49	9	11	32.59	10	14	28.16	8	13	25.72	9	11	29.93	9	11	25.94	8	11	451	48.6608	9.21729
A0A445C661	Uncharacterized protein OS=Arachis hypogaea OX=3818 GN=Ahy_A07g032173 PE=4 SV=1 - [A0A445C661_ARAHY]	34.25	2	2	2	2							34.25	2	2										181	19.4803	10.272
A0A445EM64	Uncharacterized protein OS=Arachis hypogaea OX=3818 GN=Ahy_A01g001061 PE=3 SV=1 - [A0A445EM64_ARAHY]	34.2	2	2	5	10	7.77	1	1	13.47	2	2	13.47	2	2	22.28	3	3	9.84	2	2				193	22.0575	7.53271
A0A444Z2W0	Uncharacterized protein OS=Arachis hypogaea OX=3818 GN=Ahy_A05g022320 PE=3 SV=1 - [A0A444Z2W0_ARAHY]	34.19	1	12	12	34	26.29	9	9	10.48	3	3	22.16	8	8	18.21	6	6	20.79	8	8				582	63.4373	6.25244
A0A444Z249	Uncharacterized protein OS=Arachis hypogaea OX=3818 GN=Ahy_B05g075865 PE=4 SV=1 - [A0A444Z249_ARAHY]	34.11	1	1	1	1										34.11	1	1							129	13.7575	5.45264
A0A444XPX1	Malate dehydrogenase OS=Arachis hypogaea OX=3818 GN=Ahy_B09g097821 PE=3 SV=1 - [A0A444XPX1_ARAHY]	33.98	8	1	8	36	24.27	5	6	27.18	6	8	31.07	7	7	17.8	4	5	26.86	6	7	15.21	3	3	309	33.3141	6.30322
A0A445B6A4	Uncharacterized protein OS=Arachis hypogaea OX=3818 GN=Ahy_A10g048965 PE=3 SV=1 - [A0A445B6A4_ARAHY]	33.93	1	1	1	1													33.93	1	1				112	11.4567	4.4624
A0A445CZ80	Tubulin beta chain OS=Arachis hypogaea OX=3818 GN=Ahy_A05g021967 PE=3 SV=1 - [A0A445CZ80_ARAHY]	33.78	6	4	10	43	21.92	7	8	19.02	5	8	18.79	6	8	21.03	6	8	15.88	5	8	6.26	2	3	447	50.2869	4.83057
A0A445E5G6	Uncharacterized protein OS=Arachis hypogaea OX=3818 GN=Ahy_A02g005028 PE=4 SV=1 - [A0A445E5G6_ARAHY]	33.6	3	2	4	8	21.6	2	2	12	2	2	21.6	2	2	7.2	1	1	9.6	1	1				125	13.9874	9.5542
A0A444YDN1	Ferritin OS=Arachis hypogaea OX=3818 GN=Ahy_B07g088053 PE=3 SV=1 - [A0A444YDN1_ARAHY]	33.59	1	4	9	61	26.72	6	9	33.59	8	14	30.15	7	10	20.99	6	10	26.72	6	8	27.86	6	10	262	29.155	6.75635
A0A444XDI9	Uncharacterized protein OS=Arachis hypogaea OX=3818 GN=Ahy_B09g095330 PE=4 SV=1 - [A0A444XDI9_ARAHY]	33.45	10	21	21	66	18.51	11	13	19.1	11	13	23.72	14	16	14.71	9	10	13.17	9	11	5.46	3	3	843	94.1124	6.20166
A0A444XZV9	Uncharacterized protein OS=Arachis hypogaea OX=3818 GN=Ahy_B08g090263 PE=4 SV=1 - [A0A444XZV9_ARAHY]	33.33	15	3	4	11	13.07	2	2	26.14	3	3	22.88	3	3	10.46	1	1	16.34	2	2				153	17.2266	6.354
A0A444XAV7	Uncharacterized protein OS=Arachis hypogaea OX=3818 GN=Ahy_B10g106448 PE=4 SV=1 - [A0A444XAV7_ARAHY]	33.2	4	14	14	31	13.28	6	6	17.22	6	6	20.12	9	10	8.92	4	4	14.73	5	5				482	54.296	8.38232
A0A444ZV72	Uncharacterized protein OS=Arachis hypogaea OX=3818 GN=Ahy_B03g062689 PE=4 SV=1 - [A0A444ZV72_ARAHY]	33	4	3	3	13	23	2	3	20	2	2	33	3	4	10	1	2	10	1	2				100	11.0765	9.42236
A0A444XUW9	Uncharacterized protein OS=Arachis hypogaea OX=3818 GN=Ahy_B09g099514 PE=3 SV=1 - [A0A444XUW9_ARAHY]	32.7	1	1	13	27	24.53	9	9	8.65	3	3	16.51	7	7	4.25	2	2	8.02	4	4	4.25	2	2	636	67.734	7.18115
A0A444Z2W3	Uncharacterized protein OS=Arachis hypogaea OX=3818 GN=Ahy_B05g076079 PE=4 SV=1 - [A0A444Z2W3_ARAHY]	32.58	1	1	1	1							32.58	1	1										89	9.90518	7.86963
A0A445BDW2	Uncharacterized protein OS=Arachis hypogaea OX=3818 GN=Ahy_A09g041768 PE=3 SV=1 - [A0A445BDW2_ARAHY]	32.55	1	1	13	28	26.57	10	10	10.69	4	4	16.35	7	7	4.25	2	2	5.82	3	3	4.25	2	2	636	67.732	7.15186
A0A444XS90	Peptidyl-prolyl cis-trans isomerase OS=Arachis hypogaea OX=3818 GN=Ahy_B09g098848 PE=3 SV=1 - [A0A444XS90_ARAHY]	32.39	3	1	6	30	23.86	5	6	17.61	4	5	32.39	6	8	25	4	6	21.02	3	3	12.5	2	2	176	18.8273	6.53662
A0A445DWK8	Uncharacterized protein OS=Arachis hypogaea OX=3818 GN=Ahy_A03g013881 PE=3 SV=1 - [A0A445DWK8_ARAHY]	32.35	15	1	8	22	18.07	4	4	26.89	6	6	16.39	3	4	2.94	1	1	25.63	6	6	5.46	1	1	238	26.5113	9.64209
A0A444WS91	Uncharacterized protein OS=Arachis hypogaea OX=3818 GN=Ahy_Scaffold1g106799 PE=4 SV=1 - [A0A444WS91_ARAHY]	32.1	3	6	17	112	23.92	12	21	20.22	12	15	28.24	14	25	20.83	11	19	20.06	11	18	20.06	11	14	648	76.1292	5.40186
A0A445BCL3	Peptidyl-prolyl cis-trans isomerase OS=Arachis hypogaea OX=3818 GN=Ahy_A09g041385 PE=3 SV=1 - [A0A445BCL3_ARAHY]	31.98	2	2	5	22	31.98	5	5	16.86	3	3	23.84	4	4	25	4	4	20.93	3	3	16.86	3	3	172	18.374	7.34229
A0A445EN20	Uncharacterized protein OS=Arachis hypogaea OX=3818 GN=Ahy_A01g001390 PE=3 SV=1 - [A0A445EN20_ARAHY]	31.6	32	6	15	49	19.79	8	8	20.71	8	8	14.11	5	5	22.85	10	13	19.33	9	11	8.28	4	4	652	71.3445	5.30029
A0A445CDV5	Uncharacterized protein OS=Arachis hypogaea OX=3818 GN=Ahy_A07g035393 PE=3 SV=1 - [A0A445CDV5_ARAHY]	31.51	2	15	15	48	21.89	9	9	20.75	9	9	18.68	9	10	14.34	6	6	21.89	11	11	6.04	3	3	530	59.2452	7.21045
A0A445DJI2	Uncharacterized protein OS=Arachis hypogaea OX=3818 GN=Ahy_A04g021041 PE=4 SV=1 - [A0A445DJI2_ARAHY]	31.28	9	5	5	10	6.64	1	1	5.21	1	1	12.8	2	2	18.48	3	3	17.54	3	3				211	23.1736	7.41553
A0A444X4V5	Superoxide dismutase OS=Arachis hypogaea OX=3818 GN=Ahy_B10g104164 PE=3 SV=1 - [A0A444X4V5_ARAHY]	31.22	3	5	5	32	22.78	4	6	22.78	4	5	31.22	5	6	18.14	3	4	31.22	5	7	16.46	3	4	237	26.3967	8.26514
A0A444ZE88	Uncharacterized protein OS=Arachis hypogaea OX=3818 GN=Ahy_B04g070033 PE=4 SV=1 - [A0A444ZE88_ARAHY]	31.09	1	1	1	3	31.09	1	2										31.09	1	1				119	13.3476	6.50732
A0A444YBS5	Uncharacterized protein OS=Arachis hypogaea OX=3818 GN=Ahy_B07g087320 PE=3 SV=1 - [A0A444YBS5_ARAHY]	30.89	3	12	12	35	11.29	5	7	20.4	7	7	13.47	5	5	11.09	5	6	17.43	7	8	3.56	2	2	505	57.8176	8.96826
A0A444ZYA1	Uncharacterized protein OS=Arachis hypogaea OX=3818 GN=Ahy_B03g063857 PE=3 SV=1 - [A0A444ZYA1_ARAHY]	30.68	3	1	13	58	22.74	10	11	20.15	9	11	19.04	8	11	19.41	9	9	19.96	9	10	10.72	5	6	541	61.576	4.89404
A0A089ZXL7	Peanut agglutinin variant OS=Arachis hypogaea OX=3818 PE=2 SV=1 - [A0A089ZXL7_ARAHY]	30.04	5	3	7	34	23.08	5	7	24.91	5	6	21.61	5	7	17.95	3	4	17.95	3	4	14.65	4	6	273	29.3888	6.04932
A0A445BRB2	Uncharacterized protein OS=Arachis hypogaea OX=3818 GN=Ahy_A08g037594 PE=4 SV=1 - [A0A445BRB2_ARAHY]	29.95	1	1	1	1							29.95	1	1										197	20.4705	9.21729
A0A444X7Z4	Uncharacterized protein OS=Arachis hypogaea OX=3818 GN=Ahy_B10g105436 PE=4 SV=1 - [A0A444X7Z4_ARAHY]	29.62	6	1	8	33	21.41	5	6	24.63	6	8	21.99	5	6	12.32	3	3	19.94	6	7	8.8	2	3	341	36.563	9.39307
A0A444XTI3	Uncharacterized protein OS=Arachis hypogaea OX=3818 GN=Ahy_B09g099011 PE=3 SV=1 - [A0A444XTI3_ARAHY]	29.25	14	4	4	9	13.27	2	2	5.1	1	1	15.99	2	2	9.52	1	1	9.52	1	1	20.41	2	2	294	32.6973	6.11279
A0A445B9L1	Glyceraldehyde-3-phosphate dehydrogenase OS=Arachis hypogaea OX=3818 GN=Ahy_A10g050542 PE=3 SV=1 - [A0A445B9L1_ARAHY]	29.2	4	3	8	80	15.63	5	16	21.53	6	15	27.14	7	19	15.63	5	11	13.57	4	10	15.63	5	9	339	36.8181	7.51807
A0A445BU36	Oleosin OS=Arachis hypogaea OX=3818 GN=Ahy_A08g038688 PE=3 SV=1 - [A0A445BU36_ARAHY]	28.92	3	2	2	15	28.92	2	4				28.92	2	4	21.69	1	2	21.69	1	4	21.69	1	1	166	16.8957	8.93896
A0A445BI73	Malate dehydrogenase OS=Arachis hypogaea OX=3818 GN=Ahy_A09g043413 PE=3 SV=1 - [A0A445BI73_ARAHY]	28.61	3	1	8	32	15.96	4	5	18.67	5	7	22.29	6	6	9.94	3	4	21.99	6	7	11.14	3	3	332	35.6344	6.53662
A0A445CFP3	Uncharacterized protein OS=Arachis hypogaea OX=3818 GN=Ahy_A07g036260 PE=3 SV=1 - [A0A445CFP3_ARAHY]	28.38	26	12	12	32	13.13	6	6	15.06	6	8	17.76	6	6	5.98	4	4	12.55	5	5	3.67	2	3	518	58.58	6.72705
A0A445EWB2	Uncharacterized protein OS=Arachis hypogaea OX=3818 GN=Ahy_A01g004520 PE=4 SV=1 - [A0A445EWB2_ARAHY]	28.26	2	4	4	22	26.81	3	4	20.29	2	3	28.26	4	6	26.81	3	4	26.81	3	3	11.59	1	2	138	14.6638	9.86182
A0A444Z9S0	Uncharacterized protein OS=Arachis hypogaea OX=3818 GN=Ahy_B05g079403 PE=4 SV=1 - [A0A444Z9S0_ARAHY]	28.22	3	7	18	114	17	11	19	19.12	13	15	20.79	13	24	17	10	19	20.64	13	21	19.58	12	16	659	77.1125	5.19873
A0A445A6L3	Uncharacterized protein OS=Arachis hypogaea OX=3818 GN=Ahy_B03g067376 PE=4 SV=1 - [A0A445A6L3_ARAHY]	28.1	3	9	9	26	22.01	5	5	20.61	5	5	19.67	4	5	18.27	5	5	20.84	5	5	3.28	1	1	427	49.0285	9.29053
A0A444ZZB3	Reticulon-like protein OS=Arachis hypogaea OX=3818 GN=Ahy_B03g064283 PE=4 SV=1 - [A0A444ZZB3_ARAHY]	27.45	3	5	5	16	11.76	3	3	27.45	5	5	11.76	3	3	7.45	2	2	7.45	2	2	4.31	1	1	255	28.6131	7.29834
A0A445E2H6	Uncharacterized protein OS=Arachis hypogaea OX=3818 GN=Ahy_A03g016188 PE=3 SV=1 - [A0A445E2H6_ARAHY]	27.13	4	2	7	19	13.72	4	4	11.28	3	3	11.59	3	3	7.62	2	2	15.55	3	3	19.82	4	4	328	35.8283	8.95361
Q45W87	Oleosin 1 OS=Arachis hypogaea OX=3818 GN=Ahy_B10g105758 PE=2 SV=1 - [Q45W87_ARAHY]	27.01	2	3	3	16	8.76	1	3	20.44	2	3	15.33	2	3	8.76	1	3	8.76	1	3	8.76	1	1	137	14.2988	10.0815
A0A444Y6B9	Uncharacterized protein OS=Arachis hypogaea OX=3818 GN=Ahy_B08g093459 PE=3 SV=1 - [A0A444Y6B9_ARAHY]	26.95	7	4	11	37	15.9	6	6	17.52	7	7	16.17	7	8	18.6	7	7	19.14	7	7	6.47	2	2	371	39.9778	9.80322
A0A1L5JJI4	Late embryogenesis abundant protein 3 OS=Arachis hypogaea OX=3818 GN=LEA3 PE=2 SV=1 - [A0A1L5JJI4_ARAHY]	26.76	1	2	9	26	16.72	6	6	15.72	5	5	23.08	7	8	10.7	3	3	7.02	2	2	3.34	2	2	299	32.2826	5.2876
A0A444XM11	Uncharacterized protein OS=Arachis hypogaea OX=3818 GN=Ahy_B09g096687 PE=3 SV=1 - [A0A444XM11_ARAHY]	26.52	7	5	5	19	20.99	4	4	22.1	4	5	8.84	2	2	14.36	3	3	17.68	3	3	12.15	2	2	181	20.7821	10.0229
A0A445BZB2	Uncharacterized protein OS=Arachis hypogaea OX=3818 GN=Ahy_A08g040445 PE=4 SV=1 - [A0A445BZB2_ARAHY]	26.14	14	3	4	11	10.46	2	2	10.46	2	2	18.95	3	3	4.58	1	1	17.65	3	3				153	17.6408	5.57959
A0A445EKG1	Uncharacterized protein OS=Arachis hypogaea OX=3818 GN=Ahy_A01g000551 PE=4 SV=1 - [A0A445EKG1_ARAHY]	26.09	1	1	8	22	16.72	6	6	12.04	4	4	18.73	5	6	7.02	2	2	7.02	2	2	3.34	2	2	299	32.3077	5.35107
A0A445EX70	Uncharacterized protein OS=Arachis hypogaea OX=3818 GN=Ahy_A01g004806 PE=4 SV=1 - [A0A445EX70_ARAHY]	26.03	8	6	6	24	13.64	3	3	22.31	5	5	17.36	4	4	22.31	5	5	21.07	5	5	9.92	2	2	242	28.1424	9.89111
A0A444ZRU7	Adenosylhomocysteinase OS=Arachis hypogaea OX=3818 GN=Ahy_B03g061767 PE=3 SV=1 - [A0A444ZRU7_ARAHY]	25.98	2	9	9	22	16.29	5	6	14.85	5	5	14.85	5	5	13.4	3	3	8.04	3	3				485	53.26	5.97314
A0A445E6K4	Uncharacterized protein OS=Arachis hypogaea OX=3818 GN=Ahy_A02g005377 PE=3 SV=1 - [A0A445E6K4_ARAHY]	25.83	2	3	3	14	19.21	2	3	25.83	3	3	19.21	2	2	19.21	2	2	25.83	3	3	11.26	1	1	151	17.1435	10.3892
A0A445BQM2	Uncharacterized protein OS=Arachis hypogaea OX=3818 GN=Ahy_A09g046726 PE=3 SV=1 - [A0A445BQM2_ARAHY]	25.64	21	2	12	43	17.75	7	7	17.75	7	7	13.66	5	5	19.73	8	10	16.24	8	10	8.19	4	4	659	71.8436	5.47803
A0A444X3E3	Uncharacterized protein OS=Arachis hypogaea OX=3818 GN=Ahy_B10g103225 PE=3 SV=1 - [A0A444X3E3_ARAHY]	25.52	7	4	4	11	17.24	3	3	12.41	2	2	25.52	4	4				5.52	1	1	6.9	1	1	145	16.538	10.2427
A0A445DLZ5	Uncharacterized protein OS=Arachis hypogaea OX=3818 GN=Ahy_A03g010377 PE=3 SV=1 - [A0A445DLZ5_ARAHY]	25.47	3	2	2	4	25.47	2	2				8.49	1	1	16.98	1	1							106	12.1786	10.6968
A0A445C6F7	Uncharacterized protein OS=Arachis hypogaea OX=3818 GN=Ahy_A07g032240 PE=4 SV=1 - [A0A445C6F7_ARAHY]	25.37	6	3	3	8				16.42	2	2	14.93	2	2	14.93	2	2	8.96	1	1	8.96	1	1	134	15.1247	9.89111
A0A0A6ZDS7	60s ribosomal protein L1 OS=Arachis hypogaea OX=3818 GN=Ahy_A09g041646 PE=2 SV=1 - [A0A0A6ZDS7_ARAHY]	24.94	10	11	11	25	13.37	6	6	13.37	5	5	15.42	6	7	8.48	4	4	8.48	3	3				389	44.3078	10.1987
A0A445DJL0	Lactoylglutathione lyase OS=Arachis hypogaea OX=3818 GN=Ahy_A04g021207 PE=3 SV=1 - [A0A445DJL0_ARAHY]	24.74	3	4	6	26	24.74	6	7	12.89	3	3	20.91	5	5	16.72	4	5	12.89	3	4	9.06	2	2	287	32.2786	5.94775
A0A444Y648	Uncharacterized protein OS=Arachis hypogaea OX=3818 GN=Ahy_B08g093454 PE=3 SV=1 - [A0A444Y648_ARAHY]	24.66	6	3	9	34	14.75	5	5	17.96	6	6	15.28	6	7	18.5	7	7	19.57	7	7	6.43	2	2	373	39.9726	9.75928
A0A445E5A9	Poly [ADP-ribose] polymerase OS=Arachis hypogaea OX=3818 GN=Ahy_A03g017030 PE=4 SV=1 - [A0A445E5A9_ARAHY]	24.57	3	3	14	35	11.04	7	7	13.77	8	8	10.05	6	6	7.82	5	5	9.31	5	6	3.72	2	3	806	90.8002	5.78271
A0A0A6ZDN9	Peptidyl-prolyl cis-trans isomerase OS=Arachis hypogaea OX=3818 GN=Ahy_A03g016268 PE=2 SV=1 - [A0A0A6ZDN9_ARAHY]	24.42	3	2	5	20	16.28	4	5	16.28	4	5	16.28	4	5	8.72	2	2	4.65	1	1	12.21	2	2	172	18.0899	8.44092
A0A444X7K4	ATP synthase subunit gamma OS=Arachis hypogaea OX=3818 GN=Ahy_B10g105266 PE=3 SV=1 - [A0A444X7K4_ARAHY]	24.3	1	1	6	16	7.79	2	2	9.97	3	3	20.56	5	5	11.53	3	3	8.41	3	3				321	35.0574	9.21729
A0A445A7Q9	Uncharacterized protein OS=Arachis hypogaea OX=3818 GN=Ahy_B03g067658 PE=3 SV=1 - [A0A445A7Q9_ARAHY]	24.1	3	1	6	17	9.64	3	3	11.14	3	3	11.45	3	3	4.82	1	1	19.28	4	4	15.66	3	3	332	36.0947	9.17334
A0A445C9P7	Uncharacterized protein OS=Arachis hypogaea OX=3818 GN=Ahy_A07g033498 PE=4 SV=1 - [A0A445C9P7_ARAHY]	24.08	1	1	1	1	24.08	1	1																191	21.2854	8.92432
A0A445B3M2	ATP synthase subunit gamma OS=Arachis hypogaea OX=3818 GN=Ahy_A10g047851 PE=3 SV=1 - [A0A445B3M2_ARAHY]	23.68	1	1	6	15	7.79	2	2	9.97	3	3	20.56	5	5	10.9	3	3	4.67	2	2				321	35.0443	9.08545
A0A445ATT0	Elongation factor Tu OS=Arachis hypogaea OX=3818 GN=Ahy_B01g054386 PE=3 SV=1 - [A0A445ATT0_ARAHY]	23.36	2	2	7	22	5.74	2	3	14.96	4	4	12.5	4	5	6.97	3	3	6.97	3	6	2.46	1	1	488	52.9253	6.72705
A0A444Y1J4	Uncharacterized protein OS=Arachis hypogaea OX=3818 GN=Ahy_B08g091148 PE=3 SV=1 - [A0A444Y1J4_ARAHY]	23.27	4	5	5	12	18.78	4	4	14.29	3	3	10.2	2	2				13.88	3	3				245	26.8165	9.5249
A0A445DF33	Uncharacterized protein OS=Arachis hypogaea OX=3818 GN=Ahy_A04g018969 PE=3 SV=1 - [A0A445DF33_ARAHY]	23.24	2	9	9	22	13.69	4	5	6.02	2	2	12.03	4	4	9.34	3	4	12.03	5	6	4.15	1	1	482	53.1304	8.45557
A0A445ESN5	Uncharacterized protein OS=Arachis hypogaea OX=3818 GN=Ahy_A01g003127 PE=4 SV=1 - [A0A445ESN5_ARAHY]	23.12	4	3	3	7	6.45	1	1	13.98	2	2	7.53	1	1	9.14	1	1	15.59	2	2				186	21.6	5.41455
A0A444XB67	Tubulin alpha chain OS=Arachis hypogaea OX=3818 GN=Ahy_B10g106512 PE=3 SV=1 - [A0A444XB67_ARAHY]	22.27	4	4	9	28	20.49	8	9	12.03	5	5	11.58	4	5	10.91	4	5	6.9	3	3	4.01	1	1	449	49.5554	5.13525
A0A075BIU4	60S ribosomal protein L4/L1 OS=Arachis hypogaea OX=3818 PE=2 SV=1 - [A0A075BIU4_ARAHY]	22.17	4	3	8	15	12.32	4	4	10.34	4	4	5.17	2	2	8.87	3	3	7.14	2	2				406	44.601	10.4331
A0A445A9Y6	Uncharacterized protein OS=Arachis hypogaea OX=3818 GN=Ahy_B03g068396 PE=3 SV=1 - [A0A445A9Y6_ARAHY]	21.92	29	4	11	37	12.63	5	5	15.68	7	7	9.89	4	4	14.46	6	8	14.61	7	9	8.22	4	4	657	72.4075	5.16064
A0A445AU69	Oleosin OS=Arachis hypogaea OX=3818 GN=Ahy_B01g054716 PE=3 SV=1 - [A0A445AU69_ARAHY]	21.9	2	4	4	37	18.1	3	5	9.52	2	7	18.1	3	4	9.52	2	6	13.33	3	10	9.52	2	5	210	22.0271	6.53662
A0A444YJU5	Uncharacterized protein OS=Arachis hypogaea OX=3818 GN=Ahy_A06g027370 PE=4 SV=1 - [A0A444YJU5_ARAHY]	21.77	1	1	3	4				12.1	2	2				7.26	1	1	9.68	1	1				124	14.0284	9.5542
A0A445C556	Ferritin OS=Arachis hypogaea OX=3818 GN=Ahy_A07g031814 PE=3 SV=1 - [A0A445C556_ARAHY]	21.55	2	1	6	52	21.55	5	8	21.55	6	11	21.55	5	8	21.55	6	10	21.55	5	6	21.55	5	9	283	31.6029	6.04932
A0A445DZ92	Uncharacterized protein OS=Arachis hypogaea OX=3818 GN=Ahy_A03g015020 PE=3 SV=1 - [A0A445DZ92_ARAHY]	21.43	12	4	4	13	10.92	2	2	21.43	4	4	18.49	3	4	5.04	1	1	5.88	1	1	5.88	1	1	238	26.9905	10.4038
A0A445AI22	Uncharacterized protein OS=Arachis hypogaea OX=3818 GN=Ahy_B02g060230 PE=4 SV=1 - [A0A445AI22_ARAHY]	21.43	3	1	4	16	17.26	3	3	14.29	3	3	17.26	3	3	13.1	2	2	15.48	3	3	13.1	2	2	168	18.3095	5.8335
A0A445C158	Uncharacterized protein OS=Arachis hypogaea OX=3818 GN=Ahy_A08g040962 PE=4 SV=1 - [A0A445C158_ARAHY]	21.38	2	5	8	21	15.2	5	5	6.41	3	3	6.41	3	4	14.01	6	6	6.41	3	3				421	48.0755	6.58057
A0A444X4J5	Uncharacterized protein OS=Arachis hypogaea OX=3818 GN=Ahy_B10g104025 PE=3 SV=1 - [A0A444X4J5_ARAHY]	21.32	2	4	4	10	4.65	1	1	4.65	1	1	17.44	3	3	13.57	3	3	9.69	2	2				258	28.6603	6.21436
A0A444YMB1	S-(hydroxymethyl)glutathione dehydrogenase OS=Arachis hypogaea OX=3818 GN=Ahy_B06g081885 PE=3 SV=1 - [A0A444YMB1_ARAHY]	21.11	4	5	5	13	4.49	1	1	14.51	3	3	9.76	3	3	11.35	2	2	11.61	3	3	4.49	1	1	379	40.3504	6.94678
A0A444YFU8	Uncharacterized protein OS=Arachis hypogaea OX=3818 GN=Ahy_B07g088921 PE=3 SV=1 - [A0A444YFU8_ARAHY]	20.95	2	3	3	11	14.29	2	2	20.95	3	3	20.95	3	3	6.19	1	1	14.29	2	2				210	24.3332	6.40479
A0A444X517	60S ribosomal protein L6 OS=Arachis hypogaea OX=3818 GN=Ahy_B10g104229 PE=3 SV=1 - [A0A444X517_ARAHY]	20.94	11	5	5	15	14.53	3	3	14.1	3	3	17.52	4	4	8.97	2	2	14.53	3	3				234	26.3456	10.1694
D8KXZ5	Beta-hydroxyacyl-ACP dehydrase 1 OS=Arachis hypogaea OX=3818 GN=HD1 PE=2 SV=1 - [D8KXZ5_ARAHY]	20.91	5	2	4	20	16.36	3	3	17.27	3	3	20.91	4	4	20.91	4	4	20.91	4	4	8.18	2	2	220	24.0114	9.0415
A0A445E9P2	Uncharacterized protein OS=Arachis hypogaea OX=3818 GN=Ahy_A02g006405 PE=3 SV=1 - [A0A445E9P2_ARAHY]	20.87	3	4	4	7	20.87	4	4	7.28	2	2	3.88	1	1										206	23.609	10.3159
A0A445A755	Uncharacterized protein OS=Arachis hypogaea OX=3818 GN=Ahy_B03g067571 PE=4 SV=1 - [A0A445A755_ARAHY]	20.56	5	1	4	15	6.62	1	2	20.56	4	4	11.85	2	2	11.85	2	2	20.56	4	5				287	31.771	9.65674
A0A445E2A0	Uncharacterized protein OS=Arachis hypogaea OX=3818 GN=Ahy_A03g016096 PE=4 SV=1 - [A0A445E2A0_ARAHY]	20.56	6	1	4	21	10.8	2	4	20.56	4	4	16.03	3	3	16.03	3	4	20.56	4	6				287	31.7599	9.53955
B4UWB3	Putative L24 ribosomal protein OS=Arachis hypogaea OX=3818 GN=Ahy_Scaffold1g107000 PE=2 SV=1 - [B4UWB3_ARAHY]	20.55	3	3	3	5	6.16	1	1							14.38	2	2	14.38	2	2				146	16.7782	10.9019
A0A444YRD7	Tubulin alpha chain OS=Arachis hypogaea OX=3818 GN=Ahy_B06g084221 PE=3 SV=1 - [A0A444YRD7_ARAHY]	20.22	4	3	8	28	13.11	5	6	10.67	4	4	10.67	4	5	13.78	5	7	9.78	4	4	7.11	2	2	450	49.9516	5.08447
A0A445BAI7	Uncharacterized protein OS=Arachis hypogaea OX=3818 GN=Ahy_A10g050802 PE=4 SV=1 - [A0A445BAI7_ARAHY]	20	3	1	3	11	5	1	1	6.25	1	1	20	3	3	11.25	2	2	11.25	2	2	11.25	2	2	160	17.364	7.44482
A0A445BN79	40S ribosomal protein S8 OS=Arachis hypogaea OX=3818 GN=Ahy_A09g045820 PE=3 SV=1 - [A0A445BN79_ARAHY]	19.82	5	4	4	10	15.67	3	3	9.68	2	3	16.59	3	3				4.15	1	1				217	24.6773	10.3599
A0A445E780	Uncharacterized protein OS=Arachis hypogaea OX=3818 GN=Ahy_A02g005565 PE=4 SV=1 - [A0A445E780_ARAHY]	19.82	2	5	5	17	7.69	2	3	4.44	1	2	6.51	2	2	7.69	2	2	12.72	3	3	16.57	4	5	338	36.7111	5.31299
Q06H34	Tonoplast intrinsic protein alpha TIP (Fragment) OS=Arachis hypogaea OX=3818 PE=2 SV=1 - [Q06H34_ARAHY]	19.67	3	2	2	24	6.01	1	4	19.67	2	4	19.67	2	6	19.67	2	3	19.67	2	5	19.67	2	2	183	19.2482	8.54346
A0A445CE24	Uncharacterized protein OS=Arachis hypogaea OX=3818 GN=Ahy_A07g035558 PE=4 SV=1 - [A0A445CE24_ARAHY]	19.57	3	1	3	6	19.57	3	3				14.13	2	2	6.52	1	1							184	17.9861	8.07471
A0A445CFS4	Uncharacterized protein OS=Arachis hypogaea OX=3818 GN=Ahy_A07g036296 PE=4 SV=1 - [A0A445CFS4_ARAHY]	19.46	3	1	3	4	12.97	2	2	6.49	1	1	7.57	1	1										185	18.0002	8.08936
A0A445A0P3	Proteasome subunit beta OS=Arachis hypogaea OX=3818 GN=Ahy_B03g065046 PE=3 SV=1 - [A0A445A0P3_ARAHY]	19.12	3	3	3	3							5.39	1	1	5.39	1	1				8.33	1	1	204	22.5474	6.80029
A0A445D2R2	Uncharacterized protein OS=Arachis hypogaea OX=3818 GN=Ahy_A05g023052 PE=4 SV=1 - [A0A445D2R2_ARAHY]	18.92	2	2	2	4	18.92	2	2	4.86	1	1				14.05	1	1							185	17.8807	6.23975
A0A444Y8M6	Uncharacterized protein OS=Arachis hypogaea OX=3818 GN=Ahy_A08g039035 PE=3 SV=1 - [A0A444Y8M6_ARAHY]	18.84	3	2	2	5	10.14	1	1	10.14	1	1	18.84	1	1	10.14	1	1	10.14	1	1				69	8.06145	9.93506
A0A445A3S6	Malate dehydrogenase OS=Arachis hypogaea OX=3818 GN=Ahy_B03g066347 PE=3 SV=1 - [A0A445A3S6_ARAHY]	18.55	4	4	5	14	3.48	1	1	15.07	4	4	7.25	2	3	3.19	1	1	10.43	3	3	8.41	2	2	345	36.082	8.74854
A0A445DH84	Uncharacterized protein OS=Arachis hypogaea OX=3818 GN=Ahy_A04g020203 PE=4 SV=1 - [A0A445DH84_ARAHY]	18.11	1	1	1	1													18.11	1	1				254	28.4538	4.64014
A0A445ADV8	Uncharacterized protein OS=Arachis hypogaea OX=3818 GN=Ahy_B02g058118 PE=3 SV=1 - [A0A445ADV8_ARAHY]	17.74	2	3	6	22	9.77	3	3	9.51	4	4	17.74	6	7	14.14	5	5	9	3	3				389	44.5976	6.23975
A0A444WWP8	60S ribosomal protein L18a OS=Arachis hypogaea OX=3818 GN=Ahy_B10g100443 PE=3 SV=1 - [A0A444WWP8_ARAHY]	17.42	4	4	4	10	8.99	2	2				8.99	2	2	12.92	3	3	12.36	3	3				178	21.3275	10.4331
A0A445CPV0	Uncharacterized protein OS=Arachis hypogaea OX=3818 GN=Ahy_A06g027765 PE=4 SV=1 - [A0A445CPV0_ARAHY]	17.29	1	2	2	3	17.29	1	1	15.79	1	1	15.79	1	1										133	15.2869	10.1548
A0A445ECC7	Uncharacterized protein OS=Arachis hypogaea OX=3818 GN=Ahy_A02g007351 PE=4 SV=1 - [A0A445ECC7_ARAHY]	16.88	1	1	1	2				16.88	1	1	16.88	1	1										160	18.1578	7.86963
A0A445BVX4	Uncharacterized protein OS=Arachis hypogaea OX=3818 GN=Ahy_A08g039308 PE=3 SV=1 - [A0A445BVX4_ARAHY]	16.87	2	2	2	2	7.83	1	1										9.04	1	1				166	17.8396	8.68994
A0A445A6I4	Uncharacterized protein OS=Arachis hypogaea OX=3818 GN=Ahy_B03g067301 PE=4 SV=1 - [A0A445A6I4_ARAHY]	16.74	1	2	7	23	13.35	5	5	4.07	2	3	13.35	5	6	5.88	3	4	9.28	4	4	2.04	1	1	442	48.6517	8.32373
A0A444YUU6	Uncharacterized protein OS=Arachis hypogaea OX=3818 GN=Ahy_B06g085538 PE=4 SV=1 - [A0A444YUU6_ARAHY]	16.67	1	1	1	2	16.67	1	1				16.67	1	1										144	15.8551	6.16357
A0A445ABP2	Uncharacterized protein OS=Arachis hypogaea OX=3818 GN=Ahy_B02g057245 PE=4 SV=1 - [A0A445ABP2_ARAHY]	16.67	4	3	3	5							12.5	2	2	8.85	2	2	7.81	1	1				192	21.1403	8.86572
A0A445EBZ3	Uncharacterized protein OS=Arachis hypogaea OX=3818 GN=Ahy_A02g007175 PE=4 SV=1 - [A0A445EBZ3_ARAHY]	16.5	2	1	6	11	5.67	2	2	13.79	5	5	5.17	2	2	2.22	1	1	2.96	1	1				406	44.6781	10.3745
A0A445E7V8	Uncharacterized protein OS=Arachis hypogaea OX=3818 GN=Ahy_A02g005645 PE=3 SV=1 - [A0A445E7V8_ARAHY]	16.42	3	4	4	10	5.47	1	1				10.95	3	3	8.39	2	2	13.87	3	3	5.47	1	1	274	30.0071	10.3013
A0A445AZA7	Uncharacterized protein OS=Arachis hypogaea OX=3818 GN=Ahy_B01g056693 PE=3 SV=1 - [A0A445AZA7_ARAHY]	16.15	2	9	9	29	10.66	6	6	12.2	7	7	6.48	4	4	8.24	5	5	12.2	7	7				910	101.275	6.18896
A0A445E1A7	Uncharacterized protein OS=Arachis hypogaea OX=3818 GN=Ahy_A03g015817 PE=4 SV=1 - [A0A445E1A7_ARAHY]	16.09	1	1	1	2										16.09	1	2							174	20.227	8.73389
A0A445E1M5	Uncharacterized protein OS=Arachis hypogaea OX=3818 GN=Ahy_A03g015851 PE=4 SV=1 - [A0A445E1M5_ARAHY]	15.81	1	2	7	22	7.91	4	4	7.05	3	4	12.61	5	6	5.56	3	4	5.56	3	3	1.92	1	1	468	51.6123	7.92822
A0A445DL53	Uncharacterized protein OS=Arachis hypogaea OX=3818 GN=Ahy_A04g021650 PE=3 SV=1 - [A0A445DL53_ARAHY]	15.78	13	3	4	7				2.91	1	1	8.5	2	2	4.37	1	1	10.44	3	3				412	46.4945	8.76318
A0A444YG88	Tubulin beta chain OS=Arachis hypogaea OX=3818 GN=Ahy_B06g079820 PE=3 SV=1 - [A0A444YG88_ARAHY]	15.75	6	0	6	30	13.57	5	6	6.13	2	5	7.88	3	5	7.88	3	5	8.32	3	6	6.13	2	3	457	51.2674	4.84326
A0A444ZVH7	Uncharacterized protein OS=Arachis hypogaea OX=3818 GN=Ahy_B03g062820 PE=3 SV=1 - [A0A444ZVH7_ARAHY]	15.65	1	2	2	4				8.84	1	1				8.84	1	1	15.65	2	2				147	16.5751	10.5356
A0A444XTD2	Uncharacterized protein OS=Arachis hypogaea OX=3818 GN=Ahy_B09g098943 PE=3 SV=1 - [A0A444XTD2_ARAHY]	15.22	4	1	3	6				13.04	2	2	2.17	1	1	4.71	1	1	13.04	2	2				276	29.518	6.55127
A0A444ZZH9	Uncharacterized protein OS=Arachis hypogaea OX=3818 GN=Ahy_B03g064400 PE=4 SV=1 - [A0A444ZZH9_ARAHY]	15.09	1	1	1	1							15.09	1	1										285	31.9096	4.99561
A0A444ZXJ8	Uncharacterized protein OS=Arachis hypogaea OX=3818 GN=Ahy_B03g063526 PE=4 SV=1 - [A0A444ZXJ8_ARAHY]	14.94	1	1	3	6	14.94	3	3	8.71	2	2				5.81	1	1							241	27.4627	7.37158
A0A444YP93	Fructose-bisphosphate aldolase OS=Arachis hypogaea OX=3818 GN=Ahy_B06g083092 PE=3 SV=1 - [A0A444YP93_ARAHY]	14.8	4	2	5	7				1.96	1	1	6.42	2	2	6.15	2	2	4.75	2	2				358	38.3619	6.99072
A0A445CJZ5	Uncharacterized protein OS=Arachis hypogaea OX=3818 GN=Ahy_A06g026266 PE=4 SV=1 - [A0A445CJZ5_ARAHY]	14.72	1	1	1	1				14.72	1	1													299	32.4671	10.0815
A0A445BKG6	Mitochondrial Rho GTPase OS=Arachis hypogaea OX=3818 GN=Ahy_A09g044635 PE=3 SV=1 - [A0A445BKG6_ARAHY]	13.78	1	6	6	8	2.94	1	1				7.12	3	3	5.26	2	2	4.33	2	2				646	71.6859	5.49072
A0A445BB80	Uncharacterized protein OS=Arachis hypogaea OX=3818 GN=Ahy_A10g051015 PE=4 SV=1 - [A0A445BB80_ARAHY]	13.58	3	1	1	5	13.58	1	1	13.58	1	1	13.58	1	2				13.58	1	1				265	30.9148	4.32275
A0A444Z989	Uncharacterized protein OS=Arachis hypogaea OX=3818 GN=Ahy_B05g079222 PE=3 SV=1 - [A0A444Z989_ARAHY]	13.41	3	2	3	10	4.21	1	1	4.6	1	2	4.6	1	1	9.2	2	3	4.6	1	3				261	28.176	10.814
A0A444YJ13	Uncharacterized protein OS=Arachis hypogaea OX=3818 GN=Ahy_B06g080721 PE=4 SV=1 - [A0A444YJ13_ARAHY]	13.18	1	1	1	1							13.18	1	1										296	33.3517	4.86865
A0A445AIT1	Uncharacterized protein OS=Arachis hypogaea OX=3818 GN=Ahy_B02g060572 PE=4 SV=1 - [A0A445AIT1_ARAHY]	13.11	2	1	1	1	13.11	1	1																61	7.11245	5.41455
Q2KQ64	Resistance protein PLTR (Fragment) OS=Arachis hypogaea OX=3818 PE=4 SV=1 - [Q2KQ64_ARAHY]	12.92	1	1	1	1				12.92	1	1													178	19.9583	7.31299
A0A445BI98	Uncharacterized protein OS=Arachis hypogaea OX=3818 GN=Ahy_A09g043452 PE=3 SV=1 - [A0A445BI98_ARAHY]	12.81	2	4	4	11	6.97	2	2	3.6	1	1	10.11	3	3	6.29	2	2	6.29	2	2	2.7	1	1	445	46.7031	9.02686
A0A445CQV4	Uncharacterized protein OS=Arachis hypogaea OX=3818 GN=Ahy_A06g028358 PE=4 SV=1 - [A0A445CQV4_ARAHY]	12.71	1	1	1	1							12.71	1	1										354	36.117	7.50342
A0A444YH83	Uncharacterized protein OS=Arachis hypogaea OX=3818 GN=Ahy_B06g080168 PE=4 SV=1 - [A0A444YH83_ARAHY]	12.56	2	3	3	11	8.54	2	2	8.54	2	2	3.52	1	1	12.56	3	3	12.56	3	3				199	22.8325	10.4478
A0A445BLW3	Cytochrome c oxidase subunit 5C OS=Arachis hypogaea OX=3818 GN=Ahy_A09g045240 PE=3 SV=1 - [A0A445BLW3_ARAHY]	12.5	4	1	1	4	12.5	1	1	12.5	1	1				12.5	1	1	12.5	1	1				64	7.09378	7.51807
A0A445D3E1	Uncharacterized protein OS=Arachis hypogaea OX=3818 GN=Ahy_A05g023447 PE=4 SV=1 - [A0A445D3E1_ARAHY]	12.24	2	1	1	1	12.24	1	1																237	27.6812	7.37158
A0A444YT04	Succinate dehydrogenase [ubiquinone] iron-sulfur subunit, mitochondrial OS=Arachis hypogaea OX=3818 GN=Ahy_B06g084911 PE=3 SV=1 - [A0A444YT04_ARAHY]	11.91	2	3	3	12	4.33	1	1	7.58	2	3	8.66	2	3	4.33	1	2	7.58	2	2	4.33	1	1	277	31.0556	8.79248
A0A445DLQ9	Uncharacterized protein OS=Arachis hypogaea OX=3818 GN=Ahy_A03g010162 PE=4 SV=1 - [A0A445DLQ9_ARAHY]	11.86	1	1	1	4				11.86	1	1				11.86	1	1	11.86	1	1	11.86	1	1	118	12.0103	7.26904
B4UW81	Glutathione S-transferase 2 OS=Arachis hypogaea OX=3818 PE=2 SV=1 - [B4UW81_ARAHY]	11.73	7	1	2	4	7.26	1	1	7.26	1	1	11.73	2	2										179	20.3298	8.92432
A0A444ZZA6	Uncharacterized protein OS=Arachis hypogaea OX=3818 GN=Ahy_B03g064287 PE=4 SV=1 - [A0A444ZZA6_ARAHY]	11.73	2	1	1	1							11.73	1	1										341	38.7804	9.46631
A0A445B176	Uncharacterized protein OS=Arachis hypogaea OX=3818 GN=Ahy_A10g047006 PE=3 SV=1 - [A0A445B176_ARAHY]	11.11	2	4	4	14	8.89	3	3	4.94	2	2	4.94	2	2	4.94	2	2	7.16	3	3	4.94	2	2	405	43.4644	9.12939
A0A445D431	Uncharacterized protein OS=Arachis hypogaea OX=3818 GN=Ahy_A05g023569 PE=4 SV=1 - [A0A445D431_ARAHY]	11.11	3	1	1	11	11.11	1	2	11.11	1	2	11.11	1	1	11.11	1	2	11.11	1	1	11.11	1	3	72	8.38035	8.99756
A0A445A4D6	Uncharacterized protein OS=Arachis hypogaea OX=3818 GN=Ahy_B03g066605 PE=4 SV=1 - [A0A445A4D6_ARAHY]	10.99	1	1	1	1										10.99	1	1							91	10.8456	6.60986
A0A445A6E8	Uncharacterized protein OS=Arachis hypogaea OX=3818 GN=Ahy_B03g067300 PE=4 SV=1 - [A0A445A6E8_ARAHY]	10.98	1	2	4	14	6.18	3	3	8.92	3	3	6.18	3	3	4.12	2	2	6.18	3	3				437	48.1435	8.06006
A0A445CME4	Uncharacterized protein OS=Arachis hypogaea OX=3818 GN=Ahy_A06g027028 PE=3 SV=1 - [A0A445CME4_ARAHY]	10.89	7	3	3	7	5.61	1	1	8.25	2	2	5.61	1	1				10.89	3	3				303	32.5173	8.39697
A0A444YX79	Uncharacterized protein OS=Arachis hypogaea OX=3818 GN=Ahy_B05g073848 PE=4 SV=1 - [A0A444YX79_ARAHY]	10.41	1	1	1	2													10.41	1	2				269	30.2871	9.61279
A0A445A0K0	Uncharacterized protein OS=Arachis hypogaea OX=3818 GN=Ahy_B03g064960 PE=4 SV=1 - [A0A445A0K0_ARAHY]	10.24	5	1	1	1							10.24	1	1										127	14.8788	9.86182
B4UWC9	MCT-1 protein-like protein (Fragment) OS=Arachis hypogaea OX=3818 PE=2 SV=1 - [B4UWC9_ARAHY]	10.24	3	1	1	1										10.24	1	1							127	14.2135	8.45557
A0A444Z287	Uncharacterized protein OS=Arachis hypogaea OX=3818 GN=Ahy_B05g075911 PE=4 SV=1 - [A0A444Z287_ARAHY]	10.2	2	1	1	1										10.2	1	1							98	11.2981	9.36377
A0A445EQQ4	Malate synthase OS=Arachis hypogaea OX=3818 GN=Ahy_A01g002420 PE=3 SV=1 - [A0A445EQQ4_ARAHY]	10.03	8	2	2	2										3.9	1	1	6.13	1	1				359	41.1469	8.71924
A0A445DL01	Uncharacterized protein OS=Arachis hypogaea OX=3818 GN=Ahy_A04g021649 PE=4 SV=1 - [A0A445DL01_ARAHY]	9.93	4	5	5	6	2.19	1	1	2.53	1	1	6.06	3	3				1.35	1	1				594	65.2712	5.23682
A0A445DSZ0	Uncharacterized protein OS=Arachis hypogaea OX=3818 GN=Ahy_A03g012282 PE=3 SV=1 - [A0A445DSZ0_ARAHY]	9.77	2	3	3	3	6.74	2	2										3.02	1	1				430	46.0104	8.1626
A0A445B795	60S ribosomal protein L13 OS=Arachis hypogaea OX=3818 GN=Ahy_A10g049496 PE=3 SV=1 - [A0A445B795_ARAHY]	9.66	3	2	2	3				9.66	2	2	5.31	1	1										207	23.8272	10.8579
A0A445BP87	Uncharacterized protein OS=Arachis hypogaea OX=3818 GN=Ahy_A09g046215 PE=3 SV=1 - [A0A445BP87_ARAHY]	9.6	4	3	3	9	2.98	1	1	6.95	2	2	2.98	1	1	9.6	3	3	2.98	1	1	2.98	1	1	302	34.487	9.23193
A0A445CQJ1	Purple acid phosphatase OS=Arachis hypogaea OX=3818 GN=Ahy_A06g028166 PE=3 SV=1 - [A0A445CQJ1_ARAHY]	9.49	1	1	1	2													9.49	1	2				432	48.4318	5.61768
A0A445C4F2	Uncharacterized protein OS=Arachis hypogaea OX=3818 GN=Ahy_A07g031583 PE=4 SV=1 - [A0A445C4F2_ARAHY]	9.47	1	1	1	2	9.47	1	1				9.47	1	1										95	11.2607	11.854
A0A445B579	Uncharacterized protein OS=Arachis hypogaea OX=3818 GN=Ahy_A10g048470 PE=3 SV=1 - [A0A445B579_ARAHY]	9.45	2	1	2	3	2.74	1	1				2.74	1	1				6.72	1	1				402	43.6093	7.1958
A0A445E8Z8	Uncharacterized protein OS=Arachis hypogaea OX=3818 GN=Ahy_A02g006113 PE=4 SV=1 - [A0A445E8Z8_ARAHY]	9.31	4	1	1	1										9.31	1	1							333	37.036	8.19189
A0A445DR65	Uncharacterized protein OS=Arachis hypogaea OX=3818 GN=Ahy_A03g011594 PE=4 SV=1 - [A0A445DR65_ARAHY]	9.27	1	1	1	1																9.27	1	1	259	29.5512	9.61279
A0A444WSW1	Uncharacterized protein OS=Arachis hypogaea OX=3818 GN=Ahy_Scaffold1g106882 PE=4 SV=1 - [A0A444WSW1_ARAHY]	9.07	4	1	1	2	9.07	1	2																408	45.3047	8.39697
A0A444YXJ2	Uncharacterized protein OS=Arachis hypogaea OX=3818 GN=Ahy_A05g021969 PE=3 SV=1 - [A0A444YXJ2_ARAHY]	8.76	1	1	1	1	8.76	1	1																137	15.6088	7.84033
A0A445BE09	Uncharacterized protein OS=Arachis hypogaea OX=3818 GN=Ahy_A09g041871 PE=4 SV=1 - [A0A445BE09_ARAHY]	8.56	4	4	4	6	4.59	2	2	2.71	1	1	2.71	1	1	2.09	1	1	1.88	1	1				479	54.657	5.90967
A0A445CRC7	Uncharacterized protein OS=Arachis hypogaea OX=3818 GN=Ahy_A06g028664 PE=4 SV=1 - [A0A445CRC7_ARAHY]	8.14	2	1	1	2							8.14	1	1				8.14	1	1				565	64.5741	9.12939
A0A445EHJ8	Uncharacterized protein OS=Arachis hypogaea OX=3818 GN=Ahy_A02g009621 PE=4 SV=1 - [A0A445EHJ8_ARAHY]	8.11	1	1	1	1							8.11	1	1										481	54.3736	6.20166
A0A445BC54	Uncharacterized protein OS=Arachis hypogaea OX=3818 GN=Ahy_A10g051262 PE=4 SV=1 - [A0A445BC54_ARAHY]	7.82	1	1	1	1							7.82	1	1										550	61.3221	8.96826
A0A445A4W1	Uncharacterized protein OS=Arachis hypogaea OX=3818 GN=Ahy_B03g066672 PE=3 SV=1 - [A0A445A4W1_ARAHY]	7.75	4	4	4	9	1.89	1	1	1.89	1	1	2.07	1	1	4.13	2	2	5.68	3	3	2.07	1	1	581	62.7671	6.66846
A0A444ZWN2	Uncharacterized protein OS=Arachis hypogaea OX=3818 GN=Ahy_B03g063247 PE=3 SV=1 - [A0A444ZWN2_ARAHY]	7.75	2	1	1	1							7.75	1	1										503	56.5824	6.81494
A0A444X9V2	Uncharacterized protein OS=Arachis hypogaea OX=3818 GN=Ahy_B10g106140 PE=3 SV=1 - [A0A444X9V2_ARAHY]	7.73	2	1	5	19	3.31	2	2	2.82	2	3	6.26	4	5	5.28	3	3	5.28	3	4	3.93	2	2	815	90.2616	7.06396
A0A445D2S2	Uncharacterized protein OS=Arachis hypogaea OX=3818 GN=Ahy_A05g023049 PE=4 SV=1 - [A0A445D2S2_ARAHY]	7.64	1	1	1	1										7.64	1	1							275	30.0938	5.32568
A0A444ZZ98	Uncharacterized protein OS=Arachis hypogaea OX=3818 GN=Ahy_B03g064276 PE=4 SV=1 - [A0A444ZZ98_ARAHY]	7.59	1	1	1	1																7.59	1	1	224	26.5425	8.90967
A0A444Y0K0	Glyceraldehyde-3-phosphate dehydrogenase OS=Arachis hypogaea OX=3818 GN=Ahy_B08g090770 PE=3 SV=1 - [A0A444Y0K0_ARAHY]	7.54	4	1	3	9	7.54	3	4	2.03	1	1	5.51	2	3							2.03	1	1	345	37.1359	7.09326
A0A444ZGD2	Uncharacterized protein OS=Arachis hypogaea OX=3818 GN=Ahy_B04g070356 PE=4 SV=1 - [A0A444ZGD2_ARAHY]	7.37	5	1	1	6	7.37	1	1	7.37	1	1	7.37	1	2				7.37	1	2				217	23.7851	6.22705
A0A444XGR2	Lipoxygenase OS=Arachis hypogaea OX=3818 GN=Ahy_B09g095845 PE=3 SV=1 - [A0A444XGR2_ARAHY]	7.34	19	1	7	24	3.25	3	4	3.49	3	4	2.41	2	3	4.33	5	5	5.54	5	6	2.05	2	2	831	92.8468	6.52197
A0A445CAN3	Uncharacterized protein OS=Arachis hypogaea OX=3818 GN=Ahy_A07g034005 PE=4 SV=1 - [A0A445CAN3_ARAHY]	7.23	1	1	1	1				7.23	1	1													249	28.0175	4.76709
A0A444YXP0	Uncharacterized protein OS=Arachis hypogaea OX=3818 GN=Ahy_B05g074016 PE=3 SV=1 - [A0A444YXP0_ARAHY]	7.21	4	1	1	2										7.21	1	1	7.21	1	1				222	24.203	4.57666
A0A445C9X6	Aldehyde dehydrogenase OS=Arachis hypogaea OX=3818 GN=Ahy_A07g033729 PE=3 SV=1 - [A0A445C9X6_ARAHY]	7.14	1	2	2	5				5.31	1	1	5.31	1	1	7.14	2	2	1.84	1	1				490	53.4583	8.27979
A0A444X2S5	Uncharacterized protein OS=Arachis hypogaea OX=3818 GN=Ahy_B10g102900 PE=4 SV=1 - [A0A444X2S5_ARAHY]	7.11	1	1	1	1										7.11	1	1							436	50.3093	8.19189
A0A445BEI9	Uncharacterized protein OS=Arachis hypogaea OX=3818 GN=Ahy_A09g042004 PE=4 SV=1 - [A0A445BEI9_ARAHY]	7.05	2	3	3	6				4.5	2	2	7.05	2	2	2.54	1	1	2.54	1	1				511	56.7884	4.94482
A0A445ATI6	Uncharacterized protein OS=Arachis hypogaea OX=3818 GN=Ahy_B01g054226 PE=4 SV=1 - [A0A445ATI6_ARAHY]	7.04	2	1	1	1	7.04	1	1																213	23.4273	9.84717
A0A445A4J5	Uncharacterized protein OS=Arachis hypogaea OX=3818 GN=Ahy_B03g066659 PE=3 SV=1 - [A0A445A4J5_ARAHY]	7.04	5	3	5	7				4.04	2	2	1.97	2	2	4.04	2	2	1.04	1	1				966	110.216	5.94775
A0A444YF39	Uncharacterized protein OS=Arachis hypogaea OX=3818 GN=Ahy_B07g088669 PE=4 SV=1 - [A0A444YF39_ARAHY]	6.88	2	1	1	2				6.88	1	1				6.88	1	1							189	19.9874	8.73389
A0A444YEJ9	Uncharacterized protein OS=Arachis hypogaea OX=3818 GN=Ahy_B07g088469 PE=3 SV=1 - [A0A444YEJ9_ARAHY]	6.85	2	1	1	3				6.85	1	1				6.85	1	1	6.85	1	1				219	24.934	9.42236
A0A445AYF7	Uncharacterized protein OS=Arachis hypogaea OX=3818 GN=Ahy_B01g056246 PE=3 SV=1 - [A0A445AYF7_ARAHY]	6.84	7	1	2	2							3.04	1	1	3.8	1	1							263	30.0607	9.31982
A0A444Y3L6	Uncharacterized protein OS=Arachis hypogaea OX=3818 GN=Ahy_B08g092338 PE=3 SV=1 - [A0A444Y3L6_ARAHY]	6.82	10	3	5	8	2.2	1	1	3.57	2	2	3.57	3	3				2.41	2	2				953	108.984	6.771
A0A444YU06	Uncharacterized protein OS=Arachis hypogaea OX=3818 GN=Ahy_B06g085259 PE=4 SV=1 - [A0A444YU06_ARAHY]	6.82	1	1	1	1										6.82	1	1							396	43.994	7.38623
A0A444Y8J1	Uncharacterized protein OS=Arachis hypogaea OX=3818 GN=Ahy_B08g094274 PE=4 SV=1 - [A0A444Y8J1_ARAHY]	6.8	2	1	1	2							6.8	1	2										588	66.6919	7.29834
A0A445E536	Uncharacterized protein OS=Arachis hypogaea OX=3818 GN=Ahy_A03g017037 PE=4 SV=1 - [A0A445E536_ARAHY]	6.72	1	1	1	1				6.72	1	1													119	12.6445	9.5835
A0A445DCD4	Uncharacterized protein OS=Arachis hypogaea OX=3818 GN=Ahy_A04g017892 PE=4 SV=1 - [A0A445DCD4_ARAHY]	6.7	11	2	2	6	4.12	1	1	6.7	2	2	4.12	1	1	2.58	1	1	2.58	1	1				388	43.4001	5.32568
A0A444YN18	Uncharacterized protein OS=Arachis hypogaea OX=3818 GN=Ahy_B06g082244 PE=4 SV=1 - [A0A444YN18_ARAHY]	6.63	1	1	1	1													6.63	1	1				196	23.5826	8.67529
A0A445D9X7	Uncharacterized protein OS=Arachis hypogaea OX=3818 GN=Ahy_A04g017085 PE=3 SV=1 - [A0A445D9X7_ARAHY]	6.43	13	2	2	9	6.43	2	2	6.43	2	2	6.43	2	2	6.43	2	2				3.21	1	1	249	28.2042	4.91943
A0A444Z5R4	Uncharacterized protein OS=Arachis hypogaea OX=3818 GN=Ahy_B05g077848 PE=4 SV=1 - [A0A444Z5R4_ARAHY]	6.4	2	1	1	1										6.4	1	1							250	26.893	8.70459
A0A445A6P2	Uncharacterized protein OS=Arachis hypogaea OX=3818 GN=Ahy_B03g067397 PE=4 SV=1 - [A0A445A6P2_ARAHY]	6.38	1	1	1	4							6.38	1	4										564	64.3997	9.26123
A0A445CJ36	Uncharacterized protein OS=Arachis hypogaea OX=3818 GN=Ahy_A06g025967 PE=4 SV=1 - [A0A445CJ36_ARAHY]	6.33	1	1	1	1																6.33	1	1	553	61.3093	6.53662
A0A445DMP4	Uncharacterized protein OS=Arachis hypogaea OX=3818 GN=Ahy_A03g010457 PE=4 SV=1 - [A0A445DMP4_ARAHY]	6.25	3	1	1	2				6.25	1	1	6.25	1	1										128	14.7817	7.28369
A0A445AV60	Uncharacterized protein OS=Arachis hypogaea OX=3818 GN=Ahy_B01g055118 PE=4 SV=1 - [A0A445AV60_ARAHY]	6.19	4	1	1	1				6.19	1	1													388	43.3032	8.19189
A0A445BT71	Uncharacterized protein OS=Arachis hypogaea OX=3818 GN=Ahy_A08g038319 PE=4 SV=1 - [A0A445BT71_ARAHY]	6.16	1	1	1	1							6.16	1	1										276	31.5736	8.27979
A0A444ZX92	Uncharacterized protein OS=Arachis hypogaea OX=3818 GN=Ahy_B03g063470 PE=3 SV=1 - [A0A444ZX92_ARAHY]	6.07	4	2	2	2	4.39	1	1							1.67	1	1							478	51.9655	8.19189
A0A445DQI0	Uncharacterized protein OS=Arachis hypogaea OX=3818 GN=Ahy_A03g011356 PE=4 SV=1 - [A0A445DQI0_ARAHY]	6.05	4	1	1	1				6.05	1	1													397	45.333	6.56592
A0A445E4S9	Uncharacterized protein OS=Arachis hypogaea OX=3818 GN=Ahy_A03g016959 PE=4 SV=1 - [A0A445E4S9_ARAHY]	5.85	1	1	1	1										5.85	1	1							513	58.1628	7.69385
A0A444XHY4	Uncharacterized protein OS=Arachis hypogaea OX=3818 GN=Ahy_B09g096037 PE=4 SV=1 - [A0A444XHY4_ARAHY]	5.81	1	1	1	1										5.81	1	1							327	35.7128	7.1958
A0A444ZN87	Uncharacterized protein OS=Arachis hypogaea OX=3818 GN=Ahy_B04g072553 PE=4 SV=1 - [A0A444ZN87_ARAHY]	5.69	1	1	1	1							5.69	1	1										123	13.713	8.5874
A0A445AVK1	Uncharacterized protein OS=Arachis hypogaea OX=3818 GN=Ahy_B01g055207 PE=3 SV=1 - [A0A445AVK1_ARAHY]	5.65	5	3	3	5	4.03	2	2	2.22	1	1							3.83	2	2				496	53.0444	7.37158
A0A444WZL0	Uncharacterized protein OS=Arachis hypogaea OX=3818 GN=Ahy_B10g101397 PE=4 SV=1 - [A0A444WZL0_ARAHY]	5.64	1	1	1	2													5.64	1	2				443	50.5005	8.86572
A0A445CKP5	Uncharacterized protein OS=Arachis hypogaea OX=3818 GN=Ahy_A06g026528 PE=4 SV=1 - [A0A445CKP5_ARAHY]	5.56	1	1	1	7	5.56	1	2	5.56	1	1	5.56	1	2	5.56	1	1				5.56	1	1	234	27.0877	9.05615
A0A444YY42	Uncharacterized protein OS=Arachis hypogaea OX=3818 GN=Ahy_B05g074177 PE=3 SV=1 - [A0A444YY42_ARAHY]	5.5	3	1	1	1													5.5	1	1				200	22.8671	5.5415
A0A445C4P8	Vacuolar protein sorting-associated protein 29 OS=Arachis hypogaea OX=3818 GN=Ahy_A07g031656 PE=3 SV=1 - [A0A445C4P8_ARAHY]	5.44	7	1	1	1	5.44	1	1																147	16.4813	5.65576
C0L2V3	Putative phosphoglycerate dehydrogenase (Fragment) OS=Arachis hypogaea OX=3818 PE=4 SV=1 - [C0L2V3_ARAHY]	5.38	3	1	1	1										5.38	1	1							223	24.0259	5.51611
A0A445AKJ3	Uncharacterized protein OS=Arachis hypogaea OX=3818 GN=Ahy_B02g061301 PE=4 SV=1 - [A0A445AKJ3_ARAHY]	5.33	1	1	1	1																5.33	1	1	413	46.2759	7.66455
A0A445EU10	Uncharacterized protein OS=Arachis hypogaea OX=3818 GN=Ahy_A01g003709 PE=4 SV=1 - [A0A445EU10_ARAHY]	5.29	1	1	1	1													5.29	1	1				416	47.439	6.06201
A0A445A994	Uncharacterized protein OS=Arachis hypogaea OX=3818 GN=Ahy_B03g068179 PE=4 SV=1 - [A0A445A994_ARAHY]	5.09	1	1	1	1										5.09	1	1							393	44.8239	9.05615
A0A445CA82	Uncharacterized protein OS=Arachis hypogaea OX=3818 GN=Ahy_A07g033814 PE=4 SV=1 - [A0A445CA82_ARAHY]	5.05	1	1	1	1																5.05	1	1	218	25.1564	5.99854
A0A445DGG5	Uncharacterized protein OS=Arachis hypogaea OX=3818 GN=Ahy_A04g019686 PE=4 SV=1 - [A0A445DGG5_ARAHY]	5.04	2	1	1	1										5.04	1	1							417	45.6414	7.48877
A0A445CI42	Uncharacterized protein OS=Arachis hypogaea OX=3818 GN=Ahy_A07g037229 PE=4 SV=1 - [A0A445CI42_ARAHY]	5.03	2	1	1	1										5.03	1	1							358	40.8287	7.1958
A0A444Z8E3	Uncharacterized protein OS=Arachis hypogaea OX=3818 GN=Ahy_B05g078887 PE=4 SV=1 - [A0A444Z8E3_ARAHY]	4.99	4	1	1	1							4.99	1	1										862	96.854	5.96045
A0A444X5W6	Uncharacterized protein OS=Arachis hypogaea OX=3818 GN=Ahy_B10g104565 PE=4 SV=1 - [A0A444X5W6_ARAHY]	4.97	1	1	1	1	4.97	1	1																725	82.8457	6.94678
A0A444ZD74	Uncharacterized protein OS=Arachis hypogaea OX=3818 GN=Ahy_B04g069660 PE=4 SV=1 - [A0A444ZD74_ARAHY]	4.8	1	1	1	1													4.8	1	1				562	64.6374	9.27588
A0A444XH79	Acetyltransferase component of pyruvate dehydrogenase complex OS=Arachis hypogaea OX=3818 GN=Ahy_B09g095838 PE=3 SV=1 - [A0A444XH79_ARAHY]	4.77	3	2	2	3	2.05	1	1	2.73	1	1	2.05	1	1										440	47.3845	5.73193
A0A444WUR2	Aconitate hydratase OS=Arachis hypogaea OX=3818 GN=Ahy_Scaffold1g107159 PE=3 SV=1 - [A0A444WUR2_ARAHY]	4.75	2	1	2	5	1.97	1	1	2.79	1	1	1.97	1	1	1.97	1	1	1.97	1	1				610	66.3999	5.97314
A0A444XZJ2	Uncharacterized protein OS=Arachis hypogaea OX=3818 GN=Ahy_B08g090129 PE=4 SV=1 - [A0A444XZJ2_ARAHY]	4.7	1	1	1	2	4.7	1	1				4.7	1	1										149	16.9406	9.0415
A0A444X850	Uncharacterized protein OS=Arachis hypogaea OX=3818 GN=Ahy_B10g105497 PE=4 SV=1 - [A0A444X850_ARAHY]	4.62	1	1	1	1				4.62	1	1													346	37.475	7.60596
A0A444ZIE3	Uncharacterized protein OS=Arachis hypogaea OX=3818 GN=Ahy_B04g070594 PE=4 SV=1 - [A0A444ZIE3_ARAHY]	4.48	2	1	1	1				4.48	1	1													625	69.9502	5.92236
A0A444XC39	Uncharacterized protein OS=Arachis hypogaea OX=3818 GN=Ahy_B09g094710 PE=3 SV=1 - [A0A444XC39_ARAHY]	4.46	2	1	1	6	4.46	1	1	4.46	1	1	4.46	1	1	4.46	1	1	4.46	1	1	4.46	1	1	224	25.787	7.43018
A0A444WZK6	Uncharacterized protein OS=Arachis hypogaea OX=3818 GN=Ahy_B10g101472 PE=4 SV=1 - [A0A444WZK6_ARAHY]	4.34	1	1	1	2				4.34	1	2													807	92.8238	6.41748
A0A444Y5W1	Uncharacterized protein OS=Arachis hypogaea OX=3818 GN=Ahy_B08g093395 PE=4 SV=1 - [A0A444Y5W1_ARAHY]	4.25	3	2	2	3	2.7	1	1				4.25	2	2										518	58.7606	5.021
A0A444WQI0	Uncharacterized protein OS=Arachis hypogaea OX=3818 GN=Ahy_Scaffold2g107638 PE=4 SV=1 - [A0A444WQI0_ARAHY]	4.13	1	1	1	2	4.13	1	1				4.13	1	1										921	100.836	8.68994
A0A444XQU0	Uncharacterized protein OS=Arachis hypogaea OX=3818 GN=Ahy_B09g097951 PE=4 SV=1 - [A0A444XQU0_ARAHY]	4.02	1	1	1	1										4.02	1	1							498	55.5924	6.90283
A0A445DYU7	Uncharacterized protein OS=Arachis hypogaea OX=3818 GN=Ahy_A03g014805 PE=4 SV=1 - [A0A445DYU7_ARAHY]	3.91	1	1	1	2	3.91	1	1				3.91	1	1										179	19.9465	4.57666
A0A445DAQ3	Uncharacterized protein OS=Arachis hypogaea OX=3818 GN=Ahy_A04g017306 PE=4 SV=1 - [A0A445DAQ3_ARAHY]	3.78	9	1	1	1							3.78	1	1										423	48.5084	7.47412
A0A445AJ38	Uncharacterized protein OS=Arachis hypogaea OX=3818 GN=Ahy_B02g060632 PE=3 SV=1 - [A0A445AJ38_ARAHY]	3.64	2	1	1	1							3.64	1	1										1154	125.452	5.90967
A0A445DYL0	Uncharacterized protein OS=Arachis hypogaea OX=3818 GN=Ahy_A03g014795 PE=4 SV=1 - [A0A445DYL0_ARAHY]	3.62	2	1	1	1													3.62	1	1				442	50.4299	9.77393
B0ZZ80	Tobamovirus multiplication protein (Fragment) OS=Arachis hypogaea OX=3818 GN=TOM PE=2 SV=1 - [B0ZZ80_ARAHY]	3.6	6	1	1	1				3.6	1	1													278	32.1152	7.75244
A0A445CF44	Uncharacterized protein OS=Arachis hypogaea OX=3818 GN=Ahy_A07g036057 PE=4 SV=1 - [A0A445CF44_ARAHY]	3.59	4	1	1	2				3.59	1	1							3.59	1	1				223	25.3666	9.08545
A0A445E0D3	Uncharacterized protein OS=Arachis hypogaea OX=3818 GN=Ahy_A03g015404 PE=4 SV=1 - [A0A445E0D3_ARAHY]	3.57	2	1	1	1							3.57	1	1										1093	122.489	7.47412
A0A445B5I2	Uncharacterized protein OS=Arachis hypogaea OX=3818 GN=Ahy_A10g048623 PE=4 SV=1 - [A0A445B5I2_ARAHY]	3.55	2	1	1	1							3.55	1	1										197	21.9662	7.82568
A0A444X574	Uncharacterized protein OS=Arachis hypogaea OX=3818 GN=Ahy_B10g104332 PE=4 SV=1 - [A0A444X574_ARAHY]	3.53	3	1	1	1				3.53	1	1													312	34.367	7.76709
A0A444ZYW5	Uncharacterized protein OS=Arachis hypogaea OX=3818 GN=Ahy_B03g064187 PE=3 SV=1 - [A0A444ZYW5_ARAHY]	3.53	1	1	1	3										3.53	1	1	3.53	1	1	3.53	1	1	368	39.7506	7.53271
A0A445DGL5	Uncharacterized protein OS=Arachis hypogaea OX=3818 GN=Ahy_A04g019743 PE=4 SV=1 - [A0A445DGL5_ARAHY]	3.5	1	1	1	2							3.5	1	1	3.5	1	1							457	51.693	8.99756
M4T0V2	Uncharacterized protein (Fragment) OS=Arachis hypogaea OX=3818 PE=2 SV=1 - [M4T0V2_ARAHY]	3.35	3	1	1	9	3.35	1	3	3.35	1	1	3.35	1	2	3.35	1	2				3.35	1	1	209	23.3225	5.47803
A0A444YNT7	Uncharacterized protein OS=Arachis hypogaea OX=3818 GN=Ahy_B06g082569 PE=4 SV=1 - [A0A444YNT7_ARAHY]	3.24	5	1	1	1																3.24	1	1	524	58.4696	5.36377
A0A445E9K8	Uncharacterized protein OS=Arachis hypogaea OX=3818 GN=Ahy_A02g006310 PE=4 SV=1 - [A0A445E9K8_ARAHY]	3.23	1	1	1	1	3.23	1	1																310	34.9311	9.62744
A0A444Y9H1	Uncharacterized protein OS=Arachis hypogaea OX=3818 GN=Ahy_B07g086274 PE=4 SV=1 - [A0A444Y9H1_ARAHY]	3.11	2	1	1	1							3.11	1	1										225	25.6973	8.11865
A0A444ZJY2	Adenylosuccinate synthetase, chloroplastic OS=Arachis hypogaea OX=3818 GN=PURA PE=3 SV=1 - [A0A444ZJY2_ARAHY]	3.09	1	1	1	1										3.09	1	1							486	52.8794	7.47412
A0A444XZD8	Uncharacterized protein OS=Arachis hypogaea OX=3818 GN=Ahy_B08g090041 PE=4 SV=1 - [A0A444XZD8_ARAHY]	3.06	1	1	1	3	3.06	1	1	3.06	1	1										3.06	1	1	359	40.299	6.59521
A0A445A9A0	Uncharacterized protein OS=Arachis hypogaea OX=3818 GN=Ahy_B03g068303 PE=4 SV=1 - [A0A445A9A0_ARAHY]	3.04	2	1	1	1							3.04	1	1										560	59.1868	9.72998
A0A444Y867	Uncharacterized protein OS=Arachis hypogaea OX=3818 GN=Ahy_B08g094200 PE=3 SV=1 - [A0A444Y867_ARAHY]	2.83	2	1	1	2				2.83	1	1										2.83	1	1	459	52.3287	5.32568
A0A445B0R6	Uncharacterized protein OS=Arachis hypogaea OX=3818 GN=Ahy_A10g046857 PE=4 SV=1 - [A0A445B0R6_ARAHY]	2.77	2	1	1	2	2.77	1	1	2.77	1	1													397	45.5081	7.34229
A0A445A765	Uncharacterized protein OS=Arachis hypogaea OX=3818 GN=Ahy_B03g067545 PE=4 SV=1 - [A0A445A765_ARAHY]	2.74	2	1	1	1	2.74	1	1																511	57.5401	9.45166
A0A445EKT7	Uncharacterized protein OS=Arachis hypogaea OX=3818 GN=Ahy_A01g000658 PE=4 SV=1 - [A0A445EKT7_ARAHY]	2.69	2	1	1	2																2.69	1	2	1563	176.01	6.78564
A0A444WYV4	Uncharacterized protein OS=Arachis hypogaea OX=3818 GN=Ahy_B10g101217 PE=4 SV=1 - [A0A444WYV4_ARAHY]	2.68	1	1	1	1										2.68	1	1							1271	138.821	6.06201
A0A444XS37	Uncharacterized protein OS=Arachis hypogaea OX=3818 GN=Ahy_B09g098527 PE=4 SV=1 - [A0A444XS37_ARAHY]	2.66	1	1	1	1										2.66	1	1							301	34.2308	4.77979
A0A445A5V2	Aconitate hydratase OS=Arachis hypogaea OX=3818 GN=Ahy_B03g067131 PE=3 SV=1 - [A0A445A5V2_ARAHY]	2.64	7	1	2	5	1.22	1	1				2.64	2	2	1.22	1	1	1.22	1	1				986	107.705	8.20654
A0A445BG14	Uncharacterized protein OS=Arachis hypogaea OX=3818 GN=Ahy_A09g042494 PE=4 SV=1 - [A0A445BG14_ARAHY]	2.6	4	1	1	1				2.6	1	1													731	79.3237	6.60986
A0A444ZDE7	Uncharacterized protein OS=Arachis hypogaea OX=3818 GN=Ahy_B04g069735 PE=4 SV=1 - [A0A444ZDE7_ARAHY]	2.42	1	1	1	1	2.42	1	1																455	52.0081	8.36768
A0A445EWY8	Uncharacterized protein OS=Arachis hypogaea OX=3818 GN=Ahy_A01g004742 PE=3 SV=1 - [A0A445EWY8_ARAHY]	2.23	1	1	1	2	2.23	1	1	2.23	1	1													762	84.9709	5.47803
A0A445B291	Uncharacterized protein OS=Arachis hypogaea OX=3818 GN=Ahy_A10g047323 PE=4 SV=1 - [A0A445B291_ARAHY]	2.11	1	1	1	2				2.11	1	1										2.11	1	1	617	69.6193	6.72705
A0A445BSG0	Uncharacterized protein OS=Arachis hypogaea OX=3818 GN=Ahy_A08g038044 PE=4 SV=1 - [A0A445BSG0_ARAHY]	2.07	4	1	1	1													2.07	1	1				628	71.3152	6.43018
A0A444X0R5	Uncharacterized protein OS=Arachis hypogaea OX=3818 GN=Ahy_B10g101824 PE=4 SV=1 - [A0A444X0R5_ARAHY]	2.07	1	1	1	1																2.07	1	1	676	76.5284	6.59521
A0A445E827	Uncharacterized protein OS=Arachis hypogaea OX=3818 GN=Ahy_A02g005827 PE=4 SV=1 - [A0A445E827_ARAHY]	1.93	1	1	1	1										1.93	1	1							777	87.5298	5.57959
A0A444ZQX2	Uncharacterized protein OS=Arachis hypogaea OX=3818 GN=Ahy_B04g073640 PE=4 SV=1 - [A0A444ZQX2_ARAHY]	1.84	2	1	1	45	1.84	1	2	1.84	1	15	1.84	1	3	1.84	1	13	1.84	1	11	1.84	1	1	708	79.1009	9.0415
A0A444Z3L8	Uncharacterized protein OS=Arachis hypogaea OX=3818 GN=Ahy_B05g076616 PE=4 SV=1 - [A0A444Z3L8_ARAHY]	1.73	2	1	1	6	1.73	1	1	1.73	1	1	1.73	1	1	1.73	1	2				1.73	1	1	637	71.4931	7.03467
A0A444XGZ6	Uncharacterized protein OS=Arachis hypogaea OX=3818 GN=Ahy_B09g095884 PE=4 SV=1 - [A0A444XGZ6_ARAHY]	1.65	2	1	1	1										1.65	1	1							1150	130.219	9.18799
A0A445BFF5	Uncharacterized protein OS=Arachis hypogaea OX=3818 GN=Ahy_A09g042295 PE=4 SV=1 - [A0A445BFF5_ARAHY]	1.64	1	1	1	1													1.64	1	1				853	94.5957	5.65576
A0A445AIL4	Uncharacterized protein OS=Arachis hypogaea OX=3818 GN=Ahy_B02g060457 PE=4 SV=1 - [A0A445AIL4_ARAHY]	1.62	2	1	1	1										1.62	1	1							555	63.453	8.74854
A0A445E7Q7	Uncharacterized protein OS=Arachis hypogaea OX=3818 GN=Ahy_A02g005704 PE=4 SV=1 - [A0A445E7Q7_ARAHY]	1.57	1	1	1	1				1.57	1	1													1080	120.903	8.1333
A0A444X284	Uncharacterized protein OS=Arachis hypogaea OX=3818 GN=Ahy_B10g102509 PE=4 SV=1 - [A0A444X284_ARAHY]	1.5	1	1	1	1				1.5	1	1													534	59.671	5.84619
A0A445A5Y4	Uncharacterized protein OS=Arachis hypogaea OX=3818 GN=Ahy_B03g067159 PE=4 SV=1 - [A0A445A5Y4_ARAHY]	1.31	1	1	1	3				1.31	1	1				1.31	1	2							533	59.0796	4.86865
A0A445BQP8	Coatomer subunit beta OS=Arachis hypogaea OX=3818 GN=Ahy_A09g046749 PE=4 SV=1 - [A0A445BQP8_ARAHY]	1.27	4	1	1	1										1.27	1	1							864	96.7255	5.65576
A0A445AET2	Uncharacterized protein OS=Arachis hypogaea OX=3818 GN=Ahy_B02g058534 PE=4 SV=1 - [A0A445AET2_ARAHY]	1.15	1	1	1	1																1.15	1	1	610	68.1582	8.1333
A0A445BHU4	Uncharacterized protein OS=Arachis hypogaea OX=3818 GN=Ahy_A09g043232 PE=4 SV=1 - [A0A445BHU4_ARAHY]	1.04	3	1	1	1				1.04	1	1													673	77.9232	7.37158
A0A444WV02	Uncharacterized protein OS=Arachis hypogaea OX=3818 GN=Ahy_Scaffold1g107255 PE=3 SV=1 - [A0A444WV02_ARAHY]	1.02	1	1	1	7				1.02	1	1	1.02	1	1	1.02	1	5							1270	144.056	6.7417
A0A445E3T3	Uncharacterized protein OS=Arachis hypogaea OX=3818 GN=Ahy_A03g016600 PE=3 SV=1 - [A0A445E3T3_ARAHY]	0.9	2	1	1	1																0.9	1	1	3790	422.091	6.15088
A0A444XAD0	Uncharacterized protein OS=Arachis hypogaea OX=3818 GN=Ahy_B10g106294 PE=4 SV=1 - [A0A444XAD0_ARAHY]	0.89	2	1	1	1							0.89	1	1										789	88.2585	6.46826
A0A445B1A3	Uncharacterized protein OS=Arachis hypogaea OX=3818 GN=Ahy_A10g047019 PE=4 SV=1 - [A0A445B1A3_ARAHY]	0.83	2	1	1	1							0.83	1	1										842	95.228	6.7124
A0A444XPW3	RNA-dependent RNA polymerase OS=Arachis hypogaea OX=3818 GN=Ahy_B09g097538 PE=3 SV=1 - [A0A444XPW3_ARAHY]	0.81	2	1	1	1																0.81	1	1	1116	127.536	7.00537
A0A0K0KBI1	Squamosa promoter-binding-like protein OS=Arachis hypogaea OX=3818 GN=SPL12 PE=2 SV=1 - [A0A0K0KBI1_ARAHY]	0.79	3	1	1	1										0.79	1	1							1007	110.819	6.41748
A0A444Y3F3	Uncharacterized protein OS=Arachis hypogaea OX=3818 GN=Ahy_B08g092208 PE=4 SV=1 - [A0A444Y3F3_ARAHY]	0.79	2	1	1	1										0.79	1	1							890	99.0122	6.7124
A0A444YH84	Gamma-tubulin complex component OS=Arachis hypogaea OX=3818 GN=Ahy_B06g080133 PE=3 SV=1 - [A0A444YH84_ARAHY]	0.7	2	1	1	1				0.7	1	1													852	96.3624	7.00537
A0A445DRR6	Uncharacterized protein OS=Arachis hypogaea OX=3818 GN=Ahy_A03g011796 PE=3 SV=1 - [A0A445DRR6_ARAHY]	0.62	1	1	1	1										0.62	1	1							1937	215.952	7.10791
A0A444WVE3	Uncharacterized protein OS=Arachis hypogaea OX=3818 GN=Ahy_Scaffold1g107319 PE=4 SV=1 - [A0A444WVE3_ARAHY]	0.43	2	1	1	2				0.43	1	1	0.43	1	1										1873	212.365	6.0874
B5TYU1	Arachin Arah3 isoform OS=Arachis hypogaea OX=3818 PE=1 SV=1 - [B5TYU1_ARAHY]	83.21	1	1	47	4311	66.42	33	686	76.04	36	717	68.87	34	797	66.04	31	690	65.85	32	699	72.08	37	722	530	60.5868	5.5542
A0A445CPR0	Uncharacterized protein OS=Arachis hypogaea OX=3818 GN=Ahy_A06g027730 PE=3 SV=1 - [A0A445CPR0_ARAHY]	81.89	1	6	50	4644	77.55	41	765	72.26	37	755	70	39	867	69.43	34	735	71.13	35	752	74.72	39	770	530	60.4818	5.5542
Q6IWG5	Glycinin (Fragment) OS=Arachis hypogaea OX=3818 PE=2 SV=1 - [Q6IWG5_ARAHY]	81.37	2	4	45	5133	80.59	41	898	78.63	37	890	79.8	38	879	77.84	38	793	77.25	33	823	79.41	38	850	510	58.0256	5.59229
Q8LKN1	Allergen Arah3/Arah4 OS=Arachis hypogaea OX=3818 PE=3 SV=1 - [Q8LKN1_ARAHY]	80.11	1	1	48	3747	73.42	36	619	72.12	34	617	72.3	35	692	68.77	34	612	67.29	32	620	72.12	37	587	538	61.7004	5.71924
Q6T2T4	Storage protein OS=Arachis hypogaea OX=3818 PE=2 SV=1 - [Q6T2T4_ARAHY]	80.04	1	4	48	3849	73.13	35	632	74.25	33	621	74.63	36	711	70.9	35	630	69.4	33	646	71.83	36	609	536	61.4613	5.71924
Q6PSU2	Conglutin-7 OS=Arachis hypogaea OX=3818 PE=1 SV=2 - [CONG7_ARAHY]	79.65	1	6	18	654	65.7	12	104	71.51	15	116	77.33	16	129	69.77	12	101	62.21	13	105	65.12	13	99	172	20.1016	6.34131
E5G077	Ara h 3 allergen OS=Arachis hypogaea OX=3818 GN=ara h 3 PE=3 SV=1 - [E5G077_ARAHY]	79.49	1	2	43	4897	72.85	37	851	70.9	33	849	72.07	34	840	70.12	34	767	69.53	29	779	77.54	36	811	512	58.2697	5.59229
A0A445BYI5	Uncharacterized protein OS=Arachis hypogaea OX=3818 GN=Ahy_A08g040012 PE=4 SV=1 - [A0A445BYI5_ARAHY]	78.75	1	8	20	631	76.25	12	94	76.25	15	112	76.25	17	124	75.63	14	104	77.5	15	105	65	14	92	160	18.7459	6.32861
Q647G9	Conglutin OS=Arachis hypogaea OX=3818 PE=1 SV=1 - [CONG_ARAHY]	78.62	3	19	19	645	75.86	14	115	78.62	17	113	78.62	17	117	75.86	15	99	75.86	15	96	78.62	17	105	145	16.909	6.52197
A1DZF0	Arachin 6 OS=Arachis hypogaea OX=3818 PE=2 SV=1 - [A1DZF0_ARAHY]	78.07	3	3	41	3855	60.3	25	594	73.91	32	624	63.33	28	724	57.28	26	624	59.74	26	642	63.52	29	647	529	60.3387	5.5415
Q8LL03	Trypsin inhibitor (Fragment) OS=Arachis hypogaea OX=3818 PE=2 SV=1 - [Q8LL03_ARAHY]	77.63	1	1	20	1827	72.15	16	295	57.53	14	299	71.23	15	361	63.01	15	302	57.53	13	295	69.41	14	275	219	25.4834	7.07861
B6CG41	Non-specific lipid-transfer protein (Fragment) OS=Arachis hypogaea OX=3818 PE=2 SV=1 - [B6CG41_ARAHY]	77.17	2	3	5	40	77.17	5	7	77.17	5	7	63.04	4	5	63.04	4	5	77.17	5	8	77.17	5	8	92	9.04854	8.89502
A0A445CPR7	Uncharacterized protein OS=Arachis hypogaea OX=3818 GN=Ahy_A06g027766 PE=3 SV=1 - [A0A445CPR7_ARAHY]	76.89	1	2	50	4891	73.67	40	787	74.05	40	814	69.89	38	906	71.21	36	780	74.05	40	789	74.24	41	815	528	60.1967	5.5542
Q9FZ11	Gly1 OS=Arachis hypogaea OX=3818 GN=Gly1 PE=2 SV=1 - [Q9FZ11_ARAHY]	76.75	1	2	50	4835	73.53	41	781	73.91	41	809	69.75	38	897	71.08	36	771	73.91	39	778	74.1	40	799	529	60.4118	5.64307
A0A444XWG6	Glyceraldehyde-3-phosphate dehydrogenase OS=Arachis hypogaea OX=3818 GN=Ahy_B08g088981 PE=3 SV=1 - [A0A444XWG6_ARAHY]	74.7	6	1	19	207	65.77	15	45	74.7	18	39	63.69	16	45	52.38	13	26	57.74	13	33	42.26	11	19	336	36.51	7.54736
A0A445DWQ9	Glyceraldehyde-3-phosphate dehydrogenase OS=Arachis hypogaea OX=3818 GN=Ahy_A03g014022 PE=3 SV=1 - [A0A445DWQ9_ARAHY]	74.7	6	1	19	202	65.77	15	43	74.7	18	38	63.69	16	43	52.38	13	25	57.74	13	34	42.26	11	19	336	36.5241	7.54736
A0A444XQT1	Uncharacterized protein OS=Arachis hypogaea OX=3818 GN=Ahy_B09g098228 PE=4 SV=1 - [A0A444XQT1_ARAHY]	73.86	2	16	16	75	58.51	11	16	40.25	9	14	46.06	10	18	40.25	8	10	33.61	7	10	31.12	6	7	241	27.5254	5.45264
Q6PSU3	Conarachin (Fragment) OS=Arachis hypogaea OX=3818 PE=4 SV=1 - [Q6PSU3_ARAHY]	73.79	3	16	66	2892	68.97	54	508	67.59	52	479	69.14	55	517	62.76	44	448	66.72	48	446	66.72	52	494	580	66.5344	7.1665
A0A445AEY9	Uncharacterized protein OS=Arachis hypogaea OX=3818 GN=Ahy_B02g058604 PE=3 SV=1 - [A0A445AEY9_ARAHY]	71.94	2	8	41	1708	66.94	33	241	57.74	30	275	66.61	33	322	62.74	32	284	66.77	31	294	57.58	31	292	620	71.5884	6.18896
A0A445CPS9	Uncharacterized protein OS=Arachis hypogaea OX=3818 GN=Ahy_A06g027767 PE=3 SV=1 - [A0A445CPS9_ARAHY]	71.65	1	7	22	1004	71.65	21	175	71.65	21	182	70.11	19	166	71.43	20	168	69.89	18	146	54.73	19	167	455	51.1442	5.46533
Q6PSU4	Conarachin (Fragment) OS=Arachis hypogaea OX=3818 PE=2 SV=1 - [Q6PSU4_ARAHY]	70.56	1	5	37	2376	63.32	30	406	65.65	32	394	61.45	32	434	63.08	29	374	65.42	29	369	60.05	30	399	428	48.0653	5.59229
A0A445DIT9	Uncharacterized protein OS=Arachis hypogaea OX=3818 GN=Ahy_A04g020925 PE=4 SV=1 - [A0A445DIT9_ARAHY]	69.27	3	4	11	50	35.42	6	8	57.29	9	11	49.48	7	9	38.54	7	9	40.63	6	9	29.69	4	4	192	21.7326	9.40771
Q9SQH7	Glycinin OS=Arachis hypogaea OX=3818 GN=Arah4 PE=2 SV=1 - [Q9SQH7_ARAHY]	67.92	1	5	35	3098	51.51	21	462	58.3	27	511	48.11	23	587	48.11	21	502	50.57	21	521	53.58	22	515	530	60.9738	5.68115
A7LB60	Steroleosin-A OS=Arachis hypogaea OX=3818 GN=STO-A PE=2 SV=1 - [A7LB60_ARAHY]	67.34	2	5	19	154	53.3	15	28	46.42	14	26	50.43	15	32	44.41	13	24	52.44	15	29	40.4	12	15	349	38.6671	6.93213
A0A444YLS7	Uncharacterized protein OS=Arachis hypogaea OX=3818 GN=Ahy_B06g081746 PE=3 SV=1 - [A0A444YLS7_ARAHY]	66.32	1	9	20	409	55.79	18	78	58.26	18	75	54.34	17	77	50.83	17	58	48.55	17	58	65.7	19	63	484	54.5207	5.59229
Q647H1	Conarachin OS=Arachis hypogaea OX=3818 PE=2 SV=1 - [Q647H1_ARAHY]	66.31	1	12	45	1674	64.95	36	241	60.57	32	276	64.95	36	315	59.52	31	267	63.75	32	287	59.37	33	288	662	75.8871	5.40186
P01066	Bowman-Birk type proteinase inhibitor A-II OS=Arachis hypogaea OX=3818 PE=1 SV=1 - [IBB1_ARAHY]	65.71	4	2	2	12	27.14	1	1	65.71	2	3	38.57	1	2				27.14	1	1	65.71	2	5	70	7.62807	5.2876
O82580	Glycinin (Fragment) OS=Arachis hypogaea OX=3818 GN=Arah3 PE=2 SV=1 - [O82580_ARAHY]	65.09	1	8	33	2643	57.2	23	389	51.48	22	426	52.27	25	490	57.99	26	437	43.79	21	446	54.83	25	455	507	58.3147	5.93506
A0A444ZYJ8	Uncharacterized protein OS=Arachis hypogaea OX=3818 GN=Ahy_B03g063987 PE=3 SV=1 - [A0A444ZYJ8_ARAHY]	64.76	1	4	18	143	50.72	14	25	51.86	14	27	51.86	14	29	45.85	13	24	47.85	13	25	33.52	10	13	349	38.6872	7.1958
A0A0F7GF62	Annexin OS=Arachis hypogaea OX=3818 GN=AnnAh6 PE=2 SV=1 - [A0A0F7GF62_ARAHY]	63.81	5	2	26	233	58.73	23	38	61.59	21	41	63.49	24	41	61.27	20	38	61.59	21	47	58.41	18	28	315	36.1119	8.51416
F6KLJ6	Annexin OS=Arachis hypogaea var. vulgaris OX=925390 PE=2 SV=1 - [F6KLJ6_ARAHY]	63.81	5	2	26	240	58.73	23	40	61.59	21	41	63.49	24	46	61.27	20	38	61.59	21	47	58.41	18	28	315	36.1309	8.29443
A0A444ZQ84	Uncharacterized protein OS=Arachis hypogaea OX=3818 GN=Ahy_A04g017726 PE=4 SV=1 - [A0A444ZQ84_ARAHY]	63.41	2	10	12	70	47.46	9	12	41.67	8	11	57.25	10	14	49.64	8	11	52.54	10	15	29.71	6	7	276	29.6294	8.22119
A0A2R9ZPY0	Arachin Ahy-2 OS=Arachis hypogaea OX=3818 GN=Ahy_B06g081745 PE=4 SV=1 - [A0A2R9ZPY0_ARAHY]	61.96	1	21	23	398	52.17	16	66	53.91	18	66	56.74	18	73	60	19	58	54.78	19	65	60.43	20	70	460	52.311	6.87354
A0A444WPC6	Uncharacterized protein OS=Arachis hypogaea OX=3818 GN=Ahy_Scaffold6g107869 PE=4 SV=1 - [A0A444WPC6_ARAHY]	61.54	1	2	4	11	42.86	3	3	29.67	2	2	29.67	2	2	29.67	2	2	30.77	2	2				91	10.256	4.79248
A0A445C8P5	Aminopeptidase OS=Arachis hypogaea OX=3818 GN=Ahy_A07g033251 PE=3 SV=1 - [A0A445C8P5_ARAHY]	61.35	4	13	41	273	53.25	35	51	50.17	32	47	47.78	31	46	48.35	30	44	49.83	30	55	40.82	24	30	877	98.7393	5.42725
A0A445BXW2	Uncharacterized protein OS=Arachis hypogaea OX=3818 GN=Ahy_A08g040016 PE=4 SV=1 - [A0A445BXW2_ARAHY]	60.98	2	4	11	129	50	7	18	56.71	10	21	59.15	9	20	60.98	11	28	46.34	7	20	56.71	9	22	164	19.3263	7.59131
A0A444YGS2	Uncharacterized protein OS=Arachis hypogaea OX=3818 GN=Ahy_B06g079954 PE=4 SV=1 - [A0A444YGS2_ARAHY]	59.23	1	8	29	653	55.36	27	127	56.22	26	117	57.51	28	133	56.22	25	97	48.5	20	94	50.64	23	85	466	52.9856	6.60986
A0A444Y5I1	Uncharacterized protein OS=Arachis hypogaea OX=3818 GN=Ahy_B08g093176 PE=4 SV=1 - [A0A444Y5I1_ARAHY]	59.15	3	4	11	145	50	8	22	54.88	10	25	59.15	10	28	59.15	11	25	44.51	7	21	54.88	9	24	164	19.3543	7.89893
B4UW88	Heat shock protein 1 (Fragment) OS=Arachis hypogaea OX=3818 PE=2 SV=1 - [B4UW88_ARAHY]	58.96	7	5	6	23	27.61	4	4	24.63	3	5	27.61	3	4	32.84	4	5	36.57	2	3	20.15	2	2	134	15.2736	5.64307
A0A445BUD2	Aminopeptidase OS=Arachis hypogaea OX=3818 GN=Ahy_A08g038721 PE=3 SV=1 - [A0A445BUD2_ARAHY]	58.68	4	10	38	224	47.72	30	40	44.98	29	41	44.75	28	39	45.09	28	37	40.18	24	42	35.05	21	25	876	98.6353	5.45264
A0A445E857	Uncharacterized protein OS=Arachis hypogaea OX=3818 GN=Ahy_A02g005845 PE=4 SV=1 - [A0A445E857_ARAHY]	58.67	3	8	8	52	42.35	5	10	52.55	6	13	52.55	6	11	39.29	5	7	39.29	5	9	7.65	1	2	196	21.7901	8.23584
A0A444X591	Uncharacterized protein OS=Arachis hypogaea OX=3818 GN=Ahy_B10g104352 PE=3 SV=1 - [A0A444X591_ARAHY]	58.62	12	6	14	72	50.93	12	17	26.79	8	8	43.5	11	13	45.09	11	15	42.44	10	12	23.87	6	7	377	41.6569	5.49072
A0A445CG11	Annexin OS=Arachis hypogaea OX=3818 GN=Ahy_A07g036384 PE=3 SV=1 - [A0A445CG11_ARAHY]	58.54	8	1	18	65	42.09	13	15	41.77	11	14	33.86	11	13	40.19	12	13	19.62	5	7	11.08	3	3	316	36.0499	7.1665
A0A445CDS5	Annexin OS=Arachis hypogaea OX=3818 GN=Ahy_A07g035392 PE=3 SV=1 - [A0A445CDS5_ARAHY]	58.54	7	1	18	67	42.09	13	15	45.57	12	15	37.66	12	14	40.19	12	13	23.42	6	8	7.28	2	2	316	36.0879	7.2251
A0A445B3G3	Uncharacterized protein OS=Arachis hypogaea OX=3818 GN=Ahy_A10g047731 PE=4 SV=1 - [A0A445B3G3_ARAHY]	58.33	7	4	12	52	40.58	7	9	52.17	10	13	32.25	6	7	34.42	6	6	43.84	9	12	16.67	3	5	276	29.8213	8.60205
A0A445BUX1	Lipoxygenase OS=Arachis hypogaea OX=3818 GN=Ahy_A08g038998 PE=3 SV=1 - [A0A445BUX1_ARAHY]	58.17	39	6	36	221	46.93	29	40	39.17	25	38	43.11	27	47	43.92	26	37	35.23	22	35	30.94	20	24	863	97.5228	5.66846
A0A444Y8T2	Lipoxygenase OS=Arachis hypogaea OX=3818 GN=Ahy_B08g094357 PE=3 SV=1 - [A0A444Y8T2_ARAHY]	57.47	40	6	36	227	44.38	27	37	39.75	26	40	45.77	29	49	44.38	26	38	38.59	24	38	34.07	21	25	863	97.4578	5.57959
A0A444YAE6	Uncharacterized protein OS=Arachis hypogaea OX=3818 GN=Ahy_A07g032993 PE=4 SV=1 - [A0A444YAE6_ARAHY]	56.99	1	1	9	43	43.52	6	9	45.6	8	10	25.91	4	6	35.23	6	8	25.91	4	7	18.13	3	3	193	21.8037	9.40771
A0A445CNJ4	Uncharacterized protein OS=Arachis hypogaea OX=3818 GN=Ahy_A06g027410 PE=4 SV=1 - [A0A445CNJ4_ARAHY]	56.64	1	12	13	60	49.65	10	14	41.96	9	11	37.76	8	14	35.66	7	7	41.26	8	11	11.89	3	3	286	31.1637	6.63916
A0A445DQZ7	Uncharacterized protein OS=Arachis hypogaea OX=3818 GN=Ahy_A03g011527 PE=3 SV=1 - [A0A445DQZ7_ARAHY]	55.19	13	2	7	32	50.65	6	8	46.75	6	7	27.92	4	6	35.06	4	4	33.12	4	4	14.94	2	3	154	17.5769	6.06201
A0A444YD22	Uncharacterized protein OS=Arachis hypogaea OX=3818 GN=Ahy_A07g032017 PE=3 SV=1 - [A0A444YD22_ARAHY]	55	4	4	8	33	33.75	5	6	35	6	8	23.75	4	5	19.38	3	4	42.5	5	7	14.37	2	3	160	18.1914	6.60986
A0A445E5K1	Uncharacterized protein OS=Arachis hypogaea OX=3818 GN=Ahy_A02g004966 PE=4 SV=1 - [A0A445E5K1_ARAHY]	54.59	1	1	8	53	54.59	8	11	42.51	5	10	51.21	7	11	28.02	4	8	51.21	6	9	14.98	2	4	207	22.6274	6.40479
A0A445BA28	Uncharacterized protein OS=Arachis hypogaea OX=3818 GN=Ahy_A10g050664 PE=3 SV=1 - [A0A445BA28_ARAHY]	54.42	3	9	9	38	32.56	5	5	30.7	6	7	37.21	6	6	31.63	5	7	35.35	7	9	21.86	4	4	215	24.88	5.70654
A0A444YLR8	Uncharacterized protein OS=Arachis hypogaea OX=3818 GN=Ahy_B06g081675 PE=3 SV=1 - [A0A444YLR8_ARAHY]	54.25	1	4	22	120	47.59	17	25	43.22	17	23	45.75	17	23	39.08	13	20	42.76	13	17	30.11	9	12	435	47.8163	5.50342
A0A444Y0J8	Phosphoglycerate kinase OS=Arachis hypogaea OX=3818 GN=Ahy_B08g090732 PE=3 SV=1 - [A0A444Y0J8_ARAHY]	54.21	4	17	17	89	42.52	13	20	36.92	12	16	33.41	12	14	37.62	12	17	27.34	9	12	23.36	7	10	428	45.2693	8.07471
A0A445CKJ3	Uncharacterized protein OS=Arachis hypogaea OX=3818 GN=Ahy_A06g026466 PE=4 SV=1 - [A0A445CKJ3_ARAHY]	54.03	1	7	27	460	45.78	23	97	46.53	23	81	45.22	24	95	42.78	20	65	39.77	17	62	42.78	20	60	533	59.7994	7.48877
E5G076	Ara h 1 allergen OS=Arachis hypogaea OX=3818 GN=ara h 1 PE=4 SV=1 - [E5G076_ARAHY]	53.63	1	6	46	2272	47.01	38	402	45.56	34	376	49.92	37	414	43.78	32	353	43.78	32	347	45.4	36	380	619	70.7443	6.63916
A0A445EM48	Uncharacterized protein OS=Arachis hypogaea OX=3818 GN=Ahy_A01g001123 PE=4 SV=1 - [A0A445EM48_ARAHY]	53.29	5	4	16	654	50.33	14	115	50	14	94	48.03	13	126	50.99	13	120	50.99	13	105	48.03	12	94	304	33.0282	6.41748
A0A445AWA2	Uncharacterized protein OS=Arachis hypogaea OX=3818 GN=Ahy_B01g055454 PE=4 SV=1 - [A0A445AWA2_ARAHY]	53.29	5	3	15	713	53.29	14	138	52.96	14	109	50.99	13	151	50.99	12	96	50.99	12	101	50.99	12	118	304	33.0171	5.89697
A0A445DM34	Uncharacterized protein OS=Arachis hypogaea OX=3818 GN=Ahy_A03g010367 PE=4 SV=1 - [A0A445DM34_ARAHY]	51.6	1	11	11	42	38	7	9	34.8	8	10	34	6	9	18	4	5	34	6	6	15.6	3	3	250	27.8321	6.63916
A0A445BCY2	Elongation factor 1-alpha OS=Arachis hypogaea OX=3818 GN=Ahy_A09g041496 PE=3 SV=1 - [A0A445BCY2_ARAHY]	51.45	2	5	17	104	34.68	10	14	35.35	11	17	47.43	14	22	32.89	10	19	36.91	12	21	25.28	9	11	447	49.2467	9.0708
O20356	Ribulose bisphosphate carboxylase large chain (Fragment) OS=Arachis hypogaea OX=3818 GN=rbcL PE=3 SV=1 - [O20356_ARAHY]	51.4	29	19	19	106	23.44	10	16	42.8	15	21	44.52	16	23	27.74	12	19	37.63	12	16	21.72	10	11	465	51.4931	6.63916
A7LB59	Steroleosin-B OS=Arachis hypogaea OX=3818 GN=STO-B PE=2 SV=1 - [A7LB59_ARAHY]	51.27	3	16	16	101	45.61	14	19	38.53	12	18	43.06	13	19	33.71	10	15	41.93	13	16	40.23	12	14	353	39.5721	6.63916
A0A445E8H8	Uncharacterized protein OS=Arachis hypogaea OX=3818 GN=Ahy_A02g005847 PE=4 SV=1 - [A0A445E8H8_ARAHY]	51.21	1	3	9	60	51.21	8	11	42.51	7	12	51.21	8	12	42.03	6	10	51.21	7	10	22.71	3	5	207	22.6264	6.68311
E9LFE8	11S arachin (Fragment) OS=Arachis hypogaea OX=3818 PE=2 SV=1 - [E9LFE8_ARAHY]	51.15	1	1	12	82	51.15	11	17	47.69	10	14	48.08	11	17	42.69	9	14	43.46	8	12	29.23	5	8	260	28.2724	5.16064
A0A444YJM4	Uncharacterized protein OS=Arachis hypogaea OX=3818 GN=Ahy_A03g010432 PE=3 SV=1 - [A0A444YJM4_ARAHY]	50.67	2	6	6	17	36.67	5	5	37.33	4	4	22.67	3	3	7.33	1	1	30	3	3	7.33	1	1	150	16.2857	10.8726
A0A444Z225	Formate dehydrogenase, mitochondrial OS=Arachis hypogaea OX=3818 GN=Ahy_A05g022553 PE=3 SV=1 - [A0A444Z225_ARAHY]	50.65	1	13	13	35	24.54	7	7	22.19	7	7	24.02	7	7	19.06	7	7	27.42	6	6	2.35	1	1	383	42.0306	7.12256
A0A445BRP0	Catalase OS=Arachis hypogaea OX=3818 GN=Ahy_A08g037744 PE=3 SV=1 - [A0A445BRP0_ARAHY]	50.1	2	16	19	115	45.21	17	21	38.29	15	18	42.57	15	22	40.12	16	20	39.71	16	21	31.98	12	13	491	57.0024	7.40088
A0A445CCX1	Catalase OS=Arachis hypogaea OX=3818 GN=Ahy_A07g034852 PE=3 SV=1 - [A0A445CCX1_ARAHY]	49.19	1	15	18	86	32.19	12	15	39.88	14	16	34.01	12	19	28.34	10	13	29.96	10	14	20.65	7	9	494	57.1797	7.29834
A0A444YR78	Uncharacterized protein OS=Arachis hypogaea OX=3818 GN=Ahy_B06g084100 PE=3 SV=1 - [A0A444YR78_ARAHY]	48.95	4	20	24	97	25.92	13	16	28.4	16	19	37.04	17	21	28.53	14	16	32.98	16	18	14.66	6	7	764	84.3657	6.46826
A0A445EEP4	Uncharacterized protein OS=Arachis hypogaea OX=3818 GN=Ahy_A02g008586 PE=4 SV=1 - [A0A445EEP4_ARAHY]	48.91	2	7	18	93	40.39	13	17	38.21	13	16	35.15	13	18	29.48	10	15	34.72	12	15	28.38	10	12	458	51.4164	6.32861
A0A444XW77	ATP synthase subunit beta OS=Arachis hypogaea OX=3818 GN=Ahy_A09g042123 PE=3 SV=1 - [A0A444XW77_ARAHY]	48.39	9	20	20	81	34.82	13	15	33.04	12	14	32.32	13	16	28.93	11	15	27.86	11	13	21.61	8	8	560	59.7023	6.20166
A0A445EVT5	Uncharacterized protein OS=Arachis hypogaea OX=3818 GN=Ahy_A01g004342 PE=4 SV=1 - [A0A445EVT5_ARAHY]	47.9	1	4	7	68	34.87	6	13	34.03	5	11	26.05	5	11	34.03	5	12	26.47	4	8	38.24	5	13	238	27.5274	5.61768
A0A445BCL3	Peptidyl-prolyl cis-trans isomerase OS=Arachis hypogaea OX=3818 GN=Ahy_A09g041385 PE=3 SV=1 - [A0A445BCL3_ARAHY]	47.67	2	3	6	19	27.91	4	4	16.86	3	3	19.77	3	3	16.28	2	2	28.49	3	4	16.86	3	3	172	18.374	7.34229
A0A0A6ZDR9	Serine hydroxymethyltransferase OS=Arachis hypogaea OX=3818 PE=2 SV=1 - [A0A0A6ZDR9_ARAHY]	47.35	5	16	16	52	28.24	10	10	21.87	9	9	35.24	11	13	19.11	7	7	29.3	10	11	5.73	2	2	471	51.9773	7.28369
A0A445AUZ4	Ribulose bisphosphate carboxylase small chain OS=Arachis hypogaea OX=3818 GN=Ahy_B01g055073 PE=3 SV=1 - [A0A445AUZ4_ARAHY]	47.27	2	10	10	38	30.91	6	7	21.82	6	7	40.91	8	10	25.91	6	7	15.45	4	5	7.27	2	2	220	25.5215	8.98291
A0A445CE04	Uncharacterized protein OS=Arachis hypogaea OX=3818 GN=Ahy_A07g035489 PE=3 SV=1 - [A0A445CE04_ARAHY]	46.38	1	2	6	27	38.16	4	5	46.38	6	8	37.68	5	6	19.81	2	3	28.5	3	4	4.83	1	1	207	21.0092	7.43018
A0A445D3V7	Uncharacterized protein OS=Arachis hypogaea OX=3818 GN=Ahy_A05g023586 PE=3 SV=1 - [A0A445D3V7_ARAHY]	45.62	5	1	12	49	32.1	8	13	15.38	5	5	33.69	8	9	31.83	8	9	27.59	6	7	18.04	5	6	377	41.6599	5.49072
A0A444X347	Uncharacterized protein OS=Arachis hypogaea OX=3818 GN=Ahy_B10g103097 PE=4 SV=1 - [A0A444X347_ARAHY]	45.49	2	2	8	239	35.19	7	39	25.75	6	48	25.75	6	42	19.31	5	35	29.61	6	42	19.31	5	33	233	27.0167	5.41455
A0A444ZWW5	Uncharacterized protein OS=Arachis hypogaea OX=3818 GN=Ahy_B03g063189 PE=3 SV=1 - [A0A444ZWW5_ARAHY]	45.03	10	1	6	26	31.79	4	6	27.81	4	5	19.21	3	5	24.5	3	3	31.79	4	4	14.57	2	3	151	17.2298	6.59521
A0A445DQ58	UTP--glucose-1-phosphate uridylyltransferase OS=Arachis hypogaea OX=3818 GN=Ahy_A03g011249 PE=3 SV=1 - [A0A445DQ58_ARAHY]	44.84	4	15	15	51	27.79	10	10	29.26	10	11	33.89	11	12	23.16	7	7	24.21	8	9	6.53	2	2	475	51.9804	5.8335
A0A445DA67	Uncharacterized protein OS=Arachis hypogaea OX=3818 GN=Ahy_A04g017161 PE=3 SV=1 - [A0A445DA67_ARAHY]	44.56	6	0	11	48	39.52	9	14	15.38	5	5	29.44	7	8	31.83	8	9	23.34	5	6	18.04	5	6	377	41.7029	5.49072
A0A445BAE6	Uncharacterized protein OS=Arachis hypogaea OX=3818 GN=Ahy_A10g050757 PE=3 SV=1 - [A0A445BAE6_ARAHY]	44.3	5	2	11	44	29.44	7	11	12.73	4	4	29.44	7	8	34.75	8	9	31.83	7	7	14.06	4	5	377	41.619	5.49072
A1E2B0	11S seed storage globulin B1 OS=Arachis hypogaea OX=3818 PE=2 SV=1 - [A1E2B0_ARAHY]	44.26	1	1	13	59	27.21	7	10	29.18	9	12	24.59	7	9	38.69	9	12	24.59	6	9	22.95	5	7	305	33.4988	4.95752
A0A444ZBJ8	Uncharacterized protein OS=Arachis hypogaea OX=3818 GN=Ahy_B04g069068 PE=4 SV=1 - [A0A444ZBJ8_ARAHY]	43.7	2	7	7	16	21.43	4	4	20.17	4	4	9.66	2	2	27.73	4	4	10.08	2	2				238	26.7683	6.99072
A0A445DP36	Uncharacterized protein OS=Arachis hypogaea OX=3818 GN=Ahy_A03g010952 PE=4 SV=1 - [A0A445DP36_ARAHY]	43.12	2	9	9	38	22.83	5	6	32.25	6	8	35.51	7	7	28.99	6	7	23.55	5	7	16.3	3	3	276	29.6713	6.88818
A0A445C9Y8	Protein disulfide-isomerase OS=Arachis hypogaea OX=3818 GN=Ahy_A07g033739 PE=3 SV=1 - [A0A445C9Y8_ARAHY]	43.03	1	19	19	84	33.79	15	17	33.2	14	16	36.15	16	18	21.41	8	8	28.88	10	14	24.17	10	11	509	56.9829	5.08447
A0A445CAE3	Uncharacterized protein OS=Arachis hypogaea OX=3818 GN=Ahy_A07g033904 PE=3 SV=1 - [A0A445CAE3_ARAHY]	43.01	15	14	14	68	33.42	12	16	28.5	9	13	37.82	13	13	26.17	8	9	22.8	8	10	14.77	6	7	386	41.8151	6.27783
A0A444ZKS5	Non-specific lipid-transfer protein OS=Arachis hypogaea OX=3818 GN=Ahy_B04g071450 PE=3 SV=1 - [A0A444ZKS5_ARAHY]	41.67	1	4	4	19	41.67	4	4	27.5	2	3	26.67	3	3	14.17	2	2	26.67	3	4	26.67	3	3	120	12.8535	8.51416
T2B9M0	Fructose-bisphosphate aldolase OS=Arachis hypogaea OX=3818 GN=Ahy_A07g032979 PE=2 SV=1 - [T2B9M0_ARAHY]	41.62	4	8	11	41	27.93	5	6	23.46	7	9	20.67	5	6	30.45	6	9	25.14	7	8	12.57	3	3	358	38.3589	7.1958
Q647G5	Oleosin 1 OS=Arachis hypogaea OX=3818 GN=Ahy_A06g029932 PE=2 SV=2 - [Q647G5_ARAHY]	41.42	3	8	8	109	41.42	8	24	37.87	7	23	35.5	6	21	35.5	6	14	35.5	6	16	27.22	5	11	169	17.7414	9.5835
A0A445CQ67	Uncharacterized protein OS=Arachis hypogaea OX=3818 GN=Ahy_A06g027922 PE=3 SV=1 - [A0A445CQ67_ARAHY]	40.99	4	12	12	38	27.25	9	9	24.32	8	8	28.6	8	9	18.69	6	7	12.61	4	4	3.38	1	1	444	47.6986	6.56592
A0A445AX60	Pyruvate, phosphate dikinase OS=Arachis hypogaea OX=3818 GN=Ahy_B01g055796 PE=3 SV=1 - [A0A445AX60_ARAHY]	40.95	6	28	28	80	25.42	14	14	15.98	12	13	23.75	15	17	19.09	13	13	20.53	14	17	7.55	5	6	901	98.1199	5.35107
A0A445E4H2	Uncharacterized protein OS=Arachis hypogaea OX=3818 GN=Ahy_A03g016839 PE=4 SV=1 - [A0A445E4H2_ARAHY]	40.93	1	4	20	298	40.93	20	51	37.94	17	55	39.27	18	58	37.1	15	38	38.27	16	52	39.93	17	44	601	67.3766	5.69385
A0A445ED48	ATP synthase subunit alpha OS=Arachis hypogaea OX=3818 GN=Ahy_A02g007714 PE=3 SV=1 - [A0A445ED48_ARAHY]	40.68	11	10	15	72	29.3	11	15	26.63	11	13	31.96	11	15	21.07	8	9	26.88	10	12	21.55	8	8	413	44.6734	6.58057
A0A445CEJ5	Uncharacterized protein OS=Arachis hypogaea OX=3818 GN=Ahy_A07g035667 PE=4 SV=1 - [A0A445CEJ5_ARAHY]	40.54	1	1	1	1				40.54	1	1													74	7.94206	8.88037
A0A445AA44	Uncharacterized protein OS=Arachis hypogaea OX=3818 GN=Ahy_B03g068481 PE=4 SV=1 - [A0A445AA44_ARAHY]	40.03	1	3	19	308	40.03	19	52	37.04	16	56	38.37	17	59	36.21	16	42	37.38	16	54	39.04	17	45	602	67.6679	6.18896
A0A444Y7Y0	Elongation factor 1-alpha OS=Arachis hypogaea OX=3818 GN=Ahy_B08g094118 PE=3 SV=1 - [A0A444Y7Y0_ARAHY]	39.96	3	2	14	60	22.1	7	9	19.42	7	9	31.47	10	12	29.46	8	11	20.98	8	10	16.52	7	9	448	49.3647	9.0708
E9LFE7	7S conarachin (Fragment) OS=Arachis hypogaea OX=3818 PE=2 SV=1 - [E9LFE7_ARAHY]	39.72	1	1	7	134	22.7	4	24	22.7	5	24	22.7	5	19	22.7	5	16	39.72	6	23	39.72	7	28	141	15.8638	4.7417
A0A445AI08	Uncharacterized protein OS=Arachis hypogaea OX=3818 GN=Ahy_B02g060147 PE=4 SV=1 - [A0A445AI08_ARAHY]	39.65	1	3	14	72	32.9	10	12	30.94	10	12	27.02	10	15	23.97	8	11	28.1	9	13	22.88	8	9	459	51.5963	6.18896
A1DZF1	Arachin 7 (Fragment) OS=Arachis hypogaea OX=3818 PE=2 SV=1 - [A1DZF1_ARAHY]	39.13	1	1	9	577	25.6	7	97	25.6	6	105	25.6	7	95	29.47	7	95	35.27	7	93	25.6	6	92	207	23.8417	6.1001
A0A445CPV0	Uncharacterized protein OS=Arachis hypogaea OX=3818 GN=Ahy_A06g027765 PE=4 SV=1 - [A0A445CPV0_ARAHY]	39.1	1	3	3	18	23.31	2	5	22.56	1	3	38.35	2	6				22.56	1	3	22.56	1	1	133	15.2869	10.1548
Q38711	Galactose-binding lectin (Fragment) OS=Arachis hypogaea OX=3818 GN=lec PE=2 SV=1 - [Q38711_ARAHY]	38.75	7	3	7	30	28.04	5	7	9.23	2	3	36.53	6	9	9.23	2	3	9.23	2	3	9.23	2	5	271	29.1157	5.64307
A0A444Y8X9	Lipoxygenase OS=Arachis hypogaea OX=3818 GN=Ahy_B08g094358 PE=3 SV=1 - [A0A444Y8X9_ARAHY]	38.7	5	23	26	93	29.32	20	21	24.22	16	16	27.93	19	19	20.74	16	17	19	14	15	5.68	5	5	863	97.7119	6.45557
A0A444WS91	Uncharacterized protein OS=Arachis hypogaea OX=3818 GN=Ahy_Scaffold1g106799 PE=4 SV=1 - [A0A444WS91_ARAHY]	38.12	3	7	18	106	20.83	11	19	18.98	11	15	27.01	13	23	17.59	10	17	24.54	11	18	20.06	11	14	648	76.1292	5.40186
A0A445EL42	Uncharacterized protein OS=Arachis hypogaea OX=3818 GN=Ahy_A01g000771 PE=3 SV=1 - [A0A445EL42_ARAHY]	37.59	7	16	16	80	34.53	14	15	28.96	12	14	30.58	13	16	19.42	9	12	27.16	11	13	19.78	9	10	556	60.1841	6.21436
A0A444YLZ4	Uncharacterized protein OS=Arachis hypogaea OX=3818 GN=Ahy_B06g081734 PE=3 SV=1 - [A0A444YLZ4_ARAHY]	36.38	3	13	13	112	25.71	10	23	25.71	9	18	26.14	11	26	19.83	7	14	27.67	8	18	21.13	7	13	459	50.453	6.12549
A0A445B9L1	Glyceraldehyde-3-phosphate dehydrogenase OS=Arachis hypogaea OX=3818 GN=Ahy_A10g050542 PE=3 SV=1 - [A0A445B9L1_ARAHY]	35.99	4	4	9	79	15.63	5	14	21.53	6	15	25.07	6	16	24.48	7	16	13.57	4	10	13.57	4	8	339	36.8181	7.51807
A0A444X5B5	Histone H3 OS=Arachis hypogaea OX=3818 GN=Ahy_A10g048553 PE=3 SV=1 - [A0A444X5B5_ARAHY]	35.29	8	3	3	13	30.15	2	3	35.29	3	3	35.29	3	4	6.62	1	1				11.76	2	2	136	15.2585	11.2974
A0A445DMI3	Uncharacterized protein OS=Arachis hypogaea OX=3818 GN=Ahy_A03g010415 PE=3 SV=1 - [A0A445DMI3_ARAHY]	34.89	4	10	10	26	11.7	3	4	29.36	7	8	22.55	5	6	12.98	5	5	6.17	2	2	2.77	1	1	470	49.9533	8.19189
A0A445DT61	Uncharacterized protein OS=Arachis hypogaea OX=3818 GN=Ahy_A03g012339 PE=3 SV=1 - [A0A445DT61_ARAHY]	34.87	3	2	15	53	23.8	10	11	19.37	9	11	16.97	7	10	13.1	7	7	21.4	9	10	6.46	3	4	542	61.7341	4.89404
A0A445AHC7	Uricase OS=Arachis hypogaea OX=3818 GN=Ahy_B02g059841 PE=3 SV=1 - [A0A445AHC7_ARAHY]	34.85	11	2	9	21	8.47	3	3	14.33	4	4	10.42	3	3	23.13	6	6	20.52	5	5				307	35.156	8.66064
A0A445CNK3	Uncharacterized protein OS=Arachis hypogaea OX=3818 GN=Ahy_A06g027417 PE=3 SV=1 - [A0A445CNK3_ARAHY]	34.37	1	11	11	69	25.94	8	10	32.59	10	15	28.16	8	13	24.17	8	10	29.93	9	11	25.94	8	10	451	48.6608	9.21729
A0A444YZD4	Oleosin OS=Arachis hypogaea OX=3818 GN=Ahy_B05g074500 PE=3 SV=1 - [A0A444YZD4_ARAHY]	34.29	2	3	6	56	33.71	5	10	34.29	6	10	34.29	6	11	33.71	5	9	28	5	9	33.71	5	7	175	18.3708	9.53955
A0A444Z2W0	Uncharacterized protein OS=Arachis hypogaea OX=3818 GN=Ahy_A05g022320 PE=3 SV=1 - [A0A444Z2W0_ARAHY]	34.19	1	12	12	33	26.29	9	9	10.48	3	3	22.16	8	8	16.15	5	5	20.79	8	8				582	63.4373	6.25244
Q6J1J8	Oleosin OS=Arachis hypogaea OX=3818 GN=Ahy_A05g023475 PE=2 SV=1 - [Q6J1J8_ARAHY]	34.09	2	3	6	55	33.52	5	8	34.09	6	12	34.09	6	10	25.57	5	8	27.84	5	10	33.52	5	7	176	18.4369	9.53955
A0A445CG54	Uncharacterized protein OS=Arachis hypogaea OX=3818 GN=Ahy_A07g036428 PE=4 SV=1 - [A0A445CG54_ARAHY]	33.94	6	5	5	15	10.3	2	2	18.79	3	3	20	3	3	19.39	3	3	10.3	2	2	10.3	2	2	165	18.5787	4.44971
A0A445AB33	Elongation factor Tu OS=Arachis hypogaea OX=3818 GN=Ahy_B03g068713 PE=3 SV=1 - [A0A445AB33_ARAHY]	33.74	1	7	10	36	14.31	5	6	17.79	6	6	22.9	6	8	11.66	4	4	17.59	6	9	6.34	2	3	489	52.9333	6.62451
A0A444YDN1	Ferritin OS=Arachis hypogaea OX=3818 GN=Ahy_B07g088053 PE=3 SV=1 - [A0A444YDN1_ARAHY]	33.59	1	3	8	58	26.72	6	8	33.59	8	13	30.15	6	9	20.99	6	10	26.72	6	8	27.86	6	10	262	29.155	6.75635
A0A444XZV9	Uncharacterized protein OS=Arachis hypogaea OX=3818 GN=Ahy_B08g090263 PE=4 SV=1 - [A0A444XZV9_ARAHY]	33.33	15	3	4	9	5.88	1	1	26.14	3	3	13.07	2	2	10.46	1	1	16.34	2	2				153	17.2266	6.354
A0A445EEZ4	Uncharacterized protein OS=Arachis hypogaea OX=3818 GN=Ahy_A02g008702 PE=4 SV=1 - [A0A445EEZ4_ARAHY]	32.88	1	1	1	3										32.88	1	1	32.88	1	2				146	16.0795	7.18115
A0A444XDI9	Uncharacterized protein OS=Arachis hypogaea OX=3818 GN=Ahy_B09g095330 PE=4 SV=1 - [A0A444XDI9_ARAHY]	32.62	10	20	20	63	18.51	11	13	19.1	11	13	24.79	15	17	13.4	7	7	12.34	8	10	5.46	3	3	843	94.1124	6.20166
A0A445DN91	Guanosine nucleotide diphosphate dissociation inhibitor OS=Arachis hypogaea OX=3818 GN=Ahy_A03g010704 PE=3 SV=1 - [A0A445DN91_ARAHY]	32.43	7	9	9	44	17.34	4	6	18.02	4	6	19.82	5	8	23.65	6	15	27.93	7	7	6.08	2	2	444	49.766	5.65576
A0A444XS90	Peptidyl-prolyl cis-trans isomerase OS=Arachis hypogaea OX=3818 GN=Ahy_B09g098848 PE=3 SV=1 - [A0A444XS90_ARAHY]	32.39	3	1	6	27	19.89	4	5	17.61	4	4	28.41	5	7	21.02	3	5	21.02	3	3	17.05	3	3	176	18.8273	6.53662
A0A445CG75	Uncharacterized protein OS=Arachis hypogaea OX=3818 GN=Ahy_A07g036439 PE=4 SV=1 - [A0A445CG75_ARAHY]	32.32	1	1	1	3													32.32	1	3				99	11.2781	11.561
A0A444X7Z4	Uncharacterized protein OS=Arachis hypogaea OX=3818 GN=Ahy_B10g105436 PE=4 SV=1 - [A0A444X7Z4_ARAHY]	32.26	7	1	9	34	21.41	5	6	27.27	7	9	21.99	5	6	12.32	3	3	19.94	6	7	8.8	2	3	341	36.563	9.39307
A0A089ZXL7	Peanut agglutinin variant OS=Arachis hypogaea OX=3818 PE=2 SV=1 - [A0A089ZXL7_ARAHY]	32.23	5	3	8	34	25.27	6	8	24.91	5	6	21.61	5	7	17.95	3	4	17.95	3	4	11.72	3	5	273	29.3888	6.04932
A0A445CZ80	Tubulin beta chain OS=Arachis hypogaea OX=3818 GN=Ahy_A05g021967 PE=3 SV=1 - [A0A445CZ80_ARAHY]	31.99	6	4	9	38	20.13	6	7	19.02	5	8	17	5	7	15.88	4	5	15.88	5	8	6.26	2	3	447	50.2869	4.83057
A0A444ZYA1	Uncharacterized protein OS=Arachis hypogaea OX=3818 GN=Ahy_B03g063857 PE=3 SV=1 - [A0A444ZYA1_ARAHY]	31.98	3	1	14	55	20.89	9	10	21.44	10	12	19.04	8	11	13.12	7	7	19.96	9	10	8.5	4	5	541	61.576	4.89404
A0A445A8H5	Uncharacterized protein OS=Arachis hypogaea OX=3818 GN=Ahy_B03g067931 PE=4 SV=1 - [A0A445A8H5_ARAHY]	31.28	1	3	3	14	31.28	3	3	20	2	2	31.28	3	3	31.28	3	3	19.49	2	2	8.21	1	1	195	18.319	7.63525
A0A444X4V5	Superoxide dismutase OS=Arachis hypogaea OX=3818 GN=Ahy_B10g104164 PE=3 SV=1 - [A0A444X4V5_ARAHY]	31.22	3	5	5	30	22.78	4	6	22.78	4	5	31.22	5	6	13.08	2	2	31.22	5	7	16.46	3	4	237	26.3967	8.26514
A0A444ZE88	Uncharacterized protein OS=Arachis hypogaea OX=3818 GN=Ahy_B04g070033 PE=4 SV=1 - [A0A444ZE88_ARAHY]	31.09	1	1	1	10	31.09	1	1	31.09	1	8										31.09	1	1	119	13.3476	6.50732
A0A445DJU1	Uncharacterized protein OS=Arachis hypogaea OX=3818 GN=Ahy_A04g021264 PE=4 SV=1 - [A0A445DJU1_ARAHY]	30.85	16	4	5	11	18.91	3	3	21.39	4	4	9.45	2	2	9.45	2	2							201	22.4702	5.2876
A0A444YX13	Uncharacterized protein OS=Arachis hypogaea OX=3818 GN=Ahy_B05g073767 PE=3 SV=1 - [A0A444YX13_ARAHY]	30.19	1	2	5	11	19.5	3	3	4.4	1	1	20.75	4	4	9.43	1	1	4.4	1	1	4.4	1	1	159	18.2189	6.11279
A0A444XAV7	Uncharacterized protein OS=Arachis hypogaea OX=3818 GN=Ahy_B10g106448 PE=4 SV=1 - [A0A444XAV7_ARAHY]	30.08	2	12	12	27	8.3	4	4	17.22	6	6	18.67	8	8	8.92	4	4	14.73	5	5				482	54.296	8.38232
A0A445EBR6	Uricase OS=Arachis hypogaea OX=3818 GN=Ahy_A02g006963 PE=3 SV=1 - [A0A445EBR6_ARAHY]	29.52	13	1	8	18	8.89	3	3	14.6	4	4	7.62	2	2	14.92	4	4	20.63	5	5				315	35.9883	7.79639
A0A444XTI3	Uncharacterized protein OS=Arachis hypogaea OX=3818 GN=Ahy_B09g099011 PE=3 SV=1 - [A0A444XTI3_ARAHY]	29.25	14	4	4	9	13.27	2	2	5.1	1	1	15.99	2	3	9.52	1	1	9.52	1	1	9.52	1	1	294	32.6973	6.11279
A0A445EN20	Uncharacterized protein OS=Arachis hypogaea OX=3818 GN=Ahy_A01g001390 PE=3 SV=1 - [A0A445EN20_ARAHY]	29.14	32	5	14	42	19.79	8	8	18.25	7	7	14.11	5	5	18.4	9	11	10.12	6	8	5.83	3	3	652	71.3445	5.30029
A0A445CPT6	Uncharacterized protein OS=Arachis hypogaea OX=3818 GN=Ahy_A02g009338 PE=3 SV=1 - [A0A445CPT6_ARAHY]	29.08	4	4	4	8	7.09	1	1	21.99	3	3	7.09	1	1	5.67	1	1	11.35	2	2				141	15.0621	10.3892
A0A445AMN7	Uncharacterized protein OS=Arachis hypogaea OX=3818 GN=Ahy_B01g051722 PE=4 SV=1 - [A0A445AMN7_ARAHY]	28.99	1	2	5	53	21.43	4	10	28.15	4	10	20.17	4	9	28.15	4	8	28.15	4	8	19.33	3	8	238	27.2892	4.93213
A0A445BU36	Oleosin OS=Arachis hypogaea OX=3818 GN=Ahy_A08g038688 PE=3 SV=1 - [A0A445BU36_ARAHY]	28.92	3	2	2	24	21.69	1	3				28.92	2	4	21.69	1	2	21.69	1	14	21.69	1	1	166	16.8957	8.93896
A0A445E5G6	Uncharacterized protein OS=Arachis hypogaea OX=3818 GN=Ahy_A02g005028 PE=4 SV=1 - [A0A445E5G6_ARAHY]	28.8	3	2	3	7	21.6	2	2	7.2	1	1	21.6	2	2	7.2	1	1	9.6	1	1				125	13.9874	9.5542
A0A444XTD2	Uncharacterized protein OS=Arachis hypogaea OX=3818 GN=Ahy_B09g098943 PE=3 SV=1 - [A0A444XTD2_ARAHY]	28.62	4	2	4	14				26.45	3	6	2.17	1	1	4.71	1	1	13.04	2	2	13.41	1	4	276	29.518	6.55127
A0A445CYN1	Uncharacterized protein OS=Arachis hypogaea OX=3818 GN=Ahy_A05g021784 PE=3 SV=1 - [A0A445CYN1_ARAHY]	28.57	1	1	4	10	19.25	3	3	4.35	1	1	9.94	2	2	9.32	1	1	13.66	2	2	4.35	1	1	161	18.375	6.11279
A0A445EWB2	Uncharacterized protein OS=Arachis hypogaea OX=3818 GN=Ahy_A01g004520 PE=4 SV=1 - [A0A445EWB2_ARAHY]	28.26	2	4	4	20	20.29	2	2	20.29	2	3	28.26	4	6	26.81	3	4	26.81	3	3	11.59	1	2	138	14.6638	9.86182
A0A445BXM6	Uncharacterized protein OS=Arachis hypogaea OX=3818 GN=Ahy_A08g039893 PE=4 SV=1 - [A0A445BXM6_ARAHY]	28.04	2	10	10	29	9.53	3	3	19.07	6	7	19.63	7	8	12.71	4	4	10.09	3	3	13.83	4	4	535	56.3219	5.13525
A0A445CDV5	Uncharacterized protein OS=Arachis hypogaea OX=3818 GN=Ahy_A07g035393 PE=3 SV=1 - [A0A445CDV5_ARAHY]	27.74	2	14	14	44	19.62	9	9	17.17	8	8	18.68	9	10	12.45	5	5	18.68	9	9	6.04	3	3	530	59.2452	7.21045
A0A445EG71	Uncharacterized protein OS=Arachis hypogaea OX=3818 GN=Ahy_A02g009196 PE=4 SV=1 - [A0A445EG71_ARAHY]	27.35	2	1	1	1										27.35	1	1							117	13.1485	4.70361
A0A444Z9S0	Uncharacterized protein OS=Arachis hypogaea OX=3818 GN=Ahy_B05g079403 PE=4 SV=1 - [A0A444Z9S0_ARAHY]	26.71	3	7	18	108	15.48	10	17	17.3	12	15	18.06	12	22	14.87	9	17	20.18	13	21	19.58	12	16	659	77.1125	5.19873
A0A444XM11	Uncharacterized protein OS=Arachis hypogaea OX=3818 GN=Ahy_B09g096687 PE=3 SV=1 - [A0A444XM11_ARAHY]	26.52	7	5	5	16	20.99	4	4	14.36	3	4	4.42	1	1	14.36	3	3	17.68	3	3	7.73	1	1	181	20.7821	10.0229
A0A444YBS5	Uncharacterized protein OS=Arachis hypogaea OX=3818 GN=Ahy_B07g087320 PE=3 SV=1 - [A0A444YBS5_ARAHY]	26.14	3	11	11	33	11.29	5	7	15.64	6	6	13.47	5	5	9.11	4	5	17.43	7	8	3.56	2	2	505	57.8176	8.96826
A0A445CMN5	Uncharacterized protein OS=Arachis hypogaea OX=3818 GN=Ahy_A06g027099 PE=4 SV=1 - [A0A445CMN5_ARAHY]	26.13	1	1	1	1							26.13	1	1										111	12.7911	5.2749
A0A445EX70	Uncharacterized protein OS=Arachis hypogaea OX=3818 GN=Ahy_A01g004806 PE=4 SV=1 - [A0A445EX70_ARAHY]	26.03	8	6	6	21	13.64	3	3	22.31	5	5	13.64	3	3	17.36	4	4	17.36	4	4	9.92	2	2	242	28.1424	9.89111
A0A444X329	Uncharacterized protein OS=Arachis hypogaea OX=3818 GN=Ahy_B10g103025 PE=4 SV=1 - [A0A444X329_ARAHY]	26	1	1	1	1										26	1	1							100	11.3765	7.98682
A0A444XB67	Tubulin alpha chain OS=Arachis hypogaea OX=3818 GN=Ahy_B10g106512 PE=3 SV=1 - [A0A444XB67_ARAHY]	25.84	4	5	10	27	20.04	8	9	12.03	5	5	11.58	4	5	9.13	3	4	6.9	3	3	4.01	1	1	449	49.5554	5.13525
A0A445BQM2	Uncharacterized protein OS=Arachis hypogaea OX=3818 GN=Ahy_A09g046726 PE=3 SV=1 - [A0A445BQM2_ARAHY]	25.64	21	2	12	39	17.75	7	7	17.75	7	7	13.66	5	5	15.33	7	8	11.84	7	9	5.77	3	3	659	71.8436	5.47803
A0A444YK94	40S ribosomal protein S24 OS=Arachis hypogaea OX=3818 GN=Ahy_B06g081169 PE=3 SV=1 - [A0A444YK94_ARAHY]	25.55	7	3	3	5	10.95	1	1	6.57	1	1				6.57	1	1	14.6	2	2				137	15.7177	10.6382
A0A445AF75	Uncharacterized protein OS=Arachis hypogaea OX=3818 GN=Ahy_B02g058691 PE=3 SV=1 - [A0A445AF75_ARAHY]	25.41	4	3	3	8	15.57	2	2	15.57	2	2	9.84	1	1	19.67	2	2	9.84	1	1				122	13.7274	9.5835
A0A0A6ZDS7	60s ribosomal protein L1 OS=Arachis hypogaea OX=3818 GN=Ahy_A09g041646 PE=2 SV=1 - [A0A0A6ZDS7_ARAHY]	24.94	10	11	11	23	9.51	4	4	15.17	6	6	15.42	6	7	8.48	4	4	6.43	2	2				389	44.3078	10.1987
A0A444Y6B9	Uncharacterized protein OS=Arachis hypogaea OX=3818 GN=Ahy_B08g093459 PE=3 SV=1 - [A0A444Y6B9_ARAHY]	24.8	7	4	10	32	13.75	5	5	16.71	6	6	14.02	6	7	14.29	5	5	19.14	7	7	6.47	2	2	371	39.9778	9.80322
A0A445C4U9	Uncharacterized protein OS=Arachis hypogaea OX=3818 GN=Ahy_A07g031708 PE=4 SV=1 - [A0A445C4U9_ARAHY]	24.75	1	1	1	1							24.75	1	1										101	10.3297	6.44287
A0A445DJL0	Lactoylglutathione lyase OS=Arachis hypogaea OX=3818 GN=Ahy_A04g021207 PE=3 SV=1 - [A0A445DJL0_ARAHY]	24.74	3	4	6	25	24.74	6	7	12.89	3	3	17.07	4	4	16.72	4	5	12.89	3	4	9.06	2	2	287	32.2786	5.94775
A0A445E2H6	Uncharacterized protein OS=Arachis hypogaea OX=3818 GN=Ahy_A03g016188 PE=3 SV=1 - [A0A445E2H6_ARAHY]	24.7	4	2	6	20	13.72	4	4	11.59	3	3	11.59	3	3	10.37	3	3	15.85	3	3	19.82	4	4	328	35.8283	8.95361
A0A0A6ZDN9	Peptidyl-prolyl cis-trans isomerase OS=Arachis hypogaea OX=3818 GN=Ahy_A03g016268 PE=2 SV=1 - [A0A0A6ZDN9_ARAHY]	24.42	3	2	5	18	12.21	3	4	16.28	4	4	12.21	3	4	12.79	2	2	4.65	1	1	16.86	3	3	172	18.0899	8.44092
A0A444X7K4	ATP synthase subunit gamma OS=Arachis hypogaea OX=3818 GN=Ahy_B10g105266 PE=3 SV=1 - [A0A444X7K4_ARAHY]	24.3	1	1	6	14	7.79	2	2	9.97	3	3	18.38	4	4	11.53	3	3	5.92	2	2				321	35.0574	9.21729
B4UW72	Fiber protein Fb15 (Fragment) OS=Arachis hypogaea OX=3818 PE=2 SV=1 - [B4UW72_ARAHY]	23.96	6	3	3	5	14.58	2	2				16.67	2	2	7.29	1	1							96	11.1917	8.646
A0A445AVY5	Purple acid phosphatase OS=Arachis hypogaea OX=3818 GN=Ahy_B01g055311 PE=3 SV=1 - [A0A445AVY5_ARAHY]	23.79	3	6	6	7	3.79	1	1				8.21	1	1	9.26	3	3	6.32	2	2				475	54.925	6.87354
A0A445B3M2	ATP synthase subunit gamma OS=Arachis hypogaea OX=3818 GN=Ahy_A10g047851 PE=3 SV=1 - [A0A445B3M2_ARAHY]	23.68	1	1	6	13	7.79	2	2	9.97	3	3	18.38	4	4	10.9	3	3	2.18	1	1				321	35.0443	9.08545
A0A445ESN5	Uncharacterized protein OS=Arachis hypogaea OX=3818 GN=Ahy_A01g003127 PE=4 SV=1 - [A0A445ESN5_ARAHY]	23.12	4	3	3	6	6.45	1	1	13.98	2	2	7.53	1	1	9.14	1	1	9.14	1	1				186	21.6	5.41455
A0A444ZSC8	Uncharacterized protein OS=Arachis hypogaea OX=3818 GN=Ahy_B03g061888 PE=3 SV=1 - [A0A444ZSC8_ARAHY]	22.56	7	6	6	13	3.37	1	2	6.06	2	2	8.75	2	3	8.75	2	2	16.16	4	4				297	32.2141	9.5249
A0A444Y648	Uncharacterized protein OS=Arachis hypogaea OX=3818 GN=Ahy_B08g093454 PE=3 SV=1 - [A0A444Y648_ARAHY]	22.52	6	3	8	28	12.6	4	4	14.75	5	5	13.14	5	6	14.21	5	5	16.35	6	6	6.43	2	2	373	39.9726	9.75928
A0A445A9Y6	Uncharacterized protein OS=Arachis hypogaea OX=3818 GN=Ahy_B03g068396 PE=3 SV=1 - [A0A445A9Y6_ARAHY]	21.92	28	3	10	35	12.63	5	5	15.68	7	7	13.55	5	6	8.22	4	5	12.02	6	9	5.78	3	3	657	72.4075	5.16064
A0A445AU69	Oleosin OS=Arachis hypogaea OX=3818 GN=Ahy_B01g054716 PE=3 SV=1 - [A0A445AU69_ARAHY]	21.9	2	4	4	30	18.1	3	5	9.52	2	5	18.1	3	4	9.52	2	4	13.33	3	7	9.52	2	5	210	22.0271	6.53662
A0A445CC33	ATP-dependent DNA helicase OS=Arachis hypogaea OX=3818 GN=Ahy_A07g034526 PE=3 SV=1 - [A0A445CC33_ARAHY]	21.72	1	1	1	1							21.72	1	1										198	22.2429	9.83252
A0A445A7Q9	Uncharacterized protein OS=Arachis hypogaea OX=3818 GN=Ahy_B03g067658 PE=3 SV=1 - [A0A445A7Q9_ARAHY]	21.69	3	1	5	18	9.64	3	3	11.45	3	3	11.45	3	3	7.53	2	2	19.58	4	4	15.66	3	3	332	36.0947	9.17334
A0A445A5U3	Isocitrate lyase OS=Arachis hypogaea OX=3818 GN=Ahy_B03g067096 PE=3 SV=1 - [A0A445A5U3_ARAHY]	21.53	2	9	9	16	13.89	5	5	4.51	2	2	9.2	4	4	8.16	3	3	3.65	2	2				576	64.7553	7.2251
A0A445AI22	Uncharacterized protein OS=Arachis hypogaea OX=3818 GN=Ahy_B02g060230 PE=4 SV=1 - [A0A445AI22_ARAHY]	21.43	3	1	4	15	17.26	3	3	14.29	3	3	17.26	3	3	13.1	2	2	11.31	2	2	13.1	2	2	168	18.3095	5.8335
A0A445DA28	Uncharacterized protein OS=Arachis hypogaea OX=3818 GN=Ahy_A04g017131 PE=4 SV=1 - [A0A445DA28_ARAHY]	21.28	1	2	2	5	11.7	1	1	9.57	1	1	11.7	1	1	9.57	1	1	9.57	1	1				94	9.77692	8.5874
A0A445BMR0	Uncharacterized protein OS=Arachis hypogaea OX=3818 GN=Ahy_A09g045597 PE=4 SV=1 - [A0A445BMR0_ARAHY]	21.28	1	1	1	1				21.28	1	1													141	16.0394	10.3159
A0A445AWF6	Uncharacterized protein OS=Arachis hypogaea OX=3818 GN=Ahy_B01g055541 PE=4 SV=1 - [A0A445AWF6_ARAHY]	21.11	2	3	3	16	17.22	2	3	21.11	3	4	17.22	2	3				21.11	3	4	17.22	2	2	180	18.7465	6.68311
A0A444YMB1	S-(hydroxymethyl)glutathione dehydrogenase OS=Arachis hypogaea OX=3818 GN=Ahy_B06g081885 PE=3 SV=1 - [A0A444YMB1_ARAHY]	21.11	4	5	5	11	4.49	1	1	14.51	3	3	9.76	3	3	11.35	2	2	7.39	2	2				379	40.3504	6.94678
A0A445D6J4	Uncharacterized protein OS=Arachis hypogaea OX=3818 GN=Ahy_A05g024475 PE=4 SV=1 - [A0A445D6J4_ARAHY]	21.05	1	1	1	2							21.05	1	2										171	19.3376	8.73389
D8KXZ5	Beta-hydroxyacyl-ACP dehydrase 1 OS=Arachis hypogaea OX=3818 GN=HD1 PE=2 SV=1 - [D8KXZ5_ARAHY]	20.91	5	2	4	18	16.36	3	3	12.73	2	2	20.91	4	4	14.55	3	3	20.91	4	4	8.18	2	2	220	24.0114	9.0415
A0A444X3E3	Uncharacterized protein OS=Arachis hypogaea OX=3818 GN=Ahy_B10g103225 PE=3 SV=1 - [A0A444X3E3_ARAHY]	20.69	7	3	3	6	6.9	1	1	12.41	2	2	15.17	2	2							6.9	1	1	145	16.538	10.2427
A0A445CD69	Uncharacterized protein OS=Arachis hypogaea OX=3818 GN=Ahy_A07g034980 PE=4 SV=1 - [A0A445CD69_ARAHY]	20.63	1	1	1	3				20.63	1	1										20.63	1	2	126	14.7324	8.47021
A0A444YRD7	Tubulin alpha chain OS=Arachis hypogaea OX=3818 GN=Ahy_B06g084221 PE=3 SV=1 - [A0A444YRD7_ARAHY]	20.22	4	3	8	26	9.11	4	5	10.67	4	4	10.67	4	5	12	4	6	9.78	4	4	7.11	2	2	450	49.9516	5.08447
A0A445ARH5	Histone H2B OS=Arachis hypogaea OX=3818 GN=Ahy_B01g053292 PE=3 SV=1 - [A0A445ARH5_ARAHY]	20.15	9	3	3	15	14.93	2	3	14.93	2	3	20.15	3	3	14.93	2	3	14.93	2	3				134	14.9724	10.1108
A0A445AAK3	Uncharacterized protein OS=Arachis hypogaea OX=3818 GN=Ahy_B03g068662 PE=4 SV=1 - [A0A445AAK3_ARAHY]	19.87	1	1	1	14	19.87	1	1				19.87	1	11							19.87	1	2	156	16.4962	7.89893
A0A444Y1R1	Uncharacterized protein OS=Arachis hypogaea OX=3818 GN=Ahy_B08g091168 PE=3 SV=1 - [A0A444Y1R1_ARAHY]	19.79	9	2	7	27	9	3	3	14.14	5	5	14.14	5	6	12.34	4	4	19.79	7	7	6.17	2	2	389	42.1216	9.71533
A0A444X8I3	Uncharacterized protein OS=Arachis hypogaea OX=3818 GN=Ahy_A10g047548 PE=4 SV=1 - [A0A444X8I3_ARAHY]	19.58	5	3	3	5	7.69	1	1	6.29	1	1	7.69	1	1	11.89	2	2							143	16.0636	10.4038
A0A445ATT0	Elongation factor Tu OS=Arachis hypogaea OX=3818 GN=Ahy_B01g054386 PE=3 SV=1 - [A0A445ATT0_ARAHY]	19.47	2	2	5	19	5.74	2	3	12.5	3	3	12.5	4	5	5.53	2	2	5.53	2	5	2.46	1	1	488	52.9253	6.72705
A0A445ADV8	Uncharacterized protein OS=Arachis hypogaea OX=3818 GN=Ahy_B02g058118 PE=3 SV=1 - [A0A445ADV8_ARAHY]	19.28	2	3	7	26	9.77	3	3	11.05	5	5	19.28	7	8	15.68	6	6	9	3	3	1.54	1	1	389	44.5976	6.23975
A0A445BZB2	Uncharacterized protein OS=Arachis hypogaea OX=3818 GN=Ahy_A08g040445 PE=4 SV=1 - [A0A445BZB2_ARAHY]	18.95	14	2	3	7	5.88	1	1	10.46	2	2	14.38	2	2	4.58	1	1	5.88	1	1				153	17.6408	5.57959
A0A444Y8M6	Uncharacterized protein OS=Arachis hypogaea OX=3818 GN=Ahy_A08g039035 PE=3 SV=1 - [A0A444Y8M6_ARAHY]	18.84	3	1	1	1							18.84	1	1										69	8.06145	9.93506
A0A075BIU4	60S ribosomal protein L4/L1 OS=Arachis hypogaea OX=3818 PE=2 SV=1 - [A0A075BIU4_ARAHY]	18.72	4	3	7	11	12.32	4	4	6.9	3	3	2.96	1	1	4.68	2	2	2.96	1	1				406	44.601	10.4331
A0A445BUK1	Uncharacterized protein OS=Arachis hypogaea OX=3818 GN=Ahy_A08g038755 PE=4 SV=1 - [A0A445BUK1_ARAHY]	18.22	1	1	1	4				18.22	1	4													214	23.3204	9.45166
A0A444X517	60S ribosomal protein L6 OS=Arachis hypogaea OX=3818 GN=Ahy_B10g104229 PE=3 SV=1 - [A0A444X517_ARAHY]	17.52	10	4	4	11	11.11	2	2	14.1	3	3	14.53	3	3	5.98	1	1	11.11	2	2				234	26.3456	10.1694
A0A445AIM2	Uncharacterized protein OS=Arachis hypogaea OX=3818 GN=Ahy_B02g060505 PE=3 SV=1 - [A0A445AIM2_ARAHY]	17.48	2	1	4	9	7.28	2	2	14.08	3	3	3.88	1	1	5.34	1	1	5.34	1	1	5.34	1	1	206	23.641	10.3159
A0A445E9P2	Uncharacterized protein OS=Arachis hypogaea OX=3818 GN=Ahy_A02g006405 PE=3 SV=1 - [A0A445E9P2_ARAHY]	17.48	1	1	4	9	12.14	3	3	9.22	2	2	3.88	1	1	5.34	1	1	5.34	1	1	5.34	1	1	206	23.609	10.3159
A0A445D1D9	Uncharacterized protein OS=Arachis hypogaea OX=3818 GN=Ahy_A05g022709 PE=4 SV=1 - [A0A445D1D9_ARAHY]	17.39	1	1	1	1							17.39	1	1										230	26.1897	9.90576
A0A445A6I4	Uncharacterized protein OS=Arachis hypogaea OX=3818 GN=Ahy_B03g067301 PE=4 SV=1 - [A0A445A6I4_ARAHY]	16.74	1	2	7	21	11.54	4	4	4.07	2	3	11.54	4	5	5.88	3	4	9.28	4	4	2.04	1	1	442	48.6517	8.32373
A0A445ECA8	Uncharacterized protein OS=Arachis hypogaea OX=3818 GN=Ahy_A02g007344 PE=4 SV=1 - [A0A445ECA8_ARAHY]	16.39	2	1	1	1	16.39	1	1																122	14.9267	8.83643
A0A445AZA7	Uncharacterized protein OS=Arachis hypogaea OX=3818 GN=Ahy_B01g056693 PE=3 SV=1 - [A0A445AZA7_ARAHY]	16.15	2	9	9	29	10.66	6	6	12.2	7	8	6.48	4	4	8.24	5	5	10.55	6	6				910	101.275	6.18896
A0A445CXX0	Uncharacterized protein OS=Arachis hypogaea OX=3818 GN=Ahy_A06g030960 PE=4 SV=1 - [A0A445CXX0_ARAHY]	16.05	1	1	1	1													16.05	1	1				81	9.28146	7.78174
A0A445BE09	Uncharacterized protein OS=Arachis hypogaea OX=3818 GN=Ahy_A09g041871 PE=4 SV=1 - [A0A445BE09_ARAHY]	15.45	4	5	5	6	4.59	2	2				2.71	1	1	2.09	1	1	8.77	2	2				479	54.657	5.90967
A0A444YS80	Uncharacterized protein OS=Arachis hypogaea OX=3818 GN=Ahy_B06g084556 PE=3 SV=1 - [A0A444YS80_ARAHY]	15.05	2	5	5	9	5.65	2	2	2.42	1	1	9.14	3	3	2.96	1	1	3.49	1	1	2.42	1	1	372	39.3362	9.18799
A0A444ZPD6	Uncharacterized protein OS=Arachis hypogaea OX=3818 GN=Ahy_B04g073032 PE=4 SV=1 - [A0A444ZPD6_ARAHY]	14.88	1	1	1	1										14.88	1	1							168	19.5545	10.228
A0A444WPP7	Uncharacterized protein OS=Arachis hypogaea OX=3818 GN=Ahy_Scaffold6g108137 PE=4 SV=1 - [A0A444WPP7_ARAHY]	14.59	4	3	3	6	10.81	2	2	7.03	1	1	7.57	2	2				3.78	1	1				185	19.2318	6.52197
A0A445A7P6	Uncharacterized protein OS=Arachis hypogaea OX=3818 GN=Ahy_B03g067769 PE=4 SV=1 - [A0A445A7P6_ARAHY]	14.5	2	3	3	4				8.78	2	2	5.73	1	1	3.82	1	1							262	28.4054	4.93213
A0A444YFU8	Uncharacterized protein OS=Arachis hypogaea OX=3818 GN=Ahy_B07g088921 PE=3 SV=1 - [A0A444YFU8_ARAHY]	14.29	2	2	2	7	14.29	2	2	14.29	2	2	14.29	2	2				6.19	1	1				210	24.3332	6.40479
A0A444YT04	Succinate dehydrogenase [ubiquinone] iron-sulfur subunit, mitochondrial OS=Arachis hypogaea OX=3818 GN=Ahy_B06g084911 PE=3 SV=1 - [A0A444YT04_ARAHY]	14.08	2	4	4	13	4.33	1	1	9.75	3	4	8.66	2	3	4.33	1	2	7.58	2	2	4.33	1	1	277	31.0556	8.79248
A0A444WWP8	60S ribosomal protein L18a OS=Arachis hypogaea OX=3818 GN=Ahy_B10g100443 PE=3 SV=1 - [A0A444WWP8_ARAHY]	14.04	4	3	3	7	8.99	2	2				8.99	2	2	9.55	2	2	4.49	1	1				178	21.3275	10.4331
A0A444YG88	Tubulin beta chain OS=Arachis hypogaea OX=3818 GN=Ahy_B06g079820 PE=3 SV=1 - [A0A444YG88_ARAHY]	14	6	0	5	26	11.82	4	5	6.13	2	5	6.13	2	4	6.13	2	3	8.32	3	6	6.13	2	3	457	51.2674	4.84326
A0A445A9C7	Uncharacterized protein OS=Arachis hypogaea OX=3818 GN=Ahy_B03g068335 PE=4 SV=1 - [A0A445A9C7_ARAHY]	13.98	1	1	1	12							13.98	1	6							13.98	1	6	236	27.0652	7.1958
A0A445A3S6	Malate dehydrogenase OS=Arachis hypogaea OX=3818 GN=Ahy_B03g066347 PE=3 SV=1 - [A0A445A3S6_ARAHY]	13.91	4	3	4	11	3.48	1	1	10.43	3	3	7.25	2	3	3.19	1	1	6.96	2	2	3.77	1	1	345	36.082	8.74854
A0A444ZDZ8	Uncharacterized protein OS=Arachis hypogaea OX=3818 GN=Ahy_B04g069960 PE=4 SV=1 - [A0A444ZDZ8_ARAHY]	13.8	1	1	1	9							13.8	1	9										297	32.6358	7.40088
A0A444ZSK0	Uncharacterized protein OS=Arachis hypogaea OX=3818 GN=Ahy_B03g061949 PE=4 SV=1 - [A0A444ZSK0_ARAHY]	13.61	3	1	1	9							13.61	1	4	13.61	1	5							294	32.3872	8.85107
A0A445BB80	Uncharacterized protein OS=Arachis hypogaea OX=3818 GN=Ahy_A10g051015 PE=4 SV=1 - [A0A445BB80_ARAHY]	13.58	3	1	1	6				13.58	1	3							13.58	1	3				265	30.9148	4.32275
A0A445DQ66	Uncharacterized protein OS=Arachis hypogaea OX=3818 GN=Ahy_A03g011254 PE=4 SV=1 - [A0A445DQ66_ARAHY]	13.4	11	1	1	1							13.4	1	1										194	22.6395	6.52197
A0A444YTD7	Uncharacterized protein OS=Arachis hypogaea OX=3818 GN=Ahy_B06g085064 PE=4 SV=1 - [A0A444YTD7_ARAHY]	13.33	1	1	1	1				13.33	1	1													120	12.9035	5.47803
A0A445B5V8	Uncharacterized protein OS=Arachis hypogaea OX=3818 GN=Ahy_A10g048784 PE=4 SV=1 - [A0A445B5V8_ARAHY]	13.3	1	1	1	2													13.3	1	2				188	22.033	6.32861
A0A445B5S9	Uncharacterized protein OS=Arachis hypogaea OX=3818 GN=Ahy_A10g048705 PE=4 SV=1 - [A0A445B5S9_ARAHY]	13.17	1	1	1	1										13.17	1	1							205	23.3644	4.7417
A0A445EBZ3	Uncharacterized protein OS=Arachis hypogaea OX=3818 GN=Ahy_A02g007175 PE=4 SV=1 - [A0A445EBZ3_ARAHY]	13.05	2	1	5	9	5.67	2	2	10.34	4	4	2.96	1	1	2.22	1	1	2.96	1	1				406	44.6781	10.3745
A0A444X3F5	Uncharacterized protein OS=Arachis hypogaea OX=3818 GN=Ahy_B10g103387 PE=4 SV=1 - [A0A444X3F5_ARAHY]	12.94	1	1	1	1										12.94	1	1							170	19.0245	9.27588
A0A444YZ56	Uncharacterized protein OS=Arachis hypogaea OX=3818 GN=Ahy_A05g023440 PE=4 SV=1 - [A0A444YZ56_ARAHY]	12.64	1	2	2	5	12.64	2	3				12.64	2	2										174	19.675	7.23975
A0A445E1M5	Uncharacterized protein OS=Arachis hypogaea OX=3818 GN=Ahy_A03g015851 PE=4 SV=1 - [A0A445E1M5_ARAHY]	12.61	1	1	6	19	6.2	3	3	3.85	2	3	10.9	4	5	5.56	3	4	5.56	3	3	1.92	1	1	468	51.6123	7.92822
A0A444YH83	Uncharacterized protein OS=Arachis hypogaea OX=3818 GN=Ahy_B06g080168 PE=4 SV=1 - [A0A444YH83_ARAHY]	12.56	2	3	3	8	3.52	1	1	3.52	1	1	3.52	1	1	12.56	3	3	9.05	2	2				199	22.8325	10.4478
A0A445BLW3	Cytochrome c oxidase subunit 5C OS=Arachis hypogaea OX=3818 GN=Ahy_A09g045240 PE=3 SV=1 - [A0A445BLW3_ARAHY]	12.5	4	1	1	1							12.5	1	1										64	7.09378	7.51807
A0A445DEA3	Uncharacterized protein OS=Arachis hypogaea OX=3818 GN=Ahy_A04g018684 PE=4 SV=1 - [A0A445DEA3_ARAHY]	12.3	1	1	1	1							12.3	1	1										252	29.1159	9.36377
A0A445A263	Uncharacterized protein OS=Arachis hypogaea OX=3818 GN=Ahy_B03g065590 PE=3 SV=1 - [A0A445A263_ARAHY]	12.06	1	1	1	1				12.06	1	1													373	40.6417	6.58057
A0A445DLQ9	Uncharacterized protein OS=Arachis hypogaea OX=3818 GN=Ahy_A03g010162 PE=4 SV=1 - [A0A445DLQ9_ARAHY]	11.86	1	1	1	6	11.86	1	1	11.86	1	1	11.86	1	1	11.86	1	1	11.86	1	1	11.86	1	1	118	12.0103	7.26904
A0A445EM30	Uncharacterized protein OS=Arachis hypogaea OX=3818 GN=Ahy_A01g001101 PE=4 SV=1 - [A0A445EM30_ARAHY]	11.67	2	5	5	16	7.24	3	3	7.24	3	3	5.03	2	2	4.63	2	2	11.67	5	5	2.21	1	1	497	54.3527	7.15186
A0A444X314	Uncharacterized protein OS=Arachis hypogaea OX=3818 GN=Ahy_B10g102965 PE=3 SV=1 - [A0A444X314_ARAHY]	11.23	7	3	3	8	8.36	2	2	7.05	2	2	4.18	1	1	7.05	2	2	4.18	1	1				383	41.9537	7.59131
A0A445DDX6	Uncharacterized protein OS=Arachis hypogaea OX=3818 GN=Ahy_A04g018547 PE=4 SV=1 - [A0A445DDX6_ARAHY]	11.14	1	1	1	2				11.14	1	1										11.14	1	1	350	40.3528	6.18896
A0A445D431	Uncharacterized protein OS=Arachis hypogaea OX=3818 GN=Ahy_A05g023569 PE=4 SV=1 - [A0A445D431_ARAHY]	11.11	3	1	1	4	11.11	1	1				11.11	1	1	11.11	1	1				11.11	1	1	72	8.38035	8.99756
B4UWB3	Putative L24 ribosomal protein OS=Arachis hypogaea OX=3818 GN=Ahy_Scaffold1g107000 PE=2 SV=1 - [B4UWB3_ARAHY]	10.96	2	2	2	3	6.16	1	1							4.79	1	1	4.79	1	1				146	16.7782	10.9019
A0A444ZDL9	Uncharacterized protein OS=Arachis hypogaea OX=3818 GN=Ahy_B04g069789 PE=3 SV=1 - [A0A444ZDL9_ARAHY]	10.82	1	1	1	7	10.82	1	6	10.82	1	1													379	42.2837	9.48096
A0A444YP93	Fructose-bisphosphate aldolase OS=Arachis hypogaea OX=3818 GN=Ahy_B06g083092 PE=3 SV=1 - [A0A444YP93_ARAHY]	10.34	4	1	4	5				4.19	2	2				6.15	2	2	2.51	1	1				358	38.3619	6.99072
A0A444YEU6	Uncharacterized protein OS=Arachis hypogaea OX=3818 GN=Ahy_B07g088564 PE=4 SV=1 - [A0A444YEU6_ARAHY]	10.3	2	1	1	4										10.3	1	3	10.3	1	1				233	24.8646	9.33447
A0A445CXN8	Uncharacterized protein OS=Arachis hypogaea OX=3818 GN=Ahy_A06g030867 PE=4 SV=1 - [A0A445CXN8_ARAHY]	10.22	8	1	1	4							10.22	1	4										372	42.3698	8.00146
A0A445E546	Uncharacterized protein OS=Arachis hypogaea OX=3818 GN=Ahy_A03g017041 PE=4 SV=1 - [A0A445E546_ARAHY]	10.04	1	1	1	4	10.04	1	1				10.04	1	1	10.04	1	1	10.04	1	1				259	27.8077	8.47021
A0A444ZCB9	Uncharacterized protein OS=Arachis hypogaea OX=3818 GN=Ahy_B04g069338 PE=3 SV=1 - [A0A444ZCB9_ARAHY]	9.85	2	4	4	10	4.71	2	2	4.71	2	2	2.14	1	1	7.71	3	3	4.93	2	2				467	51.3149	8.5874
A0A444YX66	Uncharacterized protein OS=Arachis hypogaea OX=3818 GN=Ahy_B05g073855 PE=4 SV=1 - [A0A444YX66_ARAHY]	9.77	3	1	1	1				9.77	1	1													256	27.0836	9.23193
A0A445ADD0	Uncharacterized protein OS=Arachis hypogaea OX=3818 GN=Ahy_B02g057821 PE=4 SV=1 - [A0A445ADD0_ARAHY]	9.67	3	1	1	2													9.67	1	1	9.67	1	1	300	33.2561	7.89893
A0A444X813	Glucose-6-phosphate isomerase OS=Arachis hypogaea OX=3818 GN=Ahy_B10g105390 PE=3 SV=1 - [A0A444X813_ARAHY]	9.51	3	2	2	2	7.39	1	1										2.11	1	1				568	62.4915	7.48877
A0A444ZLH4	Uncharacterized protein OS=Arachis hypogaea OX=3818 GN=Ahy_B04g071764 PE=4 SV=1 - [A0A444ZLH4_ARAHY]	9.32	2	1	1	1													9.32	1	1				322	37.0416	5.61768
A0A444Z989	Uncharacterized protein OS=Arachis hypogaea OX=3818 GN=Ahy_B05g079222 PE=3 SV=1 - [A0A444Z989_ARAHY]	9.2	3	2	2	8				4.6	1	2	4.6	1	1	9.2	2	3	4.6	1	2				261	28.176	10.814
A0A445APN5	Uncharacterized protein OS=Arachis hypogaea OX=3818 GN=Ahy_B01g052505 PE=4 SV=1 - [A0A445APN5_ARAHY]	8.89	1	1	1	8							8.89	1	8										225	25.2863	7.2251
A0A444YFB7	Uncharacterized protein OS=Arachis hypogaea OX=3818 GN=Ahy_B07g088747 PE=4 SV=1 - [A0A444YFB7_ARAHY]	8.83	2	1	1	1										8.83	1	1							385	42.0375	4.86865
A0A444XK53	Uncharacterized protein OS=Arachis hypogaea OX=3818 GN=Ahy_B09g096339 PE=4 SV=1 - [A0A444XK53_ARAHY]	8.62	2	1	1	9																8.62	1	9	348	37.3235	7.02002
A0A445ADF2	Uncharacterized protein OS=Arachis hypogaea OX=3818 GN=Ahy_B02g057913 PE=4 SV=1 - [A0A445ADF2_ARAHY]	8.51	1	1	1	1													8.51	1	1				435	48.7876	5.66846
A0A445BJW3	Uncharacterized protein OS=Arachis hypogaea OX=3818 GN=Ahy_A09g044331 PE=4 SV=1 - [A0A445BJW3_ARAHY]	8.33	3	1	1	4													8.33	1	4				336	35.8209	5.85889
A0A445CI29	Uncharacterized protein OS=Arachis hypogaea OX=3818 GN=Ahy_A07g037187 PE=4 SV=1 - [A0A445CI29_ARAHY]	8.3	1	1	1	5	8.3	1	5																241	27.318	9.61279
A0A445AL48	Solute carrier family 40 protein OS=Arachis hypogaea OX=3818 GN=Ahy_B02g061424 PE=3 SV=1 - [A0A445AL48_ARAHY]	8.26	2	1	1	12				8.26	1	12													484	54.638	8.71924
A0A445A550	Uncharacterized protein OS=Arachis hypogaea OX=3818 GN=Ahy_B03g066891 PE=4 SV=1 - [A0A445A550_ARAHY]	8.25	1	1	1	4				8.25	1	2				8.25	1	2							412	45.1268	8.76318
A0A444ZY29	Uncharacterized protein OS=Arachis hypogaea OX=3818 GN=Ahy_B03g063851 PE=4 SV=1 - [A0A444ZY29_ARAHY]	7.93	2	1	1	1													7.93	1	1				164	18.5306	9.86182
A0A445BEI3	Uncharacterized protein OS=Arachis hypogaea OX=3818 GN=Ahy_A09g041973 PE=4 SV=1 - [A0A445BEI3_ARAHY]	7.78	1	1	1	2							7.78	1	2										591	63.6897	8.51416
U3MF97	40S ribosomal protein S23 OS=Arachis hypogaea OX=3818 GN=Ahy_A06g025988 PE=2 SV=1 - [U3MF97_ARAHY]	7.75	2	1	1	2	7.75	1	1				7.75	1	1										142	15.7387	10.4478
A0A445BU69	Uncharacterized protein OS=Arachis hypogaea OX=3818 GN=Ahy_A08g038718 PE=4 SV=1 - [A0A445BU69_ARAHY]	7.56	2	1	1	4										7.56	1	4							357	41.5637	6.65381
A0A444Y0K0	Glyceraldehyde-3-phosphate dehydrogenase OS=Arachis hypogaea OX=3818 GN=Ahy_B08g090770 PE=3 SV=1 - [A0A444Y0K0_ARAHY]	7.54	4	1	3	8	7.54	3	4	4.06	2	2	3.48	1	1	2.03	1	1							345	37.1359	7.09326
A0A444X9V2	Uncharacterized protein OS=Arachis hypogaea OX=3818 GN=Ahy_B10g106140 PE=3 SV=1 - [A0A444X9V2_ARAHY]	7.48	2	1	5	20	4.05	3	3	3.56	3	4	5.28	3	4	5.28	3	3	5.28	3	4	3.93	2	2	815	90.2616	7.06396
A0A445ADG2	Uncharacterized protein OS=Arachis hypogaea OX=3818 GN=Ahy_B02g057899 PE=4 SV=1 - [A0A445ADG2_ARAHY]	7.4	2	1	1	1							7.4	1	1										419	45.572	8.90967
A0A445EVG1	Uncharacterized protein OS=Arachis hypogaea OX=3818 GN=Ahy_A01g004168 PE=4 SV=1 - [A0A445EVG1_ARAHY]	7.34	1	1	1	2										7.34	1	2							259	29.7673	7.07861
A0A445CRC7	Uncharacterized protein OS=Arachis hypogaea OX=3818 GN=Ahy_A06g028664 PE=4 SV=1 - [A0A445CRC7_ARAHY]	7.26	2	1	1	10										7.26	1	10							565	64.5741	9.12939
A0A445C9X6	Aldehyde dehydrogenase OS=Arachis hypogaea OX=3818 GN=Ahy_A07g033729 PE=3 SV=1 - [A0A445C9X6_ARAHY]	7.14	1	2	2	3				5.31	1	1	5.31	1	1	1.84	1	1							490	53.4583	8.27979
A0A445DNT0	Uncharacterized protein OS=Arachis hypogaea OX=3818 GN=Ahy_A03g010860 PE=3 SV=1 - [A0A445DNT0_ARAHY]	7.13	1	1	1	2																7.13	1	2	435	48.9219	8.27979
A0A445BEI9	Uncharacterized protein OS=Arachis hypogaea OX=3818 GN=Ahy_A09g042004 PE=4 SV=1 - [A0A445BEI9_ARAHY]	7.05	2	2	2	3				4.5	1	1	4.5	1	1	2.54	1	1							511	56.7884	4.94482
A0A444YK55	Uncharacterized protein OS=Arachis hypogaea OX=3818 GN=Ahy_B06g081127 PE=4 SV=1 - [A0A444YK55_ARAHY]	7.01	1	1	1	2	7.01	1	2																599	66.3424	5.98584
A0A444Z617	Uncharacterized protein OS=Arachis hypogaea OX=3818 GN=Ahy_B05g077984 PE=4 SV=1 - [A0A444Z617_ARAHY]	7.01	1	1	1	1																7.01	1	1	385	45.7165	8.92432
A0A445AXT3	Uncharacterized protein OS=Arachis hypogaea OX=3818 GN=Ahy_B01g056009 PE=4 SV=1 - [A0A445AXT3_ARAHY]	7	1	1	1	1							7	1	1										500	57.0787	7.92822
A0A445C414	Uncharacterized protein OS=Arachis hypogaea OX=3818 GN=Ahy_A07g031454 PE=4 SV=1 - [A0A445C414_ARAHY]	6.92	1	1	1	2				6.92	1	2													578	64.8483	6.01123
A0A444X379	Uncharacterized protein OS=Arachis hypogaea OX=3818 GN=Ahy_B10g103016 PE=4 SV=1 - [A0A444X379_ARAHY]	6.83	1	1	1	12				6.83	1	12													600	68.827	9.36377
A0A444Y489	Uncharacterized protein OS=Arachis hypogaea OX=3818 GN=Ahy_B08g092590 PE=4 SV=1 - [A0A444Y489_ARAHY]	6.71	3	1	1	3	6.71	1	1	6.71	1	1	6.71	1	1										164	18.707	10.4478
A0A445CNC2	Uncharacterized protein OS=Arachis hypogaea OX=3818 GN=Ahy_A06g027324 PE=4 SV=1 - [A0A445CNC2_ARAHY]	6.69	2	1	1	1													6.69	1	1				613	68.4719	6.16357
A0A444YZH0	Uncharacterized protein OS=Arachis hypogaea OX=3818 GN=Ahy_A05g023340 PE=4 SV=1 - [A0A444YZH0_ARAHY]	6.67	4	1	1	4	6.67	1	1							6.67	1	1	6.67	1	1	6.67	1	1	120	13.9526	9.75928
A0A445EVW9	Uncharacterized protein OS=Arachis hypogaea OX=3818 GN=Ahy_A01g004367 PE=4 SV=1 - [A0A445EVW9_ARAHY]	6.6	3	1	1	2										6.6	1	2							197	22.0985	9.74463
A0A445BWD1	Uncharacterized protein OS=Arachis hypogaea OX=3818 GN=Ahy_A08g039452 PE=4 SV=1 - [A0A445BWD1_ARAHY]	6.48	1	1	1	7				6.48	1	2	6.48	1	1				6.48	1	4				324	35.9289	5.18604
A0A445EVC6	ATP-dependent DNA helicase OS=Arachis hypogaea OX=3818 GN=Ahy_A01g004130 PE=3 SV=1 - [A0A445EVC6_ARAHY]	6.44	2	1	1	6				6.44	1	6													435	48.6322	8.6167
A0A445D9X7	Uncharacterized protein OS=Arachis hypogaea OX=3818 GN=Ahy_A04g017085 PE=3 SV=1 - [A0A445D9X7_ARAHY]	6.43	13	2	2	7	6.43	2	2	3.21	1	1	6.43	2	2	6.43	2	2							249	28.2042	4.91943
A0A444XGR2	Lipoxygenase OS=Arachis hypogaea OX=3818 GN=Ahy_B09g095845 PE=3 SV=1 - [A0A444XGR2_ARAHY]	6.38	19	1	6	23	3.25	3	4	3.37	3	4	2.41	2	3	2.53	3	3	5.54	5	7	2.05	2	2	831	92.8468	6.52197
A0A445AH50	Uncharacterized protein OS=Arachis hypogaea OX=3818 GN=Ahy_B02g059715 PE=4 SV=1 - [A0A445AH50_ARAHY]	6.37	2	1	1	1	6.37	1	1																471	51.9341	9.20264
A0A444YNK4	Uncharacterized protein OS=Arachis hypogaea OX=3818 GN=Ahy_B06g082576 PE=4 SV=1 - [A0A444YNK4_ARAHY]	6.27	5	1	1	2	6.27	1	2																622	69.4758	5.12256
A0A445B4T0	Uncharacterized protein OS=Arachis hypogaea OX=3818 GN=Ahy_A10g048286 PE=4 SV=1 - [A0A445B4T0_ARAHY]	6.22	4	1	1	3										6.22	1	3							466	50.5545	5.05908
A0A445ALI9	Glucose-6-phosphate 1-dehydrogenase OS=Arachis hypogaea OX=3818 GN=Ahy_B01g051373 PE=3 SV=1 - [A0A445ALI9_ARAHY]	6.21	5	2	2	2							3.11	1	1				3.11	1	1				354	40.8424	6.27783
A0A445DX68	Uncharacterized protein OS=Arachis hypogaea OX=3818 GN=Ahy_A03g014226 PE=4 SV=1 - [A0A445DX68_ARAHY]	6.17	1	1	1	1										6.17	1	1							632	69.6002	8.45557
A0A444XU06	Uncharacterized protein OS=Arachis hypogaea OX=3818 GN=Ahy_B09g099511 PE=4 SV=1 - [A0A444XU06_ARAHY]	6.12	2	1	1	1										6.12	1	1							425	46.9454	8.38232
A0A445D117	L-aspartate oxidase OS=Arachis hypogaea OX=3818 GN=Ahy_A05g022563 PE=3 SV=1 - [A0A445D117_ARAHY]	6.03	3	1	1	4							6.03	1	4										647	71.3073	7.95752
A0A445CDH4	Uncharacterized protein OS=Arachis hypogaea OX=3818 GN=Ahy_A07g035120 PE=4 SV=1 - [A0A445CDH4_ARAHY]	6.01	1	1	1	1													6.01	1	1				732	82.8026	7.32764
A0A444XQP4	Uncharacterized protein OS=Arachis hypogaea OX=3818 GN=Ahy_B09g098186 PE=3 SV=1 - [A0A444XQP4_ARAHY]	5.67	1	1	1	1										5.67	1	1							741	85.026	7.44482
A0A445CKP5	Uncharacterized protein OS=Arachis hypogaea OX=3818 GN=Ahy_A06g026528 PE=4 SV=1 - [A0A445CKP5_ARAHY]	5.56	1	1	1	2							5.56	1	1	5.56	1	1							234	27.0877	9.05615
A0A445AD00	Uncharacterized protein OS=Arachis hypogaea OX=3818 GN=Ahy_B02g057729 PE=4 SV=1 - [A0A445AD00_ARAHY]	5.48	1	1	1	2																5.48	1	2	493	56.0143	6.7417
A0A445DMV1	Uncharacterized protein OS=Arachis hypogaea OX=3818 GN=Ahy_A03g010593 PE=4 SV=1 - [A0A445DMV1_ARAHY]	5.47	1	1	1	2										5.47	1	2							475	51.6511	8.646
A0A445A0P3	Proteasome subunit beta OS=Arachis hypogaea OX=3818 GN=Ahy_B03g065046 PE=3 SV=1 - [A0A445A0P3_ARAHY]	5.39	3	1	1	1							5.39	1	1										204	22.5474	6.80029
A0A445ABZ2	Uncharacterized protein OS=Arachis hypogaea OX=3818 GN=Ahy_B02g057296 PE=4 SV=1 - [A0A445ABZ2_ARAHY]	5.33	1	1	1	1							5.33	1	1										244	28.1612	9.05615
A0A444ZS17	Uncharacterized protein OS=Arachis hypogaea OX=3818 GN=Ahy_B03g061777 PE=4 SV=1 - [A0A444ZS17_ARAHY]	5.25	2	1	1	1							5.25	1	1										781	83.892	8.6167
A0A445C240	Uncharacterized protein OS=Arachis hypogaea OX=3818 GN=Ahy_A08g041242 PE=4 SV=1 - [A0A445C240_ARAHY]	5.18	1	1	1	2				5.18	1	2													772	86.274	6.90283
A0A445E4H9	V-type proton ATPase subunit a OS=Arachis hypogaea OX=3818 GN=Ahy_A03g016824 PE=3 SV=1 - [A0A445E4H9_ARAHY]	5.16	1	1	1	1							5.16	1	1										794	90.798	6.04932
A0A444X5Y7	Uncharacterized protein OS=Arachis hypogaea OX=3818 GN=Ahy_B10g104595 PE=4 SV=1 - [A0A444X5Y7_ARAHY]	5.11	3	1	1	1				5.11	1	1													666	73.7535	6.56592
A0A444Y3L6	Uncharacterized protein OS=Arachis hypogaea OX=3818 GN=Ahy_B08g092338 PE=3 SV=1 - [A0A444Y3L6_ARAHY]	5.04	8	3	3	5	2.2	1	1	1.36	1	1	2.83	2	2				1.36	1	1				953	108.984	6.771
A0A445EWP2	Uncharacterized protein OS=Arachis hypogaea OX=3818 GN=Ahy_A01g004637 PE=4 SV=1 - [A0A445EWP2_ARAHY]	5.04	1	1	1	1							5.04	1	1										556	59.1569	8.29443
A0A444YH24	Uncharacterized protein OS=Arachis hypogaea OX=3818 GN=Ahy_B06g080105 PE=4 SV=1 - [A0A444YH24_ARAHY]	5	1	1	1	3										5	1	3							620	69.3181	8.76318
A0A445E5Y6	Uncharacterized protein OS=Arachis hypogaea OX=3818 GN=Ahy_A02g005175 PE=4 SV=1 - [A0A445E5Y6_ARAHY]	4.97	1	1	1	1										4.97	1	1							583	65.9408	7.91357
A0A445ELN4	Glycosyltransferase OS=Arachis hypogaea OX=3818 GN=Ahy_A01g000879 PE=3 SV=1 - [A0A445ELN4_ARAHY]	4.72	1	1	1	3				4.72	1	3													487	55.0236	5.98584
A0A445BPC1	Uncharacterized protein OS=Arachis hypogaea OX=3818 GN=Ahy_A09g046286 PE=4 SV=1 - [A0A445BPC1_ARAHY]	4.7	2	1	1	2							4.7	1	2										553	64.3462	7.48877
A0A445ALA3	Uncharacterized protein OS=Arachis hypogaea OX=3818 GN=Ahy_A02g006443 PE=3 SV=1 - [A0A445ALA3_ARAHY]	4.6	1	1	1	1							4.6	1	1										261	28.1189	10.6382
A0A444XC39	Uncharacterized protein OS=Arachis hypogaea OX=3818 GN=Ahy_B09g094710 PE=3 SV=1 - [A0A444XC39_ARAHY]	4.46	2	1	1	5	4.46	1	1	4.46	1	1	4.46	1	1				4.46	1	1	4.46	1	1	224	25.787	7.43018
A0A444XWL7	Xyloglucan endotransglucosylase/hydrolase OS=Arachis hypogaea OX=3818 GN=Ahy_B09g100044 PE=3 SV=1 - [A0A444XWL7_ARAHY]	4.41	1	1	1	2							4.41	1	1	4.41	1	1							295	34.3768	7.51807
A0A444Z1P9	Uncharacterized protein OS=Arachis hypogaea OX=3818 GN=Ahy_B05g075669 PE=4 SV=1 - [A0A444Z1P9_ARAHY]	4.39	2	1	1	2										4.39	1	2							569	65.3706	8.104
A0A445A0H1	Uncharacterized protein OS=Arachis hypogaea OX=3818 GN=Ahy_B03g064887 PE=4 SV=1 - [A0A445A0H1_ARAHY]	4.27	1	1	1	2	4.27	1	1	4.27	1	1													492	55.7578	5.46533
A0A444WQG2	Uncharacterized protein OS=Arachis hypogaea OX=3818 GN=Ahy_Scaffold2g107614 PE=4 SV=1 - [A0A444WQG2_ARAHY]	4.25	3	1	1	1													4.25	1	1				612	68.3083	5.96045
A0A445CZ13	Uncharacterized protein OS=Arachis hypogaea OX=3818 GN=Ahy_A05g021930 PE=4 SV=1 - [A0A445CZ13_ARAHY]	4.24	3	1	1	1										4.24	1	1							283	31.4664	6.06201
A0A445CAI3	Uncharacterized protein OS=Arachis hypogaea OX=3818 GN=Ahy_A07g033941 PE=4 SV=1 - [A0A445CAI3_ARAHY]	4.18	1	1	1	1				4.18	1	1													383	43.1953	6.93213
A0A444ZV71	Uncharacterized protein OS=Arachis hypogaea OX=3818 GN=Ahy_B03g062604 PE=4 SV=1 - [A0A444ZV71_ARAHY]	4.11	1	1	1	1	4.11	1	1																511	58.6277	8.17725
A0A445BYN8	Uncharacterized protein OS=Arachis hypogaea OX=3818 GN=Ahy_A08g040266 PE=4 SV=1 - [A0A445BYN8_ARAHY]	3.87	2	1	1	1	3.87	1	1																671	75.2789	6.45557
A0A445D3B6	Terpene cyclase/mutase family member OS=Arachis hypogaea OX=3818 GN=Ahy_A05g023416 PE=3 SV=1 - [A0A445D3B6_ARAHY]	3.83	1	1	1	1													3.83	1	1				731	83.7666	7.62061
A0A444YAP7	Uncharacterized protein OS=Arachis hypogaea OX=3818 GN=Ahy_B07g086875 PE=3 SV=1 - [A0A444YAP7_ARAHY]	3.74	1	1	1	4							3.74	1	4										1124	124.939	6.27783
A0A445BQW4	Uncharacterized protein OS=Arachis hypogaea OX=3818 GN=Ahy_A08g037471 PE=4 SV=1 - [A0A445BQW4_ARAHY]	3.7	1	1	1	1													3.7	1	1				675	75.1543	8.52881
A0A445DLN9	Uncharacterized protein OS=Arachis hypogaea OX=3818 GN=Ahy_A03g010115 PE=4 SV=1 - [A0A445DLN9_ARAHY]	3.6	1	1	1	1										3.6	1	1							1277	140.111	5.04639
A0A445AKB4	Uncharacterized protein OS=Arachis hypogaea OX=3818 GN=Ahy_B02g061136 PE=4 SV=1 - [A0A445AKB4_ARAHY]	3.58	1	1	1	3							3.58	1	3										614	70.6172	5.38916
A0A444ZYW5	Uncharacterized protein OS=Arachis hypogaea OX=3818 GN=Ahy_B03g064187 PE=3 SV=1 - [A0A444ZYW5_ARAHY]	3.53	1	1	1	4	3.53	1	1	3.53	1	1							3.53	1	1	3.53	1	1	368	39.7506	7.53271
A0A444YQ92	Uncharacterized protein OS=Arachis hypogaea OX=3818 GN=Ahy_B06g083720 PE=3 SV=1 - [A0A444YQ92_ARAHY]	3.42	2	1	1	1																3.42	1	1	409	47.5023	8.38232
A0A444YD55	Uncharacterized protein OS=Arachis hypogaea OX=3818 GN=Ahy_B07g087862 PE=4 SV=1 - [A0A444YD55_ARAHY]	3.12	1	1	1	2	3.12	1	1				3.12	1	1										609	68.9251	6.59521
A0A445APT6	Uncharacterized protein OS=Arachis hypogaea OX=3818 GN=Ahy_B01g052581 PE=4 SV=1 - [A0A445APT6_ARAHY]	2.99	1	1	1	3										2.99	1	3							635	71.1225	6.69775
A0A445EVF9	Non-specific serine/threonine protein kinase OS=Arachis hypogaea OX=3818 GN=Ahy_A01g004278 PE=3 SV=1 - [A0A445EVF9_ARAHY]	2.89	3	1	1	2	2.89	1	2																450	50.7388	8.82178
A0A445CYA7	Uncharacterized protein OS=Arachis hypogaea OX=3818 GN=Ahy_A05g021704 PE=4 SV=1 - [A0A445CYA7_ARAHY]	2.86	4	1	1	1	2.86	1	1																524	61.289	6.50732
A0A445E5D0	Uncharacterized protein OS=Arachis hypogaea OX=3818 GN=Ahy_A03g017009 PE=3 SV=1 - [A0A445E5D0_ARAHY]	2.73	7	1	1	1				2.73	1	1													256	29.5684	8.88037
A0A444ZY77	Uncharacterized protein OS=Arachis hypogaea OX=3818 GN=Ahy_B03g063845 PE=4 SV=1 - [A0A444ZY77_ARAHY]	2.71	1	1	1	1							2.71	1	1										664	73.0464	7.51807
A0A445CK41	Uncharacterized protein OS=Arachis hypogaea OX=3818 GN=Ahy_A06g026296 PE=4 SV=1 - [A0A445CK41_ARAHY]	2.52	1	1	1	1							2.52	1	1										595	68.184	7.23975
A0A445ELA8	Uncharacterized protein OS=Arachis hypogaea OX=3818 GN=Ahy_A01g000835 PE=4 SV=1 - [A0A445ELA8_ARAHY]	2.45	1	1	1	2	2.45	1	1				2.45	1	1										490	51.4331	6.94678
A0A445EBK1	Uncharacterized protein OS=Arachis hypogaea OX=3818 GN=Ahy_A02g006903 PE=4 SV=1 - [A0A445EBK1_ARAHY]	2.42	1	1	1	4																2.42	1	4	1117	126.479	6.66846
A0A444XJK5	Uncharacterized protein OS=Arachis hypogaea OX=3818 GN=Ahy_B09g096277 PE=4 SV=1 - [A0A444XJK5_ARAHY]	2.37	3	1	1	8	2.37	1	1	2.37	1	2	2.37	1	1				2.37	1	1	2.37	1	3	295	32.8223	5.13525
A0A445A0P7	Uncharacterized protein OS=Arachis hypogaea OX=3818 GN=Ahy_B03g065081 PE=4 SV=1 - [A0A445A0P7_ARAHY]	2.25	2	1	1	2							2.25	1	2										889	98.8232	7.54736
A0A445BI41	Uncharacterized protein OS=Arachis hypogaea OX=3818 GN=Ahy_A09g043371 PE=4 SV=1 - [A0A445BI41_ARAHY]	2.22	2	1	1	2													2.22	1	2				1307	143.904	7.00537
A0A444XAD4	Uncharacterized protein OS=Arachis hypogaea OX=3818 GN=Ahy_B10g106275 PE=4 SV=1 - [A0A444XAD4_ARAHY]	2.11	1	1	1	1																2.11	1	1	1754	195.956	7.86963
A0A445DBU7	Uncharacterized protein OS=Arachis hypogaea OX=3818 GN=Ahy_A04g017681 PE=4 SV=1 - [A0A445DBU7_ARAHY]	1.97	1	1	1	1	1.97	1	1																1573	171.593	6.55127
A0A444YYX6	Uncharacterized protein OS=Arachis hypogaea OX=3818 GN=Ahy_B05g074346 PE=4 SV=1 - [A0A444YYX6_ARAHY]	1.86	1	1	1	1							1.86	1	1										1020	116.134	7.84033
A0A444Z6G5	Uncharacterized protein OS=Arachis hypogaea OX=3818 GN=Ahy_B05g078169 PE=4 SV=1 - [A0A444Z6G5_ARAHY]	1.7	2	1	1	1							1.7	1	1										412	46.5945	8.1626
A0A444YTN0	Uncharacterized protein OS=Arachis hypogaea OX=3818 GN=Ahy_B06g085133 PE=4 SV=1 - [A0A444YTN0_ARAHY]	1.02	2	1	1	1										1.02	1	1							1276	137.95	7.23975
A0A445AFR1	Uncharacterized protein OS=Arachis hypogaea OX=3818 GN=Ahy_B02g058943 PE=4 SV=1 - [A0A445AFR1_ARAHY]	0.89	2	1	1	2				0.89	1	1	0.89	1	1										785	89.7992	8.5874
A0A445EGX6	Uncharacterized protein OS=Arachis hypogaea OX=3818 GN=Ahy_A02g009386 PE=3 SV=1 - [A0A445EGX6_ARAHY]	0.79	2	1	1	2							0.79	1	2										2654	302.824	6.53662
A0A445CPR0	Uncharacterized protein OS=Arachis hypogaea OX=3818 GN=Ahy_A06g027730 PE=3 SV=1 - [A0A445CPR0_ARAHY]	82.08	1	6	48	4925	77.36	39	827	70.75	31	780	69.43	38	896	71.13	35	795	76.42	40	817	73.4	38	810	530	60.4818	5.5542
P43237	Allergen Ara h 1, clone P17 OS=Arachis hypogaea OX=3818 PE=1 SV=1 - [ALL11_ARAHY]	81.76	4	16	69	2960	69.87	60	524	67.43	54	487	70.36	56	528	62.05	49	473	65.64	53	464	68.57	50	484	614	70.2402	6.85889
Q6PSU2	Conglutin-7 OS=Arachis hypogaea OX=3818 PE=1 SV=2 - [CONG7_ARAHY]	80.81	1	12	24	918	80.81	21	145	78.49	19	158	77.91	21	172	78.49	20	152	80.23	21	152	80.23	19	139	172	20.1016	6.34131
Q6IWG5	Glycinin (Fragment) OS=Arachis hypogaea OX=3818 PE=2 SV=1 - [Q6IWG5_ARAHY]	80.2	2	5	41	4767	79.61	38	836	78.04	34	784	79.02	36	842	79.41	36	778	78.04	33	759	79.41	35	768	510	58.0256	5.59229
Q8LKN1	Allergen Arah3/Arah4 OS=Arachis hypogaea OX=3818 PE=3 SV=1 - [Q8LKN1_ARAHY]	79.93	3	24	44	3745	71.38	34	621	70.45	30	596	71.56	33	668	69.7	33	625	71.75	34	632	71.56	34	603	538	61.7004	5.71924
A0A445BYI5	Uncharacterized protein OS=Arachis hypogaea OX=3818 GN=Ahy_A08g040012 PE=4 SV=1 - [A0A445BYI5_ARAHY]	79.38	1	11	23	821	79.38	18	129	76.88	16	137	76.25	20	154	76.25	17	141	78.75	19	143	75.63	16	117	160	18.7459	6.32861
Q647G9	Conglutin OS=Arachis hypogaea OX=3818 PE=1 SV=1 - [CONG_ARAHY]	78.62	3	20	20	681	75.86	15	127	78.62	16	115	78.62	17	119	75.86	15	104	75.86	15	101	78.62	18	115	145	16.909	6.52197
E5G077	Ara h 3 allergen OS=Arachis hypogaea OX=3818 GN=ara h 3 PE=3 SV=1 - [E5G077_ARAHY]	78.32	1	1	37	4562	71.88	33	786	70.9	31	756	71.88	33	804	71.68	33	751	70.31	30	728	77.54	33	737	512	58.2697	5.59229
[truncated: 290 more rows]
