# Supplementary material for: The Impact of AAPH-Induced Oxidation on the Functional and Structural Properties, and Proteomics of Arachin
Source: Molecules. 2023 Aug 28;28(17):6277. doi: 10.3390/molecules28176277 (PMC10489151; doi:10.3390/molecules28176277)
Supplement: Supplementary file 1 [file molecules-28-06277-s001.zip › Table S3-differentially expressed proteins.xls]

## Sheet: proteinGroups
Protein IDs	Majority protein IDs	Peptide counts (all)	Peptide counts (razor+unique)	Peptide counts (unique)	Fasta headers	Number of proteins	Peptides	Razor + unique peptides	Unique peptides	Peptides 1	Peptides 2	Peptides 3	Peptides 4	Peptides 5	Peptides 6	Razor + unique peptides 1	Razor + unique peptides 2	Razor + unique peptides 3	Razor + unique peptides 4	Razor + unique peptides 5	Razor + unique peptides 6	Unique peptides 1	Unique peptides 2	Unique peptides 3	Unique peptides 4	Unique peptides 5	Unique peptides 6	Sequence coverage [%]	Unique + razor sequence coverage [%]	Unique sequence coverage [%]	Mol. weight [kDa]	Sequence length	Sequence lengths	Q-value	Score	Sequence coverage 1 [%]	Sequence coverage 2 [%]	Sequence coverage 3 [%]	Sequence coverage 4 [%]	Sequence coverage 5 [%]	Sequence coverage 6 [%]	Intensity	Intensity 1	Intensity 2	Intensity 3	Intensity 4	Intensity 5	Intensity 6	iBAQ peptides
A0A445CJ19;A0A444YN65;A0A0A6ZDS3;A0A075BIU4	A0A445CJ19;A0A444YN65;A0A0A6ZDS3;A0A075BIU4	4;4;4;4	1;1;1;1	1;1;1;1	tr|A0A445CJ19|A0A445CJ19_ARAHY Ribos_L4_asso_C domain-containing protein OS=Arachis hypogaea OX=3818 GN=Ahy_A06g025937 PE=3 SV=1;tr|A0A444YN65|A0A444YN65_ARAHY Ribos_L4_asso_C domain-containing protein OS=Arachis hypogaea OX=3818 GN=Ahy_B06g082230 PE=3 SV=	4	4	1	1	3	2	0	2	2	0	1	0	0	0	1	0	1	0	0	0	1	0	10.8	4.2	4.2	44.654	406	406;406;406;406	0	1.7659	8.6	3.9	0	3.9	5.9	0	21037000	0	0	0	0	21037000	0	21
A0A089ZXL7;A0A445BCS6;A0A445BCS4;A0A444XTD2	A0A089ZXL7	7;2;2;1	1;0;0;0	1;0;0;0	tr|A0A089ZXL7|A0A089ZXL7_ARAHY Peanut agglutinin variant OS=Arachis hypogaea OX=3818 PE=2 SV=1	4	7	1	1	6	4	5	4	4	4	1	0	1	0	1	1	1	0	1	0	1	1	41.8	3.3	3.3	29.407	273	273;275;276;276	0	2.13	37	16.1	23.1	20.9	21.2	14.7	108690000	0	0	42098000	0	35496000	31093000	10
A0A0A6ZDN9;G9HPX8;A0A445CP77	A0A0A6ZDN9;G9HPX8	5;5;1	1;1;0	1;1;0	tr|A0A0A6ZDN9|A0A0A6ZDN9_ARAHY Peptidyl-prolyl cis-trans isomerase OS=Arachis hypogaea OX=3818 GN=Ahy_A03g016268 PE=2 SV=1;tr|G9HPX8|G9HPX8_ARAHY Peptidyl-prolyl cis-trans isomerase OS=Arachis hypogaea OX=3818 GN=CYC PE=2 SV=1	3	5	1	1	4	3	3	3	1	1	1	1	1	0	0	0	1	1	1	0	0	0	32	7	7	18.101	172	172;172;229	0	13.234	16.3	12.2	12.2	24.4	15.7	5.2	129420000	80886000	48529000	0	0	0	0	10
A0A445ES32;A0A445D6T2;A0A445ASE0;A0A0A6ZDR7;A0A444Z8Q2	A0A445ES32;A0A445D6T2;A0A445ASE0;A0A0A6ZDR7;A0A444Z8Q2	2;2;2;2;2	2;2;2;2;2	2;2;2;2;2	tr|A0A445ES32|A0A445ES32_ARAHY Ribosomal protein L15 OS=Arachis hypogaea OX=3818 GN=Ahy_A01g002896 PE=3 SV=1;tr|A0A445D6T2|A0A445D6T2_ARAHY Ribosomal protein L15 OS=Arachis hypogaea OX=3818 GN=Ahy_A05g024598 PE=3 SV=1;tr|A0A445ASE0|A0A445ASE0_ARAHY Ribosom	5	2	2	2	2	0	1	1	0	0	2	0	1	1	0	0	2	0	1	1	0	0	7.8	7.8	7.8	24.156	204	204;204;204;204;208	0	4.1512	7.8	0	7.8	4.9	0	0	145120000	82794000	0	62331000	0	0	0	9
A0A0A6ZDR9;A0A0A6ZDT3;A0A444ZRW6	A0A0A6ZDR9;A0A0A6ZDT3;A0A444ZRW6	13;13;13	13;13;13	13;13;13	tr|A0A0A6ZDR9|A0A0A6ZDR9_ARAHY Serine hydroxymethyltransferase OS=Arachis hypogaea OX=3818 PE=2 SV=1;tr|A0A0A6ZDT3|A0A0A6ZDT3_ARAHY Serine hydroxymethyltransferase OS=Arachis hypogaea OX=3818 PE=3 SV=1;tr|A0A444ZRW6|A0A444ZRW6_ARAHY Serine hydroxymethyltra	3	13	13	13	8	10	11	7	10	2	8	10	11	7	10	2	8	10	11	7	10	2	38.4	38.4	38.4	52.01	471	471;471;474	0	95.905	17.4	27.8	32.3	21.4	28.7	5.7	2.9501e+09	464370000	692760000	708670000	511510000	531000000	41800000	21
A0A0A6ZDT5;A0A0A6ZDS7;A0A444XTM3;A0A444ZTC6;A0A444Z3B5	A0A0A6ZDT5;A0A0A6ZDS7;A0A444XTM3	9;9;8;4;1	9;9;8;4;1	9;9;8;4;1	tr|A0A0A6ZDT5|A0A0A6ZDT5_ARAHY 60S ribosomal protein L1 OS=Arachis hypogaea OX=3818 PE=3 SV=1;tr|A0A0A6ZDS7|A0A0A6ZDS7_ARAHY 60s ribosomal protein L1 OS=Arachis hypogaea OX=3818 GN=Ahy_A09g041646 PE=2 SV=1;tr|A0A444XTM3|A0A444XTM3_ARAHY 60S ribosomal prote	5	9	9	9	5	6	4	5	4	0	5	6	4	5	4	0	5	6	4	5	4	0	20.3	20.3	20.3	44.305	389	389;389;389;389;156	0	27.493	10.5	13.4	10.5	10.5	10.5	0	674300000	108230000	161470000	175500000	119530000	109560000	0	23
A0A444WMU3;A0A0A6ZDX8	A0A444WMU3;A0A0A6ZDX8	5;5	1;1	1;1	tr|A0A444WMU3|A0A444WMU3_ARAHY KH type-2 domain-containing protein OS=Arachis hypogaea OX=3818 GN=Ahy_Scaffold9g108587 PE=3 SV=1;tr|A0A0A6ZDX8|A0A0A6ZDX8_ARAHY 40S ribosomal protein S3 OS=Arachis hypogaea OX=3818 GN=Ahy_A01g001693 PE=2 SV=1	2	5	1	1	2	4	2	1	2	1	1	0	0	0	0	0	1	0	0	0	0	0	22.5	5.7	5.7	27.034	244	244;244	0.0037594	1.4767	9	16.8	10.2	4.9	10.2	5.3	63656000	63656000	0	0	0	0	0	18
A0A0F7GF62;A0A445B159;A0A444XAD2;A0A445BZQ7;A0A444XZ21	A0A0F7GF62;A0A445B159;A0A444XAD2	27;25;14;1;1	2;1;0;0;0	2;1;0;0;0	tr|A0A0F7GF62|A0A0F7GF62_ARAHY Annexin OS=Arachis hypogaea OX=3818 GN=AnnAh6 PE=2 SV=1;tr|A0A445B159|A0A445B159_ARAHY Annexin OS=Arachis hypogaea OX=3818 GN=Ahy_A10g046973 PE=3 SV=1;tr|A0A444XAD2|A0A444XAD2_ARAHY Annexin OS=Arachis hypogaea OX=3818 GN=Ahy_	5	27	2	2	25	24	24	20	18	17	2	2	2	2	2	2	2	2	2	2	2	2	64.1	10.2	10.2	36.134	315	315;304;191;313;337	0	26.665	61.3	61.6	61.3	61	58.4	55.9	2.9533e+09	529170000	365390000	698230000	452090000	613190000	295240000	21
A0A445EEA1;A0A445AHD7;A0A445EEJ2;A0A0R4UXQ1	A0A445EEA1;A0A445AHD7;A0A445EEJ2;A0A0R4UXQ1	3;3;3;3	3;3;3;3	3;3;3;3	tr|A0A445EEA1|A0A445EEA1_ARAHY Uncharacterized protein OS=Arachis hypogaea OX=3818 GN=Ahy_A02g008367 PE=3 SV=1;tr|A0A445AHD7|A0A445AHD7_ARAHY Uncharacterized protein OS=Arachis hypogaea OX=3818 GN=Ahy_B02g059803 PE=3 SV=1;tr|A0A445EEJ2|A0A445EEJ2_ARAHY Unc	4	3	3	3	1	1	1	0	2	0	1	1	1	0	2	0	1	1	1	0	2	0	10.5	10.5	10.5	30.878	295	295;345;378;463	0	5.4433	3.1	3.7	3.1	0	7.5	0	58047000	20185000	20911000	0	0	16951000	0	17
A0A191UJ50;O20356;A0A445EX07;A0A445AH34;A0A075M981;A0A445BK17;A0A445BMF2;A0A2S0DEU8;A0A2D1BXD9;A0A411J100;A0A411J0U0;A0A411J0N4;A0A445BMG1;A0A445DVU6;A0A445BHJ0;A0A445BJK2;A0A899IGZ6;A0A444WQ25;A0A7T7ILK1;A0A445DGG4;A0A444X3K8;A0A445BHK0;A0A445B7R8;A0A444WQ30;A0A445B7R0;A0A445EET8;A9YSZ2;A0A444Z503;A0A445EQR5;A0A445DVQ7;A0A444X3T1	A0A191UJ50;O20356;A0A445EX07;A0A445AH34;A0A075M981;A0A445BK17;A0A445BMF2;A0A2S0DEU8;A0A2D1BXD9	22;22;21;21;21;20;12;11;11;10;10;10;10;8;7;6;6;6;6;5;5;5;4;3;3;3;3;2;1;1;1	22;22;21;21;21;20;12;11;11;10;10;10;10;8;7;6;6;6;6;5;5;5;4;3;3;3;3;2;1;1;1	22;22;21;21;21;20;12;11;11;10;10;10;10;8;7;6;6;6;6;5;5;5;4;3;3;3;3;2;1;1;1	tr|A0A191UJ50|A0A191UJ50_ARAHY Ribulose bisphosphate carboxylase large chain OS=Arachis hypogaea OX=3818 GN=rbcL PE=3 SV=1;tr|O20356|O20356_ARAHY Ribulose bisphosphate carboxylase large chain (Fragment) OS=Arachis hypogaea OX=3818 GN=rbcL PE=3 SV=1;tr|A0A4	31	22	22	22	16	14	18	15	15	7	16	14	18	15	15	7	16	14	18	15	15	7	52.8	52.8	52.8	52.586	475	475;465;491;482;469;495;282;233;223;200;201;204;259;474;226;223;184;301;166;224;172;167;268;234;245;341;107;89;122;97;83	0	79.939	40.6	33.9	46.5	40.2	38.9	16	16772000000	3.9042e+09	3.7018e+09	4381600000	1.9474e+09	2238900000	598440000	22
A0A1L5JJI4	A0A1L5JJI4	9	9	2	tr|A0A1L5JJI4|A0A1L5JJI4_ARAHY Late embryogenesis abundant protein 3 OS=Arachis hypogaea OX=3818 GN=LEA3 PE=2 SV=1	1	9	9	2	6	5	7	3	4	3	6	5	7	3	4	3	1	1	2	1	0	0	24.4	24.4	4.3	32.302	299	299	0	62.355	16.7	15.7	21.1	10.7	10.4	6.7	1448900000	339790000	229910000	517390000	86963000	128200000	146660000	22
A0A2R9ZPY0	A0A2R9ZPY0	21	19	19	tr|A0A2R9ZPY0|A0A2R9ZPY0_ARAHY Arachin Ahy-2 OS=Arachis hypogaea OX=3818 GN=Ahy_B06g081745 PE=3 SV=1	1	21	19	19	19	19	20	18	20	20	18	18	19	17	18	19	18	18	19	17	18	19	62	57.4	57.4	52.343	460	460	0	259.88	58.3	58.3	60	56.7	60.2	60	280290000000	66940000000	46868000000	63386000000	30357000000	37771000000	34964000000	19
A0A343LN25;Q45W78;A0A444Y0B6;Q06H21;A0A444Z6W3;Q06H40;A0A444ZVM2;A0A444ZV37;A0A445CIY3;A0A445BFD8;A0A444XVL5;A0A445A4C5;A0A445CH39	A0A343LN25;Q45W78;A0A444Y0B6;Q06H21;A0A444Z6W3;Q06H40;A0A444ZVM2;A0A444ZV37;A0A445CIY3;A0A445BFD8;A0A444XVL5;A0A445A4C5;A0A445CH39	3;3;3;3;3;3;3;3;3;3;3;3;2	3;3;3;3;3;3;3;3;3;3;3;3;2	3;3;3;3;3;3;3;3;3;3;3;3;2	tr|A0A343LN25|A0A343LN25_ARAHY Polyubiquitin 2 (Fragment) OS=Arachis hypogaea OX=3818 GN=UBI2 PE=2 SV=1;tr|Q45W78|Q45W78_ARAHY Ubiquitin OS=Arachis hypogaea OX=3818 PE=2 SV=1;tr|A0A444Y0B6|A0A444Y0B6_ARAHY Uncharacterized protein OS=Arachis hypogaea OX=381	13	3	3	3	2	1	1	2	2	1	2	1	1	2	2	1	2	1	1	2	2	1	38.6	38.6	38.6	9.8532	88	88;128;154;155;155;192;229;305;306;381;448;457;154	0	8.2234	20.5	10.2	10.2	28.4	28.4	10.2	450390000	226680000	0	0	78181000	145530000	0	5
A0A444WPV8;A0A444ZF67;A0A444ZF59	A0A444WPV8;A0A444ZF67;A0A444ZF59	6;4;4	6;4;4	1;1;1	tr|A0A444WPV8|A0A444WPV8_ARAHY Uncharacterized protein OS=Arachis hypogaea OX=3818 GN=Ahy_B04g070156 PE=3 SV=1;tr|A0A444ZF67|A0A444ZF67_ARAHY Uncharacterized protein OS=Arachis hypogaea OX=3818 GN=Ahy_B04g070156 PE=3 SV=1;tr|A0A444ZF59|A0A444ZF59_ARAHY Unc	3	6	6	1	2	2	4	4	4	1	2	2	4	4	4	1	0	0	1	0	0	0	36.8	36.8	4.7	22.183	193	193;149;155	0	21.213	15.5	15.5	25.9	28	25.4	9.8	1.0204e+09	118440000	174730000	130630000	234440000	292800000	69384000	14
A0A445DVR5;A0A444WQK0	A0A445DVR5;A0A444WQK0	1;1	1;1	1;1	tr|A0A445DVR5|A0A445DVR5_ARAHY Uncharacterized protein OS=Arachis hypogaea OX=3818 GN=Ahy_A03g013481 PE=4 SV=1;tr|A0A444WQK0|A0A444WQK0_ARAHY Uncharacterized protein OS=Arachis hypogaea OX=3818 GN=Ahy_Scaffold2g107665 PE=4 SV=1	2	1	1	1	0	1	0	0	1	1	0	1	0	0	1	1	0	1	0	0	1	1	2.3	2.3	2.3	47.661	395	395;462	0	2.1733	0	2.3	0	0	2.3	2.3	76959000	0	76959000	0	0	0	0	19
A0A444WR75;A0A444WR71;A0A445A8E2;A0A444Z9B4	A0A444WR75;A0A444WR71;A0A445A8E2;A0A444Z9B4	1;1;1;1	1;1;1;1	1;1;1;1	tr|A0A444WR75|A0A444WR75_ARAHY V-type proton ATPase proteolipid subunit OS=Arachis hypogaea OX=3818 GN=Ahy_Scaffold1g106667 PE=3 SV=1;tr|A0A444WR71|A0A444WR71_ARAHY V-type proton ATPase proteolipid subunit OS=Arachis hypogaea OX=3818 GN=Ahy_Scaffold1g10666	4	1	1	1	1	1	1	0	0	0	1	1	1	0	0	0	1	1	1	0	0	0	17	17	17	10.617	106	106;132;164;164	0	6.5012	17	17	17	0	0	0	1119400000	376440000	214850000	528140000	0	0	0	4
A0A444Z9F0;A0A444WRB8	A0A444Z9F0;A0A444WRB8	2;2	2;2	2;2	tr|A0A444Z9F0|A0A444Z9F0_ARAHY Thioredoxin domain-containing protein OS=Arachis hypogaea OX=3818 GN=Ahy_B05g079278 PE=4 SV=1;tr|A0A444WRB8|A0A444WRB8_ARAHY Thioredoxin domain-containing protein OS=Arachis hypogaea OX=3818 GN=Ahy_Scaffold1g106695 PE=4 SV=1	2	2	2	2	0	2	0	1	1	1	0	2	0	1	1	1	0	2	0	1	1	1	15.8	15.8	15.8	13.172	120	120;120	0	2.6973	0	15.8	0	6.7	6.7	6.7	72761000	0	44229000	0	0	28532000	0	7
A0A444Z9H1;A0A444Z9J1;A0A444WRN4;A0A444WRM9;A0A444Z9G3	A0A444Z9H1;A0A444Z9J1;A0A444WRN4;A0A444WRM9;A0A444Z9G3	2;2;2;1;1	2;2;2;1;1	2;2;2;1;1	tr|A0A444Z9H1|A0A444Z9H1_ARAHY Uncharacterized protein OS=Arachis hypogaea OX=3818 GN=Ahy_B05g079303 PE=4 SV=1;tr|A0A444Z9J1|A0A444Z9J1_ARAHY Uncharacterized protein OS=Arachis hypogaea OX=3818 GN=Ahy_B05g079303 PE=4 SV=1;tr|A0A444WRN4|A0A444WRN4_ARAHY Unc	5	2	2	2	0	2	1	1	2	0	0	2	1	1	2	0	0	2	1	1	2	0	15.9	15.9	15.9	25.088	233	233;244;261;197;213	0	6.5048	0	15.9	5.6	5.6	15.9	0	108750000	0	30640000	31646000	46461000	0	0	9
A0A444WS14;A0A444WS17;A0A444WS57;A0A444WS55;A0A444WS36;A0A444WS13;A0A444Z9R2	A0A444WS14;A0A444WS17;A0A444WS57;A0A444WS55;A0A444WS36;A0A444WS13;A0A444Z9R2	4;4;4;4;4;3;3	4;4;4;4;4;3;3	4;4;4;4;4;3;3	tr|A0A444WS14|A0A444WS14_ARAHY Succinate dehydrogenase [ubiquinone] flavoprotein subunit, mitochondrial OS=Arachis hypogaea OX=3818 GN=Ahy_Scaffold1g106774 PE=3 SV=1;tr|A0A444WS17|A0A444WS17_ARAHY Succinate dehydrogenase [ubiquinone] flavoprotein subunit,	7	4	4	4	3	2	3	1	3	0	3	2	3	1	3	0	3	2	3	1	3	0	10.8	10.8	10.8	59.253	545	545;598;631;634;634;601;606	0	52.956	7.9	5.1	7.9	2.6	8.1	0	394120000	79398000	48930000	134750000	30809000	100240000	0	27
A0A444WS90;A0A444WS91	A0A444WS90;A0A444WS91	16;16	16;16	6;6	tr|A0A444WS90|A0A444WS90_ARAHY Uncharacterized protein OS=Arachis hypogaea OX=3818 GN=Ahy_Scaffold1g106799 PE=4 SV=1;tr|A0A444WS91|A0A444WS91_ARAHY Uncharacterized protein OS=Arachis hypogaea OX=3818 GN=Ahy_Scaffold1g106799 PE=4 SV=1	2	16	16	6	13	12	13	10	10	10	13	12	13	10	10	10	4	4	4	3	2	2	29.5	29.5	10.7	74.246	633	633;648	0	117.32	25.6	20.7	25.6	18	19.3	18	23238000000	4.0327e+09	4476500000	3.8928e+09	3.9726e+09	4.1056e+09	2757900000	25
A0A444WSR7;A0A444Z9Y3;A0A444WSQ4	A0A444WSR7;A0A444Z9Y3;A0A444WSQ4	1;1;1	1;1;1	1;1;1	tr|A0A444WSR7|A0A444WSR7_ARAHY SCP domain-containing protein OS=Arachis hypogaea OX=3818 GN=Ahy_Scaffold1g106852 PE=4 SV=1;tr|A0A444Z9Y3|A0A444Z9Y3_ARAHY SCP domain-containing protein OS=Arachis hypogaea OX=3818 GN=Ahy_B05g079482 PE=4 SV=1;tr|A0A444WSQ4|A0	3	1	1	1	1	0	1	0	0	0	1	0	1	0	0	0	1	0	1	0	0	0	6.5	6.5	6.5	16.673	153	153;167;167	0	1.6268	6.5	0	6.5	0	0	0	27469000	0	0	27469000	0	0	0	10
A0A444WUB0;A0A445ARW5;A0A445BNP7;A0A444XEA3	A0A444WUB0;A0A445ARW5;A0A445BNP7;A0A444XEA3	1;1;1;1	1;1;1;1	1;1;1;1	tr|A0A444WUB0|A0A444WUB0_ARAHY Uncharacterized protein OS=Arachis hypogaea OX=3818 GN=Ahy_A01g003024 PE=3 SV=1;tr|A0A445ARW5|A0A445ARW5_ARAHY Uncharacterized protein OS=Arachis hypogaea OX=3818 GN=Ahy_B01g053468 PE=3 SV=1;tr|A0A445BNP7|A0A445BNP7_ARAHY Unc	4	1	1	1	1	1	1	0	0	0	1	1	1	0	0	0	1	1	1	0	0	0	17.4	17.4	17.4	10.241	92	92;117;137;294	0	32.283	17.4	17.4	17.4	0	0	0	55223000	55223000	0	0	0	0	0	4
A0A444WUK8;A0A444WUN3	A0A444WUK8;A0A444WUN3	1;1	1;1	1;1	tr|A0A444WUK8|A0A444WUK8_ARAHY Vacuolar protein sorting-associated protein 35 OS=Arachis hypogaea OX=3818 GN=Ahy_Scaffold1g107129 PE=3 SV=1;tr|A0A444WUN3|A0A444WUN3_ARAHY Vacuolar protein sorting-associated protein 35 OS=Arachis hypogaea OX=3818 GN=Ahy_Sca	2	1	1	1	0	0	0	1	0	0	0	0	0	1	0	0	0	0	0	1	0	0	1.3	1.3	1.3	89.935	794	794;837	0.0055453	1.3893	0	0	0	1.3	0	0	0	0	0	0	0	0	0	38
A0A444WUL5	A0A444WUL5	4	4	4	tr|A0A444WUL5|A0A444WUL5_ARAHY Uncharacterized protein OS=Arachis hypogaea OX=3818 GN=Ahy_Scaffold1g107081 PE=3 SV=1	1	4	4	4	2	0	3	0	1	0	2	0	3	0	1	0	2	0	3	0	1	0	23.8	23.8	23.8	35.36	324	324	0	4.4474	7.7	0	18.5	0	6.2	0	118710000	22352000	0	64987000	0	31371000	0	12
A0A444WUR2;A0A444WUM0	A0A444WUR2;A0A444WUM0	2;1	1;0	1;0	tr|A0A444WUR2|A0A444WUR2_ARAHY Aconitate hydratase OS=Arachis hypogaea OX=3818 GN=Ahy_Scaffold1g107159 PE=3 SV=1;tr|A0A444WUM0|A0A444WUM0_ARAHY Aconitase domain-containing protein OS=Arachis hypogaea OX=3818 GN=Ahy_Scaffold1g107159 PE=4 SV=1	2	2	1	1	1	1	1	1	1	0	0	1	0	0	0	0	0	1	0	0	0	0	4.8	2.8	2.8	66.441	610	610;340	0	2.2198	2	2.8	2	2	2	0	0	0	0	0	0	0	0	25
A0A444WW48;A0A445ETU5;A0A445DH22;A0A444WPE3;A0A444WPT2;A0A444WPW1	A0A444WW48;A0A445ETU5	4;4;1;1;1;1	4;4;1;1;1;1	4;4;1;1;1;1	tr|A0A444WW48|A0A444WW48_ARAHY Pectin acetylesterase OS=Arachis hypogaea OX=3818 GN=Ahy_B10g100318 PE=3 SV=1;tr|A0A445ETU5|A0A445ETU5_ARAHY Pectin acetylesterase OS=Arachis hypogaea OX=3818 GN=Ahy_A01g003776 PE=3 SV=1	6	4	4	4	2	1	3	1	1	0	2	1	3	1	1	0	2	1	3	1	1	0	14.8	14.8	14.8	43.944	399	399;466;157;411;443;463	0	8.1305	5.3	3	11.8	3.8	3.8	0	339250000	71984000	15187000	176030000	29258000	46794000	0	22
A0A445C265;A0A444WWP3	A0A445C265;A0A444WWP3	2;2	2;2	2;2	tr|A0A445C265|A0A445C265_ARAHY Glutaredoxin domain-containing protein OS=Arachis hypogaea OX=3818 GN=Ahy_A08g041263 PE=3 SV=1;tr|A0A444WWP3|A0A444WWP3_ARAHY Glutaredoxin domain-containing protein OS=Arachis hypogaea OX=3818 GN=Ahy_B10g100417 PE=3 SV=1	2	2	2	2	1	1	2	0	1	1	1	1	2	0	1	1	1	1	2	0	1	1	17.6	17.6	17.6	13.347	125	125;125	0	12.876	8.8	8.8	17.6	0	8.8	8.8	154890000	53099000	39408000	30841000	0	31542000	0	7
A0A445BCH7;A0A444YEQ2;A0A444WWP8;A0A445C3U8	A0A445BCH7;A0A444YEQ2;A0A444WWP8;A0A445C3U8	3;3;3;2	3;3;3;2	3;3;3;2	tr|A0A445BCH7|A0A445BCH7_ARAHY 60S ribosomal protein L18a OS=Arachis hypogaea OX=3818 GN=Ahy_A10g051342 PE=3 SV=1;tr|A0A444YEQ2|A0A444YEQ2_ARAHY 60S ribosomal protein L18a OS=Arachis hypogaea OX=3818 GN=Ahy_B07g088536 PE=3 SV=1;tr|A0A444WWP8|A0A444WWP8_ARA	4	3	3	3	2	1	2	2	1	0	2	1	2	2	1	0	2	1	2	2	1	0	14	14	14	21.327	178	178;178;178;727	0	5.2123	9	4.5	9	9.6	4.5	0	305120000	91098000	26848000	84892000	68200000	34078000	0	9
A0A444WX33;A0A445DX38;A0A444XZT1;A0A444XZT9	A0A444WX33	9;2;1;1	9;2;1;1	1;0;0;0	tr|A0A444WX33|A0A444WX33_ARAHY Uncharacterized protein OS=Arachis hypogaea OX=3818 GN=Ahy_B10g100552 PE=3 SV=1	4	9	9	1	7	4	6	2	4	1	7	4	6	2	4	1	0	1	0	1	1	0	47.9	47.9	4.2	26.881	238	238;73;140;231	0	30.98	36.1	15.5	34.9	8	19.3	3.4	1.0538e+09	467570000	149710000	319150000	0	101090000	16232000	16
A0A445EGD0;A0A445EGD3;A0A445EGD5;A0A445CF09;A0A444WX96;A0A445BC00;A0A444Y210;A0A445BW92;A0A445EI98;A0A445EGK3;A0A445EG66;A0A445EGC9;A0A445EGF5;A0A445EGD1;A0A445EGD9;A0A445EG78;A0A445EG59;A0A445EG60;A0A445EG08;A0A445EGE3;A0A445EGD6;A0A444Y1Z0;A0A445EGE6;A0A444Y1Y6;A0A444YS73;A0A445EG18;A0A445EGE9	A0A445EGD0;A0A445EGD3;A0A445EGD5;A0A445CF09;A0A444WX96;A0A445BC00;A0A444Y210;A0A445BW92;A0A445EI98;A0A445EGK3;A0A445EG66;A0A445EGC9;A0A445EGF5;A0A445EGD1;A0A445EGD9;A0A445EG78;A0A445EG59;A0A445EG60;A0A445EG08;A0A445EGE3;A0A445EGD6;A0A444Y1Z0;A0A445EGE6;A0A444Y1Y6;A0A444YS73;A0A445EG18;A0A445EGE9	2;2;2;2;2;2;2;2;2;2;2;2;2;2;2;2;2;2;2;1;1;1;1;1;1;1;1	2;2;2;2;2;2;2;2;2;2;2;2;2;2;2;2;2;2;2;1;1;1;1;1;1;1;1	2;2;2;2;2;2;2;2;2;2;2;2;2;2;2;2;2;2;2;1;1;1;1;1;1;1;1	tr|A0A445EGD0|A0A445EGD0_ARAHY 40S ribosomal protein SA OS=Arachis hypogaea OX=3818 GN=Ahy_A02g009213 PE=3 SV=1;tr|A0A445EGD3|A0A445EGD3_ARAHY 40S ribosomal protein SA OS=Arachis hypogaea OX=3818 GN=Ahy_A02g009213 PE=3 SV=1;tr|A0A445EGD5|A0A445EGD5_ARAHY 4	27	2	2	2	0	2	0	0	1	0	0	2	0	0	1	0	0	2	0	0	1	0	5.6	5.6	5.6	41.112	377	377;553;310;309;308;308;307;307;304;204;296;666;271;269;261;254;254;254;243;895;923;63;303;290;285;269;950	0	18.521	0	5.6	0	0	3.4	0	38423000	0	0	0	0	38423000	0	13
A0A444Z061;A0A444XM11;A0A445BC24;A0A445BK83;A0A444XLS9;A0A444WXD7;A0A444XLT1	A0A444Z061;A0A444XM11;A0A445BC24;A0A445BK83;A0A444XLS9;A0A444WXD7;A0A444XLT1	5;5;5;5;5;5;4	5;5;5;5;5;5;4	5;5;5;5;5;5;4	tr|A0A444Z061|A0A444Z061_ARAHY Uncharacterized protein OS=Arachis hypogaea OX=3818 GN=Ahy_B05g074808 PE=3 SV=1;tr|A0A444XM11|A0A444XM11_ARAHY 60S ribosomal protein OS=Arachis hypogaea OX=3818 GN=Ahy_B09g096687 PE=3 SV=1;tr|A0A445BC24|A0A445BC24_ARAHY Uncha	7	5	5	5	4	4	5	3	3	2	4	4	5	3	3	2	4	4	5	3	3	2	26.5	26.5	26.5	20.701	181	181;181;182;223;223;250;117	0	11.103	22.1	18.8	26.5	14.4	16.6	12.2	784040000	186610000	141030000	248840000	68101000	139460000	0	7
A0A445A478;A0A445E491;A0A445DZ82;A0A445A470;A0A445DZD2;A0A445A444;A0A444YUT6;A0A444WXG3;A0A445E4J7;A0A445BVJ8;A0A445A9Q5;A0A444Y820;A0A445A9N1;A0A445AM91;A0A445CL02;A0A444YH55	A0A445A478;A0A445E491;A0A445DZ82;A0A445A470;A0A445DZD2;A0A445A444;A0A444YUT6;A0A444WXG3;A0A445E4J7;A0A445BVJ8;A0A445A9Q5;A0A444Y820;A0A445A9N1;A0A445AM91;A0A445CL02;A0A444YH55	1;1;1;1;1;1;1;1;1;1;1;1;1;1;1;1	1;1;1;1;1;1;1;1;1;1;1;1;1;1;1;1	1;1;1;1;1;1;1;1;1;1;1;1;1;1;1;1	tr|A0A445A478|A0A445A478_ARAHY Histone H2A OS=Arachis hypogaea OX=3818 GN=Ahy_B03g066516 PE=3 SV=1;tr|A0A445E491|A0A445E491_ARAHY Histone H2A OS=Arachis hypogaea OX=3818 GN=Ahy_A03g016767 PE=3 SV=1;tr|A0A445DZ82|A0A445DZ82_ARAHY Histone H2A OS=Arachis hypo	16	1	1	1	1	1	1	1	1	1	1	1	1	1	1	1	1	1	1	1	1	1	9	9	9	10.187	100	100;119;129;129;134;134;134;137;150;150;150;150;151;157;189;606	0	2.1493	9	9	9	9	9	9	745720000	121090000	112430000	146760000	157040000	129160000	79255000	3
A0A444WXM6;A0A444WXH7	A0A444WXM6;A0A444WXH7	1;1	1;1	1;1	tr|A0A444WXM6|A0A444WXM6_ARAHY Uncharacterized protein OS=Arachis hypogaea OX=3818 GN=Ahy_B10g100700 PE=3 SV=1;tr|A0A444WXH7|A0A444WXH7_ARAHY Uncharacterized protein OS=Arachis hypogaea OX=3818 GN=Ahy_B10g100700 PE=3 SV=1	2	1	1	1	1	0	1	0	1	1	1	0	1	0	1	1	1	0	1	0	1	1	2	2	2	99.629	884	884;918	0	2.4379	2	0	2	0	2	2	233110000	77384000	0	89311000	0	32331000	34086000	39
A0A444WXQ4;A0A445BAR8;A0A444WXS0;A0A445BAQ8;A0A445BAT3;A0A445BAR6	A0A444WXQ4;A0A445BAR8;A0A444WXS0;A0A445BAQ8;A0A445BAT3;A0A445BAR6	1;1;1;1;1;1	1;1;1;1;1;1	1;1;1;1;1;1	tr|A0A444WXQ4|A0A444WXQ4_ARAHY Uncharacterized protein OS=Arachis hypogaea OX=3818 GN=Ahy_B10g100791 PE=3 SV=1;tr|A0A445BAR8|A0A445BAR8_ARAHY Uncharacterized protein OS=Arachis hypogaea OX=3818 GN=Ahy_A10g050889 PE=3 SV=1;tr|A0A444WXS0|A0A444WXS0_ARAHY Unc	6	1	1	1	0	0	1	0	0	0	0	0	1	0	0	0	0	0	1	0	0	0	1.5	1.5	1.5	70.475	653	653;676;676;1929;1930;1949	0	1.6596	0	0	1.5	0	0	0	0	0	0	0	0	0	0	34
A0A444WY82;A0A444WY79;A0A444WY93	A0A444WY82;A0A444WY79;A0A444WY93	1;1;1	1;1;1	1;1;1	tr|A0A444WY82|A0A444WY82_ARAHY Uncharacterized protein OS=Arachis hypogaea OX=3818 GN=Ahy_B10g101006 PE=4 SV=1;tr|A0A444WY79|A0A444WY79_ARAHY Uncharacterized protein OS=Arachis hypogaea OX=3818 GN=Ahy_B10g101006 PE=4 SV=1;tr|A0A444WY93|A0A444WY93_ARAHY Unc	3	1	1	1	1	1	0	1	0	1	1	1	0	1	0	1	1	1	0	1	0	1	7.2	7.2	7.2	26.724	249	249;257;271	0	5.006	7.2	7.2	0	7.2	0	7.2	123810000	54518000	0	0	34978000	0	34317000	12
A0A445BBS5;A0A444WYN1;A0A445AU79;A0A444ZZP3	A0A445BBS5;A0A444WYN1;A0A445AU79	8;8;4;3	8;8;4;3	6;6;3;2	tr|A0A445BBS5|A0A445BBS5_ARAHY Pyruvate decarboxylase OS=Arachis hypogaea OX=3818 GN=Ahy_A10g051169 PE=3 SV=1;tr|A0A444WYN1|A0A444WYN1_ARAHY Pyruvate decarboxylase OS=Arachis hypogaea OX=3818 GN=Ahy_B10g101152 PE=3 SV=1;tr|A0A445AU79|A0A445AU79_ARAHY Pyruv	4	8	8	6	3	3	8	0	2	0	3	3	8	0	2	0	2	2	6	0	1	0	18.6	18.6	14.5	62.346	574	574;574;111;340	0	22.013	4.9	7	18.6	0	3.5	0	565660000	27115000	282990000	242970000	0	12589000	0	20
E5FHY7;A0A445BBK1;A0A444WYS1	E5FHY7;A0A445BBK1;A0A444WYS1	2;2;2	2;2;2	2;2;2	tr|E5FHY7|E5FHY7_ARAHY Late embryogenesis abundant protein group 3 protein OS=Arachis hypogaea OX=3818 GN=LEA3-5 PE=2 SV=1;tr|A0A445BBK1|A0A445BBK1_ARAHY Uncharacterized protein OS=Arachis hypogaea OX=3818 GN=Ahy_A10g051098 PE=4 SV=1;tr|A0A444WYS1|A0A444WY	3	2	2	2	0	1	2	1	1	1	0	1	2	1	1	1	0	1	2	1	1	1	11.5	11.5	11.5	22.467	200	200;220;220	0	12.353	0	6	11.5	6	6	6	145120000	0	31677000	75225000	38215000	0	0	12
A0A444ZT83;A0A445BAC3;A0A444WZ62	A0A444ZT83;A0A445BAC3;A0A444WZ62	1;1;1	1;1;1	1;1;1	tr|A0A444ZT83|A0A444ZT83_ARAHY Cytochrome b-c1 complex subunit 6 OS=Arachis hypogaea OX=3818 GN=Ahy_A03g010513 PE=3 SV=1;tr|A0A445BAC3|A0A445BAC3_ARAHY UCR_hinge domain-containing protein OS=Arachis hypogaea OX=3818 GN=Ahy_A10g050758 PE=3 SV=1;tr|A0A444WZ6	3	1	1	1	1	0	0	0	0	0	1	0	0	0	0	0	1	0	0	0	0	0	21.7	21.7	21.7	8.0122	69	69;90;90	0.0019305	1.5979	21.7	0	0	0	0	0	44795000	44795000	0	0	0	0	0	5
A0A445B9I0;A0A444X096;A0A6B9VDV2;A0A444XTD8;A0A444XTC4	A0A445B9I0;A0A444X096	3;3;1;1;1	3;3;1;1;1	3;3;1;1;1	tr|A0A445B9I0|A0A445B9I0_ARAHY Uncharacterized protein OS=Arachis hypogaea OX=3818 GN=Ahy_A10g050480 PE=3 SV=1;tr|A0A444X096|A0A444X096_ARAHY Uncharacterized protein OS=Arachis hypogaea OX=3818 GN=Ahy_B10g101737 PE=3 SV=1	5	3	3	3	2	1	3	1	1	0	2	1	3	1	1	0	2	1	3	1	1	0	10	10	10	35.783	320	320;321;240;279;287	0	5.2251	7.5	4.1	10	3.4	3.4	0	290360000	51777000	26896000	118000000	63881000	29809000	0	20
A0A444X0E2;A0A445B9E0;A0A445D0J8	A0A444X0E2;A0A445B9E0;A0A445D0J8	1;1;1	1;1;1	1;1;1	tr|A0A444X0E2|A0A444X0E2_ARAHY Uncharacterized protein OS=Arachis hypogaea OX=3818 GN=Ahy_B10g101803 PE=4 SV=1;tr|A0A445B9E0|A0A445B9E0_ARAHY Uncharacterized protein OS=Arachis hypogaea OX=3818 GN=Ahy_A10g050428 PE=4 SV=1;tr|A0A445D0J8|A0A445D0J8_ARAHY Unc	3	1	1	1	1	0	1	1	1	0	1	0	1	1	1	0	1	0	1	1	1	0	13.7	13.7	13.7	10.804	95	95;95;97	0	1.7406	13.7	0	13.7	13.7	13.7	0	371640000	120100000	0	124010000	60811000	66723000	0	6
A0A445ARN8;A0A444ZTN8;A0A445ES73;A0A445DMV8;A0A445B900;A0A444X0T2;A0A444ZTQ9	A0A445ARN8;A0A444ZTN8;A0A445ES73;A0A445DMV8;A0A445B900;A0A444X0T2;A0A444ZTQ9	1;1;1;1;1;1;1	1;1;1;1;1;1;1	1;1;1;1;1;1;1	tr|A0A445ARN8|A0A445ARN8_ARAHY Uncharacterized protein OS=Arachis hypogaea OX=3818 GN=Ahy_B01g053397 PE=4 SV=1;tr|A0A444ZTN8|A0A444ZTN8_ARAHY Uncharacterized protein OS=Arachis hypogaea OX=3818 GN=Ahy_B03g062260 PE=4 SV=1;tr|A0A445ES73|A0A445ES73_ARAHY Unc	7	1	1	1	1	1	1	1	0	1	1	1	1	1	0	1	1	1	1	1	0	1	8.3	8.3	8.3	15.138	132	132;164;206;207;207;207;241	0	8.9936	8.3	8.3	8.3	8.3	0	8.3	298200000	62769000	91380000	0	90973000	0	53079000	9
A0A444X124;A0A445B8Z9;A0A444ZXK9	A0A444X124;A0A445B8Z9;A0A444ZXK9	2;2;1	2;2;1	2;2;1	tr|A0A444X124|A0A444X124_ARAHY PLAT domain-containing protein OS=Arachis hypogaea OX=3818 GN=Ahy_B10g102004 PE=4 SV=1;tr|A0A445B8Z9|A0A445B8Z9_ARAHY PLAT domain-containing protein OS=Arachis hypogaea OX=3818 GN=Ahy_A10g050261 PE=4 SV=1;tr|A0A444ZXK9|A0A444	3	2	2	2	1	1	2	1	1	0	1	1	2	1	1	0	1	1	2	1	1	0	9.3	9.3	9.3	22.63	204	204;204;181	0	8.2369	4.4	4.4	9.3	4.4	4.4	0	0	0	0	0	0	0	0	11
Q1PCR5;A0A444XXF6;A0A444X199;A0A445C246;A0A444XXE6;A0A444XWI2;A0A445C227	Q1PCR5;A0A444XXF6;A0A444X199;A0A445C246;A0A444XXE6;A0A444XWI2;A0A445C227	1;1;1;1;1;1;1	1;1;1;1;1;1;1	1;1;1;1;1;1;1	tr|Q1PCR5|Q1PCR5_ARAHY Proteasome endopeptidase complex (Fragment) OS=Arachis hypogaea OX=3818 PE=2 SV=1;tr|A0A444XXF6|A0A444XXF6_ARAHY Proteasome endopeptidase complex OS=Arachis hypogaea OX=3818 GN=Ahy_B08g088995 PE=4 SV=1;tr|A0A444X199|A0A444X199_ARAHY	7	1	1	1	0	1	1	0	1	0	0	1	1	0	1	0	0	1	1	0	1	0	8.5	8.5	8.5	24.047	223	223;270;272;281;284;328;1094	0	6.707	0	8.5	8.5	0	8.5	0	37891000	0	37891000	0	0	0	0	11
A0A444X314;A0A445B796	A0A444X314;A0A445B796	1;1	1;1	1;1	tr|A0A444X314|A0A444X314_ARAHY N-acetyl-glutamate semialdehyde dehydrogenase OS=Arachis hypogaea OX=3818 GN=Ahy_B10g102965 PE=3 SV=1;tr|A0A445B796|A0A445B796_ARAHY N-acetyl-glutamate semialdehyde dehydrogenase OS=Arachis hypogaea OX=3818 GN=Ahy_A10g049498	2	1	1	1	1	1	0	1	0	0	1	1	0	1	0	0	1	1	0	1	0	0	4.2	4.2	4.2	41.98	383	383;411	0	2.8765	4.2	4.2	0	4.2	0	0	46083000	0	46083000	0	0	0	0	22
A0A445BS64;A0A444X3D0	A0A445BS64;A0A444X3D0	1;1	1;1	1;1	tr|A0A445BS64|A0A445BS64_ARAHY Polyadenylate-binding protein OS=Arachis hypogaea OX=3818 GN=Ahy_A08g037932 PE=3 SV=1;tr|A0A444X3D0|A0A444X3D0_ARAHY Polyadenylate-binding protein OS=Arachis hypogaea OX=3818 GN=Ahy_B10g103251 PE=3 SV=1	2	1	1	1	1	0	0	0	0	0	1	0	0	0	0	0	1	0	0	0	0	0	2.5	2.5	2.5	70.186	640	640;652	0	3.6577	2.5	0	0	0	0	0	19283000	19283000	0	0	0	0	0	32
A0A445B6Q5;A0A444ZU35;A0A444X3E3;A0A445B6R8;A0A445DNF7;A0A445DNH2;A0A445DNG8	A0A445B6Q5;A0A444ZU35;A0A444X3E3;A0A445B6R8	4;4;4;2;1;1;1	4;4;4;2;1;1;1	4;4;4;2;1;1;1	tr|A0A445B6Q5|A0A445B6Q5_ARAHY Uncharacterized protein OS=Arachis hypogaea OX=3818 GN=Ahy_A10g049218 PE=3 SV=1;tr|A0A444ZU35|A0A444ZU35_ARAHY Uncharacterized protein OS=Arachis hypogaea OX=3818 GN=Ahy_B03g062439 PE=3 SV=1;tr|A0A444X3E3|A0A444X3E3_ARAHY Unc	7	4	4	4	2	2	4	2	3	1	2	2	4	2	3	1	2	2	4	2	3	1	25.5	25.5	25.5	16.534	145	145;145;145;79;1983;1993;2549	0	9.6912	12.4	11.7	25.5	11.7	17.2	6.9	727180000	163560000	101240000	235850000	42392000	143930000	40206000	9
A0A444X3L0;A0A445C5B9;A0A444YDJ3;A0A444XCX7;A0A6B9V6I7	A0A444X3L0;A0A445C5B9;A0A444YDJ3;A0A444XCX7;A0A6B9V6I7	2;2;2;1;1	2;2;2;1;1	2;2;2;1;1	tr|A0A444X3L0|A0A444X3L0_ARAHY Clathrin heavy chain OS=Arachis hypogaea OX=3818 GN=Ahy_B10g103140 PE=3 SV=1;tr|A0A445C5B9|A0A445C5B9_ARAHY Clathrin heavy chain OS=Arachis hypogaea OX=3818 GN=Ahy_A07g031850 PE=3 SV=1;tr|A0A444YDJ3|A0A444YDJ3_ARAHY Clathrin	5	2	2	2	1	0	2	0	0	0	1	0	2	0	0	0	1	0	2	0	0	0	1.3	1.3	1.3	193.37	1703	1703;1708;1708;202;287	0	31.34	0.8	0	1.3	0	0	0	16380000	0	0	16380000	0	0	0	90
A0A445B630;A0A444X4J5	A0A445B630;A0A444X4J5	3;3	3;3	3;3	tr|A0A445B630|A0A445B630_ARAHY Lactamase_B domain-containing protein OS=Arachis hypogaea OX=3818 GN=Ahy_A10g048859 PE=3 SV=1;tr|A0A444X4J5|A0A444X4J5_ARAHY Lactamase_B domain-containing protein OS=Arachis hypogaea OX=3818 GN=Ahy_B10g104025 PE=3 SV=1	2	3	3	3	1	2	3	2	2	0	1	2	3	2	2	0	1	2	3	2	2	0	17.4	17.4	17.4	28.72	258	258;258	0	4.8094	4.7	9.7	17.4	9.7	9.7	0	290850000	30749000	44292000	78971000	84120000	52716000	0	15
A0A444X4V4;A0A445D2W1;A0A445BAT1;A0A445B5R6;A0A445APQ5	A0A444X4V4;A0A445D2W1;A0A445BAT1;A0A445B5R6	3;3;3;3;1	3;3;3;3;1	3;3;3;3;1	tr|A0A444X4V4|A0A444X4V4_ARAHY 40S ribosomal protein S26 OS=Arachis hypogaea OX=3818 GN=Ahy_B10g104163 PE=3 SV=1;tr|A0A445D2W1|A0A445D2W1_ARAHY 40S ribosomal protein S26 OS=Arachis hypogaea OX=3818 GN=Ahy_A05g023257 PE=3 SV=1;tr|A0A445BAT1|A0A445BAT1_ARAHY	5	3	3	3	2	2	2	0	1	1	2	2	2	0	1	1	2	2	2	0	1	1	29.5	29.5	29.5	14.772	129	129;130;132;532;114	0	6.1861	17.8	18.6	17.8	0	7	7	458160000	107560000	157150000	97227000	0	62611000	33614000	5
A0A444X4V5;A0A445B5S3;A0A444X4W6	A0A444X4V5;A0A445B5S3;A0A444X4W6	5;5;4	5;5;4	5;5;4	tr|A0A444X4V5|A0A444X4V5_ARAHY Superoxide dismutase OS=Arachis hypogaea OX=3818 GN=Ahy_B10g104164 PE=3 SV=1;tr|A0A445B5S3|A0A445B5S3_ARAHY Superoxide dismutase OS=Arachis hypogaea OX=3818 GN=Ahy_A10g048729 PE=3 SV=1;tr|A0A444X4W6|A0A444X4W6_ARAHY Superoxid	3	5	5	5	4	5	4	4	4	4	4	5	4	4	4	4	4	5	4	4	4	4	31.2	31.2	31.2	26.413	237	237;237;251	0	38.375	22.8	31.2	26.6	22.8	22.8	22.8	2867100000	604980000	562390000	676240000	243600000	499320000	280600000	13
A0A444X517;A0A444YQZ9;A0A445CSM6;A0A445CSG6;A0A445CSH3;A0A444YR85;A0A444Z8K4;A0A444Z8M0;A0A444ZXL4;A0A445DS57	A0A444X517;A0A444YQZ9;A0A445CSM6;A0A445CSG6;A0A445CSH3;A0A444YR85	3;3;3;3;3;2;1;1;1;1	3;3;3;3;3;2;1;1;1;1	3;3;3;3;3;2;1;1;1;1	tr|A0A444X517|A0A444X517_ARAHY 60S ribosomal protein L6 OS=Arachis hypogaea OX=3818 GN=Ahy_B10g104229 PE=3 SV=1;tr|A0A444YQZ9|A0A444YQZ9_ARAHY 60S ribosomal protein L6 OS=Arachis hypogaea OX=3818 GN=Ahy_B06g084108 PE=3 SV=1;tr|A0A445CSM6|A0A445CSM6_ARAHY 6	10	3	3	3	2	3	3	1	1	0	2	3	3	1	1	0	2	3	3	1	1	0	14.1	14.1	14.1	26.362	234	234;534;708;791;795;418;118;146;234;254	0	12.785	11.1	14.1	14.1	6	5.1	0	358340000	59972000	82609000	147140000	41163000	27462000	0	11
A0A444X591;A0A445B5I3;A0A445B5D1;A0A444X598;A0A445B5C1;A0A445B5F8;A0A445B5C6;A0A445B5D0;A0A0A1EXN0;A0A0A1ESG0;A6XN43;B5TKB7;A0A0A1ESX4;A0A445CFQ3;A0A444ZWP1;A0A444YDF4	A0A444X591;A0A445B5I3;A0A445B5D1;A0A444X598;A0A445B5C1;A0A445B5F8;A0A445B5C6;A0A445B5D0;A0A0A1EXN0;A0A0A1ESG0	14;14;14;14;14;14;13;13;12;12;3;2;1;1;1;1	14;14;14;14;14;14;13;13;12;12;3;2;1;1;1;1	4;4;4;4;4;4;3;3;3;3;0;0;0;0;0;0	tr|A0A444X591|A0A444X591_ARAHY Uncharacterized protein OS=Arachis hypogaea OX=3818 GN=Ahy_B10g104352 PE=3 SV=1;tr|A0A445B5I3|A0A445B5I3_ARAHY Uncharacterized protein OS=Arachis hypogaea OX=3818 GN=Ahy_A10g048551 PE=3 SV=1;tr|A0A445B5D1|A0A445B5D1_ARAHY Unc	16	14	14	4	13	13	13	13	11	9	13	13	13	13	11	9	4	4	4	4	4	3	53.3	53.3	14.6	41.683	377	377;412;423;436;458;783;405;436;323;323;128;69;118;175;310;330	0	161.12	47.7	50.1	47.7	50.1	45.4	34.2	11799000000	2.1123e+09	2648600000	2.9813e+09	1.5974e+09	1.8899e+09	569430000	21
A0A445DQW1;A0A444X5B5;A0A444Z997;A0A445CCD5;A0A445CC98;A0A444X706;A0A445BRA5	A0A445DQW1;A0A444X5B5;A0A444Z997;A0A445CCD5;A0A445CC98	4;4;2;2;2;1;1	4;4;2;2;2;1;1	1;1;0;0;0;0;0	tr|A0A445DQW1|A0A445DQW1_ARAHY Histone H3 OS=Arachis hypogaea OX=3818 GN=Ahy_A03g011500 PE=3 SV=1;tr|A0A444X5B5|A0A444X5B5_ARAHY Histone H3 OS=Arachis hypogaea OX=3818 GN=Ahy_A10g048553 PE=3 SV=1;tr|A0A444Z997|A0A444Z997_ARAHY Histone H3 OS=Arachis hypogae	7	4	4	1	3	3	4	3	3	2	3	3	4	3	3	2	1	1	1	1	1	1	40.4	40.4	23.5	15.284	136	136;136;136;136;136;104;115	0	12.901	35.3	35.3	40.4	35.3	35.3	28.7	1246100000	263980000	226830000	401310000	91576000	164700000	97709000	4
A0A444X5K1;A0A445B519;A0A445DSR7;A0A445CQY5;A0A444YP29;A0A445E719;A0A444X5J9;A0A444YNT2	A0A444X5K1;A0A445B519;A0A445DSR7;A0A445CQY5;A0A444YP29;A0A445E719;A0A444X5J9;A0A444YNT2	1;1;1;1;1;1;1;1	1;1;1;1;1;1;1;1	1;1;1;1;1;1;1;1	tr|A0A444X5K1|A0A444X5K1_ARAHY Uncharacterized protein OS=Arachis hypogaea OX=3818 GN=Ahy_B10g104479 PE=4 SV=1;tr|A0A445B519|A0A445B519_ARAHY Uncharacterized protein OS=Arachis hypogaea OX=3818 GN=Ahy_A10g048405 PE=4 SV=1;tr|A0A445DSR7|A0A445DSR7_ARAHY Unc	8	1	1	1	1	1	1	1	1	0	1	1	1	1	1	0	1	1	1	1	1	0	4.8	4.8	4.8	19.041	167	167;208;209;211;211;214;240;246	0.0071942	1.2025	4.8	4.8	4.8	4.8	4.8	0	136350000	31758000	15601000	47410000	17991000	23587000	0	10
A0A444X6C0	A0A444X6C0	1	1	1	tr|A0A444X6C0|A0A444X6C0_ARAHY Copper transporter OS=Arachis hypogaea OX=3818 GN=Ahy_B10g104718 PE=3 SV=1	1	1	1	1	0	0	1	0	0	0	0	0	1	0	0	0	0	0	1	0	0	0	14.4	14.4	14.4	15.991	146	146	0	10.552	0	0	14.4	0	0	0	49462000	0	0	49462000	0	0	0	5
A0A444X7K4	A0A444X7K4	5	1	1	tr|A0A444X7K4|A0A444X7K4_ARAHY ATP synthase subunit gamma OS=Arachis hypogaea OX=3818 GN=Ahy_B10g105266 PE=3 SV=1	1	5	1	1	2	1	3	4	3	0	0	0	0	1	1	0	0	0	0	1	1	0	21.5	3.7	3.7	35.079	321	321	0.0038168	1.5532	6.2	2.5	12.5	17.8	12.5	0	64333000	0	0	0	32141000	32192000	0	19
A0A445B3D7;A0A444X7Z1	A0A445B3D7;A0A444X7Z1	1;1	1;1	1;1	tr|A0A445B3D7|A0A445B3D7_ARAHY PHB domain-containing protein OS=Arachis hypogaea OX=3818 GN=Ahy_A10g047734 PE=4 SV=1;tr|A0A444X7Z1|A0A444X7Z1_ARAHY PHB domain-containing protein OS=Arachis hypogaea OX=3818 GN=Ahy_B10g105435 PE=4 SV=1	2	1	1	1	1	1	1	0	1	0	1	1	1	0	1	0	1	1	1	0	1	0	4.2	4.2	4.2	31.629	288	288;288	0.0055147	1.3613	4.2	4.2	4.2	0	4.2	0	70118000	0	22324000	30560000	0	17234000	0	19
A0A444X7Z4;A0A444X820;A0A445BJB1;A0A445CQA8;A0A445BJ94;A0A445BJ86	A0A444X7Z4;A0A444X820	7;4;1;1;1;1	1;0;0;0;0;0	1;0;0;0;0;0	tr|A0A444X7Z4|A0A444X7Z4_ARAHY Uncharacterized protein OS=Arachis hypogaea OX=3818 GN=Ahy_B10g105436 PE=3 SV=1;tr|A0A444X820|A0A444X820_ARAHY Uncharacterized protein OS=Arachis hypogaea OX=3818 GN=Ahy_B10g105436 PE=3 SV=1	6	7	1	1	5	6	4	4	7	3	1	1	0	0	1	0	1	1	0	0	1	0	27.6	4.1	4.1	36.585	341	341;247;116;201;273;309	0	6.8641	22	24.6	17.9	17.9	27.6	14.4	175390000	111600000	39415000	0	0	24375000	0	15
A0A445B3G4;A0A445B3H6;A0A444X813	A0A445B3G4;A0A445B3H6;A0A444X813	1;1;1	1;1;1	1;1;1	tr|A0A445B3G4|A0A445B3G4_ARAHY Glucose-6-phosphate isomerase OS=Arachis hypogaea OX=3818 GN=Ahy_A10g047766 PE=3 SV=1;tr|A0A445B3H6|A0A445B3H6_ARAHY Glucose-6-phosphate isomerase OS=Arachis hypogaea OX=3818 GN=Ahy_A10g047766 PE=3 SV=1;tr|A0A444X813|A0A444X8	3	1	1	1	0	0	0	0	1	0	0	0	0	0	1	0	0	0	0	0	1	0	4	4	4	32.959	300	300;568;568	0	2.837	0	0	0	0	4	0	20369000	0	0	0	0	20369000	0	17
A0A445DBC3;A0A444X8I3;A0A445DAE7;A0A444ZPR3;A0A445DBF3	A0A445DBC3;A0A444X8I3;A0A445DAE7;A0A444ZPR3;A0A445DBF3	2;2;2;1;1	2;2;2;1;1	2;2;2;1;1	tr|A0A445DBC3|A0A445DBC3_ARAHY Uncharacterized protein OS=Arachis hypogaea OX=3818 GN=Ahy_A04g017556 PE=3 SV=1;tr|A0A444X8I3|A0A444X8I3_ARAHY Uncharacterized protein OS=Arachis hypogaea OX=3818 GN=Ahy_A10g047548 PE=3 SV=1;tr|A0A445DAE7|A0A445DAE7_ARAHY Unc	5	2	2	2	0	0	0	2	0	0	0	0	0	2	0	0	0	0	0	2	0	0	11.9	11.9	11.9	16.001	143	143;143;184;142;174	0	2.3963	0	0	0	11.9	0	0	0	0	0	0	0	0	0	9
A0A445DZL2;A0A445DJI2;A0A445B202;A0A444X9J3;A0A444X9K3;A0A445B228;A0A445B241;A0A445B206;A0A445B220	A0A445DZL2;A0A445DJI2;A0A445B202;A0A444X9J3;A0A444X9K3;A0A445B228;A0A445B241;A0A445B206;A0A445B220	2;2;2;2;2;2;2;2;2	2;2;2;2;2;2;2;2;2	2;2;2;2;2;2;2;2;2	tr|A0A445DZL2|A0A445DZL2_ARAHY Uncharacterized protein OS=Arachis hypogaea OX=3818 GN=Ahy_A03g015146 PE=4 SV=1;tr|A0A445DJI2|A0A445DJI2_ARAHY Uncharacterized protein OS=Arachis hypogaea OX=3818 GN=Ahy_A04g021041 PE=4 SV=1;tr|A0A445B202|A0A445B202_ARAHY Unc	9	2	2	2	1	1	1	1	2	0	1	1	1	1	2	0	1	1	1	1	2	0	12.3	12.3	12.3	22.339	203	203;211;213;276;326;469;470;493;692	0	7.4953	6.9	5.4	6.9	5.4	12.3	0	175850000	44838000	38720000	30220000	28214000	33861000	0	14
A0A444X9N8;A0A445B1W5;A0A445EV57	A0A444X9N8;A0A445B1W5;A0A445EV57	4;4;4	4;4;4	4;4;4	tr|A0A444X9N8|A0A444X9N8_ARAHY Cytochrome c domain-containing protein OS=Arachis hypogaea OX=3818 GN=Ahy_B10g106053 PE=4 SV=1;tr|A0A445B1W5|A0A445B1W5_ARAHY Cytochrome c domain-containing protein OS=Arachis hypogaea OX=3818 GN=Ahy_A10g047207 PE=4 SV=1;tr|A	3	4	4	4	2	2	2	0	0	0	2	2	2	0	0	0	2	2	2	0	0	0	16.8	16.8	16.8	33.506	304	304;304;307	0	22.928	11.5	9.9	11.2	0	0	0	343530000	99942000	44409000	199180000	0	0	0	15
A0A445BZB0;A0A444X9P4;A0A445B1X8	A0A445BZB0;A0A444X9P4;A0A445B1X8	3;3;3	3;3;3	3;3;3	tr|A0A445BZB0|A0A445BZB0_ARAHY Proteasome subunit alpha type OS=Arachis hypogaea OX=3818 GN=Ahy_A08g040352 PE=3 SV=1;tr|A0A444X9P4|A0A444X9P4_ARAHY Proteasome subunit alpha type OS=Arachis hypogaea OX=3818 GN=Ahy_B10g106084 PE=3 SV=1;tr|A0A445B1X8|A0A445B1	3	3	3	3	2	2	1	0	2	0	2	2	1	0	2	0	2	2	1	0	2	0	15.3	15.3	15.3	27.326	249	249;249;287	0	6.3922	8.4	10.4	3.6	0	10.4	0	157450000	25740000	49719000	28900000	0	53095000	0	17
A0A445B176;A0A444XAD6	A0A445B176;A0A444XAD6	3;3	3;3	3;3	tr|A0A445B176|A0A445B176_ARAHY Peptidase A1 domain-containing protein OS=Arachis hypogaea OX=3818 GN=Ahy_A10g047006 PE=4 SV=1;tr|A0A444XAD6|A0A444XAD6_ARAHY Peptidase A1 domain-containing protein OS=Arachis hypogaea OX=3818 GN=Ahy_B10g106266 PE=4 SV=1	2	3	3	3	2	2	3	2	2	2	2	2	3	2	2	2	2	2	3	2	2	2	8.9	8.9	8.9	43.492	405	405;409	0	7.4612	4.9	4.9	8.9	4.9	4.9	4.9	856910000	155720000	161770000	188570000	123420000	157040000	70390000	11
A0A444XAL3;A0A445B116	A0A444XAL3;A0A445B116	2;1	2;1	2;1	tr|A0A444XAL3|A0A444XAL3_ARAHY Uncharacterized protein OS=Arachis hypogaea OX=3818 GN=Ahy_A10g046948 PE=3 SV=1;tr|A0A445B116|A0A445B116_ARAHY Uncharacterized protein OS=Arachis hypogaea OX=3818 GN=Ahy_A10g046944 PE=3 SV=1	2	2	2	2	0	1	0	0	2	0	0	1	0	0	2	0	0	1	0	0	2	0	7.6	7.6	7.6	23.097	197	197;200	0	2.0031	0	3.6	0	0	7.6	0	31356000	0	0	0	0	31356000	0	11
A0A444XAV7;A0A445B0S3	A0A444XAV7;A0A445B0S3	13;10	13;10	13;10	tr|A0A444XAV7|A0A444XAV7_ARAHY Uncharacterized protein OS=Arachis hypogaea OX=3818 GN=Ahy_B10g106448 PE=4 SV=1;tr|A0A445B0S3|A0A445B0S3_ARAHY Uncharacterized protein OS=Arachis hypogaea OX=3818 GN=Ahy_A10g046823 PE=4 SV=1	2	13	13	13	7	5	8	4	5	0	7	5	8	4	5	0	7	5	8	4	5	0	32.8	32.8	32.8	54.33	482	482;484	0	40.043	19.7	14.7	18.3	10	14.9	0	927750000	198220000	136480000	338810000	80364000	173870000	0	34
A0A444XAW9;A0A445B0R4	A0A444XAW9;A0A445B0R4	3;3	3;3	3;3	tr|A0A444XAW9|A0A444XAW9_ARAHY Pyrophosphate--fructose 6-phosphate 1-phosphotransferase subunit alpha OS=Arachis hypogaea OX=3818 GN=PFP-ALPHA PE=3 SV=1;tr|A0A445B0R4|A0A445B0R4_ARAHY Pyrophosphate--fructose 6-phosphate 1-phosphotransferase subunit alpha O	2	3	3	3	0	1	2	1	2	0	0	1	2	1	2	0	0	1	2	1	2	0	6.6	6.6	6.6	71.374	652	652;680	0	3.6984	0	2.8	4.4	2.1	4.4	0	99478000	0	0	49227000	50250000	0	0	36
A0A444XAY1	A0A444XAY1	1	1	1	tr|A0A444XAY1|A0A444XAY1_ARAHY Uncharacterized protein OS=Arachis hypogaea OX=3818 GN=Ahy_B10g106352 PE=4 SV=1	1	1	1	1	0	1	0	0	0	0	0	1	0	0	0	0	0	1	0	0	0	0	20.5	20.5	20.5	15.681	146	146	0.0089127	1.1754	0	20.5	0	0	0	0	66397000	0	66397000	0	0	0	0	8
A0A445B0J0;A0A444XB10;A0A444XB12	A0A445B0J0;A0A444XB10;A0A444XB12	1;1;1	1;1;1	1;1;1	tr|A0A445B0J0|A0A445B0J0_ARAHY Uncharacterized protein OS=Arachis hypogaea OX=3818 GN=Ahy_A10g046780 PE=4 SV=1;tr|A0A444XB10|A0A444XB10_ARAHY Uncharacterized protein OS=Arachis hypogaea OX=3818 GN=Ahy_B10g106495 PE=4 SV=1;tr|A0A444XB12|A0A444XB12_ARAHY Unc	3	1	1	1	1	1	1	1	0	0	1	1	1	1	0	0	1	1	1	1	0	0	0.5	0.5	0.5	150.09	1347	1347;1347;1393	0.0037453	1.4631	0.5	0.5	0.5	0.5	0	0	17065000	0	0	0	17065000	0	0	62
A0A444ZRJ8;A0A444ZRJ6;A0A444XB83;A0A445BBW8;A0A444ZRX6;A0A444XB51;A0A445ACY5	A0A444ZRJ8;A0A444ZRJ6;A0A444XB83;A0A445BBW8;A0A444ZRX6;A0A444XB51;A0A445ACY5	1;1;1;1;1;1;1	1;1;1;1;1;1;1	1;1;1;1;1;1;1	tr|A0A444ZRJ8|A0A444ZRJ8_ARAHY 14_3_3 domain-containing protein OS=Arachis hypogaea OX=3818 GN=Ahy_B03g061710 PE=3 SV=1;tr|A0A444ZRJ6|A0A444ZRJ6_ARAHY 14_3_3 domain-containing protein OS=Arachis hypogaea OX=3818 GN=Ahy_B03g061710 PE=3 SV=1;tr|A0A444XB83|A0	7	1	1	1	1	0	1	1	0	1	1	0	1	1	0	1	1	0	1	1	0	1	5.6	5.6	5.6	16.438	143	143;169;169;256;259;259;261	0.0037244	1.4234	5.6	0	5.6	5.6	0	5.6	64900000	0	0	64900000	0	0	0	6
A0A444XB67;A0A445CSM4;A0A445B1L4;A0A444XA08	A0A444XB67	7;2;1;1	7;2;1;1	2;0;1;1	tr|A0A444XB67|A0A444XB67_ARAHY Tubulin alpha chain OS=Arachis hypogaea OX=3818 GN=Ahy_B10g106512 PE=3 SV=1	4	7	7	2	6	6	3	3	4	2	6	6	3	3	4	2	2	1	1	1	2	1	18.9	18.9	6	49.587	449	449;114;447;448	0	48.604	14.9	16	9.8	9.1	12	7.1	1262600000	380960000	212380000	330600000	129450000	187550000	21690000	20
A0A444ZRM8;A0A444XBQ4	A0A444ZRM8;A0A444XBQ4	8;8	8;8	8;8	tr|A0A444ZRM8|A0A444ZRM8_ARAHY Uncharacterized protein OS=Arachis hypogaea OX=3818 GN=Ahy_B03g061713 PE=3 SV=1;tr|A0A444XBQ4|A0A444XBQ4_ARAHY Uncharacterized protein OS=Arachis hypogaea OX=3818 GN=Ahy_B10g106520 PE=3 SV=1	2	8	8	8	4	4	3	3	5	2	4	4	3	3	5	2	4	4	3	3	5	2	31.8	31.8	31.8	32.109	302	302;302	0	32.81	16.2	17.5	13.6	12.9	20.2	7.9	989290000	269930000	109420000	259360000	134520000	164230000	51822000	18
A0A444XBR6;D8KXZ1;A0A445BQK3	A0A444XBR6;D8KXZ1;A0A445BQK3	1;1;1	1;1;1	1;1;1	tr|A0A444XBR6|A0A444XBR6_ARAHY 3-oxoacyl-[acyl-carrier-protein] synthase 3 A OS=Arachis hypogaea OX=3818 GN=Ahy_B09g094622 PE=3 SV=1;tr|D8KXZ1|D8KXZ1_ARAHY Beta-ketoacyl-ACP synthase III-1 OS=Arachis hypogaea OX=3818 GN=KASIII-1 PE=2 SV=1;tr|A0A445BQK3|A0A	3	1	1	1	0	1	0	0	0	0	0	1	0	0	0	0	0	1	0	0	0	0	4.9	4.9	4.9	40.753	384	384;401;404	0	2.9396	0	4.9	0	0	0	0	17471000	0	17471000	0	0	0	0	19
A0A445BQJ2;A0A445B5Y6;A0A444XBV0	A0A445BQJ2;A0A445B5Y6;A0A444XBV0	1;1;1	1;1;1	1;1;1	tr|A0A445BQJ2|A0A445BQJ2_ARAHY 40S ribosomal protein S12 OS=Arachis hypogaea OX=3818 GN=Ahy_A09g046691 PE=3 SV=1;tr|A0A445B5Y6|A0A445B5Y6_ARAHY 40S ribosomal protein S12 OS=Arachis hypogaea OX=3818 GN=Ahy_A10g048814 PE=3 SV=1;tr|A0A444XBV0|A0A444XBV0_ARAHY	3	1	1	1	1	1	1	1	0	0	1	1	1	1	0	0	1	1	1	1	0	0	12.1	12.1	12.1	15.023	141	141;141;141	0	2.6924	12.1	12.1	12.1	12.1	0	0	221010000	67858000	56023000	57774000	39353000	0	0	7
E5FHY4;A0A6B9V498;A0A444XC25	E5FHY4;A0A6B9V498;A0A444XC25	1;1;1	1;1;1	1;1;1	tr|E5FHY4|E5FHY4_ARAHY Late embryogenesis abundant protein group 3 protein OS=Arachis hypogaea OX=3818 GN=LEA3-1 PE=2 SV=1;tr|A0A6B9V498|A0A6B9V498_ARAHY Late embryogenesis abundant protein OS=Arachis hypogaea OX=3818 GN=DS421_19g637490 PE=4 SV=1;tr|A0A444	3	1	1	1	0	0	1	0	0	0	0	0	1	0	0	0	0	0	1	0	0	0	8.4	8.4	8.4	16.482	154	154;154;305	0	18.335	0	0	8.4	0	0	0	0	0	0	0	0	0	0	12
A0A444XC39;A0A445EIR9	A0A444XC39;A0A445EIR9	1;1	1;1	1;1	tr|A0A444XC39|A0A444XC39_ARAHY 26.5 kDa heat shock protein OS=Arachis hypogaea OX=3818 GN=Ahy_B09g094710 PE=3 SV=1;tr|A0A445EIR9|A0A445EIR9_ARAHY SHSP domain-containing protein OS=Arachis hypogaea OX=3818 GN=Ahy_A02g009960 PE=3 SV=1	2	1	1	1	1	1	1	1	1	1	1	1	1	1	1	1	1	1	1	1	1	1	4.5	4.5	4.5	25.803	224	224;227	0.0038536	1.5796	4.5	4.5	4.5	4.5	4.5	4.5	42475000	0	0	0	18613000	23862000	0	9
A0A445CYH1;A0A445CFU9;A0A445BD84;A0A445BD93;A0A445CE48;A0A444YWZ0;A0A445CYH2;A0A445CFT4;A0A445CEE4;A0A444XCD2;A0A444Y959;A0A445E3M6;M1FT17;A0A445BD71;L7PCI4;A0A445CE64;A0A445CFT7;A0A445BD97	A0A445CYH1;A0A445CFU9;A0A445BD84;A0A445BD93;A0A445CE48;A0A444YWZ0;A0A445CYH2;A0A445CFT4;A0A445CEE4;A0A444XCD2;A0A444Y959;A0A445E3M6;M1FT17;A0A445BD71;L7PCI4;A0A445CE64;A0A445CFT7;A0A445BD97	1;1;1;1;1;1;1;1;1;1;1;1;1;1;1;1;1;1	1;1;1;1;1;1;1;1;1;1;1;1;1;1;1;1;1;1	1;1;1;1;1;1;1;1;1;1;1;1;1;1;1;1;1;1	tr|A0A445CYH1|A0A445CYH1_ARAHY Uncharacterized protein OS=Arachis hypogaea OX=3818 GN=Ahy_A05g021788 PE=4 SV=1;tr|A0A445CFU9|A0A445CFU9_ARAHY Uncharacterized protein OS=Arachis hypogaea OX=3818 GN=Ahy_A07g036303 PE=4 SV=1;tr|A0A445BD84|A0A445BD84_ARAHY Unc	18	1	1	1	1	0	0	0	1	0	1	0	0	0	1	0	1	0	0	0	1	0	6.4	6.4	6.4	18.155	156	156;165;257;247;229;220;220;218;217;207;207;206;206;206;205;186;177;298	0	5.7891	6.4	0	0	0	6.4	0	0	0	0	0	0	0	0	11
A0A445BPS9;A0A444XCR7;A0A444Y942;A0A445CFI5;A0A444Y8T0	A0A445BPS9;A0A444XCR7;A0A444Y942;A0A445CFI5;A0A444Y8T0	2;2;1;1;1	2;2;1;1;1	2;2;1;1;1	tr|A0A445BPS9|A0A445BPS9_ARAHY Alpha-MPP OS=Arachis hypogaea OX=3818 GN=Ahy_A09g046408 PE=3 SV=1;tr|A0A444XCR7|A0A444XCR7_ARAHY Alpha-MPP OS=Arachis hypogaea OX=3818 GN=Ahy_B09g095018 PE=3 SV=1;tr|A0A444Y942|A0A444Y942_ARAHY Alpha-MPP OS=Arachis hypogaea O	5	2	2	2	0	1	1	1	0	0	0	1	1	1	0	0	0	1	1	1	0	0	4.2	4.2	4.2	54.473	506	506;506;498;519;1541	0	3.6429	0	1.8	2.4	2.4	0	0	91550000	0	46603000	44947000	0	0	0	21
A0A445BPG1;A0A444XCX8;A0A444Y8S2;A0A445CFG7	A0A445BPG1;A0A444XCX8;A0A444Y8S2;A0A445CFG7	2;2;1;1	2;2;1;1	2;2;1;1	tr|A0A445BPG1|A0A445BPG1_ARAHY Ribosomal_L28e domain-containing protein OS=Arachis hypogaea OX=3818 GN=Ahy_A09g046319 PE=3 SV=1;tr|A0A444XCX8|A0A444XCX8_ARAHY 60S ribosomal protein OS=Arachis hypogaea OX=3818 GN=Ahy_B09g095098 PE=3 SV=1;tr|A0A444Y8S2|A0A44	4	2	2	2	1	0	0	0	1	0	1	0	0	0	1	0	1	0	0	0	1	0	11.3	11.3	11.3	19.059	168	168;168;150;173	0	2.6508	6	0	0	0	5.4	0	39721000	0	0	0	0	39721000	0	11
A0A444XD32	A0A444XD32	1	1	1	tr|A0A444XD32|A0A444XD32_ARAHY Uncharacterized protein OS=Arachis hypogaea OX=3818 GN=Ahy_B09g095107 PE=4 SV=1	1	1	1	1	1	1	0	0	0	1	1	1	0	0	0	1	1	1	0	0	0	1	2.1	2.1	2.1	38.063	336	336	0.0054545	1.2759	2.1	2.1	0	0	0	2.1	489750000	222940000	0	0	0	0	266800000	16
A0A445CH18;A0A445CEE0;A0A445BNN6;A0A444XDI9;A0A444Y1Z8;A0A444Y212;A0A444Y035;A0A444Y037;A0A445A9A5;A0A445E437	A0A445CH18;A0A445CEE0;A0A445BNN6;A0A444XDI9;A0A444Y1Z8;A0A444Y212;A0A444Y035;A0A444Y037	21;21;21;21;21;21;20;19;10;9	21;21;21;21;21;21;20;19;10;9	21;21;21;21;21;21;20;19;10;9	tr|A0A445CH18|A0A445CH18_ARAHY Tr-type G domain-containing protein OS=Arachis hypogaea OX=3818 GN=Ahy_A07g036780 PE=3 SV=1;tr|A0A445CEE0|A0A445CEE0_ARAHY Tr-type G domain-containing protein OS=Arachis hypogaea OX=3818 GN=Ahy_A07g035773 PE=3 SV=1;tr|A0A445B	10	21	21	21	11	13	16	12	12	4	11	13	16	12	12	4	11	13	16	12	12	4	31	31	31	94.185	843	843;843;843;843;928;972;846;831;843;843	0	99.46	16.5	20.8	22.5	19.2	20.3	6.4	4877400000	842900000	1.0126e+09	1296900000	758340000	855870000	110860000	44
Q45W80;A0A444XDL1;A0A0A6ZDY5;A0A0A6ZDS5	Q45W80;A0A444XDL1	4;4;1;1	4;4;1;1	4;4;1;1	tr|Q45W80|Q45W80_ARAHY Nucleoside diphosphate kinase OS=Arachis hypogaea OX=3818 GN=Ahy_A09g045992 PE=2 SV=1;tr|A0A444XDL1|A0A444XDL1_ARAHY Nucleoside diphosphate kinase OS=Arachis hypogaea OX=3818 GN=Ahy_B09g095348 PE=3 SV=1	4	4	4	4	2	3	4	2	1	1	2	3	4	2	1	1	2	3	4	2	1	1	33.6	33.6	33.6	16.439	149	149;149;234;234	0	15.484	13.4	24.2	33.6	16.8	7.4	6	101890000	0	28886000	72999000	0	0	0	9
A0A444ZZD3;A0A445EIJ9;A0A445DU44;A0A444XE77;A0A444XE88	A0A444ZZD3;A0A445EIJ9;A0A445DU44;A0A444XE77;A0A444XE88	2;2;2;2;1	2;2;2;2;1	2;2;2;2;1	tr|A0A444ZZD3|A0A444ZZD3_ARAHY Uncharacterized protein OS=Arachis hypogaea OX=3818 GN=Ahy_B03g064336 PE=3 SV=1;tr|A0A445EIJ9|A0A445EIJ9_ARAHY V-type proton ATPase subunit E OS=Arachis hypogaea OX=3818 GN=Ahy_A02g009944 PE=3 SV=1;tr|A0A445DU44|A0A445DU44_AR	5	2	2	2	2	0	1	0	0	0	2	0	1	0	0	0	2	0	1	0	0	0	8.9	8.9	8.9	24.635	214	214;230;230;237;186	0	6.9888	8.9	0	4.2	0	0	0	20216000	20216000	0	0	0	0	0	13
A0A445DB47;A0A445BN58;A0A444XG71	A0A445DB47;A0A445BN58;A0A444XG71	1;1;1	1;1;1	1;1;1	tr|A0A445DB47|A0A445DB47_ARAHY Ribosomal_L7Ae domain-containing protein OS=Arachis hypogaea OX=3818 GN=Ahy_A04g017457 PE=3 SV=1;tr|A0A445BN58|A0A445BN58_ARAHY Ribosomal_L7Ae domain-containing protein OS=Arachis hypogaea OX=3818 GN=Ahy_A09g045796 PE=3 SV=1;	3	1	1	1	0	1	0	1	1	0	0	1	0	1	1	0	0	1	0	1	1	0	17	17	17	12.36	112	112;112;112	0	6.4871	0	17	0	17	17	0	73405000	0	19849000	0	38105000	15450000	0	5
A0A445BML7;A0A444XGI3;A0A444XG98;A0A445BML2;A0A444XHC5;A0A445BMM9	A0A445BML7;A0A444XGI3;A0A444XG98;A0A445BML2;A0A444XHC5;A0A445BMM9	1;1;1;1;1;1	1;1;1;1;1;1	1;1;1;1;1;1	tr|A0A445BML7|A0A445BML7_ARAHY AMP-binding domain-containing protein OS=Arachis hypogaea OX=3818 GN=Ahy_A09g045562 PE=4 SV=1;tr|A0A444XGI3|A0A444XGI3_ARAHY AMP-binding domain-containing protein OS=Arachis hypogaea OX=3818 GN=Ahy_B09g095788 PE=4 SV=1;tr|A0A	6	1	1	1	0	0	0	1	1	0	0	0	0	1	1	0	0	0	0	1	1	0	2.2	2.2	2.2	50.48	460	460;547;672;724;724;736	0.008881	1.1654	0	0	0	2.2	2.2	0	0	0	0	0	0	0	0	17
A0A444XH79;A0A445BMH1;A0A444XGN0	A0A444XH79;A0A445BMH1;A0A444XGN0	2;2;2	2;2;2	2;2;2	tr|A0A444XH79|A0A444XH79_ARAHY Acetyltransferase component of pyruvate dehydrogenase complex OS=Arachis hypogaea OX=3818 GN=Ahy_B09g095838 PE=3 SV=1;tr|A0A445BMH1|A0A445BMH1_ARAHY Acetyltransferase component of pyruvate dehydrogenase complex OS=Arachis hyp	3	2	2	2	1	1	1	0	0	0	1	1	1	0	0	0	1	1	1	0	0	0	4.3	4.3	4.3	47.414	440	440;543;543	0.0038023	1.5022	2	2.3	2	0	0	0	100930000	26931000	35815000	38186000	0	0	0	27
G9HPX7;A0A444XI53;A0A445BLT5;A0A444XIH0;A0A444XI55;A0A445DPL6;A0A445DPP8;A0A445CMT2;A0A444XHZ6;A0A444Z6T1;A0A445D8F5;A0A445ETS2;A0A445D412;A0A444ZVG0;A0A445D3N8;A0A444YZ39;A0A444XIG2;A0A444ZVD5	G9HPX7;A0A444XI53;A0A445BLT5;A0A444XIH0;A0A444XI55;A0A445DPL6;A0A445DPP8	5;5;5;5;4;3;3;2;2;2;2;1;1;1;1;1;1;1	5;5;5;5;4;3;3;2;2;2;2;1;1;1;1;1;1;1	5;5;5;5;4;3;3;2;2;2;2;1;1;1;1;1;1;1	tr|G9HPX7|G9HPX7_ARAHY ADP-ribosylation factor OS=Arachis hypogaea OX=3818 GN=ARF PE=2 SV=1;tr|A0A444XI53|A0A444XI53_ARAHY Uncharacterized protein OS=Arachis hypogaea OX=3818 GN=Ahy_B09g096084 PE=3 SV=1;tr|A0A445BLT5|A0A445BLT5_ARAHY ADP-ribosylation facto	18	5	5	5	5	4	3	3	4	2	5	4	3	3	4	2	5	4	3	3	4	2	32	32	32	20.666	181	181;190;181;153;212;203;154;74;120;144;70;182;66;127;105;97;75;145	0	19.39	32	23.8	18.2	17.7	24.3	9.9	1161200000	261400000	205160000	303870000	199140000	120660000	70970000	10
A0A445BKU3;A0A444XK91;A0A444XKE0;A0A444XK90;A0A445BKT5;A0A444XK81;A0A445BKT7;A0A445BKU1;A0A445BKT2;A0A445BKU6;A0A445BKV2;A0A445BKS6;A0A444XKD9;A0A445BKU4;A0A444XK83;A0A444XK74;A0A444XKA0;A0A445BKV1;A0A6B9V7V2;A0A6B9V8E5;A0A444XK78;A0A444XKB1;A0A444XK94;A0A444XKF0;A0A444XK66;A0A444ZFG7;A0A444ZFD5;A0A444ZFD8;A0A444WPU7;A0A444WPX0;A0A444ZFA7;A0A444XK88;A0A444ZFL3;A0A444ZFB4	A0A445BKU3;A0A444XK91;A0A444XKE0;A0A444XK90;A0A445BKT5;A0A444XK81;A0A445BKT7;A0A445BKU1;A0A445BKT2;A0A445BKU6;A0A445BKV2;A0A445BKS6;A0A444XKD9;A0A445BKU4;A0A444XK83;A0A444XK74;A0A444XKA0;A0A445BKV1;A0A6B9V7V2;A0A6B9V8E5;A0A444XK78;A0A444XKB1;A0A444XK94;A0A444XKF0;A0A444XK66;A0A444ZFG7;A0A444ZFD5;A0A444ZFD8;A0A444WPU7;A0A444WPX0;A0A444ZFA7;A0A444XK88;A0A444ZFL3;A0A444ZFB4	2;2;2;2;2;2;2;2;2;2;2;2;2;2;2;2;2;2;2;2;2;2;2;2;1;1;1;1;1;1;1;1;1;1	2;2;2;2;2;2;2;2;2;2;2;2;2;2;2;2;2;2;2;2;2;2;2;2;1;1;1;1;1;1;1;1;1;1	2;2;2;2;2;2;2;2;2;2;2;2;2;2;2;2;2;2;2;2;2;2;2;2;1;1;1;1;1;1;1;1;1;1	tr|A0A445BKU3|A0A445BKU3_ARAHY Uncharacterized protein OS=Arachis hypogaea OX=3818 GN=Ahy_A09g044801 PE=3 SV=1;tr|A0A444XK91|A0A444XK91_ARAHY Importin subunit alpha OS=Arachis hypogaea OX=3818 GN=Ahy_B09g096373 PE=3 SV=1;tr|A0A444XKE0|A0A444XKE0_ARAHY Impo	34	2	2	2	1	2	1	0	0	0	1	2	1	0	0	0	1	2	1	0	0	0	4.9	4.9	4.9	130.87	1183	1183;486;536;536;566;486;616;626;1100;1119;1135;1148;532;531;532;488;505;531;531;531;488;505;492;492;502;566;496;526;583;554;537;502;533;484	0	4.7507	2.2	4.9	2.2	0	0	0	59214000	0	19403000	39811000	0	0	0	54
A0A444XKZ1;A0A444XKT9;Q06H31;A0A444XKY6;A0A6B9VAY7;A0A445BKM6	A0A444XKZ1;A0A444XKT9;Q06H31;A0A444XKY6;A0A6B9VAY7;A0A445BKM6	2;2;2;2;2;1	2;2;2;2;2;1	2;2;2;2;2;1	tr|A0A444XKZ1|A0A444XKZ1_ARAHY TCTP domain-containing protein OS=Arachis hypogaea OX=3818 GN=Ahy_B09g096458 PE=3 SV=1;tr|A0A444XKT9|A0A444XKT9_ARAHY TCTP domain-containing protein OS=Arachis hypogaea OX=3818 GN=Ahy_B09g096459 PE=3 SV=1;tr|Q06H31|Q06H31_ARA	6	2	2	2	2	1	1	1	1	0	2	1	1	1	1	0	2	1	1	1	1	0	15.3	15.3	15.3	18.435	163	163;165;168;168;255;130	0	8.3817	15.3	9.8	5.5	9.8	5.5	0	110900000	66091000	44806000	0	0	0	0	8
A0A444XM07;A0A444XM05;A0A445CNU0;A0A6B9V9X7;A0A445D987;A0A445BJX1	A0A444XM07;A0A444XM05;A0A445CNU0;A0A6B9V9X7;A0A445D987;A0A445BJX1	1;1;1;1;1;1	1;1;1;1;1;1	1;1;1;1;1;1	tr|A0A444XM07|A0A444XM07_ARAHY Proteasome subunit beta OS=Arachis hypogaea OX=3818 GN=Ahy_B09g096745 PE=3 SV=1;tr|A0A444XM05|A0A444XM05_ARAHY Proteasome subunit beta OS=Arachis hypogaea OX=3818 GN=Ahy_B09g096745 PE=3 SV=1;tr|A0A445CNU0|A0A445CNU0_ARAHY Pro	6	1	1	1	1	1	1	1	1	1	1	1	1	1	1	1	1	1	1	1	1	1	8.6	8.6	8.6	23.637	209	209;216;233;236;236;236	0	17.964	8.6	8.6	8.6	8.6	8.6	8.6	532510000	115540000	87036000	136320000	57548000	110290000	25776000	10
A0A445BI82;A0A444XPX1;A0A6B9VBX2;A0A444XQC8;A0A444XPZ1;A0A444XPW8;A0A444XPX7;A0A445AD99;A0A445EH47	A0A445BI82;A0A444XPX1;A0A6B9VBX2;A0A444XQC8;A0A444XPZ1;A0A444XPW8;A0A444XPX7	8;8;8;8;8;8;8;1;1	1;1;1;1;1;1;1;0;0	1;1;1;1;1;1;1;0;0	tr|A0A445BI82|A0A445BI82_ARAHY Malate dehydrogenase OS=Arachis hypogaea OX=3818 GN=Ahy_A09g043415 PE=3 SV=1;tr|A0A444XPX1|A0A444XPX1_ARAHY Malate dehydrogenase OS=Arachis hypogaea OX=3818 GN=Ahy_B09g097821 PE=3 SV=1;tr|A0A6B9VBX2|A0A6B9VBX2_ARAHY Malate de	9	8	1	1	7	5	7	6	5	3	1	1	1	1	1	1	1	1	1	1	1	1	34	7.1	7.1	33.363	309	309;309;332;332;332;357;420;327;328	0	5.0672	31.1	24.3	31.1	25.9	23	15.2	398620000	65041000	118890000	43591000	46152000	76320000	48622000	16
A0A445BHD3;A0A444XQT1	A0A445BHD3;A0A444XQT1	16;16	16;16	16;16	tr|A0A445BHD3|A0A445BHD3_ARAHY Uncharacterized protein OS=Arachis hypogaea OX=3818 GN=Ahy_A09g043038 PE=3 SV=1;tr|A0A444XQT1|A0A444XQT1_ARAHY Peroxygenase OS=Arachis hypogaea OX=3818 GN=Ahy_B09g098228 PE=3 SV=1	2	16	16	16	10	10	13	12	12	6	10	10	13	12	12	6	10	10	13	12	12	6	60.6	60.6	60.6	27.537	241	241;241	0	116.97	45.2	47.7	53.1	56.4	51.5	29.5	38478000000	5731600000	8.1615e+09	8996100000	6.2886e+09	7.1251e+09	2174900000	13
A0A444XSV9;A0A445BCH1;A0A445EQP7;A0A445ATI1;A0A445BCH9;A0A444XS49	A0A444XSV9;A0A445BCH1;A0A445EQP7;A0A445ATI1;A0A445BCH9;A0A444XS49	1;1;1;1;1;1	1;1;1;1;1;1	1;1;1;1;1;1	tr|A0A444XSV9|A0A444XSV9_ARAHY Uncharacterized protein OS=Arachis hypogaea OX=3818 GN=Ahy_B09g098774 PE=3 SV=1;tr|A0A445BCH1|A0A445BCH1_ARAHY Uncharacterized protein OS=Arachis hypogaea OX=3818 GN=Ahy_A10g051355 PE=3 SV=1;tr|A0A445EQP7|A0A445EQP7_ARAHY Unc	6	1	1	1	1	0	1	0	0	0	1	0	1	0	0	0	1	0	1	0	0	0	2.2	2.2	2.2	50.971	457	457;458;484;484;517;517	0.0088968	1.1726	2.2	0	2.2	0	0	0	18824000	0	0	18824000	0	0	0	22
A0A444XS93	A0A444XS93	5	1	1	tr|A0A444XS93|A0A444XS93_ARAHY Late embryogenesis abundant protein group 9 protein OS=Arachis hypogaea OX=3818 GN=Ahy_B09g098850 PE=4 SV=1	1	5	1	1	2	3	2	3	4	2	0	0	0	1	0	0	0	0	0	1	0	0	38.7	5.5	5.5	19.36	181	181	0.0055249	1.3717	13.8	18.2	13.8	19.3	33.1	13.8	155330000	0	0	0	155330000	0	0	7
P02872;A0A444XSH2;A0A444XSI0	P02872;A0A444XSH2;A0A444XSI0	8;8;8	8;8;8	0;0;0	sp|P02872|LECG_ARAHY Galactose-binding lectin OS=Arachis hypogaea OX=3818 PE=1 SV=3;tr|A0A444XSH2|A0A444XSH2_ARAHY Lectin_legB domain-containing protein OS=Arachis hypogaea OX=3818 GN=Ahy_B09g098937 PE=3 SV=1;tr|A0A444XSI0|A0A444XSI0_ARAHY Lectin_legB doma	3	8	8	0	7	5	5	5	4	5	7	5	5	5	4	5	0	0	0	0	0	0	56.4	56.4	0	29.325	273	273;278;540	0	39.615	51.6	20.5	24.2	25.3	22.3	29.3	8982800000	1.7108e+09	2317600000	976570000	1.6164e+09	1165700000	1195800000	10
A0A444XTH8;A0A444XTH2;A0A444XTG2;A0A444XSQ2;A0A444XSQ1;A0A444XSM1;A0A444XSL7;A0A444XTI3;A0A444XST5;A0A444XTI8;A0A444XSR3;A0A444XPB0	A0A444XTH8;A0A444XTH2;A0A444XTG2;A0A444XSQ2;A0A444XSQ1;A0A444XSM1;A0A444XSL7;A0A444XTI3;A0A444XST5;A0A444XTI8;A0A444XSR3	3;3;3;3;3;3;3;3;3;3;3;1	3;3;3;3;3;3;3;3;3;3;3;1	3;3;3;3;3;3;3;3;3;3;3;1	tr|A0A444XTH8|A0A444XTH8_ARAHY Lectin OS=Arachis hypogaea OX=3818 GN=Ahy_B09g098999 PE=3 SV=1;tr|A0A444XTH2|A0A444XTH2_ARAHY Lectin OS=Arachis hypogaea OX=3818 GN=Ahy_B09g099011 PE=3 SV=1;tr|A0A444XTG2|A0A444XTG2_ARAHY Lectin OS=Arachis hypogaea OX=3818 GN	12	3	3	3	3	1	2	1	1	1	3	1	2	1	1	1	3	1	2	1	1	1	17.5	17.5	17.5	25.962	234	234;234;234;234;234;234;234;294;314;459;541;234	0	31.469	17.5	6	12.8	6	6	6	260310000	43276000	50184000	71066000	31707000	34246000	29825000	11
A0A444XSM6	A0A444XSM6	2	2	2	tr|A0A444XSM6|A0A444XSM6_ARAHY Agglutinin OS=Arachis hypogaea OX=3818 GN=Ahy_B09g099017 PE=3 SV=1	1	2	2	2	2	0	2	0	1	0	2	0	2	0	1	0	2	0	2	0	1	0	7.9	7.9	7.9	33.29	302	302	0	9.4921	7.9	0	7.9	0	4.6	0	139700000	49740000	0	63230000	0	26734000	0	14
A0A6B9VFJ9;A0A444XTL7;A0A444XSQ6;A0A445BCW7;A0A445BCW3;A0A444XSR1	A0A6B9VFJ9;A0A444XTL7;A0A444XSQ6;A0A445BCW7;A0A445BCW3	5;5;5;4;4;1	5;5;5;4;4;1	5;5;5;4;4;1	tr|A0A6B9VFJ9|A0A6B9VFJ9_ARAHY Aquaporin OS=Arachis hypogaea OX=3818 GN=DS421_19g665850 PE=3 SV=1;tr|A0A444XTL7|A0A444XTL7_ARAHY Aquaporin OS=Arachis hypogaea OX=3818 GN=Ahy_B09g099054 PE=3 SV=1;tr|A0A444XSQ6|A0A444XSQ6_ARAHY Uncharacterized protein OS=Ara	6	5	5	5	3	4	4	3	3	2	3	4	4	3	3	2	3	4	4	3	3	2	22.5	22.5	22.5	28.573	267	267;287;304;1170;1174;109	0	26.45	13.9	19.1	17.2	15.7	15.7	9	1196900000	134830000	262760000	358070000	189080000	185060000	67091000	10
A0A444XT34;B4UWD3	A0A444XT34	5;1	5;1	5;1	tr|A0A444XT34|A0A444XT34_ARAHY ATP synthase subunit d, mitochondrial OS=Arachis hypogaea OX=3818 GN=Ahy_A09g041504 PE=3 SV=1	2	5	5	5	3	2	3	1	0	0	3	2	3	1	0	0	3	2	3	1	0	0	31.5	31.5	31.5	20.086	168	168;64	0	15.091	17.3	12.5	18.5	8.3	0	0	226890000	127650000	0	99247000	0	0	0	10
A0A445BDE3;A0A444XTJ3;A0A445DZ28	A0A445BDE3;A0A444XTJ3;A0A445DZ28	3;3;2	3;3;2	3;3;2	tr|A0A445BDE3|A0A445BDE3_ARAHY Uncharacterized protein OS=Arachis hypogaea OX=3818 GN=Ahy_A09g041659 PE=3 SV=1;tr|A0A444XTJ3|A0A444XTJ3_ARAHY 40S ribosomal protein OS=Arachis hypogaea OX=3818 GN=Ahy_A09g041626 PE=3 SV=1;tr|A0A445DZ28|A0A445DZ28_ARAHY Uncha	3	3	3	3	1	2	2	1	0	0	1	2	2	1	0	0	1	2	2	1	0	0	16.8	16.8	16.8	18.853	161	161;152;54	0	3.8542	4.3	12.4	12.4	5	0	0	113630000	20739000	51159000	22045000	19691000	0	0	10
A0A445BDW4;A0A444XU82;A0A445A9V8;A0A445E4C1;A0A445E4D0	A0A445BDW4;A0A444XU82;A0A445A9V8;A0A445E4C1;A0A445E4D0	3;3;2;2;2	3;3;2;2;2	3;3;2;2;2	tr|A0A445BDW4|A0A445BDW4_ARAHY Uncharacterized protein OS=Arachis hypogaea OX=3818 GN=Ahy_A09g041799 PE=3 SV=1;tr|A0A444XU82|A0A444XU82_ARAHY 60S ribosomal protein OS=Arachis hypogaea OX=3818 GN=Ahy_B09g099547 PE=3 SV=1;tr|A0A445A9V8|A0A445A9V8_ARAHY Uncha	5	3	3	3	1	0	1	1	1	1	1	0	1	1	1	1	1	0	1	1	1	1	23.8	23.8	23.8	14.313	122	122;123;123;124;144	0	10.204	10.7	0	10.7	7.4	5.7	10.7	118550000	41912000	0	53946000	22691000	0	0	6
A0A445DCD4;A0A445BE75;A0A444XUM6;A0A445DCB6;A0A445BE69;A0A445BE58;A0A444ZQS6;A0A444ZQQ6;A0A444ZQP5;A0A444ZQT9;A0A445DCE5	A0A445DCD4;A0A445BE75;A0A444XUM6;A0A445DCB6;A0A445BE69;A0A445BE58;A0A444ZQS6;A0A444ZQQ6;A0A444ZQP5;A0A444ZQT9;A0A445DCE5	2;2;2;2;2;2;2;2;2;2;1	2;2;2;2;2;2;2;2;2;2;1	2;2;2;2;2;2;2;2;2;2;1	tr|A0A445DCD4|A0A445DCD4_ARAHY Vacuolar proton pump subunit B OS=Arachis hypogaea OX=3818 GN=Ahy_A04g017892 PE=3 SV=1;tr|A0A445BE75|A0A445BE75_ARAHY Vacuolar proton pump subunit B OS=Arachis hypogaea OX=3818 GN=Ahy_A09g041904 PE=3 SV=1;tr|A0A444XUM6|A0A444	11	2	2	2	1	1	1	0	0	0	1	1	1	0	0	0	1	1	1	0	0	0	6.7	6.7	6.7	43.427	388	388;488;488;489;504;557;803;808;813;833;256	0	4.3979	4.1	2.6	4.1	0	0	0	36714000	0	36714000	0	0	0	0	16
A0A444XUZ9;A0A445BEI9;A0A6B9VGK4	A0A444XUZ9;A0A445BEI9;A0A6B9VGK4	3;3;2	3;3;2	3;3;2	tr|A0A444XUZ9|A0A444XUZ9_ARAHY Serine/threonine-protein phosphatase 2A 65 kDa regulatory subunit A beta isoform OS=Arachis hypogaea OX=3818 GN=Ahy_B09g099819 PE=4 SV=1;tr|A0A445BEI9|A0A445BEI9_ARAHY Uncharacterized protein OS=Arachis hypogaea OX=3818 GN=Ah	3	3	3	3	0	1	2	0	1	0	0	1	2	0	1	0	0	1	2	0	1	0	6.2	6.2	6.2	65.26	585	585;511;475	0	5.5998	0	2.7	6.2	0	2.2	0	61031000	0	8713600	38193000	0	14124000	0	30
A0A444XV97;A0A445BES1	A0A444XV97	3;1	3;1	3;1	tr|A0A444XV97|A0A444XV97_ARAHY Fructose-bisphosphate aldolase OS=Arachis hypogaea OX=3818 GN=Ahy_B09g099913 PE=3 SV=1	2	3	3	3	2	1	2	0	2	0	2	1	2	0	2	0	2	1	2	0	2	0	12.2	12.2	12.2	42.888	394	394;304	0	24.338	8.9	3	8.9	0	9.1	0	173490000	80916000	0	63407000	0	29171000	0	21
A0A6B9VEQ8;A0A444XVF0;A0A444XVD8;A0A445BE09;A0A445BE08	A0A6B9VEQ8;A0A444XVF0;A0A444XVD8;A0A445BE09	4;4;4;3;1	4;4;4;3;1	4;4;4;3;1	tr|A0A6B9VEQ8|A0A6B9VEQ8_ARAHY Putative serine protease OS=Arachis hypogaea OX=3818 GN=DS421_19g670170 PE=3 SV=1;tr|A0A444XVF0|A0A444XVF0_ARAHY Uncharacterized protein OS=Arachis hypogaea OX=3818 GN=Ahy_B09g099666 PE=3 SV=1;tr|A0A444XVD8|A0A444XVD8_ARAHY U	5	4	4	4	1	0	1	1	1	0	1	0	1	1	1	0	1	0	1	1	1	0	11	11	11	55.724	492	492;518;531;479;385	0	16.549	2.6	0	4.5	2	1.8	0	141710000	56208000	0	43549000	41949000	0	0	21
A0A445BFH3;A0A445ELC6;A0A444XVM3	A0A445BFH3;A0A445ELC6;A0A444XVM3	2;2;2	2;2;2	2;2;2	tr|A0A445BFH3|A0A445BFH3_ARAHY 40S ribosomal protein OS=Arachis hypogaea OX=3818 GN=Ahy_A04g021312 PE=3 SV=1;tr|A0A445ELC6|A0A445ELC6_ARAHY Uncharacterized protein OS=Arachis hypogaea OX=3818 GN=Ahy_A01g000865 PE=3 SV=1;tr|A0A444XVM3|A0A444XVM3_ARAHY Uncha	3	2	2	2	0	1	1	2	2	0	0	1	1	2	2	0	0	1	1	2	2	0	13.1	13.1	13.1	14.776	130	130;190;191	0	2.0467	0	6.2	6.9	13.1	13.1	0	158960000	0	58573000	0	49477000	50911000	0	8
A0A6B9VEE8;A0A444XW04	A0A6B9VEE8;A0A444XW04	2;2	2;2	2;2	tr|A0A6B9VEE8|A0A6B9VEE8_ARAHY Carboxylesterase OS=Arachis hypogaea OX=3818 GN=DS421_19g675200 PE=4 SV=1;tr|A0A444XW04|A0A444XW04_ARAHY Abhydrolase_3 domain-containing protein OS=Arachis hypogaea OX=3818 GN=Ahy_B09g100189 PE=4 SV=1	2	2	2	2	1	0	1	1	0	0	1	0	1	1	0	0	1	0	1	1	0	0	7.9	7.9	7.9	39.483	354	354;359	0	11.23	4.5	0	4.5	3.4	0	0	0	0	0	0	0	0	0	16
A0A444XW24	A0A444XW24	1	1	1	tr|A0A444XW24|A0A444XW24_ARAHY Transmembrane emp24 domain-containing protein OS=Arachis hypogaea OX=3818 GN=Ahy_A09g042399 PE=3 SV=1	1	1	1	1	0	1	1	0	1	0	0	1	1	0	1	0	0	1	1	0	1	0	5.1	5.1	5.1	24.659	216	216	0	4.5105	0	5.1	5.1	0	5.1	0	68303000	0	18781000	49522000	0	0	0	7
A0A444XW77;A0A444XW75;A0A445CQS6;A0A445AGY2;A0A445AH22;A0A191UJ49;A0A445BUJ9;A0A445AGZ1;A0A445EF65	A0A444XW77;A0A444XW75	20;17;1;1;1;1;1;1;1	20;17;1;1;1;1;1;1;1	20;17;1;1;1;1;1;1;1	tr|A0A444XW77|A0A444XW77_ARAHY ATP synthase subunit beta OS=Arachis hypogaea OX=3818 GN=Ahy_A09g042123 PE=3 SV=1;tr|A0A444XW75|A0A444XW75_ARAHY ATP synthase subunit beta OS=Arachis hypogaea OX=3818 GN=Ahy_B09g099922 PE=3 SV=1	9	20	20	20	14	14	15	14	15	9	14	14	15	14	15	9	14	14	15	14	15	9	51.8	51.8	51.8	59.738	560	560;570;228;379;494;498;594;617;674	0	123.3	37.3	35.5	38.6	37.9	41.2	24.3	9197700000	1.5415e+09	1.6651e+09	2.0166e+09	1.634e+09	1.8773e+09	463300000	31
A0A6B9VHN2;A0A445BG59;A0A444XWA6	A0A6B9VHN2;A0A445BG59;A0A444XWA6	1;1;1	1;1;1	1;1;1	tr|A0A6B9VHN2|A0A6B9VHN2_ARAHY F-box protein OS=Arachis hypogaea OX=3818 GN=DS421_19g676060 PE=4 SV=1;tr|A0A445BG59|A0A445BG59_ARAHY F-box domain-containing protein OS=Arachis hypogaea OX=3818 GN=Ahy_A09g042541 PE=4 SV=1;tr|A0A444XWA6|A0A444XWA6_ARAHY F-bo	3	1	1	1	0	1	0	1	0	1	0	1	0	1	0	1	0	1	0	1	0	1	3.1	3.1	3.1	33.503	292	292;297;297	0	1.8805	0	3.1	0	3.1	0	3.1	99935000	0	66284000	0	0	0	33651000	11
A0A444XWG6;A0A0A6ZDT0;A0A445CUC5;A0A444YT00	A0A444XWG6	22;9;3;3	22;9;3;3	1;1;0;0	tr|A0A444XWG6|A0A444XWG6_ARAHY Glyceraldehyde-3-phosphate dehydrogenase OS=Arachis hypogaea OX=3818 GN=Ahy_B08g088981 PE=3 SV=1	4	22	22	1	19	18	21	17	18	14	19	18	21	17	18	14	1	1	1	1	1	1	75	75	3	36.532	336	336;186;336;336	0	168.3	68.2	65.5	72.6	55.4	54.8	54.8	74578000000	16745000000	12797000000	16992000000	10932000000	13053000000	4.0602e+09	21
A0A444XX54;A0A444XX41	A0A444XX54;A0A444XX41	6;6	1;1	0;0	tr|A0A444XX54|A0A444XX54_ARAHY Uncharacterized protein OS=Arachis hypogaea OX=3818 GN=Ahy_B08g089274 PE=3 SV=1;tr|A0A444XX41|A0A444XX41_ARAHY Uncharacterized protein OS=Arachis hypogaea OX=3818 GN=Ahy_B08g089274 PE=4 SV=1	2	6	1	0	4	4	4	4	3	0	0	1	1	1	1	0	0	0	0	0	0	0	16.1	2.6	0	44.309	386	386;445	0	2.9418	11.7	11.1	9.6	9.6	6.7	0	34759000	0	0	34759000	0	0	0	15
A0A444XXA4	A0A444XXA4	3	3	3	tr|A0A444XXA4|A0A444XXA4_ARAHY Prenylcys_lyase domain-containing protein OS=Arachis hypogaea OX=3818 GN=Ahy_B08g089278 PE=3 SV=1	1	3	3	3	1	1	1	0	1	0	1	1	1	0	1	0	1	1	1	0	1	0	11	11	11	57.827	529	529	0	3.137	4	4.7	2.3	0	4.7	0	78513000	0	24964000	37288000	0	16261000	0	22
A0A444Z0N6;A0A444XXJ8;A0A6B9V767	A0A444Z0N6;A0A444XXJ8;A0A6B9V767	1;1;1	1;1;1	1;1;1	tr|A0A444Z0N6|A0A444Z0N6_ARAHY PMD domain-containing protein OS=Arachis hypogaea OX=3818 GN=Ahy_B05g075202 PE=4 SV=1;tr|A0A444XXJ8|A0A444XXJ8_ARAHY PMD domain-containing protein OS=Arachis hypogaea OX=3818 GN=Ahy_B08g089112 PE=4 SV=1;tr|A0A6B9V767|A0A6B9V7	3	1	1	1	0	0	0	1	0	1	0	0	0	1	0	1	0	0	0	1	0	1	2.2	2.2	2.2	57.824	507	507;509;743	1	-2	0	0	0	2.2	0	2.2	44481000	0	0	0	44481000	0	0	23
A0A445C0D7;A0A444XY32;A0A444XYE0;A0A445C0U3;A0A445EKA8;A0A445CE42	A0A445C0D7;A0A444XY32;A0A444XYE0;A0A445C0U3	8;8;8;8;3;1	8;8;8;8;3;1	8;8;8;8;3;1	tr|A0A445C0D7|A0A445C0D7_ARAHY GTP-binding nuclear protein OS=Arachis hypogaea OX=3818 GN=Ahy_A08g040764 PE=3 SV=1;tr|A0A444XY32|A0A444XY32_ARAHY GTP-binding nuclear protein OS=Arachis hypogaea OX=3818 GN=Ahy_B08g089486 PE=3 SV=1;tr|A0A444XYE0|A0A444XYE0_A	6	8	8	8	5	6	6	6	6	3	5	6	6	6	6	3	5	6	6	6	6	3	39.8	39.8	39.8	25.217	221	221;221;222;256;221;280	0	29.598	30.3	36.2	36.2	33.9	30.3	13.1	2332000000	362070000	446620000	511500000	389380000	603370000	19074000	11
A0A444XZV9;A0A444XZU4;A0A445BZ50;A0A444XZI8;A0A445C009;A0A445BZ79;A0A444XZW0;A0A444XZU9;A0A444XZK9;A0A444XZJ1;A0A444XZI9;A0A445BZH7;A0A444XZY2;A0A444XZV0;A0A445BZL2	A0A444XZV9;A0A444XZU4;A0A445BZ50	4;4;2;1;1;1;1;1;1;1;1;1;1;1;1	4;4;2;1;1;1;1;1;1;1;1;1;1;1;1	3;3;1;0;0;0;0;0;0;0;0;0;0;0;0	tr|A0A444XZV9|A0A444XZV9_ARAHY Bet_v_1 domain-containing protein OS=Arachis hypogaea OX=3818 GN=Ahy_B08g090263 PE=3 SV=1;tr|A0A444XZU4|A0A444XZU4_ARAHY Bet_v_1 domain-containing protein OS=Arachis hypogaea OX=3818 GN=Ahy_B08g090263 PE=3 SV=1;tr|A0A445BZ50|	15	4	4	3	3	2	3	2	3	0	3	2	3	2	3	0	2	1	2	2	2	0	33.3	33.3	27.5	17.237	153	153;167;153;148;153;153;153;153;153;153;153;155;155;195;237	0	19.782	22.9	15.7	22.9	20.3	26.1	0	423460000	158990000	49090000	86749000	65469000	63163000	0	12
A0A445BZ60;A0A444Y056	A0A445BZ60;A0A444Y056	2;2	2;2	2;2	tr|A0A445BZ60|A0A445BZ60_ARAHY Amine oxidase OS=Arachis hypogaea OX=3818 GN=Ahy_A08g040399 PE=3 SV=1;tr|A0A444Y056|A0A444Y056_ARAHY Amine oxidase OS=Arachis hypogaea OX=3818 GN=Ahy_B08g090339 PE=3 SV=1	2	2	2	2	2	0	1	1	1	1	2	0	1	1	1	1	2	0	1	1	1	1	3.4	3.4	3.4	83.251	737	737;737	0	2.7389	3.4	0	1.5	1.5	1.5	1.5	55415000	24640000	0	30776000	0	0	0	31
A0A444Y0J8;A0A445CEK0;A0A445CEI5;A0A444Y0K3	A0A444Y0J8;A0A445CEK0	17;16;2;2	17;16;2;2	17;16;2;2	tr|A0A444Y0J8|A0A444Y0J8_ARAHY Phosphoglycerate kinase OS=Arachis hypogaea OX=3818 GN=Ahy_B08g090732 PE=3 SV=1;tr|A0A445CEK0|A0A445CEK0_ARAHY Phosphoglycerate kinase OS=Arachis hypogaea OX=3818 GN=Ahy_A07g035839 PE=3 SV=1	4	17	17	17	15	14	16	12	12	8	15	14	16	12	12	8	15	14	16	12	12	8	53.7	53.7	53.7	45.297	428	428;401;488;488	0	108.79	48.8	42.8	48.6	38.1	36	26.4	10628000000	2250100000	1.779e+09	2587900000	1.8581e+09	1.5399e+09	612560000	29
A0A445CEV9;A0A444Y0K0	A0A445CEV9;A0A444Y0K0	3;3	2;2	2;2	tr|A0A445CEV9|A0A445CEV9_ARAHY Glyceraldehyde-3-phosphate dehydrogenase OS=Arachis hypogaea OX=3818 GN=Ahy_A07g035890 PE=3 SV=1;tr|A0A444Y0K0|A0A444Y0K0_ARAHY Glyceraldehyde-3-phosphate dehydrogenase OS=Arachis hypogaea OX=3818 GN=Ahy_B08g090770 PE=3 SV=1	2	3	2	2	3	1	3	1	1	1	2	0	2	0	0	0	2	0	2	0	0	0	12.5	10.4	10.4	37.141	345	345;345	0	3.6327	12.5	2	12.5	2	2	2	103270000	45612000	0	57663000	0	0	0	22
A0A445BZM4;A0A444Y1J4;A0A445BZC0;A0A444Y1N5	A0A445BZM4;A0A444Y1J4;A0A445BZC0	5;5;3;1	5;5;3;1	5;5;3;1	tr|A0A445BZM4|A0A445BZM4_ARAHY Uncharacterized protein OS=Arachis hypogaea OX=3818 GN=Ahy_A08g040357 PE=3 SV=1;tr|A0A444Y1J4|A0A444Y1J4_ARAHY Uncharacterized protein OS=Arachis hypogaea OX=3818 GN=Ahy_B08g091148 PE=3 SV=1;tr|A0A445BZC0|A0A445BZC0_ARAHY Unc	4	5	5	5	3	3	2	0	3	0	3	3	2	0	3	0	3	3	2	0	3	0	23.3	23.3	23.3	26.833	245	245;245;146;86	0	20.44	14.3	14.3	10.2	0	13.9	0	292100000	69620000	112770000	38864000	0	70848000	0	16
A0A445BZP5;A0A444Y1R1;A0A445BZ07;A0A445BYZ0;A0A444XYS5;A0A445BZY4	A0A445BZP5;A0A444Y1R1;A0A445BZ07;A0A445BYZ0	7;7;7;7;3;3	1;1;1;1;0;0	1;1;1;1;0;0	tr|A0A445BZP5|A0A445BZP5_ARAHY ADP/ATP translocase OS=Arachis hypogaea OX=3818 GN=Ahy_A08g040348 PE=3 SV=1;tr|A0A444Y1R1|A0A444Y1R1_ARAHY ADP/ATP translocase OS=Arachis hypogaea OX=3818 GN=Ahy_B08g091168 PE=3 SV=1;tr|A0A445BZ07|A0A445BZ07_ARAHY ADP/ATP tra	6	7	1	1	3	3	4	5	6	1	1	0	1	1	1	0	1	0	1	1	1	0	18.8	3.1	3.1	42.167	389	389;389;402;694;386;387	0	7.191	8.5	8.5	10.5	14.1	16.7	3.3	96980000	11005000	0	0	38454000	47521000	0	21
A0A445CI93;A0A444Y3Z7	A0A445CI93;A0A444Y3Z7	6;6	6;6	6;6	tr|A0A445CI93|A0A445CI93_ARAHY Uncharacterized protein OS=Arachis hypogaea OX=3818 GN=Ahy_A07g037274 PE=4 SV=1;tr|A0A444Y3Z7|A0A444Y3Z7_ARAHY Uncharacterized protein OS=Arachis hypogaea OX=3818 GN=Ahy_B08g092399 PE=4 SV=1	2	6	6	6	4	3	4	3	3	0	4	3	4	3	3	0	4	3	4	3	3	0	21.1	21.1	21.1	46.07	431	431;431	0	42.197	14.2	10.2	14.6	10.2	10.2	0	681230000	187540000	119000000	154180000	100640000	119860000	0	24
A0A445CM51;A0A444Y489;A0A444YI37	A0A445CM51;A0A444Y489;A0A444YI37	1;1;1	1;1;1	1;1;1	tr|A0A445CM51|A0A445CM51_ARAHY Uncharacterized protein OS=Arachis hypogaea OX=3818 GN=Ahy_A06g026940 PE=3 SV=1;tr|A0A444Y489|A0A444Y489_ARAHY Uncharacterized protein OS=Arachis hypogaea OX=3818 GN=Ahy_B08g092590 PE=3 SV=1;tr|A0A444YI37|A0A444YI37_ARAHY Unc	3	1	1	1	1	1	1	0	0	0	1	1	1	0	0	0	1	1	1	0	0	0	6.7	6.7	6.7	18.648	164	164;164;232	0	2.7621	6.7	6.7	6.7	0	0	0	127830000	55988000	0	71844000	0	0	0	7
A0A444Y4Q6	A0A444Y4Q6	1	1	1	tr|A0A444Y4Q6|A0A444Y4Q6_ARAHY Uncharacterized protein OS=Arachis hypogaea OX=3818 GN=Ahy_B08g092824 PE=4 SV=1	1	1	1	1	1	0	1	0	0	0	1	0	1	0	0	0	1	0	1	0	0	0	12.2	12.2	12.2	10.749	98	98	0	5.6358	12.2	0	12.2	0	0	0	85437000	43059000	0	42377000	0	0	0	7
A0A444Y4T5;A0A445DYS8	A0A444Y4T5;A0A445DYS8	1;1	1;1	1;1	tr|A0A444Y4T5|A0A444Y4T5_ARAHY Usp domain-containing protein OS=Arachis hypogaea OX=3818 GN=Ahy_B08g092864 PE=4 SV=1;tr|A0A445DYS8|A0A445DYS8_ARAHY Usp domain-containing protein OS=Arachis hypogaea OX=3818 GN=Ahy_A03g014862 PE=4 SV=1	2	1	1	1	0	1	1	0	0	0	0	1	1	0	0	0	0	1	1	0	0	0	4.4	4.4	4.4	26.508	249	249;280	0.0019342	1.6037	0	4.4	4.4	0	0	0	17816000	0	17816000	0	0	0	0	12
A0A445D431;A0A444Y4U8;A0A6B9V870;A0A445EL83	A0A445D431;A0A444Y4U8;A0A6B9V870;A0A445EL83	1;1;1;1	1;1;1;1	1;1;1;1	tr|A0A445D431|A0A445D431_ARAHY NTP_transferase domain-containing protein OS=Arachis hypogaea OX=3818 GN=Ahy_A05g023569 PE=3 SV=1;tr|A0A444Y4U8|A0A444Y4U8_ARAHY Uncharacterized protein OS=Arachis hypogaea OX=3818 GN=Ahy_B08g092880 PE=4 SV=1;tr|A0A6B9V870|A0	4	1	1	1	1	1	1	1	1	1	1	1	1	1	1	1	1	1	1	1	1	1	11.1	11.1	11.1	8.3856	72	72;148;442;1353	0.0055046	1.3603	11.1	11.1	11.1	11.1	11.1	11.1	864150000	118870000	170770000	110460000	139650000	164950000	159440000	4
A0A444Y5I1;Q647G8;Q9SQH1	A0A444Y5I1;Q647G8	11;9;3	4;4;0	4;4;0	tr|A0A444Y5I1|A0A444Y5I1_ARAHY AAI domain-containing protein OS=Arachis hypogaea OX=3818 GN=Ahy_B08g093176 PE=3 SV=1;tr|Q647G8|Q647G8_ARAHY 2S protein 2 OS=Arachis hypogaea OX=3818 PE=2 SV=1	3	11	4	4	8	10	10	10	9	10	4	4	4	4	4	4	4	4	4	4	4	4	59.1	20.1	20.1	19.366	164	164;158;160	0	73.52	50	54.9	59.1	54.9	54.9	59.1	27653000000	5219100000	5066100000	7.4888e+09	3.0059e+09	3.092e+09	3.7814e+09	9
A0A444Y5W1;A0A445CSN1;A0A445CSM1	A0A444Y5W1;A0A445CSN1;A0A445CSM1	3;2;2	3;2;2	3;2;2	tr|A0A444Y5W1|A0A444Y5W1_ARAHY Uncharacterized protein OS=Arachis hypogaea OX=3818 GN=Ahy_B08g093395 PE=4 SV=1;tr|A0A445CSN1|A0A445CSN1_ARAHY Uncharacterized protein OS=Arachis hypogaea OX=3818 GN=Ahy_A06g029141 PE=4 SV=1;tr|A0A445CSM1|A0A445CSM1_ARAHY Unc	3	3	3	3	0	2	1	0	0	0	0	2	1	0	0	0	0	2	1	0	0	0	6.8	6.8	6.8	58.797	518	518;657;667	0	2.6323	0	5.2	1.5	0	0	0	63039000	0	63039000	0	0	0	0	31
A0A444Y648;A0A444Y649;A0A444Y651	A0A444Y648;A0A444Y649	10;6;3	4;3;1	2;1;1	tr|A0A444Y648|A0A444Y648_ARAHY ADP/ATP translocase OS=Arachis hypogaea OX=3818 GN=Ahy_B08g093454 PE=3 SV=1;tr|A0A444Y649|A0A444Y649_ARAHY ADP/ATP translocase OS=Arachis hypogaea OX=3818 GN=Ahy_B08g093454 PE=3 SV=1	3	10	4	2	4	4	7	5	6	1	2	1	3	1	1	0	1	0	1	0	0	0	26.5	10.7	5.6	39.998	373	373;256;150	0	3.1854	11.8	11.8	17.4	13.1	15.8	3.5	165810000	74731000	41969000	49115000	0	0	0	22
A0A445BXG0;A0A444Y6B9	A0A445BXG0;A0A444Y6B9	10;10	10;10	3;3	tr|A0A445BXG0|A0A445BXG0_ARAHY ADP/ATP translocase OS=Arachis hypogaea OX=3818 GN=Ahy_A08g039822 PE=3 SV=1;tr|A0A444Y6B9|A0A444Y6B9_ARAHY ADP/ATP translocase OS=Arachis hypogaea OX=3818 GN=Ahy_B08g093459 PE=3 SV=1	2	10	10	3	4	5	6	6	8	1	4	5	6	6	8	1	2	2	2	1	2	0	24.3	24.3	5.7	40.035	371	371;371	0	24.506	10.5	13.7	13.2	16.2	21.3	3.5	1.4664e+09	132230000	357960000	388950000	246170000	341100000	0	20
A0A445BWU3;A0A444Y707;A0A445BWT0;A0A444Y6W4;A0A445E1C3;A0A445A5V2;A0A445BWT6;A0A444Y6Y4	A0A445BWU3;A0A444Y707;A0A445BWT0;A0A444Y6W4;A0A445E1C3;A0A445A5V2	3;3;3;3;2;2;1;1	3;3;3;3;2;2;1;1	2;2;2;2;1;1;1;1	tr|A0A445BWU3|A0A445BWU3_ARAHY Aconitate hydratase OS=Arachis hypogaea OX=3818 GN=Ahy_A08g039624 PE=3 SV=1;tr|A0A444Y707|A0A444Y707_ARAHY Aconitate hydratase OS=Arachis hypogaea OX=3818 GN=Ahy_B08g093753 PE=3 SV=1;tr|A0A445BWT0|A0A445BWT0_ARAHY Uncharacter	8	3	3	2	1	0	2	1	2	0	1	0	2	1	2	0	0	0	1	0	1	0	3.4	3.4	2.2	108.4	991	991;991;1001;1001;986;986;563;563	0	2.4204	1.2	0	2.6	1.2	2	0	199070000	30594000	0	57211000	42877000	68385000	0	53
A0A445ARH5;A0A6B9VCF5;A0A444Y7K5;A0A445E4Y6;A0A445ARJ3;A0A445BGM7;A0A445ARG1;A0A445ESG0;A0A445ARK7;A0A445BGK9	A0A445ARH5;A0A6B9VCF5;A0A444Y7K5;A0A445E4Y6;A0A445ARJ3;A0A445BGM7;A0A445ARG1;A0A445ESG0;A0A445ARK7	3;3;3;3;3;3;3;3;2;1	3;3;3;3;3;3;3;3;2;1	3;3;3;3;3;3;3;3;2;1	tr|A0A445ARH5|A0A445ARH5_ARAHY Histone H2B OS=Arachis hypogaea OX=3818 GN=Ahy_B01g053292 PE=3 SV=1;tr|A0A6B9VCF5|A0A6B9VCF5_ARAHY Histone H2B OS=Arachis hypogaea OX=3818 GN=DS421_19g663000 PE=3 SV=1;tr|A0A444Y7K5|A0A444Y7K5_ARAHY Histone H2B OS=Arachis hyp	10	3	3	3	1	2	2	2	2	1	1	2	2	2	2	1	1	2	2	2	2	1	20.1	20.1	20.1	14.982	134	134;136;138;139;145;173;204;344;66;105	0	3.9415	8.2	14.9	11.9	14.9	14.9	6.7	327550000	40943000	68906000	75463000	27475000	83757000	31009000	6
A0A445BVQ0;A0A445BVA5;A0A444Y8A9	A0A445BVQ0;A0A445BVA5;A0A444Y8A9	5;5;5	1;1;1	1;1;1	tr|A0A445BVQ0|A0A445BVQ0_ARAHY ADP/ATP translocase OS=Arachis hypogaea OX=3818 GN=Ahy_A08g039109 PE=3 SV=1;tr|A0A445BVA5|A0A445BVA5_ARAHY ADP/ATP translocase OS=Arachis hypogaea OX=3818 GN=Ahy_A08g039109 PE=3 SV=1;tr|A0A444Y8A9|A0A444Y8A9_ARAHY ADP/ATP tra	3	5	1	1	2	3	3	5	5	1	1	1	1	1	1	1	1	1	1	1	1	1	14.5	3.3	3.3	36.997	337	337;366;368	0	4.5143	5.6	9.2	8	14.5	14.5	3.3	767090000	164060000	176940000	279600000	0	109580000	36900000	21
A0A444Y8D3;A0A445BVJ1	A0A444Y8D3;A0A445BVJ1	7;7	7;7	7;7	tr|A0A444Y8D3|A0A444Y8D3_ARAHY Uncharacterized protein OS=Arachis hypogaea OX=3818 GN=Ahy_B08g094191 PE=3 SV=1;tr|A0A445BVJ1|A0A445BVJ1_ARAHY Uncharacterized protein OS=Arachis hypogaea OX=3818 GN=Ahy_A08g039181 PE=3 SV=1	2	7	7	7	3	3	4	4	1	0	3	3	4	4	1	0	3	3	4	4	1	0	36.9	36.9	36.9	27.097	252	252;253	0	23.507	15.9	15.5	21.8	19.4	3.6	0	527890000	180530000	174040000	117400000	55933000	0	0	16
A0A445DBQ8;A0A445BCB6;A0A444Y8M6	A0A445DBQ8;A0A445BCB6;A0A444Y8M6	2;2;2	2;2;2	2;2;2	tr|A0A445DBQ8|A0A445DBQ8_ARAHY Uncharacterized protein OS=Arachis hypogaea OX=3818 GN=Ahy_A04g017661 PE=3 SV=1;tr|A0A445BCB6|A0A445BCB6_ARAHY Uncharacterized protein OS=Arachis hypogaea OX=3818 GN=Ahy_A10g051299 PE=3 SV=1;tr|A0A444Y8M6|A0A444Y8M6_ARAHY Unc	3	2	2	2	1	1	1	1	1	0	1	1	1	1	1	0	1	1	1	1	1	0	18.8	18.8	18.8	8.0926	69	69;69;69	0	1.9777	10.1	10.1	18.8	10.1	10.1	0	112440000	0	0	54235000	30532000	27669000	0	3
A0A445BV50;A0A444Y8R8;A0A444Y8J0;B4UW74;A0A6B9V8F6;A0A445A918;A0A6B9VAK3;A0A444XX32;A0A445CZL2;A0A444YXX5;A0A445C634;A0A444YCM7	A0A445BV50;A0A444Y8R8;A0A444Y8J0;B4UW74	6;6;5;3;1;1;1;1;1;1;1;1	6;6;5;3;1;1;1;1;1;1;1;1	6;6;5;3;1;1;1;1;1;1;1;1	tr|A0A445BV50|A0A445BV50_ARAHY PfkB domain-containing protein OS=Arachis hypogaea OX=3818 GN=Ahy_A08g039047 PE=3 SV=1;tr|A0A444Y8R8|A0A444Y8R8_ARAHY PfkB domain-containing protein OS=Arachis hypogaea OX=3818 GN=Ahy_B08g094306 PE=3 SV=1;tr|A0A444Y8J0|A0A444	12	6	6	6	1	4	2	1	2	0	1	4	2	1	2	0	1	4	2	1	2	0	22.1	22.1	22.1	35.219	330	330;330;263;191;258;309;327;345;351;351;388;388	0	11.86	2.7	15.5	6.7	2.7	6.7	0	133050000	36125000	32190000	64731000	0	0	0	18
Q4JME7;A0A444Y8T2;Q4JME6;Q9M5D3;A0A444YNJ8;A0A444YNB7;A0A445BIA3;A0A445BIG6;A0A445BIB1;A0A445BID3;A0A445BI96;A0A445BIA9;A0A445BME0;A0A6B9V6F5;A0A445BMF3;A0A444Y8L2;A0A444Y8R7;A0A444XYY1	Q4JME7;A0A444Y8T2;Q4JME6;Q9M5D3	42;42;41;29;6;5;3;3;3;3;3;3;2;2;1;1;1;1	42;42;41;29;6;5;3;3;3;3;3;3;2;2;1;1;1;1	5;5;5;5;0;0;0;0;0;0;0;0;0;0;0;0;0;0	tr|Q4JME7|Q4JME7_ARAHY Lipoxygenase OS=Arachis hypogaea OX=3818 GN=Pnlox2 PE=2 SV=1;tr|A0A444Y8T2|A0A444Y8T2_ARAHY Lipoxygenase OS=Arachis hypogaea OX=3818 GN=Ahy_B08g094357 PE=3 SV=1;tr|Q4JME6|Q4JME6_ARAHY Lipoxygenase OS=Arachis hypogaea OX=3818 GN=Pnlox	18	42	42	5	30	29	37	33	33	23	30	29	37	33	33	23	3	3	5	3	3	2	61.2	61.2	8.3	97.595	863	863;863;863;860;170;160;342;365;351;328;310;238;865;865;169;226;225;1176	0	316.05	48	46.2	56.3	53.2	51.1	35.3	61260000000	13370000000	10330000000	15827000000	8.499e+09	10214000000	3.0195e+09	46
A0A444Y8X9;A0A445BV01;A0A444YKT8;A0A445CDG0;B4UWB9	A0A444Y8X9;A0A445BV01	30;15;9;7;5	29;14;9;7;4	25;12;8;6;4	tr|A0A444Y8X9|A0A444Y8X9_ARAHY Lipoxygenase OS=Arachis hypogaea OX=3818 GN=Ahy_B08g094358 PE=3 SV=1;tr|A0A445BV01|A0A445BV01_ARAHY Lipoxygenase OS=Arachis hypogaea OX=3818 GN=Ahy_A08g038995 PE=3 SV=1	5	30	29	25	23	18	23	21	19	6	22	18	22	20	18	5	19	16	19	16	15	4	48.2	47.4	44	97.772	863	863;612;341;361;239	0	221.48	35.3	32	35.7	30	29.1	8	7.4646e+09	1.9831e+09	1164200000	2175100000	1150600000	945640000	45874000	40
A0A444YAE6	A0A444YAE6	6	1	1	tr|A0A444YAE6|A0A444YAE6_ARAHY Uncharacterized protein OS=Arachis hypogaea OX=3818 GN=Ahy_A07g032993 PE=3 SV=1	1	6	1	1	3	6	4	4	4	2	0	1	0	0	0	0	0	1	0	0	0	0	34.2	8.8	8.8	21.817	193	193	0	2.1977	17.1	34.2	21.2	21.2	21.2	9.3	113200000	0	113200000	0	0	0	0	11
A0A444YBS5;A0A445EVD0;A0A445AMC5	A0A444YBS5;A0A445EVD0;A0A445AMC5	8;4;4	8;4;4	8;4;4	tr|A0A444YBS5|A0A444YBS5_ARAHY Uncharacterized protein OS=Arachis hypogaea OX=3818 GN=Ahy_B07g087320 PE=3 SV=1;tr|A0A445EVD0|A0A445EVD0_ARAHY Uncharacterized protein OS=Arachis hypogaea OX=3818 GN=Ahy_A01g004234 PE=3 SV=1;tr|A0A445AMC5|A0A445AMC5_ARAHY Unc	3	8	8	8	6	3	4	5	5	2	6	3	4	5	5	2	6	3	4	5	5	2	20	20	20	57.853	505	505;505;505	0	30.254	13.3	8.1	9.1	11.1	11.3	3.6	751130000	154320000	90564000	160340000	141390000	204520000	0	29
A0A444YBV0;A0A445EV37;A0A445AM64	A0A444YBV0	4;1;1	4;1;1	4;1;1	tr|A0A444YBV0|A0A444YBV0_ARAHY Uncharacterized protein OS=Arachis hypogaea OX=3818 GN=Ahy_B07g087366 PE=4 SV=1	3	4	4	4	2	3	3	2	1	1	2	3	3	2	1	1	2	3	3	2	1	1	28.6	28.6	28.6	22.598	206	206;235;235	0	14.032	13.6	18	24.3	13.6	4.4	4.4	471260000	74518000	87093000	175260000	76410000	57979000	0	13
A0A444YCR8;A0A445C5Z0	A0A444YCR8;A0A445C5Z0	1;1	1;1	1;1	tr|A0A444YCR8|A0A444YCR8_ARAHY Expansin OS=Arachis hypogaea OX=3818 GN=Ahy_B07g087695 PE=3 SV=1;tr|A0A445C5Z0|A0A445C5Z0_ARAHY Expansin OS=Arachis hypogaea OX=3818 GN=Ahy_A07g032098 PE=3 SV=1	2	1	1	1	0	0	0	0	1	0	0	0	0	0	1	0	0	0	0	0	1	0	5.8	5.8	5.8	28.046	259	259;301	1	-2	0	0	0	0	5.8	0	0	0	0	0	0	0	0	8
A0A444YD22;A0A445C5Q3;A0A445AJS6	A0A444YD22;A0A445C5Q3	7;5;2	7;5;2	4;2;0	tr|A0A444YD22|A0A444YD22_ARAHY SHSP domain-containing protein OS=Arachis hypogaea OX=3818 GN=Ahy_A07g032017 PE=3 SV=1;tr|A0A445C5Q3|A0A445C5Q3_ARAHY SHSP domain-containing protein OS=Arachis hypogaea OX=3818 GN=Ahy_A07g032017 PE=3 SV=1	3	7	7	4	4	4	5	4	4	3	4	4	5	4	4	3	2	2	2	2	3	1	48.8	48.8	33.1	18.202	160	160;150;147	0	17.543	26.9	23.8	31.9	23.8	35	19.4	5555700000	1089300000	1093700000	1424300000	803050000	713830000	431490000	8
A0A444YD29;A0A445C5U7;A0A445C5N4;B4UW88;A0A445C5W6;A0A445C5T8	A0A444YD29;A0A445C5U7;A0A445C5N4;B4UW88;A0A445C5W6;A0A445C5T8	7;6;6;6;6;5	1;0;0;1;0;0	1;0;0;1;0;0	tr|A0A444YD29|A0A444YD29_ARAHY SHSP domain-containing protein OS=Arachis hypogaea OX=3818 GN=Ahy_B07g087830 PE=3 SV=1;tr|A0A445C5U7|A0A445C5U7_ARAHY SHSP domain-containing protein OS=Arachis hypogaea OX=3818 GN=Ahy_A07g032010 PE=3 SV=1;tr|A0A445C5N4|A0A445	6	7	1	1	5	3	5	5	3	3	1	0	0	1	1	0	1	0	0	1	1	0	58.1	20.6	20.6	18.13	160	160;114;126;134;148;150	0	2.7293	52.5	20.6	31.9	48.1	33.8	21.9	32308000	19366000	0	0	12942000	0	0	7
A0A445DLZ5;A0A444ZT56;A0A444YD31	A0A445DLZ5;A0A444ZT56;A0A444YD31	2;2;2	2;2;2	2;2;2	tr|A0A445DLZ5|A0A445DLZ5_ARAHY Uncharacterized protein OS=Arachis hypogaea OX=3818 GN=Ahy_A03g010377 PE=3 SV=1;tr|A0A444ZT56|A0A444ZT56_ARAHY Uncharacterized protein OS=Arachis hypogaea OX=3818 GN=Ahy_B03g062040 PE=3 SV=1;tr|A0A444YD31|A0A444YD31_ARAHY Unc	3	2	2	2	0	0	2	1	1	0	0	0	2	1	1	0	0	0	2	1	1	0	25.5	25.5	25.5	12.186	106	106;112;112	0	7.4281	0	0	25.5	17	17	0	96868000	0	0	43134000	23001000	30733000	0	5
A0A445C5P3;A0A444YD32	A0A445C5P3;A0A444YD32	2;2	2;2	2;2	tr|A0A445C5P3|A0A445C5P3_ARAHY Uncharacterized protein OS=Arachis hypogaea OX=3818 GN=Ahy_A07g032009 PE=3 SV=1;tr|A0A444YD32|A0A444YD32_ARAHY Uncharacterized protein OS=Arachis hypogaea OX=3818 GN=Ahy_B07g087831 PE=3 SV=1	2	2	2	2	1	1	2	1	1	0	1	1	2	1	1	0	1	1	2	1	1	0	10.9	10.9	10.9	29.701	257	257;296	0	9.3733	4.3	4.3	10.9	4.3	4.3	0	104680000	0	0	75549000	0	29131000	0	14
A0A445C5N2;A0A444YD85;A0A445B7S0;A0A444X2G8;A0A445DBE1;A0A4P9D711	A0A445C5N2;A0A444YD85;A0A445B7S0;A0A444X2G8	4;4;2;2;1;1	4;4;2;2;1;1	4;4;2;2;1;1	tr|A0A445C5N2|A0A445C5N2_ARAHY Uncharacterized protein OS=Arachis hypogaea OX=3818 GN=Ahy_A07g031976 PE=3 SV=1;tr|A0A444YD85|A0A444YD85_ARAHY Uncharacterized protein OS=Arachis hypogaea OX=3818 GN=Ahy_B07g087877 PE=3 SV=1;tr|A0A445B7S0|A0A445B7S0_ARAHY Unc	6	4	4	4	1	1	2	3	1	0	1	1	2	3	1	0	1	1	2	3	1	0	17.3	17.3	17.3	30.902	289	289;289;289;289;106;289	0	6.0812	4.8	4.2	8.3	12.5	4.2	0	372100000	67347000	67327000	64327000	82137000	90960000	0	10
A0A444YDJ9	A0A444YDJ9	1	1	1	tr|A0A444YDJ9|A0A444YDJ9_ARAHY 40S ribosomal protein S4 OS=Arachis hypogaea OX=3818 GN=Ahy_A07g031815 PE=3 SV=1	1	1	1	1	1	0	1	0	0	0	1	0	1	0	0	0	1	0	1	0	0	0	7.2	7.2	7.2	30.062	264	264	0	3.8814	7.2	0	7.2	0	0	0	86613000	0	0	86613000	0	0	0	16
A0A444YDN1	A0A444YDN1	10	10	6	tr|A0A444YDN1|A0A444YDN1_ARAHY Ferritin OS=Arachis hypogaea OX=3818 GN=Ahy_B07g088053 PE=3 SV=1	1	10	10	6	7	9	9	8	7	8	7	9	9	8	7	8	4	6	6	5	5	5	37.4	37.4	21.8	29.173	262	262	0	51.625	30.5	33.6	33.6	33.6	33.6	33.6	9430100000	1.6508e+09	1.5942e+09	2771000000	1329300000	999680000	1085100000	12
A0A445DEQ4;A0A444YF48;I6XQQ7;A0A444YIX8;A0A445CR31	A0A445DEQ4;A0A444YF48;I6XQQ7;A0A444YIX8;A0A445CR31	1;1;1;1;1	1;1;1;1;1	1;1;1;1;1	tr|A0A445DEQ4|A0A445DEQ4_ARAHY S-adenosylmethionine synthase OS=Arachis hypogaea OX=3818 GN=Ahy_A04g018853 PE=3 SV=1;tr|A0A444YF48|A0A444YF48_ARAHY S-adenosylmethionine synthase OS=Arachis hypogaea OX=3818 GN=Ahy_B07g088647 PE=3 SV=1;tr|I6XQQ7|I6XQQ7_ARAHY	5	1	1	1	0	0	1	0	0	0	0	0	1	0	0	0	0	0	1	0	0	0	4.4	4.4	4.4	37.278	341	341;353;393;394;694	0	3.3653	0	0	4.4	0	0	0	45344000	0	0	45344000	0	0	0	18
A0A444YFQ5;A0A445C2T1	A0A444YFQ5;A0A445C2T1	3;2	3;2	3;2	tr|A0A444YFQ5|A0A444YFQ5_ARAHY Glucose-1-phosphate adenylyltransferase OS=Arachis hypogaea OX=3818 GN=Ahy_B07g088868 PE=3 SV=1;tr|A0A445C2T1|A0A445C2T1_ARAHY Glucose-1-phosphate adenylyltransferase OS=Arachis hypogaea OX=3818 GN=Ahy_A07g031085 PE=3 SV=1	2	3	3	3	1	1	2	1	1	0	1	1	2	1	1	0	1	1	2	1	1	0	9.8	9.8	9.8	56.737	521	521;521	0	11.625	4.4	3.1	5.4	4.4	4.4	0	195610000	24956000	36782000	82361000	29796000	21718000	0	31
A0A444YFU8;A0A444YFW0	A0A444YFU8;A0A444YFW0	3;3	3;3	3;3	tr|A0A444YFU8|A0A444YFU8_ARAHY GOLD domain-containing protein OS=Arachis hypogaea OX=3818 GN=Ahy_B07g088921 PE=3 SV=1;tr|A0A444YFW0|A0A444YFW0_ARAHY GOLD domain-containing protein OS=Arachis hypogaea OX=3818 GN=Ahy_A07g031016 PE=3 SV=1	2	3	3	3	3	2	2	1	1	0	3	2	2	1	1	0	3	2	2	1	1	0	21	21	21	24.348	210	210;212	0	15.673	21	14.3	14.3	6.2	6.2	0	157570000	69495000	60323000	27753000	0	0	0	11
A0A445CJU8;A0A444YG88;A0A445BRG5;A0A445CCR6;A0A445DTN4;A0A444ZZ51;CON__ENSEMBL:ENSBTAP00000025008	A0A445CJU8;A0A444YG88;A0A445BRG5;A0A445CCR6;A0A445DTN4;A0A444ZZ51	6;6;5;5;4;4;1	2;2;2;2;0;0;0	1;1;1;1;0;0;0	tr|A0A445CJU8|A0A445CJU8_ARAHY Tubulin beta chain OS=Arachis hypogaea OX=3818 GN=Ahy_A06g026222 PE=3 SV=1;tr|A0A444YG88|A0A444YG88_ARAHY Tubulin beta chain OS=Arachis hypogaea OX=3818 GN=Ahy_B06g079820 PE=3 SV=1;tr|A0A445BRG5|A0A445BRG5_ARAHY Delta-tubulin	7	6	2	1	4	3	4	3	4	3	1	0	1	0	0	0	0	0	1	0	0	0	16.2	6.1	3.5	51.3	457	457;457;423;450;446;446;536	0	3.5301	10.5	7.9	11.4	7.9	10.1	7.9	35223000	0	0	35223000	0	0	0	20
A0A445CK24;A0A445CC17;A0A445CK35;A0A444YGE5	A0A445CK24;A0A445CC17;A0A445CK35;A0A444YGE5	2;2;2;2	1;1;1;1	1;1;1;1	tr|A0A445CK24|A0A445CK24_ARAHY AAA domain-containing protein OS=Arachis hypogaea OX=3818 GN=Ahy_A06g026310 PE=3 SV=1;tr|A0A445CC17|A0A445CC17_ARAHY AAA domain-containing protein OS=Arachis hypogaea OX=3818 GN=Ahy_A07g034508 PE=3 SV=1;tr|A0A445CK35|A0A445CK	4	2	1	1	0	1	0	0	2	1	0	0	0	0	1	0	0	0	0	0	1	0	5.8	2.8	2.8	44.582	398	398;398;408;700	0.0072333	1.2138	0	3	0	0	5.8	3	0	0	0	0	0	0	0	23
A0A444YGF9;A0A445A988;A0A445DNK3;A0A444ZU83;A0A445CKD8;A0A445CKC1	A0A444YGF9;A0A445A988;A0A445DNK3;A0A444ZU83;A0A445CKD8;A0A445CKC1	1;1;1;1;1;1	1;1;1;1;1;1	1;1;1;1;1;1	tr|A0A444YGF9|A0A444YGF9_ARAHY Uncharacterized protein OS=Arachis hypogaea OX=3818 GN=Ahy_B06g079897 PE=3 SV=1;tr|A0A445A988|A0A445A988_ARAHY Uncharacterized protein OS=Arachis hypogaea OX=3818 GN=Ahy_A02g008886 PE=3 SV=1;tr|A0A445DNK3|A0A445DNK3_ARAHY Unc	6	1	1	1	1	0	0	0	0	0	1	0	0	0	0	0	1	0	0	0	0	0	11.3	11.3	11.3	17.117	151	151;152;164;164;239;590	0	2.1218	11.3	0	0	0	0	0	47210000	47210000	0	0	0	0	0	7
A0A444YGS2;A0A444X347;A0A445A0K2;A0A444X3D1	A0A444YGS2	34;6;5;5	34;6;5;5	11;1;1;1	tr|A0A444YGS2|A0A444YGS2_ARAHY Uncharacterized protein OS=Arachis hypogaea OX=3818 GN=Ahy_B06g079954 PE=4 SV=1	4	34	34	11	30	28	31	28	28	27	30	28	31	28	28	27	9	9	10	8	9	8	70	70	28.8	53.019	466	466;233;189;219	0	323.31	63.9	60.7	64.6	62.4	62.7	60.7	515180000000	113900000000	84203000000	120500000000	62559000000	69856000000	64151000000	29
A0A444YGW9;A0A445CKV5;A0A444ZCE6	A0A444YGW9;A0A445CKV5;A0A444ZCE6	5;5;3	4;4;2	4;4;2	tr|A0A444YGW9|A0A444YGW9_ARAHY Elongation factor Tu OS=Arachis hypogaea OX=3818 GN=Ahy_B06g080075 PE=3 SV=1;tr|A0A445CKV5|A0A445CKV5_ARAHY Elongation factor Tu OS=Arachis hypogaea OX=3818 GN=Ahy_A06g026563 PE=3 SV=1;tr|A0A444ZCE6|A0A444ZCE6_ARAHY Elongatio	3	5	4	4	2	3	2	3	3	0	1	2	1	2	2	0	1	2	1	2	2	0	17.2	13.9	13.9	49.595	454	454;454;446	0	16.942	6.8	10.6	6.4	9.9	11	0	358460000	67045000	64826000	55798000	78041000	92752000	0	30
A0A444YH45	A0A444YH45	1	1	1	tr|A0A444YH45|A0A444YH45_ARAHY Protein kinase domain-containing protein OS=Arachis hypogaea OX=3818 GN=Ahy_B06g080093 PE=4 SV=1	1	1	1	1	0	0	0	0	1	0	0	0	0	0	1	0	0	0	0	0	1	0	3.6	3.6	3.6	69.632	637	637	0	1.6973	0	0	0	0	3.6	0	367440000	0	0	0	0	367440000	0	29
A0A444YH83;A0A444XQ56	A0A444YH83;A0A444XQ56	3;2	3;2	3;2	tr|A0A444YH83|A0A444YH83_ARAHY Ribosomal_L14e domain-containing protein OS=Arachis hypogaea OX=3818 GN=Ahy_B06g080168 PE=3 SV=1;tr|A0A444XQ56|A0A444XQ56_ARAHY Putative 60S ribosomal protein OS=Arachis hypogaea OX=3818 GN=Ahy_B09g097873 PE=3 SV=1	2	3	3	3	2	2	1	3	3	0	2	2	1	3	3	0	2	2	1	3	3	0	12.6	12.6	12.6	22.847	199	199;133	0	6.0337	8.5	8.5	3.5	12.6	12.6	0	321440000	105960000	85079000	35883000	94520000	0	0	10
A0A444YHD7;A0A445CLI3	A0A444YHD7;A0A445CLI3	3;3	3;3	3;3	tr|A0A444YHD7|A0A444YHD7_ARAHY Uncharacterized protein OS=Arachis hypogaea OX=3818 GN=Ahy_B06g080248 PE=4 SV=1;tr|A0A445CLI3|A0A445CLI3_ARAHY Uncharacterized protein OS=Arachis hypogaea OX=3818 GN=Ahy_A06g026759 PE=4 SV=1	2	3	3	3	2	2	2	1	3	0	2	2	2	1	3	0	2	2	2	1	3	0	43.8	43.8	43.8	8.7679	80	80;127	0	7.7094	32.5	32.5	32.5	16.2	43.8	0	250420000	46332000	57936000	83869000	18506000	43775000	0	4
A0A445CME4;A0A444YIC8;A0A444YI88;A0A445CME0;A0A444YI94;A0A444YI66;A0A444YIE0	A0A445CME4;A0A444YIC8;A0A444YI88;A0A445CME0;A0A444YI94;A0A444YI66;A0A444YIE0	4;4;4;3;2;2;2	4;4;4;3;2;2;2	4;4;4;3;2;2;2	tr|A0A445CME4|A0A445CME4_ARAHY Methenyltetrahydrofolate cyclohydrolase OS=Arachis hypogaea OX=3818 GN=Ahy_A06g027028 PE=3 SV=1;tr|A0A444YIC8|A0A444YIC8_ARAHY Methenyltetrahydrofolate cyclohydrolase OS=Arachis hypogaea OX=3818 GN=Ahy_B06g080530 PE=3 SV=1;tr	7	4	4	4	1	1	2	0	3	0	1	1	2	0	3	0	1	1	2	0	3	0	14.9	14.9	14.9	32.538	303	303;362;395;330;175;205;238	0	9.4936	5.6	5.6	9.6	0	10.9	0	213850000	54694000	61892000	58456000	0	38812000	0	20
A0A444YIB7;A0A445CNE9;A0A444YJV3;A0A445CMH8;A0A445BKM8;A0A444XKM9	A0A444YIB7;A0A445CNE9;A0A444YJV3;A0A445CMH8;A0A445BKM8	4;4;4;3;2;1	4;4;4;3;2;1	4;4;4;3;2;1	tr|A0A444YIB7|A0A444YIB7_ARAHY Ribosomal_L18e/L15P domain-containing protein OS=Arachis hypogaea OX=3818 GN=Ahy_B06g080562 PE=3 SV=1;tr|A0A445CNE9|A0A445CNE9_ARAHY Ribosomal_L18e/L15P domain-containing protein OS=Arachis hypogaea OX=3818 GN=Ahy_A06g027365	6	4	4	4	1	1	3	3	3	0	1	1	3	3	3	0	1	1	3	3	3	0	24.6	24.6	24.6	20.968	187	187;213;262;237;187;115	0	13.498	5.3	5.9	18.7	18.7	17.1	0	529010000	84805000	40568000	210040000	81522000	112080000	0	8
A0A444YJM4;A0A444ZT52	A0A444YJM4;A0A444ZT52	4;4	4;4	4;4	tr|A0A444YJM4|A0A444YJM4_ARAHY Uncharacterized protein OS=Arachis hypogaea OX=3818 GN=Ahy_A03g010432 PE=3 SV=1;tr|A0A444ZT52|A0A444ZT52_ARAHY Uncharacterized protein OS=Arachis hypogaea OX=3818 GN=Ahy_B03g062102 PE=3 SV=1	2	4	4	4	2	3	2	3	2	1	2	3	2	3	2	1	2	3	2	3	2	1	37.3	37.3	37.3	16.296	150	150;183	0	22.099	14.7	23.3	14.7	30	16	7.3	1212800000	211040000	266900000	353990000	127990000	212290000	40550000	7
A0A444YJU5	A0A444YJU5	2	1	1	tr|A0A444YJU5|A0A444YJU5_ARAHY Uncharacterized protein OS=Arachis hypogaea OX=3818 GN=Ahy_A06g027370 PE=3 SV=1	1	2	1	1	0	1	1	2	1	0	0	0	1	1	0	0	0	0	1	1	0	0	16.9	9.7	9.7	14.037	124	124	1	-2	0	7.3	9.7	16.9	7.3	0	90960000	0	0	45588000	45372000	0	0	6
A0A444YLF7;A0A444YLF4;A0A445ACJ1;A0A445EHL7	A0A444YLF7;A0A444YLF4;A0A445ACJ1;A0A445EHL7	1;1;1;1	1;1;1;1	1;1;1;1	tr|A0A444YLF7|A0A444YLF7_ARAHY Uncharacterized protein OS=Arachis hypogaea OX=3818 GN=Ahy_B06g081608 PE=4 SV=1;tr|A0A444YLF4|A0A444YLF4_ARAHY Uncharacterized protein OS=Arachis hypogaea OX=3818 GN=Ahy_B06g081608 PE=4 SV=1;tr|A0A445ACJ1|A0A445ACJ1_ARAHY Unc	4	1	1	1	0	1	0	0	0	0	0	1	0	0	0	0	0	1	0	0	0	0	3.5	3.5	3.5	37.684	343	343;355;428;430	0	3.3793	0	3.5	0	0	0	0	28650000	0	28650000	0	0	0	0	15
A0A445CPL9;A0A444YLJ7	A0A445CPL9;A0A444YLJ7	1;1	1;1	1;1	tr|A0A445CPL9|A0A445CPL9_ARAHY LEA_2 domain-containing protein OS=Arachis hypogaea OX=3818 GN=Ahy_A06g027734 PE=4 SV=1;tr|A0A444YLJ7|A0A444YLJ7_ARAHY LEA_2 domain-containing protein OS=Arachis hypogaea OX=3818 GN=Ahy_B06g081607 PE=4 SV=1	2	1	1	1	1	0	1	0	0	0	1	0	1	0	0	0	1	0	1	0	0	0	7.2	7.2	7.2	27.498	249	249;251	0.0088652	1.16	7.2	0	7.2	0	0	0	62143000	18722000	0	43421000	0	0	0	13
A0A444YLR8	A0A444YLR8	24	24	5	tr|A0A444YLR8|A0A444YLR8_ARAHY Uncharacterized protein OS=Arachis hypogaea OX=3818 GN=Ahy_B06g081675 PE=3 SV=1	1	24	24	5	18	19	17	16	16	10	18	19	17	16	16	10	5	3	4	3	4	1	57.9	57.9	15.2	47.846	435	435	0	142.01	49.2	45.1	49.4	48	52	31.7	26235000000	7.4925e+09	4.2087e+09	5750700000	2.9755e+09	4.2744e+09	1.5335e+09	20
A0A444YLS7	A0A444YLS7	19	8	3	tr|A0A444YLS7|A0A444YLS7_ARAHY Uncharacterized protein OS=Arachis hypogaea OX=3818 GN=Ahy_B06g081746 PE=3 SV=1	1	19	8	3	17	17	17	18	14	17	7	7	7	7	4	7	3	2	3	2	1	2	57.4	26.2	3.7	54.554	484	484	0	78.368	54.3	56	54.3	57.4	40.5	55.4	86527000000	15191000000	16459000000	20952000000	7.5937e+09	13120000000	13210000000	17
A0A444YLX0;Q647H4;Q8LKN1;Q6T2T4;Q8LL03	A0A444YLX0;Q647H4;Q8LKN1;Q6T2T4	41;40;40;39;15	19;19;18;19;5	9;9;9;9;0	tr|A0A444YLX0|A0A444YLX0_ARAHY Uncharacterized protein OS=Arachis hypogaea OX=3818 GN=Ahy_B06g081740 PE=3 SV=1;tr|Q647H4|Q647H4_ARAHY Arachin Ahy-1 OS=Arachis hypogaea OX=3818 PE=2 SV=1;tr|Q8LKN1|Q8LKN1_ARAHY Allergen Arah3/Arah4 OS=Arachis hypogaea OX=381	5	41	19	9	37	35	35	34	35	35	17	15	15	14	14	15	7	7	7	6	6	7	69.4	31.9	16.5	65.21	571	571;536;538;536;219	0	323.31	66.5	66	67.1	64.4	66	65.5	1738600000000	324400000000	292370000000	314600000000	247870000000	276770000000	282630000000	22
A0A444YLZ4;A0A445CPP8;E9LFE9	A0A444YLZ4;A0A445CPP8;E9LFE9	14;12;7	14;12;7	14;12;7	tr|A0A444YLZ4|A0A444YLZ4_ARAHY Uncharacterized protein OS=Arachis hypogaea OX=3818 GN=Ahy_B06g081734 PE=3 SV=1;tr|A0A445CPP8|A0A445CPP8_ARAHY Uncharacterized protein OS=Arachis hypogaea OX=3818 GN=Ahy_A06g027763 PE=3 SV=1;tr|E9LFE9|E9LFE9_ARAHY 11S arachin	3	14	14	14	13	11	12	9	9	10	13	11	12	9	9	10	13	11	12	9	9	10	36.4	36.4	36.4	50.484	459	459;460;256	0	135.93	36.4	35.7	34	31.4	31.4	33.6	37164000000	7.98e+09	6.3455e+09	8994400000	4908600000	5688300000	3.2469e+09	19
A0A445CPZ0;A0A444YMB1;A0A445EEC3;A0A445AFM7	A0A445CPZ0;A0A444YMB1	4;4;1;1	4;4;1;1	4;4;1;1	tr|A0A445CPZ0|A0A445CPZ0_ARAHY S-(hydroxymethyl)glutathione dehydrogenase OS=Arachis hypogaea OX=3818 GN=Ahy_A06g027814 PE=3 SV=1;tr|A0A444YMB1|A0A444YMB1_ARAHY S-(hydroxymethyl)glutathione dehydrogenase OS=Arachis hypogaea OX=3818 GN=Ahy_B06g081885 PE=3 S	4	4	4	4	1	2	2	2	2	2	1	2	2	2	2	2	1	2	2	2	2	2	18.7	18.7	18.7	40.304	379	379;379;379;379	0	10.886	4.5	11.6	7.4	11.3	10	11.6	336360000	51267000	86200000	68625000	65916000	37996000	26356000	20
A0A445BWH0;A0A445AAD7;A0A445AA41;A0A445CRD7;A0A444YNN6;A0A445CRD0;A0A445D7F1;A0A445DYW4;A0A445DYX6;A0A445DYP5;A0A445DWR8;A0A445C2E8;A0A444XMA3;A0A445AAN3;A0A445AAM8;A0A445AB53;A0A6B9V9B5;A0A445AB22;A0A445C2G5;A0A444XM74;A0A444XM76;A0A444XM83;A0A444XM60;A0A445A3Z4	A0A445BWH0;A0A445AAD7;A0A445AA41;A0A445CRD7;A0A444YNN6;A0A445CRD0;A0A445D7F1;A0A445DYW4;A0A445DYX6;A0A445DYP5;A0A445DWR8;A0A445C2E8;A0A444XMA3;A0A445AAN3;A0A445AAM8;A0A445AB53;A0A6B9V9B5;A0A445AB22;A0A445C2G5;A0A444XM74;A0A444XM76;A0A444XM83;A0A444XM60;A0A445A3Z4	2;2;2;2;2;2;1;1;1;1;1;1;1;1;1;1;1;1;1;1;1;1;1;1	2;2;2;2;2;2;1;1;1;1;1;1;1;1;1;1;1;1;1;1;1;1;1;1	2;2;2;2;2;2;1;1;1;1;1;1;1;1;1;1;1;1;1;1;1;1;1;1	tr|A0A445BWH0|A0A445BWH0_ARAHY Uncharacterized protein OS=Arachis hypogaea OX=3818 GN=Ahy_A08g039356 PE=4 SV=1;tr|A0A445AAD7|A0A445AAD7_ARAHY Uncharacterized protein OS=Arachis hypogaea OX=3818 GN=Ahy_B03g068556 PE=4 SV=1;tr|A0A445AA41|A0A445AA41_ARAHY Unc	24	2	2	2	0	0	1	0	1	0	0	0	1	0	1	0	0	0	1	0	1	0	3.2	3.2	3.2	89.757	806	806;976;959;817;806;806;149;1079;1033;1015;810;810;125;792;767;746;719;671;671;339;335;330;187;1200	0	2.928	0	0	1.6	0	1.6	0	53490000	0	0	35643000	0	17847000	0	44
A0A445E7L6;A0A445CQX6;A0A444YNY0	A0A445E7L6;A0A445CQX6;A0A444YNY0	1;1;1	1;1;1	1;1;1	tr|A0A445E7L6|A0A445E7L6_ARAHY TRASH domain-containing protein OS=Arachis hypogaea OX=3818 GN=Ahy_A02g005568 PE=3 SV=1;tr|A0A445CQX6|A0A445CQX6_ARAHY TRASH domain-containing protein OS=Arachis hypogaea OX=3818 GN=Ahy_A06g028332 PE=3 SV=1;tr|A0A444YNY0|A0A4	3	1	1	1	1	1	1	1	1	0	1	1	1	1	1	0	1	1	1	1	1	0	7.3	7.3	7.3	18.658	164	164;164;164	0	2.6916	7.3	7.3	7.3	7.3	7.3	0	143360000	24811000	19449000	30380000	32622000	36093000	0	5
A0A445CQ94;A0A444YP93	A0A445CQ94;A0A444YP93	3;3	1;1	1;1	tr|A0A445CQ94|A0A445CQ94_ARAHY Fructose-bisphosphate aldolase OS=Arachis hypogaea OX=3818 GN=Ahy_A06g028028 PE=3 SV=1;tr|A0A444YP93|A0A444YP93_ARAHY Fructose-bisphosphate aldolase OS=Arachis hypogaea OX=3818 GN=Ahy_B06g083092 PE=3 SV=1	2	3	1	1	1	0	0	2	0	0	0	0	0	1	0	0	0	0	0	1	0	0	9.8	3.6	3.6	38.379	358	358;358	0	3.1399	3.9	0	0	5.9	0	0	22347000	0	0	0	22347000	0	0	20
A0A444YPL1;A0A445CQL9;A0A445EBM0;A0A445EBQ6;A0A444YPV2;A0A444YPS7;A0A445EDG0;A0A444YPS2;A0A445EDE1;A0A444YPL2;A0A445EWS5;A0A445EDP7;A0A445CQP9;A0A445EC67;A0A444YW08;A0A445CXJ4;A0A444YPU9;A0A444YVZ7;A0A444YW46	A0A444YPL1;A0A445CQL9;A0A445EBM0;A0A445EBQ6;A0A444YPV2;A0A444YPS7;A0A445EDG0;A0A444YPS2;A0A445EDE1;A0A444YPL2;A0A445EWS5;A0A445EDP7;A0A445CQP9;A0A445EC67;A0A444YW08;A0A445CXJ4;A0A444YPU9;A0A444YVZ7;A0A444YW46	1;1;1;1;1;1;1;1;1;1;1;1;1;1;1;1;1;1;1	1;1;1;1;1;1;1;1;1;1;1;1;1;1;1;1;1;1;1	1;1;1;1;1;1;1;1;1;1;1;1;1;1;1;1;1;1;1	tr|A0A444YPL1|A0A444YPL1_ARAHY Uncharacterized protein OS=Arachis hypogaea OX=3818 GN=Ahy_B06g083305 PE=4 SV=1;tr|A0A445CQL9|A0A445CQL9_ARAHY Uncharacterized protein OS=Arachis hypogaea OX=3818 GN=Ahy_A06g028248 PE=4 SV=1;tr|A0A445EBM0|A0A445EBM0_ARAHY Unc	19	1	1	1	1	1	1	1	1	0	1	1	1	1	1	0	1	1	1	1	1	0	15.4	15.4	15.4	10.364	91	91;471;646;614;610;576;484;479;476;445;138;438;437;308;226;216;211;209;940	0	2.6389	15.4	15.4	15.4	15.4	15.4	0	234850000	39583000	45370000	33641000	65254000	51001000	0	5
A0A444YQY9;A0A445CSG3;A0A444YR78;A0A444YR86;A0A445B1R3;A0A444X9V2	A0A444YQY9;A0A445CSG3;A0A444YR78;A0A444YR86	21;21;21;21;4;4	21;21;21;21;4;4	21;21;21;21;4;4	tr|A0A444YQY9|A0A444YQY9_ARAHY 5-methyltetrahydropteroyltriglutamate--homocysteine S-methyltransferase OS=Arachis hypogaea OX=3818 GN=Ahy_B06g084100 PE=3 SV=1;tr|A0A445CSG3|A0A445CSG3_ARAHY 5-methyltetrahydropteroyltriglutamate--homocysteine S-methyltransf	6	21	21	21	14	14	17	11	14	5	14	14	17	11	14	5	14	14	17	11	14	5	43.4	43.4	43.4	81.537	737	737;763;764;801;815;815	0	126.32	33	27.5	38.5	22.8	31.6	12.5	5654700000	1076800000	1.047e+09	1374900000	923920000	1.045e+09	187120000	39
A0A444YRD7;A0A445CSS4;A0A445CST9	A0A444YRD7;A0A445CSS4;A0A445CST9	6;5;3	1;1;1	1;1;1	tr|A0A444YRD7|A0A444YRD7_ARAHY Tubulin alpha chain OS=Arachis hypogaea OX=3818 GN=Ahy_B06g084221 PE=3 SV=1;tr|A0A445CSS4|A0A445CSS4_ARAHY Uncharacterized protein OS=Arachis hypogaea OX=3818 GN=Ahy_A06g029215 PE=3 SV=1;tr|A0A445CST9|A0A445CST9_ARAHY Tubulin	3	6	1	1	3	5	4	3	4	2	0	1	1	0	0	0	0	1	1	0	0	0	16.9	2.2	2.2	49.983	450	450;615;527	0.0037951	1.5015	7.6	13.8	11.8	9.1	12	7.1	25007000	0	25007000	0	0	0	0	20
A0A445CTA1;A0A445CT82;A0A445CT54;A0A444Z1W1;A0A445CT80;A0A444YRQ2;A0A445D115;A0A444Z293;A0A445D0X9	A0A445CTA1;A0A445CT82;A0A445CT54;A0A444Z1W1;A0A445CT80;A0A444YRQ2;A0A445D115;A0A444Z293;A0A445D0X9	1;1;1;1;1;1;1;1;1	1;1;1;1;1;1;1;1;1	1;1;1;1;1;1;1;1;1	tr|A0A445CTA1|A0A445CTA1_ARAHY Uncharacterized protein OS=Arachis hypogaea OX=3818 GN=Ahy_A06g029360 PE=4 SV=1;tr|A0A445CT82|A0A445CT82_ARAHY Uncharacterized protein OS=Arachis hypogaea OX=3818 GN=Ahy_A06g029360 PE=4 SV=1;tr|A0A445CT54|A0A445CT54_ARAHY eRF	9	1	1	1	0	0	1	1	0	0	0	0	1	1	0	0	0	0	1	1	0	0	4.5	4.5	4.5	25.198	222	222;288;348;436;437;437;460;460;568	0	2.0602	0	0	4.5	4.5	0	0	0	0	0	0	0	0	0	12
A0A445CTF2;A0A445CTC8;A0A444YS21;A0A444YS19;A0A444YRZ7;A0A444YS04	A0A445CTF2;A0A445CTC8;A0A444YS21;A0A444YS19;A0A444YRZ7;A0A444YS04	1;1;1;1;1;1	1;1;1;1;1;1	1;1;1;1;1;1	tr|A0A445CTF2|A0A445CTF2_ARAHY Cytochrome b-c1 complex subunit Rieske, mitochondrial OS=Arachis hypogaea OX=3818 GN=Ahy_A06g029452 PE=3 SV=1;tr|A0A445CTC8|A0A445CTC8_ARAHY Cytochrome b-c1 complex subunit Rieske, mitochondrial OS=Arachis hypogaea OX=3818 GN	6	1	1	1	0	0	1	0	0	0	0	0	1	0	0	0	0	0	1	0	0	0	4.1	4.1	4.1	29.515	268	268;268;268;268;268;323	0	3.8896	0	0	4.1	0	0	0	0	0	0	0	0	0	0	14
A0A444YS80;A0A444YS77;A0A445DTD8;A0A444ZYB5;A0A444X883;A0A445B337	A0A444YS80;A0A444YS77	4;3;1;1;1;1	4;3;1;1;1;1	4;3;1;1;1;1	tr|A0A444YS80|A0A444YS80_ARAHY Uncharacterized protein OS=Arachis hypogaea OX=3818 GN=Ahy_B06g084556 PE=3 SV=1;tr|A0A444YS77|A0A444YS77_ARAHY Uncharacterized protein OS=Arachis hypogaea OX=3818 GN=Ahy_B06g084556 PE=3 SV=1	6	4	4	4	3	0	3	0	0	0	3	0	3	0	0	0	3	0	3	0	0	0	11.3	11.3	11.3	39.361	372	372;396;358;359;367;369	0	4.7562	7.8	0	9.1	0	0	0	59389000	23946000	0	35443000	0	0	0	19
A0A445CTT9;A0A444YSE7;A0A445CTT8;A0A444YSC5	A0A445CTT9;A0A444YSE7;A0A445CTT8;A0A444YSC5	1;1;1;1	1;1;1;1	1;1;1;1	tr|A0A445CTT9|A0A445CTT9_ARAHY Uncharacterized protein OS=Arachis hypogaea OX=3818 GN=Ahy_A06g029562 PE=4 SV=1;tr|A0A444YSE7|A0A444YSE7_ARAHY Uncharacterized protein OS=Arachis hypogaea OX=3818 GN=Ahy_B06g084614 PE=4 SV=1;tr|A0A445CTT8|A0A445CTT8_ARAHY Unc	4	1	1	1	0	0	0	1	1	0	0	0	0	1	1	0	0	0	0	1	1	0	9.3	9.3	9.3	20.764	193	193;193;195;195	0	2.9922	0	0	0	9.3	9.3	0	0	0	0	0	0	0	0	9
A0A445CTZ8;A0A444YSI0	A0A445CTZ8;A0A444YSI0	1;1	1;1	1;1	tr|A0A445CTZ8|A0A445CTZ8_ARAHY Uncharacterized protein OS=Arachis hypogaea OX=3818 GN=Ahy_A06g029639 PE=4 SV=1;tr|A0A444YSI0|A0A444YSI0_ARAHY Uncharacterized protein OS=Arachis hypogaea OX=3818 GN=Ahy_B06g084678 PE=4 SV=1	2	1	1	1	0	0	0	0	1	0	0	0	0	0	1	0	0	0	0	0	1	0	9.5	9.5	9.5	19.65	179	179;179	0	6.8709	0	0	0	0	9.5	0	13940000	0	0	0	0	13940000	0	10
A0A444YSP4;A0A445CTX8	A0A444YSP4;A0A445CTX8	1;1	1;1	1;1	tr|A0A444YSP4|A0A444YSP4_ARAHY Exocyst subunit Exo70 family protein OS=Arachis hypogaea OX=3818 GN=Ahy_B06g084744 PE=3 SV=1;tr|A0A445CTX8|A0A445CTX8_ARAHY Exocyst subunit Exo70 family protein OS=Arachis hypogaea OX=3818 GN=Ahy_A06g029706 PE=3 SV=1	2	1	1	1	1	1	1	1	1	1	1	1	1	1	1	1	1	1	1	1	1	1	1.5	1.5	1.5	80.018	684	684;756	0.0038095	1.5338	1.5	1.5	1.5	1.5	1.5	1.5	1362100000	96326000	211930000	140770000	340730000	289050000	283290000	37
A0A445CUD8;A0A444YT04	A0A445CUD8;A0A444YT04	4;4	4;4	4;4	tr|A0A445CUD8|A0A445CUD8_ARAHY Succinate dehydrogenase [ubiquinone] iron-sulfur subunit, mitochondrial OS=Arachis hypogaea OX=3818 GN=Ahy_A06g029859 PE=3 SV=1;tr|A0A444YT04|A0A444YT04_ARAHY Succinate dehydrogenase [ubiquinone] iron-sulfur subunit, mitochon	2	4	4	4	1	3	2	2	2	1	1	3	2	2	2	1	1	3	2	2	2	1	16.2	16.2	16.2	31.128	277	277;277	0	4.7027	4.3	11.9	8.7	7.6	7.6	4.3	687290000	175490000	196420000	108530000	46325000	160520000	0	14
A0A445CVK6;A0A444YU97	A0A445CVK6;A0A444YU97	1;1	1;1	1;1	tr|A0A445CVK6|A0A445CVK6_ARAHY Uncharacterized protein OS=Arachis hypogaea OX=3818 GN=Ahy_A06g030213 PE=4 SV=1;tr|A0A444YU97|A0A444YU97_ARAHY Uncharacterized protein OS=Arachis hypogaea OX=3818 GN=Ahy_B06g085350 PE=4 SV=1	2	1	1	1	0	0	0	0	1	0	0	0	0	0	1	0	0	0	0	0	1	0	7.8	7.8	7.8	12.692	116	116;116	0	1.7974	0	0	0	0	7.8	0	33253000	0	0	0	0	33253000	0	7
A0A444YVB8	A0A444YVB8	2	2	2	tr|A0A444YVB8|A0A444YVB8_ARAHY Uncharacterized protein OS=Arachis hypogaea OX=3818 GN=Ahy_B06g085698 PE=4 SV=1	1	2	2	2	1	1	1	2	1	1	1	1	1	2	1	1	1	1	1	2	1	1	26	26	26	10.27	96	96	0	9.0431	14.6	14.6	14.6	26	14.6	14.6	1.9589e+09	666570000	475570000	478860000	41193000	172160000	124540000	8
A0A445CXD0;A0A444YVR7	A0A445CXD0;A0A444YVR7	2;2	2;2	2;2	tr|A0A445CXD0|A0A445CXD0_ARAHY Oxidored_q6 domain-containing protein OS=Arachis hypogaea OX=3818 GN=Ahy_A06g030757 PE=3 SV=1;tr|A0A444YVR7|A0A444YVR7_ARAHY Oxidored_q6 domain-containing protein OS=Arachis hypogaea OX=3818 GN=Ahy_B06g085847 PE=3 SV=1	2	2	2	2	1	0	0	1	0	0	1	0	0	1	0	0	1	0	0	1	0	0	15.3	15.3	15.3	20.121	183	183;213	0	3.6093	7.7	0	0	7.7	0	0	0	0	0	0	0	0	0	10
A0A444YWV3	A0A444YWV3	1	1	1	tr|A0A444YWV3|A0A444YWV3_ARAHY Uncharacterized protein OS=Arachis hypogaea OX=3818 GN=Ahy_B06g086132 PE=4 SV=1	1	1	1	1	1	0	1	0	0	0	1	0	1	0	0	0	1	0	1	0	0	0	11	11	11	29.78	273	273	0	4.9637	11	0	11	0	0	0	109150000	59380000	0	49766000	0	0	0	14
A0A444YX13	A0A444YX13	6	6	1	tr|A0A444YX13|A0A444YX13_ARAHY SHSP domain-containing protein OS=Arachis hypogaea OX=3818 GN=Ahy_B05g073767 PE=3 SV=1	1	6	6	1	2	1	4	2	1	1	2	1	4	2	1	1	0	0	1	1	0	0	43.4	43.4	9.4	18.23	159	159	0	36.123	13.8	4.4	29.6	13.8	4.4	4.4	593470000	57934000	0	423170000	112360000	0	0	8
A0A445CYZ8;A0A444YXG5;A0A445AA57;A0A445E4F1	A0A445CYZ8;A0A444YXG5;A0A445AA57;A0A445E4F1	1;1;1;1	1;1;1;1	1;1;1;1	tr|A0A445CYZ8|A0A445CYZ8_ARAHY Uncharacterized protein OS=Arachis hypogaea OX=3818 GN=Ahy_A05g021934 PE=3 SV=1;tr|A0A444YXG5|A0A444YXG5_ARAHY Uncharacterized protein OS=Arachis hypogaea OX=3818 GN=Ahy_B05g073932 PE=3 SV=1;tr|A0A445AA57|A0A445AA57_ARAHY Unc	4	1	1	1	0	1	0	1	1	0	0	1	0	1	1	0	0	1	0	1	1	0	3.6	3.6	3.6	32.1	302	302;302;308;309	0	1.6552	0	3.6	0	3.6	3.6	0	0	0	0	0	0	0	0	14
A0A444YXN0;A0A445CZ98;A0A445CZ83;A0A444YY18	A0A444YXN0;A0A445CZ98;A0A445CZ83	5;5;5;2	5;5;5;2	5;5;5;2	tr|A0A444YXN0|A0A444YXN0_ARAHY Uncharacterized protein OS=Arachis hypogaea OX=3818 GN=Ahy_B05g074009 PE=4 SV=1;tr|A0A445CZ98|A0A445CZ98_ARAHY Uncharacterized protein OS=Arachis hypogaea OX=3818 GN=Ahy_A05g021992 PE=4 SV=1;tr|A0A445CZ83|A0A445CZ83_ARAHY Unc	4	5	5	5	2	4	3	2	1	2	2	4	3	2	1	2	2	4	3	2	1	2	11.4	11.4	11.4	77.166	699	699;703;708;224	0	24.212	4.4	10.3	5.6	5.9	3.1	4.7	525820000	143900000	169650000	156790000	27837000	0	27636000	34
A0A445EX70;A0A444YYB3;A0A445E710;A0A444YWM5;A0A445A2H2;A0A445C5C8;A0A445C5E4;A0A444ZQS8	A0A445EX70;A0A444YYB3;A0A445E710;A0A444YWM5	5;5;4;3;1;1;1;1	5;5;4;3;1;1;1;1	5;5;4;3;1;1;1;1	tr|A0A445EX70|A0A445EX70_ARAHY Uncharacterized protein OS=Arachis hypogaea OX=3818 GN=Ahy_A01g004806 PE=3 SV=1;tr|A0A444YYB3|A0A444YYB3_ARAHY Uncharacterized protein OS=Arachis hypogaea OX=3818 GN=Ahy_B05g074249 PE=3 SV=1;tr|A0A445E710|A0A445E710_ARAHY Unc	8	5	5	5	2	4	1	3	2	1	2	4	1	3	2	1	2	4	1	3	2	1	22.3	22.3	22.3	28.16	242	242;243;243;243;111;121;176;256	0	24.604	9.9	18.6	5.4	14	9.1	5.4	508880000	130970000	137750000	70432000	70836000	74681000	24204000	15
Q06H34;A0A445D471;A0A444YYF2	Q06H34;A0A445D471;A0A444YYF2	3;3;3	3;3;3	3;3;3	tr|Q06H34|Q06H34_ARAHY Tonoplast intrinsic protein alpha TIP (Fragment) OS=Arachis hypogaea OX=3818 PE=2 SV=1;tr|A0A445D471|A0A445D471_ARAHY Uncharacterized protein OS=Arachis hypogaea OX=3818 GN=Ahy_A05g023681 PE=3 SV=1;tr|A0A444YYF2|A0A444YYF2_ARAHY Tono	3	3	3	3	3	2	3	2	3	2	3	2	3	2	3	2	3	2	3	2	3	2	23.5	23.5	23.5	19.26	183	183;255;255	0	30.63	23.5	19.7	23.5	19.7	23.5	19.7	26149000000	10515000000	2687500000	6.3891e+09	1.5953e+09	4.0912e+09	870020000	5
A0A444YYU4;A0A445D3V5;A0A445DHF2	A0A444YYU4;A0A445D3V5	3;3;1	3;3;1	3;3;1	tr|A0A444YYU4|A0A444YYU4_ARAHY Pyruvate kinase OS=Arachis hypogaea OX=3818 GN=Ahy_B05g074418 PE=3 SV=1;tr|A0A445D3V5|A0A445D3V5_ARAHY Pyruvate kinase OS=Arachis hypogaea OX=3818 GN=Ahy_A05g023588 PE=3 SV=1	3	3	3	3	1	2	0	1	1	0	1	2	0	1	1	0	1	2	0	1	1	0	7.8	7.8	7.8	55.314	510	510;510;507	0	8.4145	2	5.5	0	2.4	2.4	0	52037000	0	52037000	0	0	0	0	29
A0A445D423;A0A445D3I5;A0A444YYZ7;A0A444YZC7	A0A445D423;A0A445D3I5;A0A444YYZ7;A0A444YZC7	1;1;1;1	1;1;1;1	1;1;1;1	tr|A0A445D423|A0A445D423_ARAHY Uncharacterized protein OS=Arachis hypogaea OX=3818 GN=Ahy_A05g023489 PE=4 SV=1;tr|A0A445D3I5|A0A445D3I5_ARAHY Uncharacterized protein OS=Arachis hypogaea OX=3818 GN=Ahy_A05g023489 PE=4 SV=1;tr|A0A444YYZ7|A0A444YYZ7_ARAHY Unc	4	1	1	1	0	0	0	0	0	1	0	0	0	0	0	1	0	0	0	0	0	1	4.4	4.4	4.4	38.763	364	364;382;2763;2781	0.0037879	1.4904	0	0	0	0	0	4.4	0	0	0	0	0	0	0	16
A0A444YZ56	A0A444YZ56	2	2	2	tr|A0A444YZ56|A0A444YZ56_ARAHY Usp domain-containing protein OS=Arachis hypogaea OX=3818 GN=Ahy_A05g023440 PE=4 SV=1	1	2	2	2	1	0	0	0	1	0	1	0	0	0	1	0	1	0	0	0	1	0	10.9	10.9	10.9	19.687	174	174	0	1.8262	6.3	0	0	0	4.6	0	0	0	0	0	0	0	0	11
A0A444YZD4;Q9AXI0	A0A444YZD4;Q9AXI0	6;6	3;3	3;3	tr|A0A444YZD4|A0A444YZD4_ARAHY Oleosin OS=Arachis hypogaea OX=3818 GN=Ahy_B05g074500 PE=3 SV=1;sp|Q9AXI0|OL142_ARAHY Oleosin Ara h 14.0102 OS=Arachis hypogaea OX=3818 PE=1 SV=1	2	6	3	3	5	6	6	5	6	4	2	3	3	2	3	1	2	3	3	2	3	1	34.3	14.9	14.9	18.382	175	175;176	0	18.996	33.7	34.3	34.3	33.7	34.3	28	4.2256e+09	577660000	854690000	839350000	709560000	876160000	368200000	6
A0A445DUW9;A0A445AEW4;A0A445A070;A0A444YZH0	A0A445DUW9;A0A445AEW4;A0A445A070;A0A444YZH0	1;1;1;1	1;1;1;1	1;1;1;1	tr|A0A445DUW9|A0A445DUW9_ARAHY Uncharacterized protein OS=Arachis hypogaea OX=3818 GN=Ahy_A03g013175 PE=3 SV=1;tr|A0A445AEW4|A0A445AEW4_ARAHY Uncharacterized protein OS=Arachis hypogaea OX=3818 GN=Ahy_B02g058543 PE=3 SV=1;tr|A0A445A070|A0A445A070_ARAHY Unc	4	1	1	1	1	1	1	1	1	1	1	1	1	1	1	1	1	1	1	1	1	1	6.7	6.7	6.7	14.049	120	120;120;120;120	0	1.8765	6.7	6.7	6.7	6.7	6.7	6.7	146710000	32772000	30021000	41223000	42697000	0	0	6
A0A444YZJ8;A0A445BU22;A0A445D399;A0A445BGX7;A0A445A392;A0A445DY19;A0A6B9VBH5;A0A445BH36;A0A445C8S8;A0A444WW50;A0A444ZVL3;A0A445DPV8;A0A444Y6H2;A0A444Y8U1;A0A444Y8U3;A0A445CFH7;A0A444Y8Z5;A0A445AYA2;A0A445EKR8;A0A444Y6M9;A0A444WW46	A0A444YZJ8;A0A445BU22;A0A445D399;A0A445BGX7;A0A445A392;A0A445DY19;A0A6B9VBH5;A0A445BH36;A0A445C8S8;A0A444WW50;A0A444ZVL3;A0A445DPV8;A0A444Y6H2;A0A444Y8U1;A0A444Y8U3;A0A445CFH7;A0A444Y8Z5;A0A445AYA2;A0A445EKR8;A0A444Y6M9;A0A444WW46	2;2;2;2;2;2;2;2;2;1;1;1;1;1;1;1;1;1;1;1;1	2;2;2;2;2;2;2;2;2;1;1;1;1;1;1;1;1;1;1;1;1	2;2;2;2;2;2;2;2;2;1;1;1;1;1;1;1;1;1;1;1;1	tr|A0A444YZJ8|A0A444YZJ8_ARAHY ATP-dependent 6-phosphofructokinase OS=Arachis hypogaea OX=3818 GN=PFK PE=3 SV=1;tr|A0A445BU22|A0A445BU22_ARAHY ATP-dependent 6-phosphofructokinase OS=Arachis hypogaea OX=3818 GN=PFK PE=3 SV=1;tr|A0A445D399|A0A445D399_ARAHY A	21	2	2	2	0	0	2	0	0	0	0	0	2	0	0	0	0	0	2	0	0	0	4.1	4.1	4.1	59.589	542	542;514;542;524;473;473;516;515;514;539;539;538;319;399;482;470;466;462;462;454;492	0	18.317	0	0	4.1	0	0	0	0	0	0	0	0	0	0	30
A0A445D3A6;A0A444YZL3;A0A445D367;E6Y9A4;E6Y6R7;E6Y6R4;A0A444ZZV5;A0A445DV99;A0A445DVB4;E6Y6R6	A0A445D3A6;A0A444YZL3;A0A445D367;E6Y9A4;E6Y6R7;E6Y6R4;A0A444ZZV5;A0A445DV99;A0A445DVB4;E6Y6R6	7;7;7;6;5;5;5;5;5;4	7;7;7;6;5;5;5;5;5;4	7;7;7;6;5;5;5;5;5;4	tr|A0A445D3A6|A0A445D3A6_ARAHY Biotin carboxylase OS=Arachis hypogaea OX=3818 GN=Ahy_A05g023388 PE=4 SV=1;tr|A0A444YZL3|A0A444YZL3_ARAHY Biotin carboxylase OS=Arachis hypogaea OX=3818 GN=Ahy_B05g074582 PE=4 SV=1;tr|A0A445D367|A0A445D367_ARAHY Biotin carbox	10	7	7	7	1	1	1	2	6	0	1	1	1	2	6	0	1	1	1	2	6	0	19.4	19.4	19.4	58.845	540	540;540;614;540;540;540;540;618;637;540	0	34.471	5.2	1.9	5.2	8	16.7	0	381150000	32218000	0	104520000	30032000	214380000	0	29
A0A445D291;A0A444Z0E4;A0A444Z0C2	A0A445D291;A0A444Z0E4;A0A444Z0C2	1;1;1	1;1;1	1;1;1	tr|A0A445D291|A0A445D291_ARAHY Uncharacterized protein OS=Arachis hypogaea OX=3818 GN=Ahy_A05g023038 PE=4 SV=1;tr|A0A444Z0E4|A0A444Z0E4_ARAHY Uncharacterized protein OS=Arachis hypogaea OX=3818 GN=Ahy_B05g075036 PE=4 SV=1;tr|A0A444Z0C2|A0A444Z0C2_ARAHY End	3	1	1	1	0	0	0	0	1	0	0	0	0	0	1	0	0	0	0	0	1	0	10.4	10.4	10.4	12.57	106	106;124;430	0.0037736	1.4877	0	0	0	0	10.4	0	17407000	0	0	0	0	17407000	0	6
A0A444Z0T8;A0A444Z0X7	A0A444Z0T8;A0A444Z0X7	11;11	11;11	11;11	tr|A0A444Z0T8|A0A444Z0T8_ARAHY Uncharacterized protein OS=Arachis hypogaea OX=3818 GN=Ahy_B05g075272 PE=4 SV=1;tr|A0A444Z0X7|A0A444Z0X7_ARAHY Uncharacterized protein OS=Arachis hypogaea OX=3818 GN=Ahy_B05g075272 PE=4 SV=1	2	11	11	11	4	7	7	6	6	2	4	7	7	6	6	2	4	7	7	6	6	2	35.2	35.2	35.2	46.143	412	412;775	0	46.685	10.4	23.1	22.6	21.1	22.6	7.3	1396400000	169490000	270540000	506980000	279670000	146650000	23051000	19
A0A445D1Z9;A0A444Z123	A0A445D1Z9;A0A444Z123	1;1	1;1	1;1	tr|A0A445D1Z9|A0A445D1Z9_ARAHY Aldose 1-epimerase OS=Arachis hypogaea OX=3818 GN=Ahy_A05g022821 PE=3 SV=1;tr|A0A444Z123|A0A444Z123_ARAHY Aldose 1-epimerase OS=Arachis hypogaea OX=3818 GN=Ahy_B05g075352 PE=3 SV=1	2	1	1	1	0	1	0	0	0	0	0	1	0	0	0	0	0	1	0	0	0	0	8.3	8.3	8.3	36.957	339	339;339	0.0054945	1.3405	0	8.3	0	0	0	0	29694000	0	29694000	0	0	0	0	17
A0A444Z225	A0A444Z225	11	11	11	tr|A0A444Z225|A0A444Z225_ARAHY Formate dehydrogenase, mitochondrial OS=Arachis hypogaea OX=3818 GN=Ahy_A05g022553 PE=3 SV=1	1	11	11	11	7	6	7	6	5	1	7	6	7	6	5	1	7	6	7	6	5	1	46	46	46	42.057	383	383	0	62.347	25.8	18	33.7	26.1	25.6	2.3	1189700000	410460000	183380000	296720000	197850000	101310000	0	19
A0A445EQ56;A0A445B0E4;A0A445D0P5;A0A444Z2D9;A0A445EQB3	A0A445EQ56;A0A445B0E4;A0A445D0P5;A0A444Z2D9;A0A445EQB3	2;2;2;2;1	2;2;2;2;1	1;1;1;1;0	tr|A0A445EQ56|A0A445EQ56_ARAHY S10_plectin domain-containing protein OS=Arachis hypogaea OX=3818 GN=Ahy_A01g002037 PE=4 SV=1;tr|A0A445B0E4|A0A445B0E4_ARAHY S10_plectin domain-containing protein OS=Arachis hypogaea OX=3818 GN=Ahy_B01g057125 PE=4 SV=1;tr|A0A	5	2	2	1	1	2	2	2	2	0	1	2	2	2	2	0	0	1	1	1	1	0	16.6	16.6	7.7	18.212	169	169;177;181;181;136	0	14.506	8.9	16.6	16.6	16.6	16.6	0	699210000	92196000	149410000	190850000	132510000	134240000	0	9
A0A444Z2U0	A0A444Z2U0	1	1	1	tr|A0A444Z2U0|A0A444Z2U0_ARAHY Uncharacterized protein OS=Arachis hypogaea OX=3818 GN=Ahy_B05g076225 PE=4 SV=1	1	1	1	1	1	0	0	0	0	0	1	0	0	0	0	0	1	0	0	0	0	0	5.7	5.7	5.7	39.852	352	352	0.0054348	1.2558	5.7	0	0	0	0	0	169300000	169300000	0	0	0	0	0	13
A0A444Z2W0	A0A444Z2W0	14	14	14	tr|A0A444Z2W0|A0A444Z2W0_ARAHY Phosphoglucomutase (alpha-D-glucose-1,6-bisphosphate-dependent) OS=Arachis hypogaea OX=3818 GN=Ahy_A05g022320 PE=3 SV=1	1	14	14	14	8	3	11	6	7	0	8	3	11	6	7	0	8	3	11	6	7	0	38.3	38.3	38.3	63.476	582	582	0	53.04	24.7	8.1	31.1	18.9	21.1	0	1258300000	348650000	82409000	423210000	178440000	225590000	0	33
A0A444Z5P6;A0A445DZE6;A0A445A4B4;A0A445DZ92;A0A445DZ75;A0A445DZD9;A0A445A4L0;A0A445DZ76;A0A445A4B5;A0A445DZC9;A0A445DZG5;A0A445DZ79	A0A444Z5P6;A0A445DZE6;A0A445A4B4;A0A445DZ92;A0A445DZ75;A0A445DZD9;A0A445A4L0;A0A445DZ76;A0A445A4B5;A0A445DZC9;A0A445DZG5;A0A445DZ79	3;3;3;3;3;3;3;3;3;2;2;2	3;3;3;3;3;3;3;3;3;2;2;2	3;3;3;3;3;3;3;3;3;2;2;2	tr|A0A444Z5P6|A0A444Z5P6_ARAHY Uncharacterized protein OS=Arachis hypogaea OX=3818 GN=Ahy_A05g025785 PE=3 SV=1;tr|A0A445DZE6|A0A445DZE6_ARAHY Uncharacterized protein OS=Arachis hypogaea OX=3818 GN=Ahy_A03g015020 PE=3 SV=1;tr|A0A445A4B4|A0A445A4B4_ARAHY Unc	12	3	3	3	1	3	2	0	2	0	1	3	2	0	2	0	1	3	2	0	2	0	12.7	12.7	12.7	20.494	181	181;186;204;238;249;317;451;476;495;186;248;261	0	1.9525	3.9	12.7	8.8	0	7.7	0	463050000	72382000	142840000	118750000	0	129080000	0	10
A0A444Z7M9;A0A445BFN7;A0A444XVW0;A0A445DJQ6;A0A444ZCL6	A0A444Z7M9;A0A445BFN7;A0A444XVW0	4;3;3;1;1	4;3;3;1;1	4;3;3;1;1	tr|A0A444Z7M9|A0A444Z7M9_ARAHY 40S ribosomal protein S3a OS=Arachis hypogaea OX=3818 GN=Ahy_A05g024953 PE=3 SV=1;tr|A0A445BFN7|A0A445BFN7_ARAHY 40S ribosomal protein S3a OS=Arachis hypogaea OX=3818 GN=Ahy_A09g042381 PE=3 SV=1;tr|A0A444XVW0|A0A444XVW0_ARAHY	5	4	4	4	2	0	2	2	2	0	2	0	2	2	2	0	2	0	2	2	2	0	20.3	20.3	20.3	29.877	261	261;261;261;262;262	0	37.185	10.3	0	11.9	10	11.9	0	128020000	52668000	0	38852000	36498000	0	0	15
A0A445D769;A0A445CX85;A0A445CM22;A0A444Z7Q6	A0A445D769;A0A445CX85;A0A445CM22;A0A444Z7Q6	1;1;1;1	1;1;1;1	1;1;1;1	tr|A0A445D769|A0A445D769_ARAHY Eukaryotic translation initiation factor 3 subunit C OS=Arachis hypogaea OX=3818 GN=Ahy_A05g024955 PE=3 SV=1;tr|A0A445CX85|A0A445CX85_ARAHY Eukaryotic translation initiation factor 3 subunit C OS=Arachis hypogaea OX=3818 GN=A	4	1	1	1	0	0	0	1	0	0	0	0	0	1	0	0	0	0	0	1	0	0	1.3	1.3	1.3	105.48	927	927;931;931;931	0.0089286	1.1763	0	0	0	1.3	0	0	0	0	0	0	0	0	0	48
A0A445D6V8;A0A444ZEB4;A0A444Z7V9	A0A445D6V8;A0A444ZEB4;A0A444Z7V9	1;1;1	1;1;1	1;1;1	tr|A0A445D6V8|A0A445D6V8_ARAHY NADH dehydrogenase [ubiquinone] 1 alpha subcomplex subunit 12 OS=Arachis hypogaea OX=3818 GN=Ahy_A05g024848 PE=3 SV=1;tr|A0A444ZEB4|A0A444ZEB4_ARAHY NADH dehydrogenase [ubiquinone] 1 alpha subcomplex subunit 12 OS=Arachis hyp	3	1	1	1	1	0	1	0	0	0	1	0	1	0	0	0	1	0	1	0	0	0	9.4	9.4	9.4	18.519	159	159;159;159	0	1.7009	9.4	0	9.4	0	0	0	0	0	0	0	0	0	0	10
A7LB59;A0A444Z854;A0A445D6L1	A7LB59;A0A444Z854;A0A445D6L1	18;18;18	18;18;18	18;18;18	sp|A7LB59|HSDB_ARAHY 11-beta-hydroxysteroid dehydrogenase B OS=Arachis hypogaea OX=3818 GN=STO-B PE=1 SV=1;tr|A0A444Z854|A0A444Z854_ARAHY Uncharacterized protein OS=Arachis hypogaea OX=3818 GN=Ahy_B05g078824 PE=4 SV=1;tr|A0A445D6L1|A0A445D6L1_ARAHY Unchara	3	18	18	18	15	13	16	14	16	14	15	13	16	14	16	14	15	13	16	14	16	14	52.1	52.1	52.1	39.597	353	353;386;415	0	130.32	45.6	40.8	49.6	45.3	48.2	45.9	31470000000	4351200000	5512000000	8681500000	4566100000	5722900000	2636600000	18
A0A444ZZA4;A0A444Z8F7;A0A445D6P6;A0A444Z8G3;A0A445D6C5	A0A444ZZA4;A0A444Z8F7;A0A445D6P6;A0A444Z8G3;A0A445D6C5	1;1;1;1;1	1;1;1;1;1	1;1;1;1;1	tr|A0A444ZZA4|A0A444ZZA4_ARAHY AAA domain-containing protein OS=Arachis hypogaea OX=3818 GN=Ahy_B03g064285 PE=4 SV=1;tr|A0A444Z8F7|A0A444Z8F7_ARAHY AAA domain-containing protein OS=Arachis hypogaea OX=3818 GN=Ahy_B05g078896 PE=4 SV=1;tr|A0A445D6P6|A0A445D6	5	1	1	1	1	0	1	0	0	0	1	0	1	0	0	0	1	0	1	0	0	0	2.3	2.3	2.3	92.646	830	830;850;851;861;862	0	11.482	2.3	0	2.3	0	0	0	60867000	60867000	0	0	0	0	0	50
A0A445D6Z7;A0A444Z8L0	A0A445D6Z7;A0A444Z8L0	1;1	1;1	1;1	tr|A0A445D6Z7|A0A445D6Z7_ARAHY Uncharacterized protein OS=Arachis hypogaea OX=3818 GN=Ahy_A05g024643 PE=4 SV=1;tr|A0A444Z8L0|A0A444Z8L0_ARAHY Uncharacterized protein OS=Arachis hypogaea OX=3818 GN=Ahy_B05g078932 PE=4 SV=1	2	1	1	1	0	0	0	0	1	0	0	0	0	0	1	0	0	0	0	0	1	0	3.2	3.2	3.2	27.78	247	247;284	0.0071813	1.201	0	0	0	0	3.2	0	44265000	0	0	0	0	44265000	0	4
A0A444Z989;A0A445CIE2;A0A445CIG2	A0A444Z989;A0A445CIE2;A0A445CIG2	5;4;4	5;4;4	3;3;3	tr|A0A444Z989|A0A444Z989_ARAHY Ribosomal_L2_C domain-containing protein OS=Arachis hypogaea OX=3818 GN=Ahy_B05g079222 PE=3 SV=1;tr|A0A445CIE2|A0A445CIE2_ARAHY Ribosomal_L2_C domain-containing protein OS=Arachis hypogaea OX=3818 GN=Ahy_A07g037327 PE=3 SV=1;	3	5	5	3	2	2	2	3	1	0	2	2	2	3	1	0	1	2	1	2	1	0	30.3	30.3	16.1	28.193	261	261;276;608	0	14.889	8.8	11.5	14.6	13.4	4.6	0	264080000	0	78227000	114720000	48191000	22943000	0	14
A0A444Z9S0	A0A444Z9S0	15	5	5	tr|A0A444Z9S0|A0A444Z9S0_ARAHY Uncharacterized protein OS=Arachis hypogaea OX=3818 GN=Ahy_B05g079403 PE=4 SV=1	1	15	5	5	13	11	12	9	11	10	4	3	3	2	3	2	4	3	3	2	3	2	21.5	5	5	77.158	659	659	0	25.101	17.3	17.3	17.1	14.9	18.5	16.1	3.0275e+09	464830000	739440000	726700000	376080000	374860000	345580000	27
A0A444ZAI2;A0A445AY07;A0A444ZCV0;A0A445A0G9;A0A445A3R3	A0A444ZAI2;A0A445AY07;A0A444ZCV0;A0A445A0G9;A0A445A3R3	1;1;1;1;1	1;1;1;1;1	1;1;1;1;1	tr|A0A444ZAI2|A0A444ZAI2_ARAHY Uncharacterized protein OS=Arachis hypogaea OX=3818 GN=Ahy_B05g079666 PE=4 SV=1;tr|A0A445AY07|A0A445AY07_ARAHY Uncharacterized protein OS=Arachis hypogaea OX=3818 GN=Ahy_B01g056088 PE=4 SV=1;tr|A0A444ZCV0|A0A444ZCV0_ARAHY Unc	5	1	1	1	0	0	1	0	1	0	0	0	1	0	1	0	0	0	1	0	1	0	7	7	7	20.394	187	187;250;255;300;356	0	3.0702	0	0	7	0	7	0	0	0	0	0	0	0	0	8
A0A445DL53;A0A444ZB26;A0A445C2D0;A0A445AB31	A0A445DL53;A0A444ZB26;A0A445C2D0	4;4;3;1	4;4;3;1	3;3;2;1	tr|A0A445DL53|A0A445DL53_ARAHY AAA domain-containing protein OS=Arachis hypogaea OX=3818 GN=Ahy_A04g021650 PE=3 SV=1;tr|A0A444ZB26|A0A444ZB26_ARAHY AAA domain-containing protein OS=Arachis hypogaea OX=3818 GN=Ahy_B04g068931 PE=3 SV=1;tr|A0A445C2D0|A0A445C2	4	4	4	3	1	2	2	0	3	1	1	2	2	0	3	1	1	1	2	0	2	0	15.8	15.8	12.9	46.524	412	412;424;313;160	0	11.996	3.2	8.3	8.5	0	10.4	2.9	205360000	0	59996000	53054000	0	57711000	34601000	23
A0A444ZB42;A0A444ZB39	A0A444ZB42;A0A444ZB39	1;1	1;1	1;1	tr|A0A444ZB42|A0A444ZB42_ARAHY Uncharacterized protein OS=Arachis hypogaea OX=3818 GN=Ahy_B04g068933 PE=4 SV=1;tr|A0A444ZB39|A0A444ZB39_ARAHY Uncharacterized protein OS=Arachis hypogaea OX=3818 GN=Ahy_B04g068933 PE=4 SV=1	2	1	1	1	0	1	1	1	1	1	0	1	1	1	1	1	0	1	1	1	1	1	6.2	6.2	6.2	16.119	144	144;579	0	4.6019	0	6.2	6.2	6.2	6.2	6.2	115940000	0	51362000	0	64580000	0	0	8
A0A445DL01;A0A444ZB47;A0A445DL36;A0A445DLJ6	A0A445DL01;A0A444ZB47;A0A445DL36;A0A445DLJ6	2;2;2;2	2;2;2;2	2;2;2;2	tr|A0A445DL01|A0A445DL01_ARAHY V-ATPase 69 kDa subunit OS=Arachis hypogaea OX=3818 GN=Ahy_A04g021649 PE=3 SV=1;tr|A0A444ZB47|A0A444ZB47_ARAHY V-ATPase 69 kDa subunit OS=Arachis hypogaea OX=3818 GN=Ahy_A04g021649 PE=3 SV=1;tr|A0A445DL36|A0A445DL36_ARAHY V-A	4	2	2	2	0	0	2	0	0	0	0	0	2	0	0	0	0	0	2	0	0	0	3.7	3.7	3.7	65.312	594	594;623;640;707	0	4.3861	0	0	3.7	0	0	0	39398000	0	0	39398000	0	0	0	35
A0A444ZBJ8;A0A445DKS1	A0A444ZBJ8;A0A445DKS1	6;5	6;5	6;5	tr|A0A444ZBJ8|A0A444ZBJ8_ARAHY Uncharacterized protein OS=Arachis hypogaea OX=3818 GN=Ahy_B04g069068 PE=3 SV=1;tr|A0A445DKS1|A0A445DKS1_ARAHY Uncharacterized protein OS=Arachis hypogaea OX=3818 GN=Ahy_A04g021520 PE=3 SV=1	2	6	6	6	4	3	2	3	2	0	4	3	2	3	2	0	4	3	2	3	2	0	31.9	31.9	31.9	26.785	238	238;237	0	20.233	21.4	13.9	9.7	16	10.1	0	610940000	158390000	133210000	178470000	70915000	69953000	0	14
A0A444ZW25;A0A444ZBZ7;A0A445ENZ0;A0A445AFU6;A0A444ZC00;A0A445ENV5;A0A445EDU9	A0A444ZW25;A0A444ZBZ7;A0A445ENZ0;A0A445AFU6;A0A444ZC00;A0A445ENV5;A0A445EDU9	4;4;4;4;4;3;3	4;4;4;4;4;3;3	4;4;4;4;4;3;3	tr|A0A444ZW25|A0A444ZW25_ARAHY Histone H4 OS=Arachis hypogaea OX=3818 GN=Ahy_A01g001514 PE=3 SV=1;tr|A0A444ZBZ7|A0A444ZBZ7_ARAHY Histone H4 OS=Arachis hypogaea OX=3818 GN=Ahy_B04g069232 PE=3 SV=1;tr|A0A445ENZ0|A0A445ENZ0_ARAHY Histone H4 OS=Arachis hypogae	7	4	4	4	4	4	4	3	3	1	4	4	4	3	3	1	4	4	4	3	3	1	42.7	42.7	42.7	11.409	103	103;115;176;240;347;86;86	0	21.395	42.7	42.7	42.7	33	33	11.7	1335400000	435440000	246640000	409850000	55894000	142910000	44698000	6
A0A445DK07;A0A444ZCB9	A0A445DK07;A0A444ZCB9	5;5	5;5	5;5	tr|A0A445DK07|A0A445DK07_ARAHY Peptidase A1 domain-containing protein OS=Arachis hypogaea OX=3818 GN=Ahy_A04g021324 PE=3 SV=1;tr|A0A444ZCB9|A0A444ZCB9_ARAHY Peptidase A1 domain-containing protein OS=Arachis hypogaea OX=3818 GN=Ahy_B04g069338 PE=4 SV=1	2	5	5	5	1	2	2	4	1	0	1	2	2	4	1	0	1	2	2	4	1	0	11.6	11.6	11.6	51.441	467	467;467	0	12.831	2.1	4.7	3.9	9.9	2.4	0	349240000	35544000	84011000	44084000	185600000	0	0	18
A0A445DJU1;A0A444ZCG7;A0A445DJU2	A0A445DJU1;A0A444ZCG7;A0A445DJU2	1;1;1	1;1;1	1;1;1	tr|A0A445DJU1|A0A445DJU1_ARAHY Uncharacterized protein OS=Arachis hypogaea OX=3818 GN=Ahy_A04g021264 PE=4 SV=1;tr|A0A444ZCG7|A0A444ZCG7_ARAHY Uncharacterized protein OS=Arachis hypogaea OX=3818 GN=Ahy_B04g069399 PE=4 SV=1;tr|A0A445DJU2|A0A445DJU2_ARAHY Unc	3	1	1	1	0	1	1	0	0	0	0	1	1	0	0	0	0	1	1	0	0	0	8.5	8.5	8.5	22.484	201	201;203;238	0	6.8066	0	8.5	8.5	0	0	0	58202000	0	18296000	39906000	0	0	0	15
A0A444ZCY5;A0A445DJF9	A0A444ZCY5;A0A445DJF9	2;1	2;1	2;1	tr|A0A444ZCY5|A0A444ZCY5_ARAHY Cystatin domain-containing protein OS=Arachis hypogaea OX=3818 GN=Ahy_B04g069555 PE=4 SV=1;tr|A0A445DJF9|A0A445DJF9_ARAHY Cystatin domain-containing protein OS=Arachis hypogaea OX=3818 GN=Ahy_A04g021117 PE=4 SV=1	2	2	2	2	1	2	1	1	0	0	1	2	1	1	0	0	1	2	1	1	0	0	7.1	7.1	7.1	51.923	465	465;116	0	42.241	2.6	7.1	2.6	2.6	0	0	81242000	0	81242000	0	0	0	0	16
A0A444ZD95	A0A444ZD95	1	1	1	tr|A0A444ZD95|A0A444ZD95_ARAHY NADH-u_ox-rdase domain-containing protein OS=Arachis hypogaea OX=3818 GN=Ahy_B04g069612 PE=4 SV=1	1	1	1	1	0	0	1	0	0	0	0	0	1	0	0	0	0	0	1	0	0	0	12.9	12.9	12.9	10.981	101	101	0.0055351	1.3724	0	0	12.9	0	0	0	0	0	0	0	0	0	0	6
A0A444ZDI4;A0A445DIT9;A0A444ZDJ9	A0A444ZDI4;A0A445DIT9	7;7;3	7;7;3	2;2;1	tr|A0A444ZDI4|A0A444ZDI4_ARAHY Uncharacterized protein OS=Arachis hypogaea OX=3818 GN=Ahy_B04g069768 PE=3 SV=1;tr|A0A445DIT9|A0A445DIT9_ARAHY Uncharacterized protein OS=Arachis hypogaea OX=3818 GN=Ahy_A04g020925 PE=3 SV=1	3	7	7	2	5	6	6	5	6	4	5	6	6	5	6	4	2	1	2	1	2	2	45.8	45.8	20.3	21.66	192	192;192;160	0	62.946	37.5	34.4	41.7	30.2	41.7	29.7	1.5485e+09	347510000	228970000	442390000	191540000	218520000	119600000	10
A0A444ZDX1;A0A445BG74;A0A445AJN6;A0A444XW61	A0A444ZDX1;A0A445BG74;A0A445AJN6;A0A444XW61	9;7;7;7	9;7;7;7	0;0;0;0	tr|A0A444ZDX1|A0A444ZDX1_ARAHY Tubulin beta chain OS=Arachis hypogaea OX=3818 GN=Ahy_B04g069891 PE=3 SV=1;tr|A0A445BG74|A0A445BG74_ARAHY Tubulin beta chain OS=Arachis hypogaea OX=3818 GN=Ahy_A09g042485 PE=3 SV=1;tr|A0A445AJN6|A0A445AJN6_ARAHY Tubulin beta	4	9	9	0	7	7	7	8	7	3	7	7	7	8	7	3	0	0	0	0	0	0	27.5	27.5	0	49.876	444	444;447;447;448	0	93.97	21.4	21.4	21.4	25.2	20.3	8.1	2363200000	620470000	453260000	569090000	359180000	336280000	24954000	21
A0A444ZFF7	A0A444ZFF7	5	5	2	tr|A0A444ZFF7|A0A444ZFF7_ARAHY Bet_v_1 domain-containing protein OS=Arachis hypogaea OX=3818 GN=Ahy_B04g070188 PE=3 SV=1	1	5	5	2	3	3	4	4	2	2	3	3	4	4	2	2	0	0	2	1	0	0	47.1	47.1	21.6	16.43	153	153	0	25.308	25.5	25.5	35.9	33.3	14.4	16.3	955030000	285840000	42252000	331890000	155910000	117800000	21333000	10
A0A444ZGD2;A0A444ZGF7;A0A444ZGF5;A0A444ZGH5;A0A445DIG0	A0A444ZGD2;A0A444ZGF7;A0A444ZGF5;A0A444ZGH5;A0A445DIG0	2;2;2;2;2	2;2;2;2;2	2;2;2;2;2	tr|A0A444ZGD2|A0A444ZGD2_ARAHY Phosphogluconate dehydrogenase (NADP(+)-dependent, decarboxylating) OS=Arachis hypogaea OX=3818 GN=Ahy_B04g070356 PE=3 SV=1;tr|A0A444ZGF7|A0A444ZGF7_ARAHY Phosphogluconate dehydrogenase (NADP(+)-dependent, decarboxylating) OS	5	2	2	2	1	0	1	1	1	0	1	0	1	1	1	0	1	0	1	1	1	0	13.4	13.4	13.4	23.8	217	217;298;462;480;497	0	3.1907	7.4	0	7.4	6	7.4	0	136810000	21921000	0	61176000	20351000	33365000	0	11
A0A444ZIZ3;A0A444ZJ86;A0A445BP72;A0A444ZIY8	A0A444ZIZ3;A0A444ZJ86;A0A445BP72	3;3;2;1	3;3;2;1	3;3;2;1	tr|A0A444ZIZ3|A0A444ZIZ3_ARAHY Succinate dehydrogenase subunit 6 OS=Arachis hypogaea OX=3818 GN=Ahy_B04g070785 PE=4 SV=1;tr|A0A444ZJ86|A0A444ZJ86_ARAHY Uncharacterized protein OS=Arachis hypogaea OX=3818 GN=Ahy_B04g070785 PE=4 SV=1;tr|A0A445BP72|A0A445BP72	4	3	3	3	3	2	2	1	1	0	3	2	2	1	1	0	3	2	2	1	1	0	36.3	36.3	36.3	15.211	135	135;157;135;65	0	37.857	36.3	26.7	26.7	20	6.7	0	895370000	292100000	254560000	227230000	121480000	0	0	5
A0A445DFB1;A0A444ZJQ9	A0A445DFB1;A0A444ZJQ9	1;1	1;1	1;1	tr|A0A445DFB1|A0A445DFB1_ARAHY Peptidase_M24 domain-containing protein OS=Arachis hypogaea OX=3818 GN=Ahy_A04g019099 PE=3 SV=1;tr|A0A444ZJQ9|A0A444ZJQ9_ARAHY Peptidase_M24 domain-containing protein OS=Arachis hypogaea OX=3818 GN=Ahy_B04g071034 PE=3 SV=1	2	1	1	1	0	0	1	0	0	0	0	0	1	0	0	0	0	0	1	0	0	0	4.3	4.3	4.3	43.081	391	391;391	0	9.0132	0	0	4.3	0	0	0	0	0	0	0	0	0	0	22
A0A444ZK21;A0A445DF83	A0A444ZK21;A0A445DF83	9;8	8;7	8;7	tr|A0A444ZK21|A0A444ZK21_ARAHY Ferritin OS=Arachis hypogaea OX=3818 GN=Ahy_B04g071101 PE=3 SV=1;tr|A0A445DF83|A0A445DF83_ARAHY Ferritin OS=Arachis hypogaea OX=3818 GN=Ahy_A04g019038 PE=3 SV=1	2	9	8	8	7	6	8	6	7	5	6	5	7	5	6	4	6	5	7	5	6	4	43.3	43.3	43.3	28.252	247	247;247	0	42.053	33.2	35.2	42.9	34	37.7	23.1	3.5444e+09	1.0557e+09	380560000	1.0222e+09	431570000	466700000	187680000	12
A0A445DF33;A0A444ZK96	A0A445DF33;A0A444ZK96	8;8	8;8	8;8	tr|A0A445DF33|A0A445DF33_ARAHY Citrulline--aspartate ligase OS=Arachis hypogaea OX=3818 GN=Ahy_A04g018969 PE=3 SV=1;tr|A0A444ZK96|A0A444ZK96_ARAHY Citrulline--aspartate ligase OS=Arachis hypogaea OX=3818 GN=Ahy_B04g071220 PE=3 SV=1	2	8	8	8	5	2	4	1	4	1	5	2	4	1	4	1	5	2	4	1	4	1	21.4	21.4	21.4	53.163	482	482;486	0	25.235	15.4	5.8	12	4.1	10.2	4.1	744260000	191220000	124370000	154290000	86978000	166580000	20813000	31
A0A444ZKS5	A0A444ZKS5	4	4	4	tr|A0A444ZKS5|A0A444ZKS5_ARAHY Non-specific lipid-transfer protein OS=Arachis hypogaea OX=3818 GN=Ahy_B04g071450 PE=3 SV=1	1	4	4	4	4	3	4	3	3	3	4	3	4	3	3	3	4	3	4	3	3	3	41.7	41.7	41.7	12.862	120	120	0	17.515	41.7	35	41.7	35	35	35	1.528e+09	403500000	199920000	389320000	170070000	171330000	193860000	5
A0A445DEG4;A0A444ZKV4	A0A445DEG4;A0A444ZKV4	2;2	2;2	2;2	tr|A0A445DEG4|A0A445DEG4_ARAHY EGF_CA domain-containing protein OS=Arachis hypogaea OX=3818 GN=Ahy_A04g018753 PE=3 SV=1;tr|A0A444ZKV4|A0A444ZKV4_ARAHY EGF_CA domain-containing protein OS=Arachis hypogaea OX=3818 GN=Ahy_B04g071505 PE=3 SV=1	2	2	2	2	0	1	2	0	0	0	0	1	2	0	0	0	0	1	2	0	0	0	3.3	3.3	3.3	69.795	628	628;628	0	2.1412	0	1.4	3.3	0	0	0	82632000	0	19963000	62669000	0	0	0	35
A0A445DDZ5;A0A444ZLJ1	A0A445DDZ5;A0A444ZLJ1	7;7	7;7	7;7	tr|A0A445DDZ5|A0A445DDZ5_ARAHY Uncharacterized protein OS=Arachis hypogaea OX=3818 GN=Ahy_A04g018545 PE=3 SV=1;tr|A0A444ZLJ1|A0A444ZLJ1_ARAHY Uncharacterized protein OS=Arachis hypogaea OX=3818 GN=Ahy_B04g071759 PE=3 SV=1	2	7	7	7	4	6	4	3	4	4	4	6	4	3	4	4	4	6	4	3	4	4	25	25	25	43.565	424	424;424	0	42.695	11.6	21.9	11.6	8.7	14.9	14.2	766270000	197460000	176680000	87514000	61290000	127710000	115620000	15
A0A444ZM49;A0A444ZM98;A0A445BLL2	A0A444ZM49;A0A444ZM98;A0A445BLL2	2;2;1	2;2;1	2;2;1	tr|A0A444ZM49|A0A444ZM49_ARAHY Pyruvate dehydrogenase E1 component subunit beta OS=Arachis hypogaea OX=3818 GN=Ahy_B04g071998 PE=4 SV=1;tr|A0A444ZM98|A0A444ZM98_ARAHY Pyruvate dehydrogenase E1 component subunit beta OS=Arachis hypogaea OX=3818 GN=Ahy_A04g0	3	2	2	2	1	2	1	0	1	0	1	2	1	0	1	0	1	2	1	0	1	0	5.9	5.9	5.9	40.176	372	372;360;360	0	2.2518	3	5.9	3	0	3	0	94654000	24090000	46896000	23668000	0	0	0	16
A0A444ZMD9;A0A445DDG2;A0A445CH12;A0A444YA80;A0A445EVK3;A0A445AMG7	A0A444ZMD9;A0A445DDG2;A0A445CH12;A0A444YA80;A0A445EVK3;A0A445AMG7	5;4;4;4;3;3	5;4;4;4;3;3	5;4;4;4;3;3	tr|A0A444ZMD9|A0A444ZMD9_ARAHY Ribosomal_L16 domain-containing protein OS=Arachis hypogaea OX=3818 GN=Ahy_B04g071993 PE=3 SV=1;tr|A0A445DDG2|A0A445DDG2_ARAHY Ribosomal_L16 domain-containing protein OS=Arachis hypogaea OX=3818 GN=Ahy_A04g018293 PE=3 SV=1;tr	6	5	5	5	2	2	4	2	2	1	2	2	4	2	2	1	2	2	4	2	2	1	27	27	27	25.085	222	222;222;222;222;222;222	0	16.959	10.4	10.4	23	9.5	10.4	5.4	465880000	72994000	91666000	75320000	74481000	117010000	34403000	10
A0A444ZMK9;A0A444ZMU2	A0A444ZMK9;A0A444ZMU2	1;1	1;1	1;1	tr|A0A444ZMK9|A0A444ZMK9_ARAHY ULP_PROTEASE domain-containing protein OS=Arachis hypogaea OX=3818 GN=Ahy_B04g072177 PE=3 SV=1;tr|A0A444ZMU2|A0A444ZMU2_ARAHY ULP_PROTEASE domain-containing protein OS=Arachis hypogaea OX=3818 GN=Ahy_B04g072177 PE=3 SV=1	2	1	1	1	1	0	0	0	0	0	1	0	0	0	0	0	1	0	0	0	0	0	2.7	2.7	2.7	33.398	294	294;299	0.0072072	1.2027	2.7	0	0	0	0	0	370890000	370890000	0	0	0	0	0	15
A0A445DBR2;A0A444ZQ53	A0A445DBR2;A0A444ZQ53	1;1	1;1	1;1	tr|A0A445DBR2|A0A445DBR2_ARAHY Uncharacterized protein OS=Arachis hypogaea OX=3818 GN=Ahy_A04g017663 PE=3 SV=1;tr|A0A444ZQ53|A0A444ZQ53_ARAHY Uncharacterized protein OS=Arachis hypogaea OX=3818 GN=Ahy_B04g073273 PE=3 SV=1	2	1	1	1	0	0	0	1	1	0	0	0	0	1	1	0	0	0	0	1	1	0	10	10	10	13.747	120	120;120	0	3.1392	0	0	0	10	10	0	82883000	0	0	0	50800000	32083000	0	4
A0A444ZQ84;A0A444ZQB7	A0A444ZQ84;A0A444ZQB7	12;11	12;11	11;10	tr|A0A444ZQ84|A0A444ZQ84_ARAHY Uncharacterized protein OS=Arachis hypogaea OX=3818 GN=Ahy_A04g017726 PE=3 SV=1;tr|A0A444ZQB7|A0A444ZQB7_ARAHY Uncharacterized protein OS=Arachis hypogaea OX=3818 GN=Ahy_B04g073346 PE=3 SV=1	2	12	12	11	10	11	10	9	10	7	10	11	10	9	10	7	9	10	9	8	9	6	60.9	60.9	56.5	29.647	276	276;366	0	84.672	57.2	60.9	57.2	46.7	57.6	33	9025900000	2.079e+09	1.7555e+09	2.048e+09	1.0626e+09	1.7602e+09	320660000	13
A0A444ZR43	A0A444ZR43	1	1	1	tr|A0A444ZR43|A0A444ZR43_ARAHY F-box domain-containing protein OS=Arachis hypogaea OX=3818 GN=Ahy_B04g073711 PE=4 SV=1	1	1	1	1	1	0	0	1	0	0	1	0	0	1	0	0	1	0	0	1	0	0	3.1	3.1	3.1	45.041	389	389	0.0037037	1.3921	3.1	0	0	3.1	0	0	246660000	182810000	0	0	63850000	0	0	16
Q2PK12;A0A444ZRA0;A0A445BG04	Q2PK12;A0A444ZRA0;A0A445BG04	1;1;1	1;1;1	1;1;1	tr|Q2PK12|Q2PK12_ARAHY Actin depolymerizing factor-like protein OS=Arachis hypogaea OX=3818 PE=2 SV=1;tr|A0A444ZRA0|A0A444ZRA0_ARAHY ADF-H domain-containing protein OS=Arachis hypogaea OX=3818 GN=Ahy_B03g061643 PE=3 SV=1;tr|A0A445BG04|A0A445BG04_ARAHY ADF-	3	1	1	1	1	0	0	0	0	0	1	0	0	0	0	0	1	0	0	0	0	0	8.6	8.6	8.6	16.09	139	139;154;560	0	3.3374	8.6	0	0	0	0	0	47131000	47131000	0	0	0	0	0	6
A0A445EI82;A0A445ABW6;A0A445DCX2;A0A444ZRC8	A0A445EI82;A0A445ABW6;A0A445DCX2;A0A444ZRC8	1;1;1;1	1;1;1;1	1;1;1;1	tr|A0A445EI82|A0A445EI82_ARAHY Reticulon-like protein OS=Arachis hypogaea OX=3818 GN=Ahy_A02g009842 PE=4 SV=1;tr|A0A445ABW6|A0A445ABW6_ARAHY Reticulon-like protein OS=Arachis hypogaea OX=3818 GN=Ahy_B02g057411 PE=4 SV=1;tr|A0A445DCX2|A0A445DCX2_ARAHY Retic	4	1	1	1	0	1	0	1	1	0	0	1	0	1	1	0	0	1	0	1	1	0	3.1	3.1	3.1	28.411	255	255;255;266;266	0.0037665	1.4786	0	3.1	0	3.1	3.1	0	0	0	0	0	0	0	0	9
B4UWA3;A0A445ABE3;A0A444ZRP5	B4UWA3;A0A445ABE3;A0A444ZRP5	1;1;1	1;1;1	1;1;1	tr|B4UWA3|B4UWA3_ARAHY Uncharacterized protein OS=Arachis hypogaea OX=3818 PE=2 SV=1;tr|A0A445ABE3|A0A445ABE3_ARAHY Uncharacterized protein OS=Arachis hypogaea OX=3818 GN=Ahy_B03g068805 PE=4 SV=1;tr|A0A444ZRP5|A0A444ZRP5_ARAHY Uncharacterized protein OS=Ar	3	1	1	1	1	0	1	0	1	1	1	0	1	0	1	1	1	0	1	0	1	1	12.2	12.2	12.2	20.206	181	181;181;207	0	7.7914	12.2	0	12.2	0	12.2	12.2	244430000	54488000	0	66716000	0	57606000	65623000	10
A0A445AAX8;A0A445CX84;A0A445AB95;A0A444ZRR5;A0A445CXB8;A0A445AAU9;A0A444ZRU0;A0A445CM50	A0A445AAX8;A0A445CX84;A0A445AB95;A0A444ZRR5;A0A445CXB8;A0A445AAU9;A0A444ZRU0;A0A445CM50	1;1;1;1;1;1;1;1	1;1;1;1;1;1;1;1	1;1;1;1;1;1;1;1	tr|A0A445AAX8|A0A445AAX8_ARAHY Serine/threonine-protein phosphatase OS=Arachis hypogaea OX=3818 GN=Ahy_B03g061731 PE=3 SV=1;tr|A0A445CX84|A0A445CX84_ARAHY Serine/threonine-protein phosphatase OS=Arachis hypogaea OX=3818 GN=Ahy_A06g026928 PE=3 SV=1;tr|A0A44	8	1	1	1	0	0	0	0	1	0	0	0	0	0	1	0	0	0	0	0	1	0	3.9	3.9	3.9	35.574	311	311;313;325;325;340;341;341;357	0	2.0816	0	0	0	0	3.9	0	0	0	0	0	0	0	0	14
A0A444ZRU7;A0A444ZBS6	A0A444ZRU7	11;4	11;4	11;4	tr|A0A444ZRU7|A0A444ZRU7_ARAHY Adenosylhomocysteinase OS=Arachis hypogaea OX=3818 GN=Ahy_B03g061767 PE=3 SV=1	2	11	11	11	5	6	7	1	4	0	5	6	7	1	4	0	5	6	7	1	4	0	37.1	37.1	37.1	53.294	485	485;485	0	63.437	17.1	17.5	25.2	2.7	14	0	875080000	287490000	124950000	271990000	42715000	147940000	0	23
A0A445AAR7;A0A444ZRY7	A0A445AAR7;A0A444ZRY7	1;1	1;1	1;1	tr|A0A445AAR7|A0A445AAR7_ARAHY Uncharacterized protein OS=Arachis hypogaea OX=3818 GN=Ahy_B03g068764 PE=3 SV=1;tr|A0A444ZRY7|A0A444ZRY7_ARAHY Uncharacterized protein OS=Arachis hypogaea OX=3818 GN=Ahy_B03g061775 PE=3 SV=1	2	1	1	1	0	0	1	0	0	0	0	0	1	0	0	0	0	0	1	0	0	0	2.2	2.2	2.2	54.798	494	494;494	0	2.8206	0	0	2.2	0	0	0	22583000	0	0	22583000	0	0	0	31
A0A444ZSC8;A0A445DLN8;A0A444ZSC4;A0A445BCE7;A0A444WWV0;A0A445CHH2;A0A444Y2I8	A0A444ZSC8;A0A445DLN8;A0A444ZSC4	4;4;4;1;1;1;1	4;4;4;1;1;1;1	4;4;4;1;1;1;1	tr|A0A444ZSC8|A0A444ZSC8_ARAHY (S)-2-hydroxy-acid oxidase OS=Arachis hypogaea OX=3818 GN=Ahy_B03g061888 PE=3 SV=1;tr|A0A445DLN8|A0A445DLN8_ARAHY (S)-2-hydroxy-acid oxidase OS=Arachis hypogaea OX=3818 GN=Ahy_A03g010245 PE=3 SV=1;tr|A0A444ZSC4|A0A444ZSC4_ARA	7	4	4	4	1	2	1	1	4	0	1	2	1	1	4	0	1	2	1	1	4	0	16.2	16.2	16.2	32.234	297	297;371;457;357;357;371;371	0	4.495	3.4	6.4	3.4	5.4	16.2	0	125630000	61979000	47005000	0	0	16644000	0	18
A0A444ZSR4;A0A444ZSN4	A0A444ZSR4;A0A444ZSN4	1;1	1;1	1;1	tr|A0A444ZSR4|A0A444ZSR4_ARAHY Eukaryotic translation initiation factor 3 subunit I OS=Arachis hypogaea OX=3818 GN=Ahy_B03g061977 PE=3 SV=1;tr|A0A444ZSN4|A0A444ZSN4_ARAHY Eukaryotic translation initiation factor 3 subunit I OS=Arachis hypogaea OX=3818 GN=A	2	1	1	1	1	1	0	0	0	0	1	1	0	0	0	0	1	1	0	0	0	0	5.2	5.2	5.2	40.523	365	365;432	0	2.1932	5.2	5.2	0	0	0	0	60967000	31327000	29640000	0	0	0	0	16
A0A445DM36;A0A444ZT40	A0A445DM36;A0A444ZT40	1;1	1;1	1;1	tr|A0A445DM36|A0A445DM36_ARAHY NADH dehydrogenase [ubiquinone] 1 alpha subcomplex subunit 13 OS=Arachis hypogaea OX=3818 GN=Ahy_A03g010425 PE=3 SV=1;tr|A0A444ZT40|A0A444ZT40_ARAHY NADH dehydrogenase [ubiquinone] 1 alpha subcomplex subunit 13 OS=Arachis hyp	2	1	1	1	0	0	1	0	0	0	0	0	1	0	0	0	0	0	1	0	0	0	9.1	9.1	9.1	16.198	143	143;143	0	2.9452	0	0	9.1	0	0	0	0	0	0	0	0	0	0	8
D8KXZ5;A0A444ZTT0;A0A445DMM8;A0A445DMN9;A0A444ZTF5	D8KXZ5;A0A444ZTT0;A0A445DMM8;A0A445DMN9;A0A444ZTF5	3;3;3;3;2	3;3;3;3;2	2;2;2;2;1	tr|D8KXZ5|D8KXZ5_ARAHY (3R)-hydroxymyristoyl-[acyl-carrier-protein] dehydratase OS=Arachis hypogaea OX=3818 GN=HD1 PE=2 SV=1;tr|A0A444ZTT0|A0A444ZTT0_ARAHY (3R)-hydroxymyristoyl-[acyl-carrier-protein] dehydratase OS=Arachis hypogaea OX=3818 GN=Ahy_B03g0622	5	3	3	2	3	2	2	2	2	0	3	2	2	2	2	0	2	2	2	2	1	0	16.4	16.4	12.7	24.027	220	220;234;236;245;158	0	10.432	16.4	12.7	12.7	12.7	10	0	605610000	133020000	166040000	154540000	152000000	0	0	11
A0A445DN91;A0A445DN94;A0A444ZU42;A0A445DN92;A0A445DRV6;A0A444ZX33;A0A444ZWX0	A0A445DN91;A0A445DN94;A0A444ZU42;A0A445DN92	9;9;9;9;2;2;2	9;9;9;9;2;2;2	9;9;9;9;2;2;2	tr|A0A445DN91|A0A445DN91_ARAHY Guanosine nucleotide diphosphate dissociation inhibitor OS=Arachis hypogaea OX=3818 GN=Ahy_A03g010704 PE=3 SV=1;tr|A0A445DN94|A0A445DN94_ARAHY Guanosine nucleotide diphosphate dissociation inhibitor OS=Arachis hypogaea OX=381	7	9	9	9	4	3	4	6	6	2	4	3	4	6	6	2	4	3	4	6	6	2	28.8	28.8	28.8	49.797	444	444;450;457;463;445;649;649	0	20.605	10.8	8.8	10.6	20	18.7	6.1	1.5506e+09	266000000	260310000	389810000	226820000	293180000	114440000	25
A0A444ZUT0;A0A444ZUB0;A0A445DNM7	A0A444ZUT0;A0A444ZUB0;A0A445DNM7	4;4;3	4;4;3	4;4;3	tr|A0A444ZUT0|A0A444ZUT0_ARAHY PHB domain-containing protein OS=Arachis hypogaea OX=3818 GN=Ahy_B03g062491 PE=3 SV=1;tr|A0A444ZUB0|A0A444ZUB0_ARAHY PHB domain-containing protein OS=Arachis hypogaea OX=3818 GN=Ahy_B03g062491 PE=3 SV=1;tr|A0A445DNM7|A0A445DN	3	4	4	4	1	3	1	1	2	0	1	3	1	1	2	0	1	3	1	1	2	0	11	11	11	39.4	344	344;364;364	0	5.4109	3.2	8.4	3.2	2.6	5.8	0	143790000	33492000	65608000	0	0	44689000	0	19
A0A444ZUR0	A0A444ZUR0	3	3	3	tr|A0A444ZUR0|A0A444ZUR0_ARAHY Endoplasmic reticulum transmembrane protein OS=Arachis hypogaea OX=3818 GN=Ahy_A03g010812 PE=3 SV=1	1	3	3	3	2	3	2	3	3	1	2	3	2	3	3	1	2	3	2	3	3	1	25.4	25.4	25.4	14.909	130	130	0	2.878	10.8	25.4	10.8	25.4	25.4	5.4	848050000	149650000	160460000	167480000	158380000	193800000	18284000	5
A0A444ZV72;A0A445DPC4;A0A445D131;A0A444Z2D3	A0A444ZV72;A0A445DPC4	3;3;1;1	3;3;1;1	3;3;1;1	tr|A0A444ZV72|A0A444ZV72_ARAHY Uncharacterized protein OS=Arachis hypogaea OX=3818 GN=Ahy_B03g062689 PE=3 SV=1;tr|A0A445DPC4|A0A445DPC4_ARAHY Uncharacterized protein OS=Arachis hypogaea OX=3818 GN=Ahy_A03g011022 PE=3 SV=1	4	3	3	3	2	2	2	2	1	0	2	2	2	2	1	0	2	2	2	2	1	0	33	33	33	11.085	100	100;118;198;202	0	6.9836	23	23	20	23	10	0	227040000	115390000	25566000	0	86088000	0	0	5
A0A444ZVU5;A0A445DQB8	A0A444ZVU5;A0A445DQB8	2;2	2;2	2;2	tr|A0A444ZVU5|A0A444ZVU5_ARAHY Uncharacterized protein OS=Arachis hypogaea OX=3818 GN=Ahy_B03g062966 PE=3 SV=1;tr|A0A445DQB8|A0A445DQB8_ARAHY Uncharacterized protein OS=Arachis hypogaea OX=3818 GN=Ahy_A03g011295 PE=3 SV=1	2	2	2	2	0	1	0	1	0	0	0	1	0	1	0	0	0	1	0	1	0	0	3.4	3.4	3.4	71.606	656	656;742	0	2.0753	0	1.4	0	2	0	0	32365000	0	0	0	32365000	0	0	31
A0A445DR26;A0A444ZWP4;A0A445BBI6	A0A445DR26;A0A444ZWP4;A0A445BBI6	1;1;1	1;1;1	1;1;1	tr|A0A445DR26|A0A445DR26_ARAHY 40S ribosomal protein S6 OS=Arachis hypogaea OX=3818 GN=Ahy_A03g011544 PE=3 SV=1;tr|A0A444ZWP4|A0A444ZWP4_ARAHY 40S ribosomal protein S6 OS=Arachis hypogaea OX=3818 GN=Ahy_B03g063204 PE=3 SV=1;tr|A0A445BBI6|A0A445BBI6_ARAHY 4	3	1	1	1	0	0	0	1	0	0	0	0	0	1	0	0	0	0	0	1	0	0	6	6	6	28.243	248	248;248;250	0.0037175	1.4228	0	0	0	6	0	0	23708000	0	0	0	23708000	0	0	10
A0A445DS99;A0A444ZX92;A0A445EVP8;A0A445AMJ9	A0A445DS99;A0A444ZX92;A0A445EVP8;A0A445AMJ9	1;1;1;1	1;1;1;1	1;1;1;1	tr|A0A445DS99|A0A445DS99_ARAHY Uncharacterized protein OS=Arachis hypogaea OX=3818 GN=Ahy_A03g011931 PE=3 SV=1;tr|A0A444ZX92|A0A444ZX92_ARAHY Uncharacterized protein OS=Arachis hypogaea OX=3818 GN=Ahy_B03g063470 PE=3 SV=1;tr|A0A445EVP8|A0A445EVP8_ARAHY Unc	4	1	1	1	0	0	0	1	1	0	0	0	0	1	1	0	0	0	0	1	1	0	1.7	1.7	1.7	51.924	478	478;478;491;491	0	1.957	0	0	0	1.7	1.7	0	0	0	0	0	0	0	0	25
A0A444ZY06;A0A445DSZ0	A0A444ZY06;A0A445DSZ0	1;1	1;1	1;1	tr|A0A444ZY06|A0A444ZY06_ARAHY PKS_ER domain-containing protein OS=Arachis hypogaea OX=3818 GN=Ahy_B03g063815 PE=3 SV=1;tr|A0A445DSZ0|A0A445DSZ0_ARAHY PKS_ER domain-containing protein OS=Arachis hypogaea OX=3818 GN=Ahy_A03g012282 PE=3 SV=1	2	1	1	1	0	0	0	0	1	0	0	0	0	0	1	0	0	0	0	0	1	0	3.7	3.7	3.7	37.535	353	353;430	0	9.018	0	0	0	0	3.7	0	0	0	0	0	0	0	0	19
A0A445DT43;A0A444ZY29	A0A445DT43;A0A444ZY29	1;1	1;1	1;1	tr|A0A445DT43|A0A445DT43_ARAHY Uncharacterized protein OS=Arachis hypogaea OX=3818 GN=Ahy_A03g012331 PE=4 SV=1;tr|A0A444ZY29|A0A444ZY29_ARAHY Uncharacterized protein OS=Arachis hypogaea OX=3818 GN=Ahy_B03g063851 PE=4 SV=1	2	1	1	1	0	1	0	0	1	0	0	1	0	0	1	0	0	1	0	0	1	0	12.8	12.8	12.8	18.558	164	164;164	0	2.403	0	12.8	0	0	12.8	0	94177000	0	63182000	0	0	30995000	0	8
A0A445DT66;A0A444ZY78;A0A444XWM2;A0A445C1J4	A0A445DT66;A0A444ZY78;A0A444XWM2;A0A445C1J4	3;3;2;2	3;3;2;2	3;3;2;2	tr|A0A445DT66|A0A445DT66_ARAHY Ribonuclease OS=Arachis hypogaea OX=3818 GN=Ahy_A03g012327 PE=4 SV=1;tr|A0A444ZY78|A0A444ZY78_ARAHY Ribonuclease OS=Arachis hypogaea OX=3818 GN=Ahy_B03g063846 PE=4 SV=1;tr|A0A444XWM2|A0A444XWM2_ARAHY Ribonuclease OS=Arachis h	4	3	3	3	2	3	0	1	2	0	2	3	0	1	2	0	2	3	0	1	2	0	3.7	3.7	3.7	107.74	983	983;983;989;992	0	3.7014	2.5	3.7	0	1.2	2.5	0	82490000	40598000	24176000	0	0	17715000	0	54
A0A444ZYA1;A0A445DT61;A0A445DT36;A0A444ZYM8	A0A444ZYA1;A0A445DT61	13;12;2;2	13;12;2;2	13;12;2;2	tr|A0A444ZYA1|A0A444ZYA1_ARAHY Uncharacterized protein OS=Arachis hypogaea OX=3818 GN=Ahy_B03g063857 PE=3 SV=1;tr|A0A445DT61|A0A445DT61_ARAHY Uncharacterized protein OS=Arachis hypogaea OX=3818 GN=Ahy_A03g012339 PE=3 SV=1	4	13	13	13	7	8	8	8	8	3	7	8	8	8	8	3	7	8	8	8	8	3	33.6	33.6	33.6	61.614	541	541;542;544;544	0	51.883	18.7	18.7	22	18.1	19.6	6.5	2612200000	408850000	617650000	419500000	554890000	553480000	57874000	31
A0A444ZYG1	A0A444ZYG1	3	3	3	tr|A0A444ZYG1|A0A444ZYG1_ARAHY Uncharacterized protein OS=Arachis hypogaea OX=3818 GN=Ahy_B03g064011 PE=4 SV=1	1	3	3	3	1	0	1	2	2	0	1	0	1	2	2	0	1	0	1	2	2	0	18	18	18	28.057	255	255	0	16.038	4.7	0	8.2	9.8	9.8	0	265110000	0	0	77921000	79870000	107310000	0	13
A0A444ZYJ8	A0A444ZYJ8	15	3	3	tr|A0A444ZYJ8|A0A444ZYJ8_ARAHY Uncharacterized protein OS=Arachis hypogaea OX=3818 GN=Ahy_B03g063987 PE=3 SV=1	1	15	3	3	12	13	12	12	13	9	2	3	2	3	3	1	2	3	2	3	3	1	58.5	14.3	14.3	38.711	349	349	0	31.732	44.4	47	42.7	43.8	50.4	30.1	909140000	207480000	225660000	244690000	50647000	146990000	33670000	19
A0A444ZYZ5;A0A445EGJ2;A0A445EGH9;A0A445EGJ3;A0A445AF96;A0A445C2U4;A0A444YFP3	A0A444ZYZ5	7;1;1;1;1;1;1	1;0;0;0;0;0;0	1;0;0;0;0;0;0	tr|A0A444ZYZ5|A0A444ZYZ5_ARAHY HATPase_c domain-containing protein OS=Arachis hypogaea OX=3818 GN=Ahy_B03g064220 PE=3 SV=1	7	7	1	1	3	2	6	3	3	1	0	0	1	0	0	0	0	0	1	0	0	0	11.5	2	2	81.466	705	705;201;267;302;775;789;789	0.0037383	1.4418	4.3	3	10.1	4.4	4.7	1.7	23840000	0	0	23840000	0	0	0	35
A0A444ZZB0;A0A445DU07;A0A444ZZB3	A0A444ZZB0;A0A445DU07;A0A444ZZB3	3;3;3	3;3;3	3;3;3	tr|A0A444ZZB0|A0A444ZZB0_ARAHY Reticulon-like protein OS=Arachis hypogaea OX=3818 GN=Ahy_B03g064283 PE=4 SV=1;tr|A0A445DU07|A0A445DU07_ARAHY Reticulon-like protein OS=Arachis hypogaea OX=3818 GN=Ahy_A03g012736 PE=4 SV=1;tr|A0A444ZZB3|A0A444ZZB3_ARAHY Retic	3	3	3	3	3	3	3	2	2	1	3	3	3	2	2	1	3	3	3	2	2	1	29.8	29.8	29.8	17.127	151	151;255;255	0	28.927	29.8	29.8	29.8	22.5	22.5	7.3	1200500000	226220000	255030000	233300000	201760000	213280000	70877000	6
A0A445DV73;A0A444ZZW8;A0A445DV66;A0A444ZZY1;A0A445DV39;A0A444YJX1;A0A445CNH5	A0A445DV73;A0A444ZZW8;A0A445DV66;A0A444ZZY1;A0A445DV39	8;8;8;8;7;2;2	8;8;8;8;7;2;2	7;7;7;7;6;1;1	tr|A0A445DV73|A0A445DV73_ARAHY Uncharacterized protein OS=Arachis hypogaea OX=3818 GN=Ahy_A03g013306 PE=3 SV=1;tr|A0A444ZZW8|A0A444ZZW8_ARAHY Uncharacterized protein OS=Arachis hypogaea OX=3818 GN=Ahy_B03g064597 PE=3 SV=1;tr|A0A445DV66|A0A445DV66_ARAHY Unc	7	8	8	7	4	3	4	5	4	2	4	3	4	5	4	2	3	3	4	5	4	2	18	18	16.7	68.106	616	616;666;668;668;632;661;688	0	36.882	8.9	8.1	9.4	11.7	10.2	5.4	626490000	77923000	82681000	224310000	123170000	95896000	22502000	28
A0A445A372;A0A445DY01;A0A445DY18	A0A445A372;A0A445DY01;A0A445DY18	3;3;3	3;3;3	3;3;3	tr|A0A445A372|A0A445A372_ARAHY Uncharacterized protein OS=Arachis hypogaea OX=3818 GN=Ahy_B03g066122 PE=3 SV=1;tr|A0A445DY01|A0A445DY01_ARAHY Uncharacterized protein OS=Arachis hypogaea OX=3818 GN=Ahy_A03g014535 PE=3 SV=1;tr|A0A445DY18|A0A445DY18_ARAHY Unc	3	3	3	3	0	1	2	0	1	0	0	1	2	0	1	0	0	1	2	0	1	0	11.2	11.2	11.2	54.747	509	509;509;515	0	6.4218	0	1.6	9.6	0	2.9	0	157500000	0	0	131050000	0	26449000	0	20
A0A445DYK8;A0A445DYC4;A0A445A3H1	A0A445DYK8;A0A445DYC4;A0A445A3H1	1;1;1	1;1;1	1;1;1	tr|A0A445DYK8|A0A445DYK8_ARAHY Homogentisate 1,2-dioxygenase OS=Arachis hypogaea OX=3818 GN=Ahy_A03g014671 PE=3 SV=1;tr|A0A445DYC4|A0A445DYC4_ARAHY Homogentisate 1,2-dioxygenase OS=Arachis hypogaea OX=3818 GN=Ahy_A03g014671 PE=3 SV=1;tr|A0A445A3H1|A0A445A3	3	1	1	1	1	1	0	0	1	0	1	1	0	0	1	0	1	1	0	0	1	0	4.2	4.2	4.2	37.674	335	335;453;479	0.0054645	1.281	4.2	4.2	0	0	4.2	0	26856000	26856000	0	0	0	0	0	20
C9W977;A0A445A3P9;A0A445DYI0;A0A445A3P8	C9W977;A0A445A3P9;A0A445DYI0;A0A445A3P8	2;2;2;1	1;1;1;1	0;0;0;0	tr|C9W977|C9W977_ARAHY Phosphoenolpyruvate carboxylase OS=Arachis hypogaea OX=3818 PE=2 SV=1;tr|A0A445A3P9|A0A445A3P9_ARAHY Phosphoenolpyruvate carboxylase OS=Arachis hypogaea OX=3818 GN=Ahy_B03g066319 PE=3 SV=1;tr|A0A445DYI0|A0A445DYI0_ARAHY Phosphoenolpy	4	2	1	0	0	2	0	1	2	0	0	1	0	0	1	0	0	0	0	0	0	0	3.1	1.3	0	110.68	966	966;966;976;732	0	2.6893	0	3.1	0	1.8	3.1	0	0	0	0	0	0	0	0	55
A0A445DYK2;A0A445A3S6	A0A445DYK2;A0A445A3S6	3;3	3;3	2;2	tr|A0A445DYK2|A0A445DYK2_ARAHY Malate dehydrogenase OS=Arachis hypogaea OX=3818 GN=Ahy_A03g014799 PE=3 SV=1;tr|A0A445A3S6|A0A445A3S6_ARAHY Malate dehydrogenase OS=Arachis hypogaea OX=3818 GN=Ahy_B03g066347 PE=3 SV=1	2	3	3	2	2	1	2	1	2	0	2	1	2	1	2	0	2	1	2	0	1	0	10.4	10.4	7.2	35.982	345	345;345	0	9.4302	7.2	3.8	7.2	3.2	7	0	180990000	43142000	0	38139000	52178000	47531000	0	19
C9W979;A0A445DZI7;A0A445A4J5	C9W979;A0A445DZI7;A0A445A4J5	3;3;3	3;3;3	2;2;2	tr|C9W979|C9W979_ARAHY Phosphoenolpyruvate carboxylase OS=Arachis hypogaea OX=3818 GN=PEPC3 PE=2 SV=1;tr|A0A445DZI7|A0A445DZI7_ARAHY Phosphoenolpyruvate carboxylase OS=Arachis hypogaea OX=3818 GN=Ahy_A03g015094 PE=3 SV=1;tr|A0A445A4J5|A0A445A4J5_ARAHY Phos	3	3	3	2	1	1	2	1	1	0	1	1	2	1	1	0	1	0	2	0	0	0	6.3	6.3	4.6	110.31	966	966;966;966	0	14.961	3.3	1.8	4.6	1.8	1.8	0	132450000	5476000	37590000	52431000	0	36953000	0	58
A0A445DZQ3;A0A445A4W1;A0A445BXM8;A0A445ADB6	A0A445DZQ3;A0A445A4W1;A0A445BXM8;A0A445ADB6	4;4;3;3	4;4;3;3	4;4;3;3	tr|A0A445DZQ3|A0A445DZQ3_ARAHY Acetohydroxy-acid reductoisomerase OS=Arachis hypogaea OX=3818 GN=Ahy_A03g015118 PE=3 SV=1;tr|A0A445A4W1|A0A445A4W1_ARAHY Acetohydroxy-acid reductoisomerase OS=Arachis hypogaea OX=3818 GN=Ahy_B03g066672 PE=3 SV=1;tr|A0A445BXM	4	4	4	4	0	1	1	2	3	1	0	1	1	2	3	1	0	1	1	2	3	1	7.7	7.7	7.7	62.808	581	581;581;593;593	0	8.7082	0	1.9	2.1	4	5.7	2.1	153610000	0	29003000	0	53576000	71032000	0	27
A0A445E0D9;A0A445A533	A0A445E0D9;A0A445A533	1;1	1;1	1;1	tr|A0A445E0D9|A0A445E0D9_ARAHY Uncharacterized protein OS=Arachis hypogaea OX=3818 GN=Ahy_A03g015313 PE=3 SV=1;tr|A0A445A533|A0A445A533_ARAHY Uncharacterized protein OS=Arachis hypogaea OX=3818 GN=Ahy_B03g066874 PE=3 SV=1	2	1	1	1	0	0	1	0	0	0	0	0	1	0	0	0	0	0	1	0	0	0	5.1	5.1	5.1	46.052	415	415;473	0.0054745	1.324	0	0	5.1	0	0	0	0	0	0	0	0	0	0	21
A0A445E0V5;A0A445A5U3	A0A445E0V5;A0A445A5U3	11;11	11;11	11;11	tr|A0A445E0V5|A0A445E0V5_ARAHY Isocitrate lyase OS=Arachis hypogaea OX=3818 GN=Ahy_A03g015621 PE=3 SV=1;tr|A0A445A5U3|A0A445A5U3_ARAHY Isocitrate lyase OS=Arachis hypogaea OX=3818 GN=Ahy_B03g067096 PE=3 SV=1	2	11	11	11	4	2	4	3	1	1	4	2	4	3	1	1	4	2	4	3	1	1	26.4	26.4	26.4	64.809	576	576;576	0	30.939	12.2	4	10.4	8.2	2.6	4.5	460380000	156020000	49358000	98395000	54920000	57107000	44580000	30
A0A445E1A1;A0A445A5X1;A0A445EL47;A0A445AXM1	A0A445E1A1;A0A445A5X1;A0A445EL47;A0A445AXM1	2;2;1;1	2;2;1;1	2;2;1;1	tr|A0A445E1A1|A0A445E1A1_ARAHY Endoplasmic reticulum transmembrane protein OS=Arachis hypogaea OX=3818 GN=Ahy_A03g015689 PE=3 SV=1;tr|A0A445A5X1|A0A445A5X1_ARAHY Endoplasmic reticulum transmembrane protein OS=Arachis hypogaea OX=3818 GN=Ahy_B03g067152 PE=3	4	2	2	2	1	0	1	1	2	1	1	0	1	1	2	1	1	0	1	1	2	1	7.7	7.7	7.7	25.184	222	222;222;212;212	0	9.5687	3.6	0	3.6	4.1	7.7	4.1	277380000	0	0	24229000	64148000	141850000	47149000	12
A0A445A6I4	A0A445A6I4	7	2	2	tr|A0A445A6I4|A0A445A6I4_ARAHY DUF4149 domain-containing protein OS=Arachis hypogaea OX=3818 GN=Ahy_B03g067301 PE=4 SV=1	1	7	2	2	5	3	5	2	4	0	1	0	1	0	1	0	1	0	1	0	1	0	16.7	8.4	8.4	48.682	442	442	0	4.731	13.3	5.9	13.3	3.8	9.3	0	0	0	0	0	0	0	0	17
A0A445E1K4;A0A445A6L3;A0A445A6Q1	A0A445E1K4;A0A445A6L3;A0A445A6Q1	8;8;8	8;8;8	8;8;8	tr|A0A445E1K4|A0A445E1K4_ARAHY Uncharacterized protein OS=Arachis hypogaea OX=3818 GN=Ahy_A03g015917 PE=4 SV=1;tr|A0A445A6L3|A0A445A6L3_ARAHY Uncharacterized protein OS=Arachis hypogaea OX=3818 GN=Ahy_B03g067376 PE=4 SV=1;tr|A0A445A6Q1|A0A445A6Q1_ARAHY Unc	3	8	8	8	5	3	4	5	4	1	5	3	4	5	4	1	5	3	4	5	4	1	26.2	26.2	26.2	49.072	427	427;427;440	0	34.955	22	14.1	19.7	18	19	3.3	781710000	158530000	119370000	262850000	70546000	170420000	0	17
A0A445A722;A0A445E271	A0A445A722;A0A445E271	2;2	2;2	2;2	tr|A0A445A722|A0A445A722_ARAHY SHSP domain-containing protein OS=Arachis hypogaea OX=3818 GN=Ahy_B03g067539 PE=3 SV=1;tr|A0A445E271|A0A445E271_ARAHY SHSP domain-containing protein OS=Arachis hypogaea OX=3818 GN=Ahy_A03g016068 PE=3 SV=1	2	2	2	2	1	1	0	0	0	0	1	1	0	0	0	0	1	1	0	0	0	0	9.6	9.6	9.6	23.475	209	209;263	0	4.182	5.3	4.3	0	0	0	0	18638000	0	18638000	0	0	0	0	13
A0A445A755	A0A445A755	4	1	1	tr|A0A445A755|A0A445A755_ARAHY Prohibitin OS=Arachis hypogaea OX=3818 GN=Ahy_B03g067571 PE=3 SV=1	1	4	1	1	2	2	2	2	4	0	0	0	0	0	1	0	0	0	0	0	1	0	20.6	4.2	4.2	31.79	287	287	0	7.7404	11.8	9.8	11.8	11.8	20.6	0	27022000	0	0	0	0	27022000	0	15
A0A445E2K3;A0A445A7H2	A0A445E2K3;A0A445A7H2	1;1	1;1	1;1	tr|A0A445E2K3|A0A445E2K3_ARAHY Uncharacterized protein OS=Arachis hypogaea OX=3818 GN=Ahy_A03g016214 PE=4 SV=1;tr|A0A445A7H2|A0A445A7H2_ARAHY Uncharacterized protein OS=Arachis hypogaea OX=3818 GN=Ahy_B03g067677 PE=4 SV=1	2	1	1	1	1	0	0	0	0	0	1	0	0	0	0	0	1	0	0	0	0	0	0.9	0.9	0.9	153.43	1357	1357;1357	0	3.2022	0.9	0	0	0	0	0	0	0	0	0	0	0	0	94
A0A445E2Q0;A0A445A7P6	A0A445E2Q0;A0A445A7P6	3;3	3;3	3;3	tr|A0A445E2Q0|A0A445E2Q0_ARAHY Signal sequence receptor subunit alpha OS=Arachis hypogaea OX=3818 GN=Ahy_A03g016265 PE=3 SV=1;tr|A0A445A7P6|A0A445A7P6_ARAHY Signal sequence receptor subunit alpha OS=Arachis hypogaea OX=3818 GN=Ahy_B03g067769 PE=3 SV=1	2	3	3	3	1	3	1	1	1	0	1	3	1	1	1	0	1	3	1	1	1	0	14.5	14.5	14.5	28.439	262	262;262	0	4.5982	5.7	14.5	5.7	3.8	5.7	0	30358000	17045000	0	0	0	13313000	0	5
A0A445A7Q9;A0A445E2H8;A0A445A7E3	A0A445A7Q9	4;1;1	1;0;0	1;0;0	tr|A0A445A7Q9|A0A445A7Q9_ARAHY (1->3)-beta-glucan endohydrolase OS=Arachis hypogaea OX=3818 GN=Ahy_B03g067658 PE=3 SV=1	3	4	1	1	2	2	3	2	3	3	0	0	1	0	1	0	0	0	1	0	1	0	19.6	3.9	3.9	36.117	332	332;624;637	0	1.7636	7.5	7.5	11.4	7.5	16.9	15.7	87196000	0	0	42704000	0	44491000	0	16
A0A445A823;A0A444ZM99;A0A444ZM37;A0A445E3D7;A0A445E3D4;A0A445E3E9;A0A445DDH0;A0A445DDJ3	A0A445A823;A0A444ZM99;A0A444ZM37;A0A445E3D7;A0A445E3D4;A0A445E3E9	3;2;2;2;2;2;1;1	3;2;2;2;2;2;1;1	3;2;2;2;2;2;1;1	tr|A0A445A823|A0A445A823_ARAHY 60S ribosomal protein L7a OS=Arachis hypogaea OX=3818 GN=Ahy_B03g067857 PE=3 SV=1;tr|A0A444ZM99|A0A444ZM99_ARAHY 60S ribosomal protein L7a OS=Arachis hypogaea OX=3818 GN=Ahy_B04g071949 PE=3 SV=1;tr|A0A444ZM37|A0A444ZM37_ARAHY	8	3	3	3	0	2	1	0	0	0	0	2	1	0	0	0	0	2	1	0	0	0	13.9	13.9	13.9	29.433	259	259;259;318;381;494;535;259;282	0	3.9607	0	9.7	4.2	0	0	0	92972000	0	92972000	0	0	0	0	12
A0A445A8H5	A0A445A8H5	3	3	3	tr|A0A445A8H5|A0A445A8H5_ARAHY Uncharacterized protein OS=Arachis hypogaea OX=3818 GN=Ahy_B03g067931 PE=4 SV=1	1	3	3	3	3	3	2	2	3	2	3	3	2	2	3	2	3	3	2	2	3	2	31.3	31.3	31.3	18.33	195	195	0	26.52	31.3	31.3	20	19.5	31.3	20	976350000	229890000	189270000	188580000	100610000	187990000	80016000	8
A0A445E420;A0A445A9A0	A0A445E420;A0A445A9A0	1;1	1;1	1;1	tr|A0A445E420|A0A445E420_ARAHY Uncharacterized protein OS=Arachis hypogaea OX=3818 GN=Ahy_A03g016699 PE=3 SV=1;tr|A0A445A9A0|A0A445A9A0_ARAHY Uncharacterized protein OS=Arachis hypogaea OX=3818 GN=Ahy_B03g068303 PE=3 SV=1	2	1	1	1	0	0	1	0	0	0	0	0	1	0	0	0	0	0	1	0	0	0	3	3	3	59.226	560	560;560	0	3.4101	0	0	3	0	0	0	0	0	0	0	0	0	0	14
A0A445E443;A0A445A9G8	A0A445E443;A0A445A9G8	3;3	3;3	3;3	tr|A0A445E443|A0A445E443_ARAHY Usp domain-containing protein OS=Arachis hypogaea OX=3818 GN=Ahy_A03g016709 PE=4 SV=1;tr|A0A445A9G8|A0A445A9G8_ARAHY Usp domain-containing protein OS=Arachis hypogaea OX=3818 GN=Ahy_B03g068313 PE=4 SV=1	2	3	3	3	1	3	1	0	1	0	1	3	1	0	1	0	1	3	1	0	1	0	28.7	28.7	28.7	18.066	164	164;164	0	12.223	4.9	28.7	4.9	0	12.2	0	77427000	0	50577000	0	0	26850000	0	13
A0A445E495;A0A445A9W1;A0A445A9L1;A0A445A9Z7	A0A445E495;A0A445A9W1;A0A445A9L1;A0A445A9Z7	1;1;1;1	1;1;1;1	1;1;1;1	tr|A0A445E495|A0A445E495_ARAHY UDP-glucuronate decarboxylase OS=Arachis hypogaea OX=3818 GN=Ahy_A03g016763 PE=3 SV=1;tr|A0A445A9W1|A0A445A9W1_ARAHY UDP-glucuronate decarboxylase OS=Arachis hypogaea OX=3818 GN=Ahy_B03g068404 PE=3 SV=1;tr|A0A445A9L1|A0A445A9	4	1	1	1	0	1	1	1	1	0	0	1	1	1	1	0	0	1	1	1	1	0	2	2	2	77.036	685	685;695;1456;1457	0	2.4992	0	2	2	2	2	0	35226000	0	35226000	0	0	0	0	43
A0A445A9V2	A0A445A9V2	10	2	2	tr|A0A445A9V2|A0A445A9V2_ARAHY Uncharacterized protein OS=Arachis hypogaea OX=3818 GN=Ahy_B03g068399 PE=3 SV=1	1	10	2	2	9	9	8	9	10	8	2	2	2	2	2	2	2	2	2	2	2	2	44.3	14.9	14.9	27.274	255	255	0	34.474	44.3	44.3	40	44.3	44.3	44.3	6.123e+09	833720000	708600000	1094700000	728930000	1331000000	1426000000	9
A0A445A9Y6;A0A444YMG7;A0A444YMH6;A0A445E487;A0A445DA84;A0A444YMK6;A0A444YMI9;A0A445CQ19;A0A445CIR4;A0A444YMK2;A0A444YMN1;A0A444Y659;A0A445BXI5;A0A445DA87;A0A445DF87;A0A445BXR7;A0A444YMQ2;A0A445BY40;A0A445BXG3;A0A444ZNM5;A0A445DA80	A0A445A9Y6;A0A444YMG7;A0A444YMH6;A0A445E487;A0A445DA84;A0A444YMK6;A0A444YMI9;A0A445CQ19;A0A445CIR4;A0A444YMK2;A0A444YMN1	8;7;7;6;6;6;6;6;5;5;4;1;1;1;1;1;1;1;1;1;1	2;1;1;1;1;1;1;1;0;1;0;0;0;0;0;0;0;0;0;1;0	1;0;0;0;0;0;0;0;0;0;0;0;0;0;0;0;0;0;0;0;0	tr|A0A445A9Y6|A0A445A9Y6_ARAHY Uncharacterized protein OS=Arachis hypogaea OX=3818 GN=Ahy_B03g068396 PE=3 SV=1;tr|A0A444YMG7|A0A444YMG7_ARAHY Uncharacterized protein OS=Arachis hypogaea OX=3818 GN=Ahy_B06g081994 PE=3 SV=1;tr|A0A444YMH6|A0A444YMH6_ARAHY Unc	21	8	2	1	4	6	5	4	4	2	0	1	1	0	0	0	0	1	0	0	0	0	19.8	3.2	1.7	72.452	657	657;604;546;476;477;503;514;520;515;455;565;630;630;591;262;539;369;458;454;427;780	0.0072202	1.2081	10.2	14.2	14	8.1	10.2	3.3	23136000	0	0	23136000	0	0	0	37
A0A445AA44	A0A445AA44	19	19	4	tr|A0A445AA44|A0A445AA44_ARAHY Uncharacterized protein OS=Arachis hypogaea OX=3818 GN=Ahy_B03g068481 PE=4 SV=1	1	19	19	4	19	16	17	16	17	16	19	16	17	16	17	16	4	3	3	4	4	4	40	40	9.8	67.709	602	602	0	187.8	40	37	39.9	36.2	39	36.2	104580000000	22519000000	18173000000	23520000000	15607000000	13065000000	11696000000	29
A0A445AAI3;A0A445AAD3;A0A445AAF3;A0A445AAD5;A0A445AAE0;A0A445AAT4;A0A445C859;A0A445EL63;A0A444YA89;A0A444ZP01	A0A445AAI3;A0A445AAD3;A0A445AAF3;A0A445AAD5	19;15;14;14;4;4;1;1;1;1	19;15;14;14;4;4;1;1;1;1	7;5;6;6;1;2;1;1;0;1	tr|A0A445AAI3|A0A445AAI3_ARAHY Poly [ADP-ribose] polymerase OS=Arachis hypogaea OX=3818 GN=Ahy_B03g068650 PE=3 SV=1;tr|A0A445AAD3|A0A445AAD3_ARAHY Poly [ADP-ribose] polymerase OS=Arachis hypogaea OX=3818 GN=Ahy_B03g068650 PE=4 SV=1;tr|A0A445AAF3|A0A445AAF3	10	19	19	7	9	7	15	5	5	2	9	7	15	5	5	2	2	0	7	1	0	0	33.1	33.1	12.7	93.029	828	828;470;679;693;161;364;131;137;170;343	0	55.807	15.6	11.8	26.9	9.2	9.1	3.6	2583700000	527610000	464120000	778060000	398340000	309780000	105820000	51
A0A445DWL9;A0A445AAT8;A0A445AAK8;A0A445AAL9	A0A445DWL9;A0A445AAT8;A0A445AAK8;A0A445AAL9	3;3;3;3	3;3;3;3	3;3;3;3	tr|A0A445DWL9|A0A445DWL9_ARAHY Uncharacterized protein OS=Arachis hypogaea OX=3818 GN=Ahy_A03g013984 PE=3 SV=1;tr|A0A445AAT8|A0A445AAT8_ARAHY Uncharacterized protein OS=Arachis hypogaea OX=3818 GN=Ahy_B03g068706 PE=3 SV=1;tr|A0A445AAK8|A0A445AAK8_ARAHY Unc	4	3	3	3	2	2	1	0	1	0	2	2	1	0	1	0	2	2	1	0	1	0	11.7	11.7	11.7	40.518	351	351;1038;1133;1594	0	5.5758	8.5	6	2.8	0	5.7	0	191460000	58552000	42270000	32927000	0	57711000	0	21
A0A445AB33	A0A445AB33	11	11	6	tr|A0A445AB33|A0A445AB33_ARAHY Elongation factor Tu OS=Arachis hypogaea OX=3818 GN=Ahy_B03g068713 PE=3 SV=1	1	11	11	6	9	7	8	5	6	2	9	7	8	5	6	2	4	4	3	3	4	1	34.2	34.2	21.5	52.966	489	489	0	84.676	28.2	23.7	26.8	14.9	21.1	6.3	2414500000	609420000	383570000	677890000	265050000	418300000	60310000	28
A0A445BQU9;A0A445ABP2;A0A445BQV4;A0A444YXP8	A0A445BQU9;A0A445ABP2;A0A445BQV4	3;3;3;1	3;3;3;1	3;3;3;1	tr|A0A445BQU9|A0A445BQU9_ARAHY Uncharacterized protein OS=Arachis hypogaea OX=3818 GN=Ahy_A08g037458 PE=3 SV=1;tr|A0A445ABP2|A0A445ABP2_ARAHY Uncharacterized protein OS=Arachis hypogaea OX=3818 GN=Ahy_B02g057245 PE=3 SV=1;tr|A0A445BQV4|A0A445BQV4_ARAHY Rem	4	3	3	3	0	1	1	2	0	0	0	1	1	2	0	0	0	1	1	2	0	0	16.7	16.7	16.7	21.125	192	192;192;240;200	0	2.6801	0	4.7	7.8	8.9	0	0	118590000	0	33677000	84911000	0	0	0	11
A0A445ACP1;A0A445ACR1;A0A445AD46;A0A445EHL5;A0A445ACT0;A0A445ACI4;A0A445ACN1	A0A445ACP1;A0A445ACR1;A0A445AD46;A0A445EHL5;A0A445ACT0;A0A445ACI4;A0A445ACN1	1;1;1;1;1;1;1	1;1;1;1;1;1;1	1;1;1;1;1;1;1	tr|A0A445ACP1|A0A445ACP1_ARAHY Uncharacterized protein OS=Arachis hypogaea OX=3818 GN=Ahy_B02g057715 PE=3 SV=1;tr|A0A445ACR1|A0A445ACR1_ARAHY Uncharacterized protein OS=Arachis hypogaea OX=3818 GN=Ahy_B02g057715 PE=3 SV=1;tr|A0A445AD46|A0A445AD46_ARAHY Unc	7	1	1	1	0	1	0	0	0	0	0	1	0	0	0	0	0	1	0	0	0	0	4.3	4.3	4.3	37.892	345	345;346;350;385;385;386;389	1	-2	0	4.3	0	0	0	0	29192000	0	29192000	0	0	0	0	20
A0A445ACX4;A0A444XJK5;A0A444Y6A7;A0A445ACQ5;A0A445ACN6;A0A6B9VBP7;A0A445ACS3;A0A444XTB0;A0A444XAH6;A0A445ACX3;A0A445A2B4;A0A445AC78;A0A444ZX01;A0A445ACL4;A0A444WWB9	A0A445ACX4;A0A444XJK5;A0A444Y6A7;A0A445ACQ5;A0A445ACN6;A0A6B9VBP7;A0A445ACS3;A0A444XTB0;A0A444XAH6;A0A445ACX3;A0A445A2B4;A0A445AC78;A0A444ZX01;A0A445ACL4;A0A444WWB9	2;1;1;1;1;1;1;1;1;1;1;1;1;1;1	2;1;1;1;1;1;1;1;1;1;1;1;1;1;1	2;1;1;1;1;1;1;1;1;1;1;1;1;1;1	tr|A0A445ACX4|A0A445ACX4_ARAHY ULP_PROTEASE domain-containing protein OS=Arachis hypogaea OX=3818 GN=Ahy_B02g057710 PE=3 SV=1;tr|A0A444XJK5|A0A444XJK5_ARAHY Uncharacterized protein OS=Arachis hypogaea OX=3818 GN=Ahy_B09g096277 PE=4 SV=1;tr|A0A444Y6A7|A0A44	15	2	2	2	2	2	2	2	2	2	2	2	2	2	2	2	2	2	2	2	2	2	1.8	1.8	1.8	124.47	1096	1096;295;616;623;650;903;918;984;1015;1020;1020;1028;1040;1043;1952	0	2.155	1.8	1.8	1.8	1.8	1.8	1.8	11396000000	946100000	2158800000	1234200000	2679400000	1.851e+09	2526300000	52
A0A445ADV8;A0A445EF60	A0A445ADV8;A0A445EF60	6;6	2;2	2;2	tr|A0A445ADV8|A0A445ADV8_ARAHY Uncharacterized protein OS=Arachis hypogaea OX=3818 GN=Ahy_B02g058118 PE=3 SV=1;tr|A0A445EF60|A0A445EF60_ARAHY Uncharacterized protein OS=Arachis hypogaea OX=3818 GN=Ahy_A02g008663 PE=4 SV=1	2	6	2	2	2	3	5	5	3	0	0	0	1	1	0	0	0	0	1	1	0	0	18	8.5	8.5	44.626	389	389;422	0.0054845	1.3332	5.1	7.7	13.1	14.4	6.7	0	61741000	0	0	30116000	31625000	0	0	15
A0A445AEY9	A0A445AEY9	36	7	7	tr|A0A445AEY9|A0A445AEY9_ARAHY Uncharacterized protein OS=Arachis hypogaea OX=3818 GN=Ahy_B02g058604 PE=3 SV=1	1	36	7	7	31	29	30	31	33	32	7	7	7	7	7	7	7	7	7	7	7	7	61.8	19.7	19.7	71.631	620	620	0	126.35	59.4	59.4	59.7	59.5	60.6	60.5	172630000000	38501000000	26569000000	35877000000	22609000000	25268000000	23809000000	28
A0A445AF75;A0A445CL90;A0A444YHE9;A0A445EG00	A0A445AF75;A0A445CL90;A0A444YHE9;A0A445EG00	3;2;2;2	3;2;2;2	3;2;2;2	tr|A0A445AF75|A0A445AF75_ARAHY Ribosomal_S10 domain-containing protein OS=Arachis hypogaea OX=3818 GN=Ahy_B02g058691 PE=3 SV=1;tr|A0A445CL90|A0A445CL90_ARAHY Ribosomal_S10 domain-containing protein OS=Arachis hypogaea OX=3818 GN=Ahy_A06g026680 PE=3 SV=1;tr	4	3	3	3	2	2	1	2	1	0	2	2	1	2	1	0	2	2	1	2	1	0	25.4	25.4	25.4	13.736	122	122;122;137;145	0	6.1001	15.6	15.6	9.8	19.7	9.8	0	506610000	124780000	151080000	85994000	144770000	0	0	7
A0A445AFE6;A0A445CPT6;A0A445AFG1	A0A445AFE6;A0A445CPT6;A0A445AFG1	2;2;2	2;2;2	2;2;2	tr|A0A445AFE6|A0A445AFE6_ARAHY Uncharacterized protein OS=Arachis hypogaea OX=3818 GN=Ahy_B02g058791 PE=3 SV=1;tr|A0A445CPT6|A0A445CPT6_ARAHY Uncharacterized protein OS=Arachis hypogaea OX=3818 GN=Ahy_A02g009338 PE=3 SV=1;tr|A0A445AFG1|A0A445AFG1_ARAHY Unc	3	2	2	2	1	2	0	1	1	0	1	2	0	1	1	0	1	2	0	1	1	0	18.1	18.1	18.1	13.978	127	127;141;202	0	3.4413	6.3	18.1	0	6.3	6.3	0	79108000	0	45854000	0	33253000	0	0	6
A0A445AFH3	A0A445AFH3	2	2	2	tr|A0A445AFH3|A0A445AFH3_ARAHY NmrA domain-containing protein OS=Arachis hypogaea OX=3818 GN=Ahy_B02g058827 PE=4 SV=1	1	2	2	2	1	1	0	0	0	0	1	1	0	0	0	0	1	1	0	0	0	0	9.6	9.6	9.6	43.603	397	397	0.0038388	1.5619	3.5	6	0	0	0	0	29607000	13146000	16462000	0	0	0	0	24
A0A445EBZ3;A0A445AGJ8	A0A445EBZ3;A0A445AGJ8	4;4	4;4	1;1	tr|A0A445EBZ3|A0A445EBZ3_ARAHY Ribos_L4_asso_C domain-containing protein OS=Arachis hypogaea OX=3818 GN=Ahy_A02g007175 PE=3 SV=1;tr|A0A445AGJ8|A0A445AGJ8_ARAHY Ribos_L4_asso_C domain-containing protein OS=Arachis hypogaea OX=3818 GN=Ahy_B02g059350 PE=3 SV=	2	4	4	1	2	3	0	3	1	0	2	3	0	3	1	0	0	1	0	1	0	0	10.1	10.1	3.4	44.705	406	406;406	0	7.918	4.4	7.4	0	7.4	1.7	0	109980000	41320000	32601000	0	36058000	0	0	21
A0A445AHC7;A0A445AHE1;A0A445AHF7;A0A445EEG7;A0A445CXI5;A0A445EES2;A0A445CXN3;A0A445CXK9;A0A444X568;A0A444X547	A0A445AHC7;A0A445AHE1;A0A445AHF7	7;7;6;2;2;2;2;2;1;1	1;1;1;0;0;0;0;0;0;0	1;1;1;0;0;0;0;0;0;0	tr|A0A445AHC7|A0A445AHC7_ARAHY Uricase OS=Arachis hypogaea OX=3818 GN=Ahy_B02g059841 PE=3 SV=1;tr|A0A445AHE1|A0A445AHE1_ARAHY Uricase OS=Arachis hypogaea OX=3818 GN=Ahy_B02g059841 PE=3 SV=1;tr|A0A445AHF7|A0A445AHF7_ARAHY Uricase OS=Arachis hypogaea OX=3818	10	7	1	1	3	2	3	7	4	0	0	0	1	1	1	0	0	0	1	1	1	0	26.4	5.2	5.2	35.178	307	307;315;315;103;103;106;135;142;103;103	0	2.0165	8.5	6.2	13.4	26.4	14	0	54510000	0	0	35176000	0	19334000	0	19
A0A445E0Z9;A0A445AHR4;A0A445AHK9	A0A445E0Z9;A0A445AHR4;A0A445AHK9	1;1;1	1;1;1	1;1;1	tr|A0A445E0Z9|A0A445E0Z9_ARAHY Pyruvate kinase OS=Arachis hypogaea OX=3818 GN=Ahy_A03g015582 PE=3 SV=1;tr|A0A445AHR4|A0A445AHR4_ARAHY Pyruvate kinase OS=Arachis hypogaea OX=3818 GN=Ahy_B02g059973 PE=3 SV=1;tr|A0A445AHK9|A0A445AHK9_ARAHY Pyruvate kinase OS=	3	1	1	1	1	0	0	1	1	0	1	0	0	1	1	0	1	0	0	1	1	0	2.9	2.9	2.9	56.304	512	512;513;563	0	3.1516	2.9	0	0	2.9	2.9	0	22173000	0	0	0	8758900	13414000	0	29
A0A445AHU1;A0A445E0P3;A0A445AHZ6	A0A445AHU1;A0A445E0P3;A0A445AHZ6	1;1;1	1;1;1	1;1;1	tr|A0A445AHU1|A0A445AHU1_ARAHY EF-hand domain-containing protein OS=Arachis hypogaea OX=3818 GN=Ahy_B02g060096 PE=4 SV=1;tr|A0A445E0P3|A0A445E0P3_ARAHY Uncharacterized protein OS=Arachis hypogaea OX=3818 GN=Ahy_A03g015509 PE=4 SV=1;tr|A0A445AHZ6|A0A445AHZ6	3	1	1	1	0	0	1	1	1	0	0	0	1	1	1	0	0	0	1	1	1	0	10.6	10.6	10.6	14.098	123	123;284;293	0	31.387	0	0	10.6	10.6	10.6	0	36644000	0	0	0	36644000	0	0	5
A0A445AI08	A0A445AI08	12	2	2	tr|A0A445AI08|A0A445AI08_ARAHY Uncharacterized protein OS=Arachis hypogaea OX=3818 GN=Ahy_B02g060147 PE=3 SV=1	1	12	2	2	9	10	9	9	7	8	2	2	2	2	1	2	2	2	2	2	1	2	33.3	5.9	5.9	51.628	459	459	0	44.037	25.5	28.1	25.5	28.3	20.9	25.7	1087400000	156810000	284220000	330770000	163040000	101240000	51361000	24
A0A445AI22	A0A445AI22	4	1	1	tr|A0A445AI22|A0A445AI22_ARAHY ATP-synt_ab domain-containing protein OS=Arachis hypogaea OX=3818 GN=Ahy_B02g060230 PE=3 SV=1	1	4	1	1	3	3	3	3	4	2	1	1	1	1	1	1	1	1	1	1	1	1	21.4	7.1	7.1	18.321	168	168	0	5.6745	17.3	17.3	17.3	17.3	21.4	13.1	1.4634e+09	212730000	385040000	279140000	76162000	389900000	120410000	8
A0A445AKT4;A0A445EA24;A0A445EJR9	A0A445AKT4;A0A445EA24	3;3;1	3;3;1	3;3;1	tr|A0A445AKT4|A0A445AKT4_ARAHY Ferritin OS=Arachis hypogaea OX=3818 GN=Ahy_B02g061339 PE=3 SV=1;tr|A0A445EA24|A0A445EA24_ARAHY Ferritin OS=Arachis hypogaea OX=3818 GN=Ahy_A02g006583 PE=3 SV=1	3	3	3	3	0	0	0	1	2	0	0	0	0	1	2	0	0	0	0	1	2	0	17.4	17.4	17.4	28.766	259	259;259;182	0	2.9585	0	0	0	6.9	10.4	0	78659000	0	0	0	36862000	41797000	0	13
A0A445ALA3	A0A445ALA3	3	1	1	tr|A0A445ALA3|A0A445ALA3_ARAHY Ribosomal_L2_C domain-containing protein OS=Arachis hypogaea OX=3818 GN=Ahy_A02g006443 PE=3 SV=1	1	3	1	1	2	0	1	1	0	0	1	0	0	0	0	0	1	0	0	0	0	0	21.1	6.9	6.9	28.136	261	261	1	-2	11.1	0	10	4.2	0	0	0	0	0	0	0	0	0	14
A0A445AMN7	A0A445AMN7	7	2	2	tr|A0A445AMN7|A0A445AMN7_ARAHY Uncharacterized protein OS=Arachis hypogaea OX=3818 GN=Ahy_B01g051722 PE=3 SV=1	1	7	2	2	6	5	6	5	6	6	1	2	1	2	2	2	1	2	1	2	2	2	32.4	14.3	14.3	27.307	238	238	0	32.097	24.8	22.7	24.8	28.2	31.5	31.5	5642300000	1411300000	569470000	1165500000	677310000	941240000	877550000	9
A0A445AND8;A0A445C2X2;A0A444YFL6;A0A445EWE1;A0A445BG45;A0A444XXD1;A0A445EE30	A0A445AND8;A0A445C2X2;A0A444YFL6;A0A445EWE1;A0A445BG45	9;7;7;5;5;3;1	9;7;7;5;5;3;1	3;2;2;1;0;0;0	tr|A0A445AND8|A0A445AND8_ARAHY HATPase_c domain-containing protein OS=Arachis hypogaea OX=3818 GN=Ahy_B01g052015 PE=3 SV=1;tr|A0A445C2X2|A0A445C2X2_ARAHY HATPase_c domain-containing protein OS=Arachis hypogaea OX=3818 GN=Ahy_A07g031110 PE=3 SV=1;tr|A0A444Y	7	9	9	3	3	6	3	4	4	1	3	6	3	4	4	1	0	2	0	1	0	0	14.3	14.3	5.9	80.09	699	699;699;699;316;539;326;170	0	35.676	4	9.6	4.4	6.7	5.7	1.7	389680000	32644000	66323000	56732000	89784000	97804000	46397000	34
A0A445EWG6;A0A445EWG1;A0A445ANL4;A0A445ANG1	A0A445EWG6;A0A445EWG1;A0A445ANL4;A0A445ANG1	2;2;2;2	2;2;2;2	2;2;2;2	tr|A0A445EWG6|A0A445EWG6_ARAHY Uncharacterized protein OS=Arachis hypogaea OX=3818 GN=Ahy_A01g004575 PE=3 SV=1;tr|A0A445EWG1|A0A445EWG1_ARAHY Uncharacterized protein OS=Arachis hypogaea OX=3818 GN=Ahy_A01g004581 PE=3 SV=1;tr|A0A445ANL4|A0A445ANL4_ARAHY Unc	4	2	2	2	1	1	1	0	0	1	1	1	1	0	0	1	1	1	1	0	0	1	8.1	8.1	8.1	44.656	422	422;422;422;422	0	2.5239	3.6	3.6	4.5	0	0	3.6	85186000	0	28236000	20799000	0	0	36151000	17
A0A445APP9;A0A445APP4	A0A445APP9;A0A445APP4	3;2	3;2	3;2	tr|A0A445APP9|A0A445APP9_ARAHY SCP domain-containing protein OS=Arachis hypogaea OX=3818 GN=Ahy_B01g052515 PE=4 SV=1;tr|A0A445APP4|A0A445APP4_ARAHY SCP domain-containing protein OS=Arachis hypogaea OX=3818 GN=Ahy_B01g052515 PE=4 SV=1	2	3	3	3	3	3	1	2	2	1	3	3	1	2	2	1	3	3	1	2	2	1	22.2	22.2	22.2	19.176	176	176;81	0	19.024	22.2	22.2	5.7	14.8	13.1	7.4	897380000	198810000	347900000	70579000	136010000	144070000	0	8
A0A445ESN5;A0A445ESM0;A0A445ES83;A0A445ARR5	A0A445ESN5;A0A445ESM0;A0A445ES83;A0A445ARR5	3;3;3;3	3;3;3;3	3;3;3;3	tr|A0A445ESN5|A0A445ESN5_ARAHY Uncharacterized protein OS=Arachis hypogaea OX=3818 GN=Ahy_A01g003127 PE=4 SV=1;tr|A0A445ESM0|A0A445ESM0_ARAHY Uncharacterized protein OS=Arachis hypogaea OX=3818 GN=Ahy_A01g003127 PE=4 SV=1;tr|A0A445ES83|A0A445ES83_ARAHY Unc	4	3	3	3	2	2	2	2	2	0	2	2	2	2	2	0	2	2	2	2	2	0	23.1	23.1	23.1	21.614	186	186;273;286;299	0	16.397	14	14	14	15.6	15.6	0	160630000	112070000	0	48553000	0	0	0	9
A0A445ARW1	A0A445ARW1	1	1	1	tr|A0A445ARW1|A0A445ARW1_ARAHY Cupin_2 domain-containing protein OS=Arachis hypogaea OX=3818 GN=Ahy_B01g053506 PE=4 SV=1	1	1	1	1	1	0	0	0	0	0	1	0	0	0	0	0	1	0	0	0	0	0	4.8	4.8	4.8	33.101	294	294	0.0038314	1.5548	4.8	0	0	0	0	0	23020000	23020000	0	0	0	0	0	9
A0A445AS67;A0A445ERW6;A0A445ERV4;A0A444XDL8;A0A444XDN1;A0A444YMM6;A0A445A9M7;A0A444XU67;A0A444XDM4;A0A444YNZ3;A0A445CQW9;A0A444ZQR0;A0A6B9VD01;A0A444YMM7;A0A445BVK3;A0A445CJI4;A0A445E4A3;A0A445DC65;A0A6B9V7I6;A0A445BNK4	A0A445AS67;A0A445ERW6;A0A445ERV4;A0A444XDL8;A0A444XDN1;A0A444YMM6;A0A445A9M7;A0A444XU67;A0A444XDM4;A0A444YNZ3;A0A445CQW9;A0A444ZQR0;A0A6B9VD01;A0A444YMM7;A0A445BVK3;A0A445CJI4;A0A445E4A3;A0A445DC65;A0A6B9V7I6;A0A445BNK4	2;2;2;1;1;1;1;1;1;1;1;1;1;1;1;1;1;1;1;1	2;2;2;1;1;1;1;1;1;1;1;1;1;1;1;1;1;1;1;1	2;2;2;1;1;1;1;1;1;1;1;1;1;1;1;1;1;1;1;1	tr|A0A445AS67|A0A445AS67_ARAHY Uncharacterized protein OS=Arachis hypogaea OX=3818 GN=Ahy_B01g053582 PE=4 SV=1;tr|A0A445ERW6|A0A445ERW6_ARAHY Uncharacterized protein OS=Arachis hypogaea OX=3818 GN=Ahy_A01g002959 PE=4 SV=1;tr|A0A445ERV4|A0A445ERV4_ARAHY Unc	20	2	2	2	1	0	1	0	0	0	1	0	1	0	0	0	1	0	1	0	0	0	16.2	16.2	16.2	21.017	185	185;246;230;198;392;279;261;225;222;221;221;220;216;215;215;215;214;209;203;397	0	3.0171	10.3	0	5.9	0	0	0	48838000	48838000	0	0	0	0	0	15
A0A445EQZ7;A0A445EQQ4;A0A445EQN9;A0A445B8P0;A0A445B8M9;A0A445ATH7;A0A445B8N5;A0A445ER73	A0A445EQZ7;A0A445EQQ4;A0A445EQN9;A0A445B8P0;A0A445B8M9;A0A445ATH7;A0A445B8N5;A0A445ER73	2;2;2;2;2;2;2;2	2;2;2;2;2;2;2;2	2;2;2;2;2;2;2;2	tr|A0A445EQZ7|A0A445EQZ7_ARAHY Malate synthase OS=Arachis hypogaea OX=3818 GN=Ahy_A01g002422 PE=3 SV=1;tr|A0A445EQQ4|A0A445EQQ4_ARAHY Malate synthase OS=Arachis hypogaea OX=3818 GN=Ahy_A01g002420 PE=3 SV=1;tr|A0A445EQN9|A0A445EQN9_ARAHY Malate synthase OS=	8	2	2	2	0	0	0	1	1	0	0	0	0	1	1	0	0	0	0	1	1	0	10	10	10	41.113	359	359;359;567;567;567;567;610;769	0	2.4765	0	0	0	3.9	6.1	0	53272000	0	0	0	38349000	14924000	0	20
A0A445EQE1;A0A445ATT0	A0A445EQE1;A0A445ATT0	8;8	3;3	3;3	tr|A0A445EQE1|A0A445EQE1_ARAHY Elongation factor Tu OS=Arachis hypogaea OX=3818 GN=Ahy_A01g002268 PE=3 SV=1;tr|A0A445ATT0|A0A445ATT0_ARAHY Elongation factor Tu OS=Arachis hypogaea OX=3818 GN=Ahy_B01g054386 PE=3 SV=1	2	8	3	3	5	3	6	3	3	1	0	0	1	1	1	0	0	0	1	1	1	0	27.3	14.5	14.5	52.934	488	488;488	0	6.677	12.7	8	16.4	9.4	12.5	2.5	31032000	0	0	0	10949000	20083000	0	25
A0A445AU69;A0A445EPH4	A0A445AU69;A0A445EPH4	4;3	4;3	4;3	tr|A0A445AU69|A0A445AU69_ARAHY Oleosin OS=Arachis hypogaea OX=3818 GN=Ahy_B01g054716 PE=3 SV=1;tr|A0A445EPH4|A0A445EPH4_ARAHY Oleosin OS=Arachis hypogaea OX=3818 GN=Ahy_A01g001806 PE=3 SV=1	2	4	4	4	3	2	3	3	3	1	3	2	3	3	3	1	3	2	3	3	3	1	39	39	39	22.04	210	210;212	0	18.46	18.1	26.2	18.1	18.1	30.5	5.2	6.8815e+09	1.6528e+09	552700000	3.0118e+09	738850000	784030000	141270000	6
A0A445AUI1	A0A445AUI1	1	1	1	tr|A0A445AUI1|A0A445AUI1_ARAHY Aldedh domain-containing protein OS=Arachis hypogaea OX=3818 GN=Ahy_B01g054897 PE=3 SV=1	1	1	1	1	0	0	0	1	0	0	0	0	0	1	0	0	0	0	0	1	0	0	2.8	2.8	2.8	59.402	540	540	0.0037313	1.4328	0	0	0	2.8	0	0	21472000	0	0	0	21472000	0	0	32
A0A445AUZ4;A0A445ENW6	A0A445AUZ4;A0A445ENW6	9;5	9;5	9;5	tr|A0A445AUZ4|A0A445AUZ4_ARAHY Ribulose bisphosphate carboxylase small subunit OS=Arachis hypogaea OX=3818 GN=Ahy_B01g055073 PE=3 SV=1;tr|A0A445ENW6|A0A445ENW6_ARAHY RuBisCO_small domain-containing protein OS=Arachis hypogaea OX=3818 GN=Ahy_A01g001524 PE=4	2	9	9	9	6	6	8	6	6	3	6	6	8	6	6	3	6	6	8	6	6	3	44.5	44.5	44.5	25.538	220	220;174	0	36.62	30.9	26.8	44.5	26.8	26.8	10.9	6.0343e+09	1304100000	852790000	1.639e+09	1.0088e+09	1089200000	140380000	14
A0A445EMX2;A0A445AVJ3	A0A445EMX2;A0A445AVJ3	1;1	1;1	1;1	tr|A0A445EMX2|A0A445EMX2_ARAHY Lipocln_cytosolic_FA-bd_dom domain-containing protein OS=Arachis hypogaea OX=3818 GN=Ahy_A01g001344 PE=3 SV=1;tr|A0A445AVJ3|A0A445AVJ3_ARAHY Lipocln_cytosolic_FA-bd_dom domain-containing protein OS=Arachis hypogaea OX=3818 GN	2	1	1	1	0	0	1	1	0	0	0	0	1	1	0	0	0	0	1	1	0	0	5.4	5.4	5.4	21.463	185	185;185	0	2.9343	0	0	5.4	5.4	0	0	15577000	0	0	0	15577000	0	0	8
A0A445AVK1;A0A445CWN6;A0A445ENB5;A0A445CWK8;A0A444YVA2	A0A445AVK1;A0A445CWN6;A0A445ENB5;A0A445CWK8;A0A444YVA2	2;1;1;1;1	2;1;1;1;1	2;1;1;1;1	tr|A0A445AVK1|A0A445AVK1_ARAHY Aldedh domain-containing protein OS=Arachis hypogaea OX=3818 GN=Ahy_B01g055207 PE=3 SV=1;tr|A0A445CWN6|A0A445CWN6_ARAHY Aldedh domain-containing protein OS=Arachis hypogaea OX=3818 GN=Ahy_A06g030536 PE=4 SV=1;tr|A0A445ENB5|A0	5	2	2	2	1	2	0	0	1	0	1	2	0	0	1	0	1	2	0	0	1	0	3.8	3.8	3.8	53.078	496	496;205;496;496;496	0.0019417	1.6099	2.2	3.8	0	0	2.2	0	123480000	57695000	40357000	0	0	25425000	0	25
A0A445EMZ6;A0A445AVY5;A0A445EMV2	A0A445EMZ6;A0A445AVY5;A0A445EMV2	5;5;5	5;5;5	5;5;5	tr|A0A445EMZ6|A0A445EMZ6_ARAHY Purple acid phosphatase OS=Arachis hypogaea OX=3818 GN=Ahy_A01g001269 PE=3 SV=1;tr|A0A445AVY5|A0A445AVY5_ARAHY Purple acid phosphatase OS=Arachis hypogaea OX=3818 GN=Ahy_B01g055311 PE=3 SV=1;tr|A0A445EMV2|A0A445EMV2_ARAHY Pur	3	5	5	5	1	0	1	2	2	0	1	0	1	2	2	0	1	0	1	2	2	0	21.9	21.9	21.9	54.92	475	475;475;499	0	17.738	8.2	0	3.2	7.4	6.3	0	103180000	10543000	0	34677000	27654000	30311000	0	26
A0A445AVY7;A0A445BQJ6;A0A444XBZ9;A0A444Y657;A0A6B9V7E2;A0A6B9V5D4;A0A6B9V2U7;A0A444XBV8;A0A444YR24;A0A444Y623;A0A444ZB19;A0A444ZB15	A0A445AVY7;A0A445BQJ6;A0A444XBZ9	8;7;7;3;3;2;2;2;1;1;1;1	8;7;7;3;3;2;2;2;1;1;1;1	5;4;4;1;0;0;0;0;1;1;0;0	tr|A0A445AVY7|A0A445AVY7_ARAHY H(+)-exporting diphosphatase OS=Arachis hypogaea OX=3818 GN=Ahy_B01g055295 PE=3 SV=1;tr|A0A445BQJ6|A0A445BQJ6_ARAHY H(+)-exporting diphosphatase OS=Arachis hypogaea OX=3818 GN=Ahy_A09g046664 PE=3 SV=1;tr|A0A444XBZ9|A0A444XBZ9	12	8	8	5	6	6	6	2	1	2	6	6	6	2	1	2	3	3	4	1	0	1	13.1	13.1	8.5	80.076	765	765;772;772;246;764;490;541;568;170;208;868;894	0	21.991	9.3	10.1	8.1	3.1	1.4	3.1	768020000	196410000	145520000	207490000	123200000	67851000	27555000	25
A0A445AWA2;A0A444ZEL1;A0A444ZEQ4;A0A444ZEM2;A0A444WP82	A0A445AWA2	16;1;1;1;1	2;0;0;0;0	2;0;0;0;0	tr|A0A445AWA2|A0A445AWA2_ARAHY Uncharacterized protein OS=Arachis hypogaea OX=3818 GN=Ahy_B01g055454 PE=4 SV=1	5	16	2	2	15	14	14	15	15	15	2	2	2	2	2	2	2	2	2	2	2	2	42.4	11.2	11.2	33.038	304	304;290;300;302;302	0	35.477	40.1	40.1	40.1	42.4	42.4	42.4	46706000000	11037000000	9065900000	12400000000	4738800000	4848000000	4616400000	16
A0A445EM30;A0A445AWB8	A0A445EM30;A0A445AWB8	4;4	4;4	4;4	tr|A0A445EM30|A0A445EM30_ARAHY Uncharacterized protein OS=Arachis hypogaea OX=3818 GN=Ahy_A01g001101 PE=3 SV=1;tr|A0A445AWB8|A0A445AWB8_ARAHY Uncharacterized protein OS=Arachis hypogaea OX=3818 GN=Ahy_B01g055503 PE=3 SV=1	2	4	4	4	3	3	2	3	4	2	3	3	2	3	4	2	3	3	2	3	4	2	9.5	9.5	9.5	54.387	497	497;497	0	50.923	7.2	7.2	5	6.8	9.5	4.6	325850000	40247000	59430000	64031000	71873000	79928000	10340000	27
A0A445AWF6;A0A445ELZ5	A0A445AWF6;A0A445ELZ5	1;1	1;1	1;1	tr|A0A445AWF6|A0A445AWF6_ARAHY Uncharacterized protein OS=Arachis hypogaea OX=3818 GN=Ahy_B01g055541 PE=4 SV=1;tr|A0A445ELZ5|A0A445ELZ5_ARAHY Uncharacterized protein OS=Arachis hypogaea OX=3818 GN=Ahy_A01g001065 PE=4 SV=1	2	1	1	1	1	1	1	1	1	1	1	1	1	1	1	1	1	1	1	1	1	1	13.3	13.3	13.3	18.758	180	180;202	0	23.278	13.3	13.3	13.3	13.3	13.3	13.3	1.6153e+09	305100000	229590000	725600000	61424000	165170000	128430000	7
A0A445ELZ8;A0A445AWI7	A0A445ELZ8;A0A445AWI7	2;2	2;2	2;2	tr|A0A445ELZ8|A0A445ELZ8_ARAHY Uncharacterized protein OS=Arachis hypogaea OX=3818 GN=Ahy_A01g001063 PE=3 SV=1;tr|A0A445AWI7|A0A445AWI7_ARAHY Uncharacterized protein OS=Arachis hypogaea OX=3818 GN=Ahy_B01g055548 PE=3 SV=1	2	2	2	2	0	1	0	1	1	0	0	1	0	1	1	0	0	1	0	1	1	0	3.9	3.9	3.9	65.844	617	617;652	0	4.9658	0	1.9	0	1.9	1.9	0	15058000	0	0	0	8223300	6834700	0	32
A0A445ELE9;A0A445AX45;A0A445AX59;A0A444XUT5;A0A6B9VDR7	A0A445ELE9;A0A445AX45;A0A445AX59	10;10;10;1;1	1;1;1;0;0	1;1;1;0;0	tr|A0A445ELE9|A0A445ELE9_ARAHY Pyruvate, phosphate dikinase OS=Arachis hypogaea OX=3818 GN=Ahy_A01g000894 PE=3 SV=1;tr|A0A445AX45|A0A445AX45_ARAHY Pyruvate, phosphate dikinase OS=Arachis hypogaea OX=3818 GN=Ahy_B01g055796 PE=3 SV=1;tr|A0A445AX59|A0A445AX59	5	10	1	1	5	8	7	8	6	2	1	1	1	1	1	1	1	1	1	1	1	1	10.3	1.1	1.1	105.59	967	967;1134;1152;103;113	0	6.3869	4.7	7.4	6.7	8.1	5.4	1.9	378880000	0	59356000	11904000	132400000	131910000	43312000	49
A0A445AX60;A0A6B9VEI8;A0A444XTD0;A0A6B9VDS6;A0A6B9V5H3	A0A445AX60	25;3;3;3;1	25;3;3;3;1	16;1;1;1;1	tr|A0A445AX60|A0A445AX60_ARAHY Pyruvate, phosphate dikinase OS=Arachis hypogaea OX=3818 GN=Ahy_B01g055796 PE=3 SV=1	5	25	25	16	14	17	17	17	16	5	14	17	17	17	16	5	10	10	11	10	11	4	35.4	35.4	27.4	98.182	901	901;249;253;276;229	0	145.81	23.4	22.4	27.4	24	23.3	8.3	7.5274e+09	1.6221e+09	1.4829e+09	1.7928e+09	1160900000	1258900000	209710000	47
A0A445AXF3	A0A445AXF3	11	10	2	tr|A0A445AXF3|A0A445AXF3_ARAHY Uncharacterized protein OS=Arachis hypogaea OX=3818 GN=Ahy_B01g055872 PE=4 SV=1	1	11	10	2	7	4	3	3	3	1	6	3	2	3	3	1	1	0	0	1	1	0	54.3	51.5	7.2	31.719	293	293	0	22.488	35.2	20.5	14	13.3	13.3	4.1	940280000	231980000	132200000	169730000	171580000	205610000	29189000	14
A0A445EJN5;A0A445AZA7	A0A445EJN5;A0A445AZA7	11;11	11;11	11;11	tr|A0A445EJN5|A0A445EJN5_ARAHY Clp R domain-containing protein OS=Arachis hypogaea OX=3818 GN=Ahy_A01g000191 PE=3 SV=1;tr|A0A445AZA7|A0A445AZA7_ARAHY Clp R domain-containing protein OS=Arachis hypogaea OX=3818 GN=Ahy_B01g056693 PE=3 SV=1	2	11	11	11	4	6	8	4	7	2	4	6	8	4	7	2	4	6	8	4	7	2	20.7	20.7	20.7	101.46	910	910;910	0	66.661	7	10.5	14.5	5.5	14	3.8	1075800000	155030000	237170000	309880000	134650000	198730000	40388000	43
A0A445AZT0;A0A445AZT5;A0A445EJG0;A0A445AZS1;A0A445BC02;A0A445AZW1	A0A445AZT0;A0A445AZT5;A0A445EJG0;A0A445AZS1;A0A445BC02;A0A445AZW1	3;3;3;3;3;2	2;2;2;2;2;1	2;2;2;2;2;1	tr|A0A445AZT0|A0A445AZT0_ARAHY Malate dehydrogenase OS=Arachis hypogaea OX=3818 GN=Ahy_B01g056877 PE=3 SV=1;tr|A0A445AZT5|A0A445AZT5_ARAHY Malate dehydrogenase OS=Arachis hypogaea OX=3818 GN=Ahy_B01g056877 PE=3 SV=1;tr|A0A445EJG0|A0A445EJG0_ARAHY Malate de	6	3	2	2	2	1	1	1	1	0	2	1	1	0	0	0	2	1	1	0	0	0	13.9	10.1	10.1	30.38	288	288;298;412;412;413;236	0	3.8995	10.1	5.9	5.9	3.8	3.8	0	97262000	46337000	0	50925000	0	0	0	15
A0A445B3G3	A0A445B3G3	10	9	4	tr|A0A445B3G3|A0A445B3G3_ARAHY Uncharacterized protein OS=Arachis hypogaea OX=3818 GN=Ahy_A10g047731 PE=3 SV=1	1	10	9	4	6	8	6	6	9	4	5	7	5	5	8	3	2	3	2	2	3	1	52.5	48.2	23.6	29.839	276	276	0	48.011	35.5	44.6	32.2	33.7	48.2	23.6	5012400000	954930000	1135100000	1340800000	441770000	936530000	203350000	15
A0A445B3M2	A0A445B3M2	5	5	1	tr|A0A445B3M2|A0A445B3M2_ARAHY ATP synthase subunit gamma OS=Arachis hypogaea OX=3818 GN=Ahy_A10g047851 PE=3 SV=1	1	5	5	1	2	1	3	4	2	0	2	1	3	4	2	0	0	0	0	1	0	0	20.9	20.9	3.1	35.066	321	321	0	16.239	6.2	2.5	12.5	17.1	8.7	0	477200000	94131000	33446000	162280000	119090000	68245000	0	19
A0A445B6X0	A0A445B6X0	1	1	1	tr|A0A445B6X0|A0A445B6X0_ARAHY VID27 domain-containing protein OS=Arachis hypogaea OX=3818 GN=Ahy_A10g049345 PE=4 SV=1	1	1	1	1	1	0	0	0	0	0	1	0	0	0	0	0	1	0	0	0	0	0	4.5	4.5	4.5	71.571	639	639	0.0037523	1.4735	4.5	0	0	0	0	0	0	0	0	0	0	0	0	32
A0A445B795;A0A445BXL0;A0A444Y6G7	A0A445B795;A0A445BXL0;A0A444Y6G7	2;1;1	2;1;1	2;1;1	tr|A0A445B795|A0A445B795_ARAHY 60S ribosomal protein L13 OS=Arachis hypogaea OX=3818 GN=Ahy_A10g049496 PE=3 SV=1;tr|A0A445BXL0|A0A445BXL0_ARAHY 60S ribosomal protein L13 OS=Arachis hypogaea OX=3818 GN=Ahy_A08g039729 PE=3 SV=1;tr|A0A444Y6G7|A0A444Y6G7_ARAHY	3	2	2	2	0	2	2	0	0	0	0	2	2	0	0	0	0	2	2	0	0	0	9.7	9.7	9.7	23.842	207	207;207;207	0	12.69	0	9.7	9.7	0	0	0	41718000	0	41718000	0	0	0	0	10
A0A445B9L1;A0A444X0A4	A0A445B9L1;A0A444X0A4	7;6	2;2	2;2	tr|A0A445B9L1|A0A445B9L1_ARAHY Glyceraldehyde-3-phosphate dehydrogenase OS=Arachis hypogaea OX=3818 GN=Ahy_A10g050542 PE=3 SV=1;tr|A0A444X0A4|A0A444X0A4_ARAHY Glyceraldehyde-3-phosphate dehydrogenase OS=Arachis hypogaea OX=3818 GN=Ahy_B10g101646 PE=3 SV=1	2	7	2	2	5	6	6	5	5	5	0	1	2	0	0	0	0	1	2	0	0	0	27.4	11.5	11.5	36.841	339	339;306	0	2.5725	15.9	21.8	25.1	15.9	15.9	15.9	87807000	0	19019000	68788000	0	0	0	20
A0A445BA28;A0A444WZJ4;A0A445BN85	A0A445BA28;A0A444WZJ4	9;8;1	9;8;1	9;8;1	tr|A0A445BA28|A0A445BA28_ARAHY Glutathione transferase OS=Arachis hypogaea OX=3818 GN=Ahy_A10g050664 PE=3 SV=1;tr|A0A444WZJ4|A0A444WZJ4_ARAHY Glutathione transferase OS=Arachis hypogaea OX=3818 GN=Ahy_B10g101457 PE=3 SV=1	3	9	9	9	5	5	7	5	7	3	5	5	7	5	7	3	5	5	7	5	7	3	55.3	55.3	55.3	24.895	215	215;215;215	0	33.582	33.5	27	47.9	31.6	36.3	18.1	2635700000	498690000	436870000	543510000	365880000	640820000	149970000	11
A0A445BAE6;A0A444WZ61;A0A444WZ73	A0A445BAE6	13;6;6	4;1;3	4;1;3	tr|A0A445BAE6|A0A445BAE6_ARAHY Uncharacterized protein OS=Arachis hypogaea OX=3818 GN=Ahy_A10g050757 PE=3 SV=1	3	13	4	4	9	10	10	9	6	5	2	2	3	2	1	0	2	2	3	2	1	0	53.1	15.4	15.4	41.645	377	377;155;233	0	9.4703	33.7	40.1	41.1	36.1	27.9	19.4	531480000	96664000	82723000	230500000	87372000	34221000	0	21
A0A445BC76;A0A444XIU3;A0A445DEZ2;A0A444YQ19	A0A445BC76	8;3;3;1	1;1;1;1	0;0;0;0	tr|A0A445BC76|A0A445BC76_ARAHY Uncharacterized protein OS=Arachis hypogaea OX=3818 GN=Ahy_A10g051270 PE=3 SV=1	4	8	1	0	7	4	6	2	4	1	1	1	1	1	1	0	0	0	0	0	0	0	44.1	4.2	0	26.935	238	238;182;251;197	0	2.0092	36.6	15.5	35.3	8	19.3	3.4	107350000	0	37365000	51991000	17995000	0	0	16
A0A445BCL3	A0A445BCL3	5	1	1	tr|A0A445BCL3|A0A445BCL3_ARAHY Peptidyl-prolyl cis-trans isomerase OS=Arachis hypogaea OX=3818 GN=Ahy_A09g041385 PE=3 SV=1	1	5	1	1	4	3	3	4	3	1	1	1	1	1	1	1	1	1	1	1	1	1	32	4.7	4.7	18.386	172	172	0	3.8238	23.8	20.9	19.8	23.8	20.9	4.7	713340000	170210000	157490000	146060000	87229000	92822000	59534000	11
A0A6B9VDE4;A0A445BCY2;A0A445BD10;A0A445BVU6;A0A445A7X4;A0A444Y7Y0	A0A6B9VDE4;A0A445BCY2;A0A445BD10;A0A445BVU6;A0A445A7X4;A0A444Y7Y0	13;13;13;8;8;8	13;13;13;8;8;8	13;13;13;8;8;8	tr|A0A6B9VDE4|A0A6B9VDE4_ARAHY Elongation factor 1-alpha OS=Arachis hypogaea OX=3818 GN=DS421_19g666080 PE=3 SV=1;tr|A0A445BCY2|A0A445BCY2_ARAHY Elongation factor 1-alpha OS=Arachis hypogaea OX=3818 GN=Ahy_A09g041496 PE=3 SV=1;tr|A0A445BD10|A0A445BD10_ARAH	6	13	13	13	11	11	11	9	10	6	11	11	11	9	10	6	11	11	11	9	10	6	48.8	48.8	48.8	46.168	420	420;447;456;448;448;448	0	84.805	40.2	43.8	40.2	33.6	42.1	21.2	28905000000	6.8885e+09	6.0407e+09	7.2714e+09	2877600000	4415100000	1412000000	23
A0A6B9VCV4;A0A445BDL3	A0A6B9VCV4;A0A445BDL3	2;2	2;2	2;2	tr|A0A6B9VCV4|A0A6B9VCV4_ARAHY Peptidyl-prolyl cis-trans isomerase OS=Arachis hypogaea OX=3818 GN=DS421_19g668240 PE=3 SV=1;tr|A0A445BDL3|A0A445BDL3_ARAHY PPIase cyclophilin-type domain-containing protein OS=Arachis hypogaea OX=3818 GN=Ahy_A09g041695 PE=3	2	2	2	2	1	1	2	1	2	1	1	1	2	1	2	1	1	1	2	1	2	1	12.7	12.7	12.7	27.966	260	260;967	0	11.07	5.8	5.8	12.7	5.8	12.7	5.8	223020000	0	63969000	80877000	13705000	31431000	33032000	15
A0A445BDW2	A0A445BDW2	15	15	2	tr|A0A445BDW2|A0A445BDW2_ARAHY Formyltetrahydrofolate synthetase OS=Arachis hypogaea OX=3818 GN=Ahy_A09g041768 PE=3 SV=1	1	15	15	2	11	3	10	2	2	2	11	3	10	2	2	2	1	0	1	0	0	0	38.2	38.2	3.8	67.774	636	636	0	40.291	30.5	8.6	23.7	4.2	4.2	4.2	1191800000	319280000	178800000	469520000	88106000	86229000	49847000	32
A0A445BF91;A0A445BU13	A0A445BF91;A0A445BU13	7;7	2;2	0;0	tr|A0A445BF91|A0A445BF91_ARAHY Tubulin alpha chain OS=Arachis hypogaea OX=3818 GN=Ahy_A09g042246 PE=3 SV=1;tr|A0A445BU13|A0A445BU13_ARAHY Tubulin alpha chain OS=Arachis hypogaea OX=3818 GN=Ahy_A07g033303 PE=3 SV=1	2	7	2	0	5	6	3	3	4	2	1	1	1	1	2	1	0	0	0	0	0	0	18.9	6	0	49.45	450	450;451	0	18.729	11.8	15.8	9.6	9.1	12	7.1	211050000	21425000	19091000	20164000	87408000	27427000	35536000	20
A0A445BFI7	A0A445BFI7	1	1	1	tr|A0A445BFI7|A0A445BFI7_ARAHY Uncharacterized protein OS=Arachis hypogaea OX=3818 GN=Ahy_A09g042324 PE=4 SV=1	1	1	1	1	0	1	0	1	0	1	0	1	0	1	0	1	0	1	0	1	0	1	5.8	5.8	5.8	67.481	573	573	0	3.8575	0	5.8	0	5.8	0	5.8	107110000	0	45818000	0	35602000	0	25686000	31
A0A445BI73	A0A445BI73	8	8	1	tr|A0A445BI73|A0A445BI73_ARAHY Malate dehydrogenase OS=Arachis hypogaea OX=3818 GN=Ahy_A09g043413 PE=3 SV=1	1	8	8	1	6	4	6	5	5	2	6	4	6	5	5	2	0	0	0	0	1	0	28.6	28.6	3.6	35.657	332	332	0	37.102	22.3	16	22.3	17.5	18.4	7.5	2.1301e+09	416230000	387540000	437260000	411500000	380670000	96944000	17
A0A445BI98;A0A444XQ96	A0A445BI98;A0A444XQ96	5;4	5;4	5;4	tr|A0A445BI98|A0A445BI98_ARAHY Peptidase A1 domain-containing protein OS=Arachis hypogaea OX=3818 GN=Ahy_A09g043452 PE=4 SV=1;tr|A0A444XQ96|A0A444XQ96_ARAHY Basic 7S globulin OS=Arachis hypogaea OX=3818 GN=Ahy_B09g097769 PE=4 SV=1	2	5	5	5	1	1	4	2	2	1	1	1	4	2	2	1	1	1	4	2	2	1	20	20	20	46.732	445	445;454	0	18.818	3.6	3.6	17.3	6.3	6.3	2.7	553830000	139940000	89511000	260690000	0	63687000	0	17
A0A6B9V883;A0A445BKG6;A0A6B9V6X6;A0A6B9VB64	A0A6B9V883;A0A445BKG6;A0A6B9V6X6;A0A6B9VB64	5;5;5;4	5;5;5;4	5;5;5;4	tr|A0A6B9V883|A0A6B9V883_ARAHY Mitochondrial Rho GTPase OS=Arachis hypogaea OX=3818 GN=DS421_19g652850 PE=3 SV=1;tr|A0A445BKG6|A0A445BKG6_ARAHY Mitochondrial Rho GTPase OS=Arachis hypogaea OX=3818 GN=Ahy_A09g044635 PE=3 SV=1;tr|A0A6B9V6X6|A0A6B9V6X6_ARAHY	4	5	5	5	1	0	2	2	2	0	1	0	2	2	2	0	1	0	2	2	2	0	11.1	11.1	11.1	71.739	646	646;646;671;574	0	19.27	2.9	0	4.8	5	4.3	0	198640000	35248000	0	92926000	14435000	56026000	0	37
A0A445BKW2	A0A445BKW2	2	2	2	tr|A0A445BKW2|A0A445BKW2_ARAHY Usp domain-containing protein OS=Arachis hypogaea OX=3818 GN=Ahy_A09g044815 PE=4 SV=1	1	2	2	2	1	1	1	1	1	0	1	1	1	1	1	0	1	1	1	1	1	0	17.5	17.5	17.5	17.739	160	160	0	4.8411	10.6	10.6	6.9	6.9	6.9	0	177530000	34108000	22492000	64514000	24706000	31712000	0	11
A0A6B9V668;A0A445BLF8;A0A445BLF5	A0A6B9V668;A0A445BLF8;A0A445BLF5	1;1;1	1;1;1	1;1;1	tr|A0A6B9V668|A0A6B9V668_ARAHY Glutamyl-tRNA synthetase OS=Arachis hypogaea OX=3818 GN=DS421_19g650110 PE=3 SV=1;tr|A0A445BLF8|A0A445BLF8_ARAHY Glutamyl-tRNA synthetase OS=Arachis hypogaea OX=3818 GN=Ahy_A09g045063 PE=3 SV=1;tr|A0A445BLF5|A0A445BLF5_ARAHY	3	1	1	1	1	0	0	0	0	0	1	0	0	0	0	0	1	0	0	0	0	0	2.1	2.1	2.1	81.772	724	724;836;1311	0.0038241	1.5539	2.1	0	0	0	0	0	0	0	0	0	0	0	0	43
A0A6B9V4Z7;A0A445BN79;A0A445EIT3;A0A445EIR2;A0A445EWS2;A0A445ANU2	A0A6B9V4Z7;A0A445BN79;A0A445EIT3;A0A445EIR2;A0A445EWS2;A0A445ANU2	4;4;4;4;3;3	4;4;4;4;3;3	4;4;4;4;3;3	tr|A0A6B9V4Z7|A0A6B9V4Z7_ARAHY 40S ribosomal protein S8 OS=Arachis hypogaea OX=3818 GN=DS421_19g645290 PE=3 SV=1;tr|A0A445BN79|A0A445BN79_ARAHY 40S ribosomal protein S8 OS=Arachis hypogaea OX=3818 GN=Ahy_A09g045820 PE=3 SV=1;tr|A0A445EIT3|A0A445EIT3_ARAHY	6	4	4	4	3	2	2	1	1	0	3	2	2	1	1	0	3	2	2	1	1	0	23	23	23	24.722	217	217;217;218;227;218;218	0	13.896	18.9	9.7	12.4	5.5	5.5	0	230490000	92057000	0	53113000	39249000	46069000	0	9
A0A6B9V429;A0A445BP87;A0A445BP56;A0A444XDI2;A0A445ACF8	A0A6B9V429;A0A445BP87;A0A445BP56;A0A444XDI2;A0A445ACF8	2;2;2;1;1	2;2;2;1;1	2;2;2;1;1	tr|A0A6B9V429|A0A6B9V429_ARAHY 60S ribosomal protein OS=Arachis hypogaea OX=3818 GN=DS421_19g641650 PE=3 SV=1;tr|A0A445BP87|A0A445BP87_ARAHY Ribosomal_L18_c domain-containing protein OS=Arachis hypogaea OX=3818 GN=Ahy_A09g046215 PE=3 SV=1;tr|A0A445BP56|A0A	5	2	2	2	1	1	1	2	1	1	1	1	1	2	1	1	1	1	1	2	1	1	7	7	7	34.436	302	302;302;308;251;302	0	4.85	3	3	3	7	3	3	227670000	64605000	0	58922000	37482000	49464000	17193000	11
A0A445BPG4;A0A445BPH1;A0A445BPG2;A0A445BPG3;A0A6B9V451;A0A444XCY9	A0A445BPG4;A0A445BPH1;A0A445BPG2;A0A445BPG3;A0A6B9V451;A0A444XCY9	2;2;2;2;1;1	2;2;2;2;1;1	2;2;2;2;1;1	tr|A0A445BPG4|A0A445BPG4_ARAHY EF1_GNE domain-containing protein OS=Arachis hypogaea OX=3818 GN=Ahy_A09g046317 PE=3 SV=1;tr|A0A445BPH1|A0A445BPH1_ARAHY EF1_GNE domain-containing protein OS=Arachis hypogaea OX=3818 GN=Ahy_A09g046317 PE=3 SV=1;tr|A0A445BPG2|	6	2	2	2	0	0	2	0	0	0	0	0	2	0	0	0	0	0	2	0	0	0	6.7	6.7	6.7	35.53	314	314;550;2156;2172;229;235	0	6.9798	0	0	6.7	0	0	0	0	0	0	0	0	0	0	16
A0A445BQC1;A0A6B9V630	A0A445BQC1;A0A6B9V630	3;2	3;2	3;2	tr|A0A445BQC1|A0A445BQC1_ARAHY Cytochrome c oxidase subunit 5b-2 OS=Arachis hypogaea OX=3818 GN=Ahy_A09g046626 PE=4 SV=1;tr|A0A6B9V630|A0A6B9V630_ARAHY Cytochrome c oxidase subunit 5b-2 OS=Arachis hypogaea OX=3818 GN=DS421_19g637560 PE=4 SV=1	2	3	3	3	1	2	0	1	0	1	1	2	0	1	0	1	1	2	0	1	0	1	41.5	41.5	41.5	18.659	171	171;153	0	20.114	12.9	28.7	0	8.8	0	8.8	149360000	52032000	72782000	0	0	0	24543000	9
A0A445BQG7;A0A445BQJ8;A0A6B9V3N5	A0A445BQG7;A0A445BQJ8;A0A6B9V3N5	2;2;2	2;2;2	2;2;2	tr|A0A445BQG7|A0A445BQG7_ARAHY Epimerase domain-containing protein OS=Arachis hypogaea OX=3818 GN=Ahy_A09g046673 PE=4 SV=1;tr|A0A445BQJ8|A0A445BQJ8_ARAHY Epimerase domain-containing protein OS=Arachis hypogaea OX=3818 GN=Ahy_A09g046673 PE=4 SV=1;tr|A0A6B9V	3	2	2	2	1	1	0	1	0	0	1	1	0	1	0	0	1	1	0	1	0	0	12.6	12.6	12.6	27.052	239	239;320;326	0	3.9253	5	7.5	0	5	0	0	33977000	0	0	0	33977000	0	0	15
A0A6B9V2R7;A0A445BQM2;A0A445DDU2;A0A444ZLL1	A0A6B9V2R7;A0A445BQM2	11;11;1;1	11;11;1;1	1;1;1;1	tr|A0A6B9V2R7|A0A6B9V2R7_ARAHY Heat shock 70 kDa protein OS=Arachis hypogaea OX=3818 GN=DS421_19g635840 PE=3 SV=1;tr|A0A445BQM2|A0A445BQM2_ARAHY Heat shock protein 70 family protein OS=Arachis hypogaea OX=3818 GN=HSP71.8 PE=2 SV=1	4	11	11	1	5	7	6	6	8	2	5	7	6	6	8	2	0	1	1	0	1	0	27.2	27.2	1.8	71.884	659	659;659;465;529	0	46.635	11.8	16.2	17.8	11.7	19.1	3.3	1.565e+09	180960000	325780000	371570000	313260000	324740000	48666000	35
Q0Q0Q8;A0A445BRE5	Q0Q0Q8;A0A445BRE5	2;2	2;2	2;2	tr|Q0Q0Q8|Q0Q0Q8_ARAHY Type 4 metallothionein OS=Arachis hypogaea OX=3818 GN=MT4b PE=2 SV=1;tr|A0A445BRE5|A0A445BRE5_ARAHY Uncharacterized protein OS=Arachis hypogaea OX=3818 GN=Ahy_A08g037626 PE=4 SV=1	2	2	2	2	0	1	0	1	0	0	0	1	0	1	0	0	0	1	0	1	0	0	24.4	24.4	24.4	8.1853	82	82;109	0	2.3711	0	11	0	13.4	0	0	0	0	0	0	0	0	0	3
A0A445CCH7;A0A445BRF2	A0A445CCH7;A0A445BRF2	2;2	1;1	1;1	tr|A0A445CCH7|A0A445CCH7_ARAHY HATPase_c domain-containing protein OS=Arachis hypogaea OX=3818 GN=Ahy_A07g034704 PE=3 SV=1;tr|A0A445BRF2|A0A445BRF2_ARAHY HATPase_c domain-containing protein OS=Arachis hypogaea OX=3818 GN=Ahy_A08g037662 PE=3 SV=1	2	2	1	1	1	0	2	1	1	1	1	0	1	0	0	0	1	0	1	0	0	0	3.2	1.7	1.7	92.279	805	805;805	0	15.483	1.7	0	3.2	1.5	1.5	1.5	22455000	0	0	22455000	0	0	0	42
A0A445BRP0;A0A445BRS9	A0A445BRP0	20;3	20;3	18;3	tr|A0A445BRP0|A0A445BRP0_ARAHY Catalase OS=Arachis hypogaea OX=3818 GN=Ahy_A08g037744 PE=3 SV=1	2	20	20	18	16	18	14	16	18	14	16	18	14	16	18	14	14	16	13	14	16	12	50.7	50.7	46.2	57.037	491	491;75	0	143.55	42.8	47.3	36.7	42.8	47.7	37.7	11302000000	2416200000	2217700000	2175100000	1.9434e+09	1.9307e+09	619050000	23
A0A445CBK6;A0A445BS11;A0A445CBQ5;A0A445CBM9	A0A445CBK6;A0A445BS11;A0A445CBQ5	3;3;3;1	3;3;3;1	3;3;3;1	tr|A0A445CBK6|A0A445CBK6_ARAHY Uncharacterized protein OS=Arachis hypogaea OX=3818 GN=Ahy_A07g034371 PE=4 SV=1;tr|A0A445BS11|A0A445BS11_ARAHY Uncharacterized protein OS=Arachis hypogaea OX=3818 GN=Ahy_A08g037830 PE=4 SV=1;tr|A0A445CBQ5|A0A445CBQ5_ARAHY Unc	4	3	3	3	1	3	1	1	0	0	1	3	1	1	0	0	1	3	1	1	0	0	8.9	8.9	8.9	47.115	418	418;509;510;120	0	17.092	2.4	8.9	2.6	2.6	0	0	161990000	20942000	96169000	44875000	0	0	0	29
A0A445BS87	A0A445BS87	2	2	2	tr|A0A445BS87|A0A445BS87_ARAHY Cytochrome b5 heme-binding domain-containing protein OS=Arachis hypogaea OX=3818 GN=Ahy_A08g037941 PE=3 SV=1	1	2	2	2	2	2	2	0	2	2	2	2	2	0	2	2	2	2	2	0	2	2	23.1	23.1	23.1	15.157	134	134	0	17.283	23.1	23.1	23.1	0	23.1	23.1	744480000	165500000	154780000	258960000	0	113530000	51705000	7
A0A445CAE3;A0A445BSM5;A0A445BSU2;A0A445BSN0;A0A445BSX5;A0A444WZX6;A0A444WZS6;H6U596;A0A6B9VC96;A0A445ECE6;A0A445AIW1;A0A445B8N9;A0A445A5D9;A0A445D900;A0A444X5G0;A0A445B579	A0A445CAE3;A0A445BSM5;A0A445BSU2;A0A445BSN0;A0A445BSX5;A0A444WZX6	17;17;17;17;17;9;8;6;2;2;2;1;1;1;1;1	17;17;17;17;17;9;8;6;2;2;2;1;1;1;1;1	17;17;17;17;17;9;8;6;2;2;2;1;1;1;1;1	tr|A0A445CAE3|A0A445CAE3_ARAHY Uncharacterized protein OS=Arachis hypogaea OX=3818 GN=Ahy_A07g033904 PE=3 SV=1;tr|A0A445BSM5|A0A445BSM5_ARAHY Uncharacterized protein OS=Arachis hypogaea OX=3818 GN=Ahy_A08g038116 PE=3 SV=1;tr|A0A445BSU2|A0A445BSU2_ARAHY Unc	16	17	17	17	13	8	14	11	10	5	13	8	14	11	10	5	13	8	14	11	10	5	47.7	47.7	47.7	41.842	386	386;795;869;918;985;260;238;185;169;418;418;116;252;344;381;402	0	71.091	42.2	28.8	44.8	31.9	28	13	8743200000	2325800000	1.4877e+09	2410300000	1.0488e+09	1232800000	237930000	22
A0A445C9H5;A0A445BTN8	A0A445C9H5;A0A445BTN8	1;1	1;1	1;1	tr|A0A445C9H5|A0A445C9H5_ARAHY Uncharacterized protein OS=Arachis hypogaea OX=3818 GN=Ahy_A07g033416 PE=3 SV=1;tr|A0A445BTN8|A0A445BTN8_ARAHY Uncharacterized protein OS=Arachis hypogaea OX=3818 GN=Ahy_A08g038518 PE=3 SV=1	2	1	1	1	0	1	1	1	1	1	0	1	1	1	1	1	0	1	1	1	1	1	6.9	6.9	6.9	19.016	174	174;174	0	2.2122	0	6.9	6.9	6.9	6.9	6.9	146930000	0	58276000	17825000	0	47163000	23663000	9
Q647G3;A0A445C916;A0A445BU36	Q647G3;A0A445C916;A0A445BU36	3;3;3	3;3;3	3;3;3	sp|Q647G3|OLE15_ARAHY Oleosin Ara h 15.0101 OS=Arachis hypogaea OX=3818 PE=1 SV=1;tr|A0A445C916|A0A445C916_ARAHY Oleosin OS=Arachis hypogaea OX=3818 GN=Ahy_A07g033289 PE=3 SV=1;tr|A0A445BU36|A0A445BU36_ARAHY Oleosin OS=Arachis hypogaea OX=3818 GN=Ahy_A08g0	3	3	3	3	1	1	3	1	1	1	1	1	3	1	1	1	1	1	3	1	1	1	33.1	33.1	33.1	16.875	166	166;166;166	0	28.188	21.7	21.7	33.1	21.7	21.7	21.7	6.7712e+09	1.6383e+09	1116200000	1383900000	1090300000	1180800000	361720000	3
A0A445BUD2;A0A445BU74;A0A445BU63;A0A445BU70	A0A445BUD2;A0A445BU74;A0A445BU63;A0A445BU70	39;39;38;29	11;11;11;10	6;6;6;5	tr|A0A445BUD2|A0A445BUD2_ARAHY Aminopeptidase OS=Arachis hypogaea OX=3818 GN=Ahy_A08g038721 PE=3 SV=1;tr|A0A445BU74|A0A445BU74_ARAHY Aminopeptidase OS=Arachis hypogaea OX=3818 GN=Ahy_A08g038721 PE=3 SV=1;tr|A0A445BU63|A0A445BU63_ARAHY Aminopeptidase OS=Ara	4	39	11	6	32	31	31	26	28	22	10	10	7	4	5	2	5	6	5	3	5	1	59.2	16.9	10.5	98.696	876	876;907;883;617	0	78.183	47.9	46.9	51	42.8	43.4	36.3	3.0668e+09	1077100000	230050000	1.009e+09	274500000	368090000	108010000	44
B4UW51;A0A445BUG9;A0A445C8Y9;A0A445C8Q9	B4UW51;A0A445BUG9;A0A445C8Y9;A0A445C8Q9	5;5;5;5	5;5;5;5	5;5;5;5	tr|B4UW51|B4UW51_ARAHY Class II small heat shock protein Le-HSP17.6 (Fragment) OS=Arachis hypogaea OX=3818 PE=2 SV=1;tr|A0A445BUG9|A0A445BUG9_ARAHY SHSP domain-containing protein OS=Arachis hypogaea OX=3818 GN=Ahy_A08g038716 PE=3 SV=1;tr|A0A445C8Y9|A0A445C	4	5	5	5	0	3	2	2	2	2	0	3	2	2	2	2	0	3	2	2	2	2	58.1	58.1	58.1	14.46	129	129;164;166;404	0	13.324	0	40.3	20.2	24	17.8	24	459970000	0	134390000	73181000	96704000	109940000	45753000	7
A0A445BUX1;B4UWC0;A0A445BG94	A0A445BUX1	40;6;4	5;2;1	3;1;0	tr|A0A445BUX1|A0A445BUX1_ARAHY Lipoxygenase OS=Arachis hypogaea OX=3818 GN=Ahy_A08g038998 PE=3 SV=1	3	40	5	3	29	28	34	32	32	22	4	4	4	4	4	2	3	3	3	3	3	1	59.3	8.1	6	97.583	863	863;179;245	0	45.58	46.7	44.5	53.2	51.9	49.4	33.5	2206500000	383040000	451860000	561890000	283930000	456240000	69520000	46
A0A445BV04	A0A445BV04	1	1	1	tr|A0A445BV04|A0A445BV04_ARAHY LEA_2 domain-containing protein OS=Arachis hypogaea OX=3818 GN=Ahy_A08g038956 PE=4 SV=1	1	1	1	1	1	0	1	1	1	0	1	0	1	1	1	0	1	0	1	1	1	0	6.6	6.6	6.6	27.54	256	256	0	14.511	6.6	0	6.6	6.6	6.6	0	224560000	54801000	0	99838000	48958000	20965000	0	12
A0A445E4L8;A0A445BVX4	A0A445E4L8;A0A445BVX4	1;1	1;1	1;1	tr|A0A445E4L8|A0A445E4L8_ARAHY Uncharacterized protein OS=Arachis hypogaea OX=3818 GN=Ahy_A03g016877 PE=3 SV=1;tr|A0A445BVX4|A0A445BVX4_ARAHY Uncharacterized protein OS=Arachis hypogaea OX=3818 GN=Ahy_A08g039308 PE=3 SV=1	2	1	1	1	0	0	0	0	1	0	0	0	0	0	1	0	0	0	0	0	1	0	9	9	9	17.851	166	166;166	0	2.559	0	0	0	0	9	0	15898000	0	0	0	0	15898000	0	9
A0A445DZA5;A0A445BWB6;A0A445CTD3;A0A445BWT3;A0A445BWT9;A0A444YRX0;A0A445BWC0;A0A445BFG9	A0A445DZA5;A0A445BWB6;A0A445CTD3;A0A445BWT3;A0A445BWT9;A0A444YRX0;A0A445BWC0;A0A445BFG9	2;2;2;2;1;1;1;1	2;2;2;2;1;1;1;1	2;2;2;2;1;1;1;1	tr|A0A445DZA5|A0A445DZA5_ARAHY 40S ribosomal protein S27 OS=Arachis hypogaea OX=3818 GN=Ahy_A03g014958 PE=3 SV=1;tr|A0A445BWB6|A0A445BWB6_ARAHY 40S ribosomal protein S27 OS=Arachis hypogaea OX=3818 GN=Ahy_A08g039444 PE=3 SV=1;tr|A0A445CTD3|A0A445CTD3_ARAHY	8	2	2	2	2	1	1	1	0	0	2	1	1	1	0	0	2	1	1	1	0	0	29.1	29.1	29.1	9.5861	86	86;86;92;232;93;121;127;140	0	7.6565	29.1	19.8	19.8	19.8	0	0	310770000	143850000	46161000	81199000	39565000	0	0	3
A0A445BXG9	A0A445BXG9	9	1	1	tr|A0A445BXG9|A0A445BXG9_ARAHY ADP/ATP translocase OS=Arachis hypogaea OX=3818 GN=Ahy_A08g039831 PE=3 SV=1	1	9	1	1	3	4	6	6	7	1	0	0	0	1	1	0	0	0	0	1	1	0	24.1	3.2	3.2	39.844	373	373	0.0054446	1.2623	8.6	11.8	15	16.4	19	3.5	32696000	0	0	0	0	32696000	0	20
A0A445BXM6	A0A445BXM6	8	8	4	tr|A0A445BXM6|A0A445BXM6_ARAHY Uncharacterized protein OS=Arachis hypogaea OX=3818 GN=Ahy_A08g039893 PE=4 SV=1	1	8	8	4	3	4	6	4	4	4	3	4	6	4	4	4	1	1	2	1	2	1	24.3	24.3	11.2	56.355	535	535	0	61.071	10.8	13.8	18.5	12.7	13.3	13.8	1324200000	100770000	399050000	370150000	119270000	122890000	212050000	34
A0A445BXW2;B4XID4	A0A445BXW2;B4XID4	11;9	11;9	4;2	tr|A0A445BXW2|A0A445BXW2_ARAHY AAI domain-containing protein OS=Arachis hypogaea OX=3818 GN=Ahy_A08g040016 PE=3 SV=1;tr|B4XID4|B4XID4_ARAHY Ara h 7 allergen OS=Arachis hypogaea OX=3818 PE=2 SV=1	2	11	11	4	7	10	9	10	9	10	7	10	9	10	9	10	3	4	3	4	4	4	61	61	22	19.338	164	164;164	0	195.91	50	56.7	59.1	56.7	56.7	61	371520000000	89895000000	59966000000	95986000000	43194000000	38099000000	44381000000	9
A0A445BYI5	A0A445BYI5	20	7	7	tr|A0A445BYI5|A0A445BYI5_ARAHY Ara h 2 allergen OS=Arachis hypogaea OX=3818 GN=Ara h 2 PE=4 SV=1	1	20	7	7	17	19	20	20	18	19	5	6	7	7	6	6	5	6	7	7	6	6	83.8	25	25	18.758	160	160	0	98.589	83.1	83.8	83.8	83.8	83.1	83.8	105850000000	23391000000	17141000000	22296000000	16405000000	13004000000	13610000000	12
B3EWP3;A0A445BYL9	B3EWP3;A0A445BYL9	5;5	5;5	5;5	sp|B3EWP3|DEF1_ARAHY Defensin 1 (Fragment) OS=Arachis hypogaea OX=3818 PE=1 SV=1;tr|A0A445BYL9|A0A445BYL9_ARAHY Knot1 domain-containing protein OS=Arachis hypogaea OX=3818 GN=Ahy_A08g040250 PE=4 SV=1	2	5	5	5	3	3	5	3	3	3	3	3	5	3	3	3	3	3	5	3	3	3	63.4	63.4	63.4	7.9092	71	71;74	0	20.864	47.9	47.9	63.4	47.9	47.9	47.9	2888900000	325150000	598050000	532930000	458070000	502420000	472280000	5
C0HJZ1;A0A445BYN9;A0A444Y4A0;B3EWP4	C0HJZ1;A0A445BYN9;A0A444Y4A0;B3EWP4	3;3;2;2	3;3;2;2	3;3;2;2	sp|C0HJZ1|DEF3_ARAHY Defensin 3 OS=Arachis hypogaea OX=3818 PE=1 SV=1;tr|A0A445BYN9|A0A445BYN9_ARAHY Knot1 domain-containing protein OS=Arachis hypogaea OX=3818 GN=Ahy_A08g040249 PE=4 SV=1;tr|A0A444Y4A0|A0A444Y4A0_ARAHY Knot1 domain-containing protein OS=A	4	3	3	3	2	3	2	2	2	2	2	3	2	2	2	2	2	3	2	2	2	2	36.1	36.1	36.1	8.3077	72	72;72;72;79	0	9.8107	26.4	36.1	26.4	26.4	26.4	26.4	12909000000	2842900000	2521400000	2.9355e+09	1.4668e+09	1193200000	1.9495e+09	5
A0A445BZB2;A0A444XZU1	A0A445BZB2;A0A444XZU1	3;2	2;1	2;1	tr|A0A445BZB2|A0A445BZB2_ARAHY Bet_v_1 domain-containing protein OS=Arachis hypogaea OX=3818 GN=Ahy_A08g040445 PE=3 SV=1;tr|A0A444XZU1|A0A444XZU1_ARAHY Bet_v_1 domain-containing protein OS=Arachis hypogaea OX=3818 GN=Ahy_B08g090244 PE=3 SV=1	2	3	2	2	1	2	2	1	1	0	0	1	1	1	0	0	0	1	1	1	0	0	21.6	15.7	15.7	17.652	153	153;153	0	2.0953	5.9	13.1	14.4	8.5	5.9	0	136030000	0	40576000	69303000	26156000	0	0	10
A0A445CXB0;A0A445BZV2	A0A445CXB0;A0A445BZV2	1;1	1;1	1;1	tr|A0A445CXB0|A0A445CXB0_ARAHY Uncharacterized protein OS=Arachis hypogaea OX=3818 GN=Ahy_A06g030742 PE=3 SV=1;tr|A0A445BZV2|A0A445BZV2_ARAHY Uncharacterized protein OS=Arachis hypogaea OX=3818 GN=Ahy_A08g040640 PE=3 SV=1	2	1	1	1	0	0	0	0	1	0	0	0	0	0	1	0	0	0	0	0	1	0	18.5	18.5	18.5	7.4085	65	65;65	0	1.9175	0	0	0	0	18.5	0	0	0	0	0	0	0	0	3
A0A445C158;A0A445C169	A0A445C158;A0A445C169	7;7	7;7	2;2	tr|A0A445C158|A0A445C158_ARAHY Uncharacterized protein OS=Arachis hypogaea OX=3818 GN=Ahy_A08g040962 PE=4 SV=1;tr|A0A445C169|A0A445C169_ARAHY Uncharacterized protein OS=Arachis hypogaea OX=3818 GN=Ahy_A08g040962 PE=4 SV=1	2	7	7	2	4	3	3	5	3	0	4	3	3	5	3	0	0	0	0	2	1	0	16.9	16.9	4.5	48.106	421	421;432	0	9.9984	10.7	7.8	6.4	10.9	5.7	0	507860000	177010000	52030000	74094000	123860000	80861000	0	18
A0A445C262;A0A445C252	A0A445C262;A0A445C252	2;2	2;2	2;2	tr|A0A445C262|A0A445C262_ARAHY 3-isopropylmalate dehydratase OS=Arachis hypogaea OX=3818 GN=Ahy_A08g041269 PE=4 SV=1;tr|A0A445C252|A0A445C252_ARAHY 3-isopropylmalate dehydratase OS=Arachis hypogaea OX=3818 GN=Ahy_A08g041269 PE=4 SV=1	2	2	2	2	1	1	1	2	2	0	1	1	1	2	2	0	1	1	1	2	2	0	3.9	3.9	3.9	56.38	518	518;537	0	4.8068	1.7	2.1	1.7	3.9	3.9	0	72736000	27522000	0	45214000	0	0	0	25
A0A445C274	A0A445C274	1	1	1	tr|A0A445C274|A0A445C274_ARAHY TPT domain-containing protein OS=Arachis hypogaea OX=3818 GN=Ahy_A08g041270 PE=4 SV=1	1	1	1	1	1	1	1	0	1	0	1	1	1	0	1	0	1	1	1	0	1	0	3.5	3.5	3.5	44.117	404	404	0	7.3892	3.5	3.5	3.5	0	3.5	0	330300000	83219000	57483000	119720000	0	69878000	0	13
A0A445C427;A0A445A9D6	A0A445C427;A0A445A9D6	3;2	3;2	3;2	tr|A0A445C427|A0A445C427_ARAHY Uncharacterized protein OS=Arachis hypogaea OX=3818 GN=Ahy_A07g031510 PE=3 SV=1;tr|A0A445A9D6|A0A445A9D6_ARAHY Uncharacterized protein OS=Arachis hypogaea OX=3818 GN=Ahy_B03g068344 PE=3 SV=1	2	3	3	3	2	0	2	1	1	0	2	0	2	1	1	0	2	0	2	1	1	0	12	12	12	36.094	324	324;323	0	7.2303	8	0	8	4	4	0	134170000	48052000	0	52943000	14229000	18941000	0	19
A0A445C4U9	A0A445C4U9	1	1	1	tr|A0A445C4U9|A0A445C4U9_ARAHY Uncharacterized protein OS=Arachis hypogaea OX=3818 GN=Ahy_A07g031708 PE=4 SV=1	1	1	1	1	0	0	1	0	0	0	0	0	1	0	0	0	0	0	1	0	0	0	24.8	24.8	24.8	10.336	101	101	0	17.22	0	0	24.8	0	0	0	37885000	0	0	37885000	0	0	0	5
A0A445C556;A0A445C569	A0A445C556	5;2	1;1	1;1	tr|A0A445C556|A0A445C556_ARAHY Ferritin OS=Arachis hypogaea OX=3818 GN=Ahy_A07g031814 PE=3 SV=1	2	5	1	1	4	4	4	4	3	4	1	1	1	1	1	1	1	1	1	1	1	1	19.8	5.3	5.3	31.622	283	283;183	0	14.288	19.8	16.3	16.3	16.3	16.3	16.3	1.7465e+09	327840000	337070000	407700000	92086000	294590000	287250000	12
A0A445CJA8;A0A445C6F7;A0A445C6E6;A0A445CJA6;A0A445C6K4;A0A444XZF6	A0A445CJA8;A0A445C6F7;A0A445C6E6;A0A445CJA6;A0A445C6K4;A0A444XZF6	2;2;2;1;1;1	2;2;2;1;1;1	2;2;2;1;1;1	tr|A0A445CJA8|A0A445CJA8_ARAHY DUF1082 domain-containing protein OS=Arachis hypogaea OX=3818 GN=Ahy_A06g026062 PE=4 SV=1;tr|A0A445C6F7|A0A445C6F7_ARAHY DUF1082 domain-containing protein OS=Arachis hypogaea OX=3818 GN=Ahy_A07g032240 PE=4 SV=1;tr|A0A445C6E6|	6	2	2	2	0	1	1	1	1	1	0	1	1	1	1	1	0	1	1	1	1	1	19.4	19.4	19.4	15.43	134	134;134;160;83;83;312	0	8.1695	0	10.4	9	9	9	9	182350000	0	0	75193000	36417000	70744000	0	7
A0A445C8P5;A0A445C8Y0;A0A445C8X8;A0A445C8P9	A0A445C8P5;A0A445C8Y0;A0A445C8X8;A0A445C8P9	42;41;31;29	42;41;31;29	11;11;9;9	tr|A0A445C8P5|A0A445C8P5_ARAHY Aminopeptidase OS=Arachis hypogaea OX=3818 GN=Ahy_A07g033251 PE=3 SV=1;tr|A0A445C8Y0|A0A445C8Y0_ARAHY Aminopeptidase OS=Arachis hypogaea OX=3818 GN=Ahy_A07g033251 PE=3 SV=1;tr|A0A445C8X8|A0A445C8X8_ARAHY Alpha-aminoacylpeptid	4	42	42	11	34	31	34	32	34	25	34	31	34	32	34	25	9	7	7	8	8	3	62	62	15.6	98.8	877	877;902;618;481	0	323.31	49.5	46.6	54	50.7	51.8	42.4	45190000000	8765100000	7.8077e+09	11635000000	6.8096e+09	7.3426e+09	2829900000	44
A0A445C9X6	A0A445C9X6	2	2	2	tr|A0A445C9X6|A0A445C9X6_ARAHY Aldehyde dehydrogenase OS=Arachis hypogaea OX=3818 GN=Ahy_A07g033729 PE=3 SV=1	1	2	2	2	0	0	1	1	0	0	0	0	1	1	0	0	0	0	1	1	0	0	7.1	7.1	7.1	53.492	490	490	0	1.907	0	0	5.3	1.8	0	0	33181000	0	0	33181000	0	0	0	23
A0A445C9Y8	A0A445C9Y8	18	18	18	tr|A0A445C9Y8|A0A445C9Y8_ARAHY Protein disulfide-isomerase OS=Arachis hypogaea OX=3818 GN=Ahy_A07g033739 PE=3 SV=1	1	18	18	18	14	15	15	10	13	11	14	15	15	10	13	11	14	15	15	10	13	11	42.4	42.4	42.4	57.018	509	509	0	82.831	34	35.4	36	26.9	32	29.9	9898000000	1.7874e+09	2.137e+09	2166000000	1111300000	1204100000	1.4921e+09	30
A0A445CCX1	A0A445CCX1	15	13	13	tr|A0A445CCX1|A0A445CCX1_ARAHY Catalase OS=Arachis hypogaea OX=3818 GN=Ahy_A07g034852 PE=3 SV=1	1	15	13	13	12	13	11	10	10	8	10	11	10	8	8	6	10	11	10	8	8	6	43.3	38.9	38.9	57.215	494	494	0	121.31	35.2	36.2	32.4	29.6	31.6	24.1	8872200000	1.9068e+09	1366600000	2298500000	928380000	1.6448e+09	727040000	25
A0A445CDS5;A0A445CDT0;A0A0F6VX63;B4UW70;A0A445CG01;A0A445AH28;A0A444ZP50	A0A445CDS5;A0A445CDT0;A0A0F6VX63;B4UW70	17;16;15;9;8;5;2	1;1;1;1;0;0;0	1;1;1;1;0;0;0	tr|A0A445CDS5|A0A445CDS5_ARAHY Annexin OS=Arachis hypogaea OX=3818 GN=Ahy_A07g035392 PE=3 SV=1;tr|A0A445CDT0|A0A445CDT0_ARAHY Annexin OS=Arachis hypogaea OX=3818 GN=Ahy_A07g035392 PE=3 SV=1;tr|A0A0F6VX63|A0A0F6VX63_ARAHY Annexin OS=Arachis hypogaea OX=3818	7	17	1	1	14	11	13	13	8	5	1	1	1	1	1	1	1	1	1	1	1	1	55.4	3.8	3.8	36.11	316	316;370;316;161;178;142;249	0	1.6522	48.1	42.4	50	44	26.9	18.7	326790000	73637000	71965000	99656000	39736000	41799000	0	19
A0A445CG04;A0A445CDV5	A0A445CG04;A0A445CDV5	13;13	13;13	13;13	tr|A0A445CG04|A0A445CG04_ARAHY Uncharacterized protein OS=Arachis hypogaea OX=3818 GN=Ahy_A07g036377 PE=3 SV=1;tr|A0A445CDV5|A0A445CDV5_ARAHY Uncharacterized protein OS=Arachis hypogaea OX=3818 GN=Ahy_A07g035393 PE=3 SV=1	2	13	13	13	9	9	9	4	6	1	9	9	9	4	6	1	9	9	9	4	6	1	32.3	32.3	32.3	59.195	530	530;530	0	84.586	23	25.1	21.3	8.9	13.4	2.5	1.7473e+09	478720000	331830000	603790000	120420000	212520000	0	33
A0A445CE04	A0A445CE04	6	2	2	tr|A0A445CE04|A0A445CE04_ARAHY Uncharacterized protein OS=Arachis hypogaea OX=3818 GN=Ahy_A07g035489 PE=3 SV=1	1	6	2	2	6	6	6	2	4	1	2	2	2	1	1	0	2	2	2	1	1	0	46.4	14	14	21.022	207	207	0	17.235	46.4	46.4	46.4	24.6	32.9	15	323370000	132040000	105230000	82904000	3195100	0	0	6
A0A445CE24;A0A445E3J7;A0A445A903	A0A445CE24	3;1;1	3;1;1	1;0;0	tr|A0A445CE24|A0A445CE24_ARAHY RRM domain-containing protein OS=Arachis hypogaea OX=3818 GN=Ahy_A07g035558 PE=4 SV=1	3	3	3	1	3	0	2	1	0	0	3	0	2	1	0	0	1	0	1	1	0	0	19.6	19.6	6.5	17.997	184	184;173;174	0	12.772	19.6	0	14.1	6.5	0	0	252660000	162170000	0	90498000	0	0	0	12
A0A445CEU3	A0A445CEU3	9	9	9	tr|A0A445CEU3|A0A445CEU3_ARAHY Succinate-semialdehyde dehydrogenase OS=Arachis hypogaea OX=3818 GN=Ahy_A07g035935 PE=3 SV=1	1	9	9	9	6	1	4	4	6	0	6	1	4	4	6	0	6	1	4	4	6	0	20	20	20	57.881	539	539	0	36.412	14.8	2.6	7.6	10	13.7	0	585280000	164750000	53625000	143810000	90683000	132410000	0	28
A0A445CFQ1;A0A445CFP3;A0A445EP22;A0A445EP23;A0A445BUY6;A0A190CSF1;A0A6B9V7B0;A0A444XDG9;A0A445AUN1;A0A445AUQ2;A0A444Y8P8;A0A445BU80;A0A445AUM4;A0A445AUK8;A0A445AUK5;A0A445BNR3;A0A445BNR6;A0A444Y8T6;A0A445AUL4;A0A445DMJ3;A0A445CFQ6;A0A444ZHE8;A0A444ZH39;A0A444ZH00;A0A444ZH12;A0A445AMI6;A0A445EVK0	A0A445CFQ1;A0A445CFP3;A0A445EP22;A0A445EP23;A0A445BUY6;A0A190CSF1;A0A6B9V7B0;A0A444XDG9;A0A445AUN1;A0A445AUQ2;A0A444Y8P8	11;11;11;11;8;8;7;7;7;7;7;5;5;5;5;3;3;2;2;2;2;2;2;2;2;1;1	11;11;11;11;8;8;7;7;7;7;7;5;5;5;5;3;3;2;2;2;2;2;2;2;2;1;1	11;11;11;11;8;8;7;7;7;7;7;5;5;5;5;3;3;2;2;2;2;2;2;2;2;1;1	tr|A0A445CFQ1|A0A445CFQ1_ARAHY Uncharacterized protein OS=Arachis hypogaea OX=3818 GN=Ahy_A07g036260 PE=4 SV=1;tr|A0A445CFP3|A0A445CFP3_ARAHY Uncharacterized protein OS=Arachis hypogaea OX=3818 GN=Ahy_A07g036260 PE=3 SV=1;tr|A0A445EP22|A0A445EP22_ARAHY Unc	27	11	11	11	7	7	5	6	5	0	7	7	5	6	5	0	7	7	5	6	5	0	16.5	16.5	16.5	92.85	837	837;518;787;827;413;413;413;431;352;329;413;315;262;239;211;303;262;433;101;412;146;406;380;355;408;590;596	0	83.511	11.9	11.7	8	6.6	9.7	0	1.6375e+09	356240000	344650000	384630000	247830000	304120000	0	42
A0A445CG11;A0A445CG06;A0A445CG22;A0A445A114;A0A444Y2L7	A0A445CG11;A0A445CG06	17;17;8;4;1	17;17;8;4;1	1;1;1;1;1	tr|A0A445CG11|A0A445CG11_ARAHY Annexin OS=Arachis hypogaea OX=3818 GN=Ahy_A07g036384 PE=3 SV=1;tr|A0A445CG06|A0A445CG06_ARAHY Annexin OS=Arachis hypogaea OX=3818 GN=Ahy_A07g036384 PE=3 SV=1	5	17	17	1	14	11	12	13	8	5	14	11	12	13	8	5	1	1	0	1	1	1	55.4	55.4	3.8	36.072	316	316;342;204;316;316	0	120.24	48.1	42.4	46.2	44	26.9	18.7	5099600000	1.0345e+09	854470000	1203700000	1.039e+09	860020000	107880000	19
A0A445CG54;A0A444Y9E9;A0A445CG57;A0A445ENH0;A0A445AV81;A0A445AV85	A0A445CG54;A0A444Y9E9;A0A445CG57	4;3;3;1;1;1	4;3;3;1;1;1	4;3;3;1;1;1	tr|A0A445CG54|A0A445CG54_ARAHY Uncharacterized protein OS=Arachis hypogaea OX=3818 GN=Ahy_A07g036428 PE=4 SV=1;tr|A0A444Y9E9|A0A444Y9E9_ARAHY Uncharacterized protein OS=Arachis hypogaea OX=3818 GN=Ahy_B07g086174 PE=4 SV=1;tr|A0A445CG57|A0A445CG57_ARAHY Unc	6	4	4	4	2	4	2	3	4	3	2	4	2	3	4	3	2	4	2	3	4	3	24.8	24.8	24.8	18.59	165	165;165;296;74;88;93	0	9.1766	10.3	24.8	10.9	19.4	24.8	18.8	254910000	61803000	97861000	51656000	0	43586000	0	8
A0A445CIL2;Q2HWT8	A0A445CIL2;Q2HWT8	1;1	1;1	1;1	tr|A0A445CIL2|A0A445CIL2_ARAHY Phospholipase D OS=Arachis hypogaea OX=3818 GN=Ahy_A07g037387 PE=3 SV=1;tr|Q2HWT8|Q2HWT8_ARAHY Phospholipase D OS=Arachis hypogaea OX=3818 GN=plda2 PE=2 SV=1	2	1	1	1	0	1	0	0	1	0	0	1	0	0	1	0	0	1	0	0	1	0	2.5	2.5	2.5	90.612	796	796;807	0	4.0497	0	2.5	0	0	2.5	0	59510000	0	32404000	0	0	27106000	0	48
A0A445CIM0	A0A445CIM0	1	1	1	tr|A0A445CIM0|A0A445CIM0_ARAHY CBS domain-containing protein OS=Arachis hypogaea OX=3818 GN=Ahy_A07g037398 PE=4 SV=1	1	1	1	1	1	1	1	0	1	0	1	1	1	0	1	0	1	1	1	0	1	0	2.2	2.2	2.2	53.726	492	492	0	4.5395	2.2	2.2	2.2	0	2.2	0	130180000	34471000	19768000	45854000	0	30084000	0	20
A0A445CKJ3	A0A445CKJ3	30	7	7	tr|A0A445CKJ3|A0A445CKJ3_ARAHY Uncharacterized protein OS=Arachis hypogaea OX=3818 GN=Ahy_A06g026466 PE=4 SV=1	1	30	7	7	26	25	28	26	26	26	5	6	7	6	7	7	5	6	7	6	7	7	61	21.8	21.8	59.837	533	533	0	117.83	54.4	55.3	58.2	52	55.2	55.3	16856000000	4.0216e+09	3.5566e+09	3.9024e+09	1.6434e+09	2325300000	1406600000	32
A0A445CL48;A0A445D3V7;A0A444XFZ7;A0A445DA67;A0A444XH54;A0A0A1EUV7;A0A444XG75;A0A445A9X6	A0A445CL48;A0A445D3V7;A0A444XFZ7;A0A445DA67;A0A444XH54;A0A0A1EUV7;A0A444XG75;A0A445A9X6	13;11;11;10;10;9;9;7	3;3;3;2;2;2;2;1	2;2;2;2;1;1;1;1	tr|A0A445CL48|A0A445CL48_ARAHY Uncharacterized protein OS=Arachis hypogaea OX=3818 GN=Ahy_A06g026636 PE=3 SV=1;tr|A0A445D3V7|A0A445D3V7_ARAHY Uncharacterized protein OS=Arachis hypogaea OX=3818 GN=Ahy_A05g023586 PE=3 SV=1;tr|A0A444XFZ7|A0A444XFZ7_ARAHY Act	8	13	3	2	11	12	10	11	8	8	2	3	1	2	1	2	2	2	1	2	1	2	49.1	10.3	6.1	41.682	377	377;377;377;377;383;323;376;377	0	13.016	39.3	45.9	36.6	41.6	34.2	28.4	1.5058e+09	394400000	321860000	292900000	281470000	130920000	84263000	21
A0A445E8M7;A0A445E5A7;A0A445E7W3;A0A445E5B5;A0A445CM38	A0A445E8M7;A0A445E5A7;A0A445E7W3;A0A445E5B5;A0A445CM38	3;3;3;3;3	3;3;3;3;3	3;3;3;3;3	tr|A0A445E8M7|A0A445E8M7_ARAHY Ribosomal_S7 domain-containing protein OS=Arachis hypogaea OX=3818 GN=Ahy_A02g005859 PE=3 SV=1;tr|A0A445E5A7|A0A445E5A7_ARAHY Ribosomal_S7 domain-containing protein OS=Arachis hypogaea OX=3818 GN=Ahy_A02g004975 PE=3 SV=1;tr|A	5	3	3	3	2	2	1	2	2	0	2	2	1	2	2	0	2	2	1	2	2	0	16.4	16.4	16.4	22.985	207	207;207;216;216;1646	0	14.832	11.1	12.6	7.2	11.1	12.6	0	178230000	45251000	0	61159000	41348000	30470000	0	11
A0A445CNJ1	A0A445CNJ1	2	2	2	tr|A0A445CNJ1|A0A445CNJ1_ARAHY Uncharacterized protein OS=Arachis hypogaea OX=3818 GN=Ahy_A06g027409 PE=4 SV=1	1	2	2	2	2	1	1	1	1	1	2	1	1	1	1	1	2	1	1	1	1	1	20.9	20.9	20.9	21.986	201	201	0	17.534	20.9	7	7	7	7	7	1364200000	314780000	217830000	208160000	247790000	247350000	128310000	8
A0A445CNJ4	A0A445CNJ4	14	14	13	tr|A0A445CNJ4|A0A445CNJ4_ARAHY Uncharacterized protein OS=Arachis hypogaea OX=3818 GN=Ahy_A06g027410 PE=4 SV=1	1	14	14	13	10	11	10	11	10	6	10	11	10	11	10	6	9	10	9	11	10	6	57	57	54.2	31.183	286	286	0	83.445	49.7	53.8	48.6	47.2	47.2	29.7	8.1321e+09	1.7439e+09	1389000000	1.9561e+09	1274700000	1397900000	370540000	16
A0A445CNK3	A0A445CNK3	14	14	14	tr|A0A445CNK3|A0A445CNK3_ARAHY Peptidase A1 domain-containing protein OS=Arachis hypogaea OX=3818 GN=Ahy_A06g027417 PE=4 SV=1	1	14	14	14	13	11	10	10	11	7	13	11	10	10	11	7	13	11	10	10	11	7	51.2	51.2	51.2	48.691	451	451	0	140.44	49.4	38.1	36.4	40.4	42.1	24.8	9135600000	1.9534e+09	1.8016e+09	2461100000	1.0164e+09	1256300000	646930000	19
Q45W82;Q1HDS7;A0A445CNQ2	Q45W82;Q1HDS7;A0A445CNQ2	1;1;1	1;1;1	1;1;1	tr|Q45W82|Q45W82_ARAHY Superoxide dismutase OS=Arachis hypogaea OX=3818 PE=2 SV=1;tr|Q1HDS7|Q1HDS7_ARAHY Superoxide dismutase [Cu-Zn] OS=Arachis hypogaea OX=3818 GN=Ahy_B06g081134 PE=2 SV=1;tr|A0A445CNQ2|A0A445CNQ2_ARAHY Superoxide dismutase [Cu-Zn] OS=Ara	3	1	1	1	1	0	1	0	1	0	1	0	1	0	1	0	1	0	1	0	1	0	8.6	8.6	8.6	15.098	152	152;152;152	0	1.733	8.6	0	8.6	0	8.6	0	133170000	68377000	0	0	0	64798000	0	5
A0A445CPR0;Q5I6T2	A0A445CPR0;Q5I6T2	46;42	13;10	5;5	tr|A0A445CPR0|A0A445CPR0_ARAHY Uncharacterized protein OS=Arachis hypogaea OX=3818 GN=Ahy_A06g027730 PE=3 SV=1;tr|Q5I6T2|Q5I6T2_ARAHY Arachin Ahy-4 OS=Arachis hypogaea OX=3818 PE=2 SV=1	2	46	13	5	41	40	40	39	38	39	11	11	10	10	10	11	4	4	4	4	3	3	74.2	25.7	7.9	60.518	530	530;531	0	291.28	71.7	71.1	71.7	70	69.4	69.8	1093800000000	184690000000	191290000000	181080000000	185960000000	172870000000	177880000000	22
A0A445CPR7;Q9FZ11	A0A445CPR7;Q9FZ11	49;47	49;47	6;6	tr|A0A445CPR7|A0A445CPR7_ARAHY Uncharacterized protein OS=Arachis hypogaea OX=3818 GN=Ahy_A06g027766 PE=3 SV=1;tr|Q9FZ11|Q9FZ11_ARAHY Gly1 OS=Arachis hypogaea OX=3818 GN=Gly1 PE=2 SV=1	2	49	49	6	45	42	43	42	41	41	45	42	43	42	41	41	5	4	4	4	4	4	78	78	8.1	60.233	528	528;529	0	323.31	75.6	75.2	76.3	75.6	74.1	73.7	4484400000000	932640000000	714690000000	822420000000	748120000000	670220000000	596290000000	22
A0A445CPS9	A0A445CPS9	21	17	6	tr|A0A445CPS9|A0A445CPS9_ARAHY Uncharacterized protein OS=Arachis hypogaea OX=3818 GN=Ahy_A06g027767 PE=3 SV=1	1	21	17	6	20	19	20	19	18	18	16	15	16	15	14	14	6	5	6	4	4	4	62.2	54.3	21.1	51.175	455	455	0	183.28	60.7	60.7	60.7	62	60.4	53.2	373990000000	81262000000	63144000000	75090000000	44187000000	56106000000	54200000000	16
A0A445CPV0	A0A445CPV0	1	1	1	tr|A0A445CPV0|A0A445CPV0_ARAHY Cupin type-1 domain-containing protein OS=Arachis hypogaea OX=3818 GN=Ahy_A06g027765 PE=4 SV=1	1	1	1	1	0	0	1	0	0	0	0	0	1	0	0	0	0	0	1	0	0	0	15.8	15.8	15.8	15.296	133	133	0	3.9251	0	0	15.8	0	0	0	0	0	0	0	0	0	0	7
A0A445CQ32	A0A445CQ32	5	5	1	tr|A0A445CQ32|A0A445CQ32_ARAHY Uncharacterized protein OS=Arachis hypogaea OX=3818 GN=Ahy_A06g027908 PE=3 SV=1	1	5	5	1	2	2	3	2	1	2	2	2	3	2	1	2	0	0	0	1	0	0	13.6	13.6	2.8	43.228	398	398	0	15.983	4.8	5.5	8	5.5	2.8	5.5	513050000	82989000	186630000	72993000	0	79113000	91325000	19
A0A445CQ67;A0A444YP26;A0A445D4P9;A0A444YY24	A0A445CQ67;A0A444YP26	9;8;4;4	9;8;4;4	9;8;4;4	tr|A0A445CQ67|A0A445CQ67_ARAHY Phosphopyruvate hydratase OS=Arachis hypogaea OX=3818 GN=Ahy_A06g027922 PE=3 SV=1;tr|A0A444YP26|A0A444YP26_ARAHY Phosphopyruvate hydratase OS=Arachis hypogaea OX=3818 GN=Ahy_B06g082926 PE=3 SV=1	4	9	9	9	6	7	6	7	4	1	6	7	6	7	4	1	6	7	6	7	4	1	32.2	32.2	32.2	47.728	444	444;444;445;445	0	30.218	19.4	22.7	22.1	23.4	13.7	3.4	2.0452e+09	656860000	315510000	609460000	247170000	192660000	23571000	25
A0A445CQF4	A0A445CQF4	1	1	1	tr|A0A445CQF4|A0A445CQF4_ARAHY Uncharacterized protein OS=Arachis hypogaea OX=3818 GN=Ahy_A06g028160 PE=4 SV=1	1	1	1	1	1	1	0	1	1	1	1	1	0	1	1	1	1	1	0	1	1	1	2.3	2.3	2.3	39.852	349	349	0	1.9006	2.3	2.3	0	2.3	2.3	2.3	487450000	50299000	88515000	0	139510000	87731000	121400000	17
A0A445CQN5	A0A445CQN5	1	1	1	tr|A0A445CQN5|A0A445CQN5_ARAHY Complex III subunit 9 OS=Arachis hypogaea OX=3818 GN=Ahy_A06g028204 PE=3 SV=1	1	1	1	1	1	0	1	0	1	0	1	0	1	0	1	0	1	0	1	0	1	0	13.9	13.9	13.9	8.1651	72	72	0	4.262	13.9	0	13.9	0	13.9	0	46371000	0	0	46371000	0	0	0	5
A0A445CUK1;A0A444YT58	A0A445CUK1;A0A444YT58	5;4	5;4	5;4	tr|A0A445CUK1|A0A445CUK1_ARAHY Aldo_ket_red domain-containing protein OS=Arachis hypogaea OX=3818 GN=Ahy_A06g029914 PE=4 SV=1;tr|A0A444YT58|A0A444YT58_ARAHY Aldo_ket_red domain-containing protein OS=Arachis hypogaea OX=3818 GN=Ahy_B06g084967 PE=4 SV=1	2	5	5	5	3	3	4	1	4	2	3	3	4	1	4	2	3	3	4	1	4	2	21.5	21.5	21.5	36.139	321	321;321	0	21.178	9	9	15.6	3.1	15	5.6	1272400000	285250000	278880000	416550000	86339000	165160000	40225000	18
A0A445CVZ9;A0A444YUV0	A0A445CVZ9;A0A444YUV0	2;1	2;1	2;1	tr|A0A445CVZ9|A0A445CVZ9_ARAHY Cytochrome b-c1 complex subunit 7 OS=Arachis hypogaea OX=3818 GN=Ahy_A06g030365 PE=3 SV=1;tr|A0A444YUV0|A0A444YUV0_ARAHY Uncharacterized protein OS=Arachis hypogaea OX=3818 GN=Ahy_B06g085527 PE=3 SV=1	2	2	2	2	1	0	0	0	2	0	1	0	0	0	2	0	1	0	0	0	2	0	20.3	20.3	20.3	14.634	123	123;140	0	4.7861	8.9	0	0	0	20.3	0	114030000	62501000	0	0	0	51532000	0	7
A0A445CYN1	A0A445CYN1	6	1	1	tr|A0A445CYN1|A0A445CYN1_ARAHY SHSP domain-containing protein OS=Arachis hypogaea OX=3818 GN=Ahy_A05g021784 PE=3 SV=1	1	6	1	1	2	1	3	2	2	1	0	0	0	1	1	0	0	0	0	1	1	0	42.9	9.3	9.3	18.386	161	161	0	14.284	13.7	4.3	19.9	13.7	13.7	4.3	61678000	0	0	0	26981000	34697000	0	8
A0A445CZ80	A0A445CZ80	8	1	1	tr|A0A445CZ80|A0A445CZ80_ARAHY Tubulin beta chain OS=Arachis hypogaea OX=3818 GN=Ahy_A05g021967 PE=3 SV=1	1	8	1	1	6	6	6	6	5	3	1	1	1	0	0	0	1	1	1	0	0	0	24.8	3.6	3.6	50.319	447	447	0	3.6615	18.8	18.8	18.8	19	14.1	8.1	123290000	25797000	46682000	50807000	0	0	0	21
A0A445D0T6	A0A445D0T6	1	1	1	tr|A0A445D0T6|A0A445D0T6_ARAHY Proteasome subunit beta OS=Arachis hypogaea OX=3818 GN=Ahy_A05g022541 PE=3 SV=1	1	1	1	1	0	0	1	0	0	0	0	0	1	0	0	0	0	0	1	0	0	0	6.9	6.9	6.9	22.8	204	204	0	1.9718	0	0	6.9	0	0	0	54088000	0	0	54088000	0	0	0	10
A0A445D2R2	A0A445D2R2	1	1	1	tr|A0A445D2R2|A0A445D2R2_ARAHY Uncharacterized protein OS=Arachis hypogaea OX=3818 GN=Ahy_A05g023052 PE=4 SV=1	1	1	1	1	1	1	0	0	0	0	1	1	0	0	0	0	1	1	0	0	0	0	4.9	4.9	4.9	17.892	185	185	0	5.4683	4.9	4.9	0	0	0	0	37489000	0	37489000	0	0	0	0	3
A0A445D4A2;B4UWB2	A0A445D4A2;B4UWB2	2;2	2;2	2;2	tr|A0A445D4A2|A0A445D4A2_ARAHY Uncharacterized protein OS=Arachis hypogaea OX=3818 GN=Ahy_A05g023619 PE=3 SV=1;tr|B4UWB2|B4UWB2_ARAHY Kunitz trypsin inhibitor 4 OS=Arachis hypogaea OX=3818 PE=2 SV=1	2	2	2	2	0	0	1	0	1	0	0	0	1	0	1	0	0	0	1	0	1	0	10.4	10.4	10.4	21.535	202	202;203	0	1.9521	0	0	4	0	6.4	0	23167000	0	0	23167000	0	0	0	8
A0A445D9V5	A0A445D9V5	5	5	5	tr|A0A445D9V5|A0A445D9V5_ARAHY Isocitrate lyase OS=Arachis hypogaea OX=3818 GN=Ahy_A04g017068 PE=4 SV=1	1	5	5	5	3	2	1	2	2	0	3	2	1	2	2	0	3	2	1	2	2	0	14.8	14.8	14.8	47.737	446	446	0	11.64	10.1	6.7	4.5	7	6.7	0	235140000	72173000	32116000	63297000	26815000	40743000	0	23
A0A445D9X3	A0A445D9X3	1	1	1	tr|A0A445D9X3|A0A445D9X3_ARAHY HGTP_anticodon domain-containing protein OS=Arachis hypogaea OX=3818 GN=Ahy_A04g017085 PE=4 SV=1	1	1	1	1	1	0	0	0	1	0	1	0	0	0	1	0	1	0	0	0	1	0	5.7	5.7	5.7	29.335	263	263	0	6.3449	5.7	0	0	0	5.7	0	0	0	0	0	0	0	0	17
A0A509ZX51;A0A445DA28	A0A509ZX51;A0A445DA28	2;2	2;2	2;2	tr|A0A509ZX51|A0A509ZX51_ARAHY Non-specific lipid transfer protein 2 (Fragment) OS=Arachis hypogaea OX=3818 PE=2 SV=1;tr|A0A445DA28|A0A445DA28_ARAHY AAI domain-containing protein OS=Arachis hypogaea OX=3818 GN=Ahy_A04g017131 PE=4 SV=1	2	2	2	2	1	1	1	1	1	0	1	1	1	1	1	0	1	1	1	1	1	0	29.4	29.4	29.4	7.0242	68	68;94	0	2.7321	13.2	13.2	16.2	13.2	13.2	0	463120000	156940000	116310000	35797000	80061000	74015000	0	4
A0A445DA96;A0A445DA90	A0A445DA96;A0A445DA90	2;1	1;1	1;1	tr|A0A445DA96|A0A445DA96_ARAHY Uncharacterized protein OS=Arachis hypogaea OX=3818 GN=Ahy_A04g017181 PE=4 SV=1;tr|A0A445DA90|A0A445DA90_ARAHY Uncharacterized protein OS=Arachis hypogaea OX=3818 GN=Ahy_A04g017179 PE=4 SV=1	2	2	1	1	2	2	2	2	2	2	1	1	1	1	1	1	1	1	1	1	1	1	3	1.9	1.9	96.295	862	862;458	0	5.786	3	3	3	3	3	3	708690000	0	128870000	170860000	169790000	160670000	78507000	51
A0A445DC02	A0A445DC02	4	1	1	tr|A0A445DC02|A0A445DC02_ARAHY ATP synthase subunit alpha, mitochondrial OS=Arachis hypogaea OX=3818 GN=Ahy_A04g017724 PE=3 SV=1	1	4	1	1	2	2	3	2	2	1	0	0	1	1	0	0	0	0	1	1	0	0	25	12.8	12.8	18.352	172	172	0	13.236	12.2	10.5	25	16.9	12.2	4.1	101660000	0	0	25710000	75953000	0	0	8
A0A445DF95;A0A445EAD5;A0A445AKQ2	A0A445DF95	7;1;1	5;0;0	5;0;0	tr|A0A445DF95|A0A445DF95_ARAHY Pyruvate decarboxylase OS=Arachis hypogaea OX=3818 GN=Ahy_A04g019093 PE=3 SV=1	3	7	5	5	3	4	4	2	2	1	2	3	2	2	1	1	2	3	2	2	1	1	15.6	11.6	11.6	64.768	601	601;605;605	0	40.071	6.3	8.7	7.3	3	2.7	1.7	267260000	102960000	72258000	35547000	16881000	18396000	21219000	21
A0A445DJL0;A0A445EL39;A0A445AXK1	A0A445DJL0	5;1;1	5;1;1	4;1;1	tr|A0A445DJL0|A0A445DJL0_ARAHY Lactoylglutathione lyase OS=Arachis hypogaea OX=3818 GN=Ahy_A04g021207 PE=3 SV=1	3	5	5	4	4	3	3	3	2	2	4	3	3	3	2	2	3	3	2	3	2	2	21.3	21.3	16.7	32.298	287	287;280;280	0	17.792	17.4	12.9	13.6	12.9	9.1	9.1	551460000	45173000	152580000	85091000	122000000	146610000	0	12
A0A445DLT5	A0A445DLT5	1	1	1	tr|A0A445DLT5|A0A445DLT5_ARAHY Uncharacterized protein OS=Arachis hypogaea OX=3818 GN=Ahy_A03g010318 PE=4 SV=1	1	1	1	1	1	1	1	0	1	0	1	1	1	0	1	0	1	1	1	0	1	0	1.9	1.9	1.9	78.562	699	699	0	2.1144	1.9	1.9	1.9	0	1.9	0	378550000	141080000	125720000	0	0	111760000	0	33
A0A445DM34	A0A445DM34	11	11	11	tr|A0A445DM34|A0A445DM34_ARAHY Peroxiredoxin OS=Arachis hypogaea OX=3818 GN=Ahy_A03g010367 PE=3 SV=1	1	11	11	11	8	9	6	7	7	4	8	9	6	7	7	4	8	9	6	7	7	4	47.6	47.6	47.6	27.85	250	250	0	45.442	40.8	43.6	34	36.8	37.6	20	6.7548e+09	1287600000	1223000000	1.5556e+09	1116600000	1210900000	361060000	12
A0A445DM99;A0A290GK88;A0A444ZT57	A0A445DM99;A0A290GK88	3;2;1	3;2;1	3;2;1	tr|A0A445DM99|A0A445DM99_ARAHY LRRNT_2 domain-containing protein OS=Arachis hypogaea OX=3818 GN=Ahy_A03g010486 PE=4 SV=1;tr|A0A290GK88|A0A290GK88_ARAHY Resistance protein (Fragment) OS=Arachis hypogaea OX=3818 PE=2 SV=1	3	3	3	3	1	1	1	1	3	3	1	1	1	1	3	3	1	1	1	1	3	3	9.4	9.4	9.4	37.366	342	342;223;341	0	4.5228	2.6	2.6	2.6	2.6	9.4	9.4	290520000	42020000	31181000	42717000	0	67522000	107080000	14
E6Y9A7;D8KXY9;D8KXY8;A0A445DMI3	E6Y9A7;D8KXY9;D8KXY8;A0A445DMI3	6;6;6;6	6;6;6;6	6;6;6;6	tr|E6Y9A7|E6Y9A7_ARAHY Beta-ketoacyl-[acyl-carrier-protein] synthase I OS=Arachis hypogaea OX=3818 GN=kasI PE=2 SV=1;tr|D8KXY9|D8KXY9_ARAHY Beta-ketoacyl-[acyl-carrier-protein] synthase I OS=Arachis hypogaea OX=3818 GN=KASI-2 PE=2 SV=1;tr|D8KXY8|D8KXY8_ARA	4	6	6	6	4	5	5	3	4	1	4	5	5	3	4	1	4	5	5	3	4	1	24.9	24.9	24.9	49.958	470	470;470;470;470	0	109.16	17.9	22.6	22.6	9.4	17.9	2.8	1.8002e+09	476190000	342460000	599310000	159900000	199630000	22712000	16
A0A445DND7;K7PQ65	A0A445DND7;K7PQ65	2;1	2;1	2;1	tr|A0A445DND7|A0A445DND7_ARAHY Uncharacterized protein OS=Arachis hypogaea OX=3818 GN=Ahy_A03g010748 PE=3 SV=1;tr|K7PQ65|K7PQ65_ARAHY Mother of FT and TFL1 OS=Arachis hypogaea OX=3818 GN=MFT PE=2 SV=1	2	2	2	2	0	0	0	0	2	0	0	0	0	0	2	0	0	0	0	0	2	0	11.9	11.9	11.9	19.248	176	176;176	0	5.8194	0	0	0	0	11.9	0	18119000	0	0	0	0	18119000	0	11
A0A445DP36;A0A445DP69	A0A445DP36;A0A445DP69	8;7	8;7	8;7	tr|A0A445DP36|A0A445DP36_ARAHY Uncharacterized protein OS=Arachis hypogaea OX=3818 GN=Ahy_A03g010952 PE=3 SV=1;tr|A0A445DP69|A0A445DP69_ARAHY Uncharacterized protein OS=Arachis hypogaea OX=3818 GN=Ahy_A03g010952 PE=3 SV=1	2	8	8	8	6	6	6	7	5	2	6	6	6	7	5	2	6	6	6	7	5	2	40.6	40.6	40.6	29.689	276	276;335	0	51.224	32.2	32.2	32.2	36.6	23.6	8.7	1.9264e+09	369300000	459190000	443660000	362470000	263670000	28098000	11
A0A445DPJ7	A0A445DPJ7	1	1	1	tr|A0A445DPJ7|A0A445DPJ7_ARAHY Uncharacterized protein OS=Arachis hypogaea OX=3818 GN=Ahy_A03g011090 PE=4 SV=1	1	1	1	1	0	1	0	0	0	0	0	1	0	0	0	0	0	1	0	0	0	0	11.8	11.8	11.8	15.176	136	136	0.0037807	1.4899	0	11.8	0	0	0	0	64792000	0	64792000	0	0	0	0	7
A0A445DQ50;A0A444ZVU4;A0A444ZNL9	A0A445DQ50	7;3;1	7;3;1	7;3;1	tr|A0A445DQ50|A0A445DQ50_ARAHY Uncharacterized protein OS=Arachis hypogaea OX=3818 GN=Ahy_A03g011231 PE=3 SV=1	3	7	7	7	6	6	7	4	4	4	6	6	7	4	4	4	6	6	7	4	4	4	31.3	31.3	31.3	41.367	387	387;240;297	0	63.731	27.1	26.1	31.3	16.8	19.1	15.5	3.8916e+09	965750000	700810000	957250000	536450000	507030000	224310000	14
A0A445DQ58;A0A444ZVQ6;Q06H19;A0A445E0C5	A0A445DQ58;A0A444ZVQ6	15;13;6;2	15;13;6;2	15;13;6;2	tr|A0A445DQ58|A0A445DQ58_ARAHY UTP--glucose-1-phosphate uridylyltransferase OS=Arachis hypogaea OX=3818 GN=Ahy_A03g011249 PE=3 SV=1;tr|A0A444ZVQ6|A0A444ZVQ6_ARAHY UTP--glucose-1-phosphate uridylyltransferase OS=Arachis hypogaea OX=3818 GN=Ahy_B03g062918 PE	4	15	15	15	10	11	10	6	10	5	10	11	10	6	10	5	10	11	10	6	10	5	44.6	44.6	44.6	52.012	475	475;432;150;70	0	59.412	28.6	31.8	32.2	16.2	29.5	13.7	2802000000	493720000	541570000	755160000	404460000	516950000	90097000	28
A0A445DQZ1;A0A445DQZ6;A0A444ZWW5;A0A444ZWK8;A0A445DQZ5;A0A445DQY1;A0A444ZWM1;Q2PXN2;A0A444XKW2;Q2PYP7;A0A444XKY3;A0A445DR05;A0A444XKW7;A0A445BKM5;A0A445B227;A0A444X9I1;A0A444X9H2;A0A445C5V6	A0A445DQZ1;A0A445DQZ6;A0A444ZWW5;A0A444ZWK8;A0A445DQZ5;A0A445DQY1;A0A444ZWM1;Q2PXN2;A0A444XKW2;Q2PYP7;A0A444XKY3;A0A445DR05;A0A444XKW7	6;5;5;4;4;4;4;3;3;3;3;3;3;2;1;1;1;1	4;3;3;3;3;3;3;2;2;2;2;2;2;1;0;0;0;0	1;1;1;0;0;0;0;0;0;0;0;1;0;0;0;0;0;0	tr|A0A445DQZ1|A0A445DQZ1_ARAHY SHSP domain-containing protein OS=Arachis hypogaea OX=3818 GN=Ahy_A03g011517 PE=3 SV=1;tr|A0A445DQZ6|A0A445DQZ6_ARAHY SHSP domain-containing protein OS=Arachis hypogaea OX=3818 GN=Ahy_A03g011526 PE=3 SV=1;tr|A0A444ZWW5|A0A444	18	6	4	1	3	3	3	4	2	4	2	2	1	3	2	3	0	0	0	1	1	1	48.6	39.1	7.3	20.525	179	179;151;151;362;100;109;154;142;150;150;139;94;133;138;136;136;112;53	0	33.633	29.1	29.6	17.3	36.9	24	36.9	654750000	260130000	58506000	0	117910000	156890000	61314000	10
A0A445DQZ7;A0A445DR07	A0A445DQZ7;A0A445DR07	6;5	1;1	1;1	tr|A0A445DQZ7|A0A445DQZ7_ARAHY SHSP domain-containing protein OS=Arachis hypogaea OX=3818 GN=Ahy_A03g011527 PE=3 SV=1;tr|A0A445DR07|A0A445DR07_ARAHY SHSP domain-containing protein OS=Arachis hypogaea OX=3818 GN=Ahy_A03g011528 PE=3 SV=1	2	6	1	1	4	4	4	4	2	3	1	1	1	1	1	0	1	1	1	1	1	0	48.7	10.4	10.4	17.588	154	154;154	0	2.1114	34.4	35.1	30.5	35.1	20.1	24.7	106310000	0	25331000	8870800	31233000	40875000	0	7
A0A445DS79	A0A445DS79	4	4	2	tr|A0A445DS79|A0A445DS79_ARAHY Uncharacterized protein OS=Arachis hypogaea OX=3818 GN=Ahy_A03g011981 PE=4 SV=1	1	4	4	2	3	1	1	0	0	0	3	1	1	0	0	0	1	0	1	0	0	0	19.5	19.5	7.5	27.37	241	241	0	17.364	15.4	5.8	4.1	0	0	0	189550000	98182000	91373000	0	0	0	0	14
A0A445DT38	A0A445DT38	1	1	1	tr|A0A445DT38|A0A445DT38_ARAHY Knot1 domain-containing protein OS=Arachis hypogaea OX=3818 GN=Ahy_A03g012296 PE=4 SV=1	1	1	1	1	1	1	1	1	1	1	1	1	1	1	1	1	1	1	1	1	1	1	29.7	29.7	29.7	8.2815	74	74	0	22.586	29.7	29.7	29.7	29.7	29.7	29.7	15127000000	4.1402e+09	3.125e+09	2700300000	1.7371e+09	2285600000	1138500000	3
A7LB60;A0A445DTN2	A7LB60;A0A445DTN2	17;17	17;17	5;5	sp|A7LB60|HSDA_ARAHY 11-beta-hydroxysteroid dehydrogenase A OS=Arachis hypogaea OX=3818 GN=STO-A PE=1 SV=1;tr|A0A445DTN2|A0A445DTN2_ARAHY Uncharacterized protein OS=Arachis hypogaea OX=3818 GN=Ahy_A03g012483 PE=3 SV=1	2	17	17	5	15	14	15	12	14	11	15	14	15	12	14	11	5	4	5	3	4	3	63	63	18.9	38.691	349	349;392	0	128.79	53.3	47.6	51.6	40.4	49	33	27184000000	6.5927e+09	4429300000	7.059e+09	4.0391e+09	3.4626e+09	1.6014e+09	20
A0A445DTY4;A0A444YXE1	A0A445DTY4	7;2	3;0	0;0	tr|A0A445DTY4|A0A445DTY4_ARAHY HATPase_c domain-containing protein OS=Arachis hypogaea OX=3818 GN=Ahy_A03g012679 PE=3 SV=1	2	7	3	0	4	3	5	3	3	1	2	1	2	1	1	0	0	0	0	0	0	0	10.6	4.4	0	81.499	705	705;358	0	9.1918	5.5	4.3	7.9	4.4	4.7	1.7	155550000	56118000	31563000	42317000	0	25554000	0	34
A0A445DU58	A0A445DU58	2	1	1	tr|A0A445DU58|A0A445DU58_ARAHY S10_plectin domain-containing protein OS=Arachis hypogaea OX=3818 GN=Ahy_A03g012680 PE=4 SV=1	1	2	1	1	1	1	1	1	2	0	0	0	0	0	1	0	0	0	0	0	1	0	15.5	7.2	7.2	19.907	181	181	0.0037106	1.401	8.3	8.3	8.3	8.3	15.5	0	26588000	0	0	0	0	26588000	0	9
A0A445DWK8;A0A444Z778;A0A444YQ09;A0A445EED9	A0A445DWK8	5;1;1;1	5;1;1;1	1;0;0;0	tr|A0A445DWK8|A0A445DWK8_ARAHY KH type-2 domain-containing protein OS=Arachis hypogaea OX=3818 GN=Ahy_A03g013881 PE=3 SV=1	4	5	5	1	2	5	3	2	3	1	2	5	3	2	3	1	1	1	1	1	1	0	23.1	23.1	5.9	26.528	238	238;252;261;303	0	25.231	9.2	23.1	16.4	10.9	16.4	5.5	544350000	45983000	77991000	182550000	95327000	142490000	0	18
A0A445DWQ9;A0A0A6ZDP1	A0A445DWQ9	22;10	1;1	1;1	tr|A0A445DWQ9|A0A445DWQ9_ARAHY Glyceraldehyde-3-phosphate dehydrogenase OS=Arachis hypogaea OX=3818 GN=Ahy_A03g014022 PE=3 SV=1	2	22	1	1	19	18	21	17	18	14	1	1	1	1	1	1	1	1	1	1	1	1	75	3	3	36.546	336	336;186	0	2.6941	68.2	65.5	72.6	55.4	54.8	54.8	2430200000	496200000	448570000	531510000	378490000	416070000	159320000	21
A0A445E060	A0A445E060	3	3	3	tr|A0A445E060|A0A445E060_ARAHY 26S proteasome non-ATPase regulatory subunit 2 homolog OS=Arachis hypogaea OX=3818 GN=Ahy_A03g015199 PE=3 SV=1	1	3	3	3	1	1	0	1	2	0	1	1	0	1	2	0	1	1	0	1	2	0	5.2	5.2	5.2	97.597	889	889	0	3.7509	1.7	1.7	0	1.6	3.6	0	68033000	0	27721000	0	0	40312000	0	55
A0A445E1E3	A0A445E1E3	1	1	1	tr|A0A445E1E3|A0A445E1E3_ARAHY ML domain-containing protein OS=Arachis hypogaea OX=3818 GN=Ahy_A03g015757 PE=4 SV=1	1	1	1	1	1	1	0	0	0	0	1	1	0	0	0	0	1	1	0	0	0	0	11.6	11.6	11.6	18.94	173	173	0	5.9019	11.6	11.6	0	0	0	0	181600000	122000000	59594000	0	0	0	0	7
A0A445E1I7;A0A445A6E8	A0A445E1I7;A0A445A6E8	4;2	2;1	2;1	tr|A0A445E1I7|A0A445E1I7_ARAHY DUF4149 domain-containing protein OS=Arachis hypogaea OX=3818 GN=Ahy_A03g015849 PE=4 SV=1;tr|A0A445A6E8|A0A445A6E8_ARAHY DUF4149 domain-containing protein OS=Arachis hypogaea OX=3818 GN=Ahy_B03g067300 PE=4 SV=1	2	4	2	2	3	3	3	1	3	0	1	1	1	1	2	0	1	1	1	1	2	0	10.9	6.8	6.8	48.689	441	441;437	0	4.1145	6.1	8.8	6.1	2	8.8	0	229140000	18855000	72540000	0	55624000	82117000	0	16
A0A445E1M5	A0A445E1M5	7	7	2	tr|A0A445E1M5|A0A445E1M5_ARAHY DUF4149 domain-containing protein OS=Arachis hypogaea OX=3818 GN=Ahy_A03g015851 PE=4 SV=1	1	7	7	2	4	4	5	2	3	0	4	4	5	2	3	0	0	1	1	0	0	0	15.8	15.8	7.9	51.645	468	468	0	18.772	7.9	8.8	12.6	3.6	5.6	0	812010000	120840000	182860000	238680000	118570000	151050000	0	15
A0A445E2A0;A0A445BZD4;A0A445B9B6;A0A444XZG4;A0A444X0X3;A0A445DG57	A0A445E2A0;A0A445BZD4;A0A445B9B6;A0A444XZG4;A0A444X0X3	4;3;3;3;3;1	4;3;3;3;3;1	1;0;0;0;0;1	tr|A0A445E2A0|A0A445E2A0_ARAHY Prohibitin OS=Arachis hypogaea OX=3818 GN=Ahy_A03g016096 PE=3 SV=1;tr|A0A445BZD4|A0A445BZD4_ARAHY Prohibitin OS=Arachis hypogaea OX=3818 GN=Ahy_A08g040508 PE=3 SV=1;tr|A0A445B9B6|A0A445B9B6_ARAHY Prohibitin OS=Arachis hypogae	6	4	4	1	3	3	3	3	4	0	3	3	3	3	4	0	1	1	1	1	1	0	20.6	20.6	4.2	31.779	287	287;262;292;292;292;183	0	47.638	16	13.9	16	16	20.6	0	930560000	293140000	104690000	202610000	125880000	204240000	0	15
A0A445E2H6;A0A445E2P7	A0A445E2H6;A0A445E2P7	4;4	4;4	1;1	tr|A0A445E2H6|A0A445E2H6_ARAHY (1->3)-beta-glucan endohydrolase OS=Arachis hypogaea OX=3818 GN=Ahy_A03g016188 PE=3 SV=1;tr|A0A445E2P7|A0A445E2P7_ARAHY (1->3)-beta-glucan endohydrolase OS=Arachis hypogaea OX=3818 GN=Ahy_A03g016188 PE=3 SV=1	2	4	4	1	2	3	3	2	2	4	2	3	3	2	2	4	0	1	1	0	0	1	19.8	19.8	4	35.85	328	328;341	0	13.544	7.6	11.6	11.6	7.6	13.1	19.8	812610000	92856000	89607000	209660000	103000000	103990000	213500000	15
A0A445E2J6	A0A445E2J6	1	1	1	tr|A0A445E2J6|A0A445E2J6_ARAHY Uncharacterized protein OS=Arachis hypogaea OX=3818 GN=Ahy_A03g016212 PE=3 SV=1	1	1	1	1	0	0	0	0	1	0	0	0	0	0	1	0	0	0	0	0	1	0	2.7	2.7	2.7	56.349	512	512	0	2.4704	0	0	0	0	2.7	0	0	0	0	0	0	0	0	28
A0A445E480	A0A445E480	10	10	2	tr|A0A445E480|A0A445E480_ARAHY Uncharacterized protein OS=Arachis hypogaea OX=3818 GN=Ahy_A03g016759 PE=3 SV=1	1	10	10	2	9	9	8	9	10	8	9	9	8	9	10	8	2	2	2	2	2	2	44	44	14.8	27.418	257	257	0	98.404	44	44	39.7	44	44	44	54597000000	12756000000	11269000000	8.1948e+09	6.8838e+09	8781700000	6.7123e+09	9
A0A445E4H2	A0A445E4H2	19	4	4	tr|A0A445E4H2|A0A445E4H2_ARAHY Uncharacterized protein OS=Arachis hypogaea OX=3818 GN=Ahy_A03g016839 PE=4 SV=1	1	19	4	4	19	16	18	14	16	15	4	3	4	2	3	3	4	3	4	2	3	3	37.9	7.7	7.7	67.418	601	601	0	49.261	37.9	34.9	37.8	34.1	36.9	34.1	11519000000	3.2463e+09	1.845e+09	3.2078e+09	583200000	1385600000	1251200000	30
A0A445E857;A0A445E5A0;A0A445E7Z7	A0A445E857;A0A445E5A0	6;6;1	6;6;1	6;6;1	tr|A0A445E857|A0A445E857_ARAHY Usp domain-containing protein OS=Arachis hypogaea OX=3818 GN=Ahy_A02g005845 PE=4 SV=1;tr|A0A445E5A0|A0A445E5A0_ARAHY Usp domain-containing protein OS=Arachis hypogaea OX=3818 GN=Ahy_A02g004965 PE=4 SV=1	3	6	6	6	5	4	5	4	4	3	5	4	5	4	4	3	5	4	5	4	4	3	52.6	52.6	52.6	21.804	196	196;191;122	0	56.769	42.3	36.7	44.4	38.8	38.8	28.6	9195000000	2269300000	1113100000	2636900000	1.6773e+09	1253900000	244620000	9
A0A445E5A9;A0A445E513	A0A445E5A9	16;5	4;3	4;3	tr|A0A445E5A9|A0A445E5A9_ARAHY Poly [ADP-ribose] polymerase OS=Arachis hypogaea OX=3818 GN=Ahy_A03g017030 PE=3 SV=1	2	16	4	4	9	7	12	5	5	2	2	0	4	1	0	0	2	0	4	1	0	0	27.8	6.8	6.8	90.857	806	806;342	0	25.544	17	12.2	21.5	9.4	9.3	3.7	133380000	0	0	133380000	0	0	0	49
A0A445E5C3	A0A445E5C3	1	1	1	tr|A0A445E5C3|A0A445E5C3_ARAHY Uncharacterized protein OS=Arachis hypogaea OX=3818 GN=Ahy_A02g004981 PE=3 SV=1	1	1	1	1	0	0	1	0	0	0	0	0	1	0	0	0	0	0	1	0	0	0	10.8	10.8	10.8	12.835	111	111	0	7.3263	0	0	10.8	0	0	0	0	0	0	0	0	0	0	6
A0A445E5G6;A0A445E8B3;A0A445E893	A0A445E5G6;A0A445E8B3;A0A445E893	3;3;3	3;3;3	2;2;2	tr|A0A445E5G6|A0A445E5G6_ARAHY Uncharacterized protein OS=Arachis hypogaea OX=3818 GN=Ahy_A02g005028 PE=3 SV=1;tr|A0A445E8B3|A0A445E8B3_ARAHY Uncharacterized protein OS=Arachis hypogaea OX=3818 GN=Ahy_A02g005900 PE=3 SV=1;tr|A0A445E893|A0A445E893_ARAHY Unc	3	3	3	2	1	2	1	1	2	0	1	2	1	1	2	0	1	1	1	0	1	0	28.8	28.8	21.6	13.996	125	125;202;325	0	6.4767	12	16.8	9.6	7.2	16.8	0	657390000	61386000	226520000	163760000	80691000	125030000	0	6
A0A445E5K1	A0A445E5K1	9	2	2	tr|A0A445E5K1|A0A445E5K1_ARAHY Usp domain-containing protein OS=Arachis hypogaea OX=3818 GN=Ahy_A02g004966 PE=4 SV=1	1	9	2	2	8	4	7	5	7	4	2	0	1	1	1	0	2	0	1	1	1	0	68.6	17.4	17.4	22.642	207	207	0	18.201	54.6	28.5	51.2	42	65.2	36.2	686130000	350620000	0	234370000	63208000	37926000	0	12
A0A445E907;A0A445E687	A0A445E907;A0A445E687	1;1	1;1	1;1	tr|A0A445E907|A0A445E907_ARAHY Uncharacterized protein OS=Arachis hypogaea OX=3818 GN=Ahy_A02g006170 PE=3 SV=1;tr|A0A445E687|A0A445E687_ARAHY Uncharacterized protein OS=Arachis hypogaea OX=3818 GN=Ahy_A02g005277 PE=3 SV=1	2	1	1	1	0	0	0	0	1	0	0	0	0	0	1	0	0	0	0	0	1	0	4.2	4.2	4.2	56.303	525	525;525	0.001938	1.604	0	0	0	0	4.2	0	21819000	0	0	0	0	21819000	0	25
A0A445E6K4;A0A445ER33	A0A445E6K4;A0A445ER33	3;3	3;3	3;3	tr|A0A445E6K4|A0A445E6K4_ARAHY Ribosomal_S13_N domain-containing protein OS=Arachis hypogaea OX=3818 GN=Ahy_A02g005377 PE=3 SV=1;tr|A0A445ER33|A0A445ER33_ARAHY Ribosomal_S13_N domain-containing protein OS=Arachis hypogaea OX=3818 GN=Ahy_A01g002651 PE=3 SV=	2	3	3	3	2	2	1	2	2	1	2	2	1	2	2	1	2	2	1	2	2	1	25.8	25.8	25.8	17.154	151	151;179	0	9.386	19.2	19.2	7.9	19.2	14.6	11.3	315890000	49361000	110890000	34883000	79463000	30888000	10413000	8
A0A445E9G0;A0A445E6N5	A0A445E9G0;A0A445E6N5	2;2	2;2	2;2	tr|A0A445E9G0|A0A445E9G0_ARAHY Pectinesterase OS=Arachis hypogaea OX=3818 GN=Ahy_A02g006363 PE=3 SV=1;tr|A0A445E6N5|A0A445E6N5_ARAHY Pectinesterase OS=Arachis hypogaea OX=3818 GN=Ahy_A02g005433 PE=3 SV=1	2	2	2	2	1	1	0	0	0	0	1	1	0	0	0	0	1	1	0	0	0	0	5.4	5.4	5.4	55.993	502	502;502	0	4.2751	2.4	3	0	0	0	0	19401000	0	19401000	0	0	0	0	26
U3MF97;A0A445E6U4	U3MF97;A0A445E6U4	1;1	1;1	1;1	tr|U3MF97|U3MF97_ARAHY 40S ribosomal protein S23 OS=Arachis hypogaea OX=3818 GN=Ahy_A06g025988 PE=2 SV=1;tr|A0A445E6U4|A0A445E6U4_ARAHY Uncharacterized protein OS=Arachis hypogaea OX=3818 GN=Ahy_A02g005475 PE=3 SV=1	2	1	1	1	1	0	1	0	0	0	1	0	1	0	0	0	1	0	1	0	0	0	7.7	7.7	7.7	15.748	142	142;143	0	2.3153	7.7	0	7.7	0	0	0	38609000	16571000	0	22038000	0	0	0	6
A0A445E771;A0A445E786;A0A445E7K7	A0A445E771;A0A445E786;A0A445E7K7	1;1;1	1;1;1	1;1;1	tr|A0A445E771|A0A445E771_ARAHY Pyruvate kinase OS=Arachis hypogaea OX=3818 GN=Ahy_A02g005572 PE=3 SV=1;tr|A0A445E786|A0A445E786_ARAHY Pyruvate kinase OS=Arachis hypogaea OX=3818 GN=Ahy_A02g005572 PE=3 SV=1;tr|A0A445E7K7|A0A445E7K7_ARAHY Pyruvate kinase OS=	3	1	1	1	1	1	1	0	1	0	1	1	1	0	1	0	1	1	1	0	1	0	2.6	2.6	2.6	62.615	573	573;1011;1074	0	8.2768	2.6	2.6	2.6	0	2.6	0	60888000	19506000	21226000	20155000	0	0	0	35
A0A445E780;E5FHY6	A0A445E780	5;2	5;2	5;2	tr|A0A445E780|A0A445E780_ARAHY Uncharacterized protein OS=Arachis hypogaea OX=3818 GN=Ahy_A02g005565 PE=3 SV=1	2	5	5	5	2	2	3	1	2	2	2	2	3	1	2	2	2	2	3	1	2	2	20.4	20.4	20.4	36.733	338	338;163	0	32.055	7.7	7.7	10.9	4.4	9.5	8.9	1369800000	308620000	386780000	199540000	94094000	143040000	237770000	18
A0A445E7V8	A0A445E7V8	2	2	2	tr|A0A445E7V8|A0A445E7V8_ARAHY S5 DRBM domain-containing protein OS=Arachis hypogaea OX=3818 GN=Ahy_A02g005645 PE=3 SV=1	1	2	2	2	1	0	1	1	2	0	1	0	1	1	2	0	1	0	1	1	2	0	10.9	10.9	10.9	30.025	274	274	0	18.22	5.5	0	5.5	5.5	10.9	0	243030000	40844000	0	67332000	66522000	68328000	0	15
A0A445E8H8	A0A445E8H8	10	10	3	tr|A0A445E8H8|A0A445E8H8_ARAHY Usp domain-containing protein OS=Arachis hypogaea OX=3818 GN=Ahy_A02g005847 PE=4 SV=1	1	10	10	3	9	7	8	7	9	7	9	7	8	7	9	7	3	3	2	3	3	3	68.6	68.6	17.4	22.641	207	207	0	92.389	54.6	45.9	46.9	45.4	68.6	53.6	14200000000	4339100000	1.5624e+09	4383000000	1.8887e+09	1.5034e+09	523040000	13
A0A445E9A2;A0A445EJP9	A0A445E9A2;A0A445EJP9	1;1	1;1	1;1	tr|A0A445E9A2|A0A445E9A2_ARAHY Proteasome subunit beta OS=Arachis hypogaea OX=3818 GN=Ahy_A02g006243 PE=3 SV=1;tr|A0A445EJP9|A0A445EJP9_ARAHY Uncharacterized protein OS=Arachis hypogaea OX=3818 GN=Ahy_A01g000115 PE=4 SV=1	2	1	1	1	0	0	0	0	1	0	0	0	0	0	1	0	0	0	0	0	1	0	6.3	6.3	6.3	24.598	223	223;557	0	5.5257	0	0	0	0	6.3	0	0	0	0	0	0	0	0	12
A0A445E9P2;A0A445ECR0;A0A445AIM2	A0A445E9P2;A0A445ECR0;A0A445AIM2	6;5;5	6;5;5	6;5;5	tr|A0A445E9P2|A0A445E9P2_ARAHY Uncharacterized protein OS=Arachis hypogaea OX=3818 GN=Ahy_A02g006405 PE=3 SV=1;tr|A0A445ECR0|A0A445ECR0_ARAHY Uncharacterized protein OS=Arachis hypogaea OX=3818 GN=Ahy_A02g007552 PE=3 SV=1;tr|A0A445AIM2|A0A445AIM2_ARAHY Unc	3	6	6	6	4	1	3	0	0	1	4	1	3	0	0	1	4	1	3	0	0	1	29.6	29.6	29.6	23.624	206	206;206;206	0	5.57	20.9	5.3	10.7	0	0	5.3	171880000	94445000	0	77439000	0	0	0	11
Q4U4M1;E5FHY0;E5FHY2;A0A445EAK4;Q850G8;Q45W85;A0A444ZJT7	Q4U4M1;E5FHY0;E5FHY2;A0A445EAK4;Q850G8;Q45W85	4;4;4;4;3;2;1	4;4;4;4;3;2;1	1;1;1;1;1;0;0	tr|Q4U4M1|Q4U4M1_ARAHY LEA protein (Fragment) OS=Arachis hypogaea OX=3818 PE=2 SV=1;tr|E5FHY0|E5FHY0_ARAHY Late embryogenesis abundant protein group 1 protein OS=Arachis hypogaea OX=3818 GN=LEA1-1 PE=2 SV=1;tr|E5FHY2|E5FHY2_ARAHY Late embryogenesis abundan	7	4	4	1	3	4	3	3	4	3	3	4	3	3	4	3	1	1	1	1	1	1	52.6	52.6	12.6	10.414	95	95;96;98;107;95;91;79	0	22.389	38.9	52.6	38.9	38.9	52.6	40	2192500000	477940000	477360000	479220000	200460000	227340000	330180000	5
A0A445ED48;A0A445ECX6;A0A445ED66;A0A445EDG9;A0A444YIF5;A0A191UJ70;A0A444X4F7;A0A445DWZ6;A0A444XZ37;A0A445A0G3;A0A6B9V7M4;A0A445A0S5	A0A445ED48;A0A445ECX6;A0A445ED66	16;14;9;4;2;2;1;1;1;1;1;1	16;14;9;4;2;2;1;1;1;1;1;1	10;8;3;1;1;1;1;1;1;0;1;0	tr|A0A445ED48|A0A445ED48_ARAHY ATP synthase subunit alpha OS=Arachis hypogaea OX=3818 GN=Ahy_A02g007714 PE=3 SV=1;tr|A0A445ECX6|A0A445ECX6_ARAHY ATP synthase subunit alpha OS=Arachis hypogaea OX=3818 GN=Ahy_A02g007714 PE=3 SV=1;tr|A0A445ED66|A0A445ED66_ARA	12	16	16	10	12	12	13	10	12	7	12	12	13	10	12	7	8	8	9	7	7	5	40.7	40.7	29.8	44.701	413	413;403;292;123;269;510;141;154;195;263;293;343	0	72.999	32	31.2	36.3	26.9	32	19.4	7.7918e+09	1422400000	1.4739e+09	1.9499e+09	1.0599e+09	1.5613e+09	324290000	22
A0A445EEG9;A0A445EBR6;A0A445EBF3;A0A445AJQ0;A0A445EB85;A0A445EF88;A0A445EEH7;A0A445EF94;A0A445EF35	A0A445EEG9;A0A445EBR6;A0A445EBF3;A0A445AJQ0;A0A445EB85;A0A445EF88;A0A445EEH7	8;6;6;6;6;5;5;3;2	8;6;6;6;6;5;5;3;2	2;1;1;1;1;1;1;1;1	tr|A0A445EEG9|A0A445EEG9_ARAHY Uricase OS=Arachis hypogaea OX=3818 GN=Ahy_A02g008499 PE=3 SV=1;tr|A0A445EBR6|A0A445EBR6_ARAHY Uricase OS=Arachis hypogaea OX=3818 GN=Ahy_A02g006963 PE=3 SV=1;tr|A0A445EBF3|A0A445EBF3_ARAHY Uricase OS=Arachis hypogaea OX=3818	9	8	8	2	3	2	3	6	5	0	3	2	3	6	5	0	0	0	1	0	2	0	29.6	29.6	8.5	35.186	307	307;315;316;328;339;169;252;149;157	0	21.207	8.5	6.2	11.4	21.2	17.3	0	588270000	111070000	94223000	104440000	180030000	98506000	0	19
A0A445EEP4;A1E2B1	A0A445EEP4;A1E2B1	17;9	17;9	7;4	tr|A0A445EEP4|A0A445EEP4_ARAHY Uncharacterized protein OS=Arachis hypogaea OX=3818 GN=Ahy_A02g008586 PE=3 SV=1;tr|A1E2B1|A1E2B1_ARAHY 11S seed storage globulin B2 OS=Arachis hypogaea OX=3818 PE=2 SV=1	2	17	17	7	12	13	12	12	10	9	12	13	12	12	10	9	5	5	5	5	4	3	47.4	47.4	19.9	51.448	458	458;277	0	149.23	35.2	35.4	33.6	35.6	28.2	28.6	8670000000	1.6674e+09	1.6998e+09	2430900000	1202900000	1169800000	499300000	24
A0A445EG37	A0A445EG37	1	1	1	tr|A0A445EG37|A0A445EG37_ARAHY Uncharacterized protein OS=Arachis hypogaea OX=3818 GN=Ahy_A02g008935 PE=3 SV=1	1	1	1	1	0	0	1	0	0	0	0	0	1	0	0	0	0	0	1	0	0	0	12.9	12.9	12.9	8.0042	70	70	0	2.7501	0	0	12.9	0	0	0	0	0	0	0	0	0	0	5
Q2PXN9;E5FHZ5;A0A445EIE4	Q2PXN9;E5FHZ5;A0A445EIE4	2;2;2	2;2;2	2;2;2	tr|Q2PXN9|Q2PXN9_ARAHY Dessication protectant protein LEA 14 (Fragment) OS=Arachis hypogaea OX=3818 PE=2 SV=1;tr|E5FHZ5|E5FHZ5_ARAHY Late embryogenesis abundant protein group 7 protein OS=Arachis hypogaea OX=3818 GN=LEA7-1 PE=2 SV=1;tr|A0A445EIE4|A0A445EIE	3	2	2	2	1	1	0	1	0	0	1	1	0	1	0	0	1	1	0	1	0	0	12.9	12.9	12.9	16.112	147	147;155;155	0.0038462	1.5637	7.5	7.5	0	5.4	0	0	39404000	22975000	0	0	16428000	0	0	7
A0A445EJW2	A0A445EJW2	2	2	2	tr|A0A445EJW2|A0A445EJW2_ARAHY Uncharacterized protein OS=Arachis hypogaea OX=3818 GN=Ahy_A01g000317 PE=3 SV=1	1	2	2	2	1	1	2	1	1	2	1	1	2	1	1	2	1	1	2	1	1	2	11.6	11.6	11.6	17.084	155	155	0	2.7141	5.8	5.8	11.6	5.8	5.8	11.6	1.5773e+09	291770000	188210000	569580000	219490000	183350000	124890000	4
A0A445EKG1	A0A445EKG1	8	1	1	tr|A0A445EKG1|A0A445EKG1_ARAHY Uncharacterized protein OS=Arachis hypogaea OX=3818 GN=Ahy_A01g000551 PE=3 SV=1	1	8	1	1	6	4	5	2	4	3	1	0	0	0	0	0	1	0	0	0	0	0	23.7	3.7	3.7	32.327	299	299	0	4.0046	16.7	12	16.7	7	10.4	6.7	25925000	25925000	0	0	0	0	0	22
A0A445EL42;A0A444WQH3;A0A445CSF4;A0A445DJL7;A0A444ZCR1;A0A445DJY5;A0A444ZCR5	A0A445EL42	15;1;1;1;1;1;1	15;1;1;1;1;1;1	15;1;1;1;1;1;1	tr|A0A445EL42|A0A445EL42_ARAHY Uncharacterized protein OS=Arachis hypogaea OX=3818 GN=Ahy_A01g000771 PE=3 SV=1	7	15	15	15	11	12	12	10	11	11	11	12	12	10	11	11	11	12	12	10	11	11	37.4	37.4	37.4	60.222	556	556;79;179;516;516;521;521	0	114.41	26.3	26.4	28.4	22.5	24.5	25.2	8.2764e+09	2.1374e+09	1.6252e+09	1.7063e+09	1085800000	1151500000	570160000	30
A0A445ELA8	A0A445ELA8	1	1	1	tr|A0A445ELA8|A0A445ELA8_ARAHY HMA domain-containing protein OS=Arachis hypogaea OX=3818 GN=Ahy_A01g000835 PE=4 SV=1	1	1	1	1	1	0	0	0	1	0	1	0	0	0	1	0	1	0	0	0	1	0	2.4	2.4	2.4	51.466	490	490	0.0089445	1.1918	2.4	0	0	0	2.4	0	5674700	3425200	0	0	0	2249500	0	19
A0A445ELL8	A0A445ELL8	10	1	1	tr|A0A445ELL8|A0A445ELL8_ARAHY Uncharacterized protein OS=Arachis hypogaea OX=3818 GN=Ahy_A01g000828 PE=4 SV=1	1	10	1	1	7	5	3	3	3	1	1	1	0	1	1	0	1	1	0	1	1	0	51.2	4.1	4.1	31.792	293	293	0	7.2611	36.2	24.6	14	13.3	13.3	4.1	275530000	76084000	89203000	0	53386000	56857000	0	13
A0A445EM48	A0A445EM48	17	17	3	tr|A0A445EM48|A0A445EM48_ARAHY Uncharacterized protein OS=Arachis hypogaea OX=3818 GN=Ahy_A01g001123 PE=4 SV=1	1	17	17	3	16	15	15	16	16	16	16	15	15	16	16	16	3	3	3	3	3	3	42.4	42.4	11.2	33.049	304	304	0	160.43	40.1	40.1	40.1	42.4	42.4	42.4	426280000000	62285000000	79572000000	72253000000	72966000000	77491000000	61710000000	17
A0A445EN20;A0A445ENB8;A0A445ENG6;A0A445EN42;A0A445EN26;A0A445ENA2;A0A445EN46;A0A445AVC1;A0A445ENC3;A0A445EN33;A0A445EN22;A0A445DAC1;A0A445DA94;A0A445DAA4;A0A445DAC8;A0A445DAC0;A0A445DAB5	A0A445EN20;A0A445ENB8;A0A445ENG6;A0A445EN42;A0A445EN26;A0A445ENA2;A0A445EN46;A0A445AVC1;A0A445ENC3	10;9;9;8;8;8;7;7;6;4;3;1;1;1;1;1;1	3;3;2;2;2;3;2;1;1;2;2;1;1;1;1;1;1	3;3;2;2;2;3;2;1;1;2;2;1;1;1;1;1;1	tr|A0A445EN20|A0A445EN20_ARAHY Uncharacterized protein OS=Arachis hypogaea OX=3818 GN=Ahy_A01g001390 PE=3 SV=1;tr|A0A445ENB8|A0A445ENB8_ARAHY Uncharacterized protein OS=Arachis hypogaea OX=3818 GN=Ahy_A01g001390 PE=3 SV=1;tr|A0A445ENG6|A0A445ENG6_ARAHY Unc	17	10	3	3	6	6	4	5	7	2	2	1	0	0	0	0	2	1	0	0	0	0	23.3	5.8	5.8	71.388	652	652;590;578;534;564;572;491;610;540;330;312;726;1378;1378;1613;2047;2049	0	6.1041	13.8	14.6	12	9.5	17.5	3.4	18505000	0	18505000	0	0	0	0	35
A0A445EP73	A0A445EP73	1	1	1	tr|A0A445EP73|A0A445EP73_ARAHY Cupin_5 domain-containing protein OS=Arachis hypogaea OX=3818 GN=Ahy_A01g001727 PE=4 SV=1	1	1	1	1	0	1	0	1	1	0	0	1	0	1	1	0	0	1	0	1	1	0	8.9	8.9	8.9	21.171	190	190	0	4.5574	0	8.9	0	8.9	8.9	0	66986000	0	18474000	0	20447000	28066000	0	8
A0A445ER63;A0A445EQN6;A0A445C257;A0A444XXG6	A0A445ER63;A0A445EQN6;A0A445C257;A0A444XXG6	3;2;2;2	3;2;2;2	3;2;2;2	tr|A0A445ER63|A0A445ER63_ARAHY ATP:AMP phosphotransferase OS=Arachis hypogaea OX=3818 GN=Ahy_A01g002415 PE=3 SV=1;tr|A0A445EQN6|A0A445EQN6_ARAHY Adenylate kinase OS=Arachis hypogaea OX=3818 GN=Ahy_A01g002415 PE=3 SV=1;tr|A0A445C257|A0A445C257_ARAHY ATP:AMP	4	3	3	3	1	2	1	0	2	0	1	2	1	0	2	0	1	2	1	0	2	0	18.6	18.6	18.6	27.022	247	247;231;240;247	0	6.8157	5.7	9.3	5.7	0	13	0	93140000	18569000	27262000	25095000	0	22214000	0	15
A0A445ESM3;A0A444XKS8;A0A445BS73;A0A444XKS2;A0A445CB78;A0A444XKW3;A0A445CNF6;A0A445BKN6;A0A444Y3F6;A0A444YJW3	A0A445ESM3	3;1;1;1;1;1;1;1;1;1	2;0;0;0;0;0;0;0;0;0	2;0;0;0;0;0;0;0;0;0	tr|A0A445ESM3|A0A445ESM3_ARAHY AAA domain-containing protein OS=Arachis hypogaea OX=3818 GN=Ahy_A01g003134 PE=3 SV=1	10	3	2	2	2	1	1	0	1	1	2	0	1	0	0	0	2	0	1	0	0	0	9.5	6.6	6.6	47.31	422	422;243;359;365;386;400;423;423;423;439	0	5.1009	6.6	2.8	2.1	0	2.8	2.8	21992000	21992000	0	0	0	0	0	26
A0A445EU47	A0A445EU47	3	3	3	tr|A0A445EU47|A0A445EU47_ARAHY Chitinase OS=Arachis hypogaea OX=3818 GN=Ahy_A01g003889 PE=4 SV=1	1	3	3	3	2	3	2	1	1	3	2	3	2	1	1	3	2	3	2	1	1	3	13.1	13.1	13.1	35.105	328	328	0	21.241	8.2	13.1	8.2	4.6	4.6	13.1	1266000000	187790000	304870000	193780000	138890000	134270000	306420000	15
A0A445EUK7	A0A445EUK7	1	1	1	tr|A0A445EUK7|A0A445EUK7_ARAHY Uncharacterized protein OS=Arachis hypogaea OX=3818 GN=Ahy_A01g004004 PE=3 SV=1	1	1	1	1	1	0	0	0	0	0	1	0	0	0	0	0	1	0	0	0	0	0	8.8	8.8	8.8	11.248	113	113	0.0071685	1.1981	8.8	0	0	0	0	0	0	0	0	0	0	0	0	4
A0A445EVT5	A0A445EVT5	9	9	4	tr|A0A445EVT5|A0A445EVT5_ARAHY Uncharacterized protein OS=Arachis hypogaea OX=3818 GN=Ahy_A01g004342 PE=3 SV=1	1	9	9	4	8	7	8	7	8	8	8	7	8	7	8	8	3	4	3	4	4	4	51.3	51.3	33.2	27.545	238	238	0	94.045	38.2	41.6	38.2	47.1	50.4	50.4	19996000000	3.9031e+09	3.3611e+09	3.6205e+09	2.9447e+09	3.0755e+09	3.0908e+09	11
A0A445EWB2;A0A445AN82	A0A445EWB2;A0A445AN82	3;2	3;2	3;2	tr|A0A445EWB2|A0A445EWB2_ARAHY Uncharacterized protein OS=Arachis hypogaea OX=3818 GN=Ahy_A01g004520 PE=3 SV=1;tr|A0A445AN82|A0A445AN82_ARAHY Uncharacterized protein OS=Arachis hypogaea OX=3818 GN=Ahy_B01g051979 PE=3 SV=1	2	3	3	3	3	3	3	2	2	2	3	3	3	2	2	2	3	3	3	2	2	2	26.8	26.8	26.8	14.673	138	138;138	0	12.911	26.8	26.8	26.8	18.1	18.1	18.1	1.745e+09	154960000	361260000	328060000	372510000	380940000	147240000	3
A0A510A9S3;A0A445AL51	A0A510A9S3;A0A445AL51	7;6	7;6	6;5	tr|A0A510A9S3|A0A510A9S3_ARAHY Non-specific lipid-transfer protein (Fragment) OS=Arachis hypogaea OX=3818 PE=2 SV=1;tr|A0A445AL51|A0A445AL51_ARAHY Non-specific lipid-transfer protein OS=Arachis hypogaea OX=3818 GN=Ahy_B02g061489 PE=3 SV=1	2	7	7	6	5	7	5	5	6	6	5	7	5	5	6	6	4	6	4	4	5	5	94.6	94.6	86	9.3627	93	93;117	0	30.033	75.3	94.6	75.3	63.4	72	83.9	9995100000	1.9456e+09	2.0181e+09	1.8954e+09	1245300000	1.6683e+09	1222400000	7
A0A6B9VEY1	A0A6B9VEY1	8	2	0	tr|A0A6B9VEY1|A0A6B9VEY1_ARAHY Heat shock protein OS=Arachis hypogaea OX=3818 GN=DS421_19g675950 PE=3 SV=1	1	8	2	0	3	4	5	3	4	1	0	0	2	0	0	0	0	0	0	0	0	0	12.9	4.3	0	78.323	680	680	0	7.553	4.1	5.9	8.8	4.9	5.9	1.8	101550000	0	0	101550000	0	0	0	32
A0A6B9VF68;A0A444XS90;A0A444XS96	A0A6B9VF68;A0A444XS90;A0A444XS96	9;8;8	9;8;8	2;2;2	tr|A0A6B9VF68|A0A6B9VF68_ARAHY Peptidyl-prolyl cis-trans isomerase OS=Arachis hypogaea OX=3818 GN=DS421_19g664410 PE=3 SV=1;tr|A0A444XS90|A0A444XS90_ARAHY Peptidyl-prolyl cis-trans isomerase OS=Arachis hypogaea OX=3818 GN=Ahy_B09g098848 PE=3 SV=1;tr|A0A444	3	9	9	2	6	5	5	6	5	2	6	5	5	6	5	2	1	1	1	1	2	1	72.7	72.7	24.4	18.34	172	172;176;226	0	38.121	33.1	30.2	29.1	48.3	56.4	14	1.7473e+09	472910000	488340000	262160000	267970000	206640000	49244000	10
A1DZF0;A0A7U3PHA2;A0A444YLI2;A0A444YLH8	A1DZF0;A0A7U3PHA2;A0A444YLI2;A0A444YLH8	28;28;14;14	2;2;0;2	1;1;0;1	tr|A1DZF0|A1DZF0_ARAHY Arachin 6 OS=Arachis hypogaea OX=3818 PE=2 SV=1;tr|A0A7U3PHA2|A0A7U3PHA2_ARAHY Seed storage globulin OS=Arachis hypogaea subsp. hypogaea OX=226205 PE=2 SV=1;tr|A0A444YLI2|A0A444YLI2_ARAHY Cupin type-1 domain-containing protein OS=Ara	4	28	2	1	24	25	25	23	23	24	1	2	2	1	1	1	0	1	1	0	0	0	55.4	5.9	3	60.375	529	529;529;247;315	0	16.817	49.9	51.8	52.9	45.7	47.1	48.8	15941000000	2777100000	3.3941e+09	3.2968e+09	1.8077e+09	1431900000	3.2336e+09	23
A1DZF1	A1DZF1	10	1	1	tr|A1DZF1|A1DZF1_ARAHY Arachin 7 (Fragment) OS=Arachis hypogaea OX=3818 PE=2 SV=1	1	10	1	1	10	9	8	9	9	9	1	1	1	1	1	1	1	1	1	1	1	1	35.3	5.8	5.8	23.856	207	207	0	4.6588	35.3	35.3	35.3	35.3	35.3	35.3	6.3073e+09	1174000000	947670000	1.7913e+09	888660000	784610000	721040000	6
A1E2B0	A1E2B0	14	1	1	tr|A1E2B0|A1E2B0_ARAHY 11S seed storage globulin B1 OS=Arachis hypogaea OX=3818 PE=2 SV=1	1	14	1	1	7	11	7	9	7	6	0	0	0	1	0	0	0	0	0	1	0	0	44.3	7.5	7.5	33.52	305	305	0	13.415	24.3	31.8	24.6	38.7	28.9	25.2	42880000	0	0	0	42880000	0	0	11
Q647G9;A5Z1R0;A0A444Y5J5;A1DZE9	Q647G9;A5Z1R0;A0A444Y5J5	19;19;18;8	19;19;18;8	19;19;18;8	sp|Q647G9|CONG_ARAHY Conglutin OS=Arachis hypogaea OX=3818 PE=1 SV=1;tr|A5Z1R0|A5Z1R0_ARAHY Ara h 6 OS=Arachis hypogaea OX=3818 GN=Ara h 6 PE=4 SV=1;tr|A0A444Y5J5|A0A444Y5J5_ARAHY AAI domain-containing protein OS=Arachis hypogaea OX=3818 GN=Ahy_B08g093188	4	19	19	19	17	18	18	16	15	17	17	18	18	16	15	17	17	18	18	16	15	17	80.7	80.7	80.7	16.92	145	145;145;145;145	0	241.35	78.6	78.6	80.7	78.6	72.4	80.7	1295500000000	227770000000	203390000000	254510000000	197800000000	201710000000	210300000000	10
P43237;B3IXL2;Q6PSU3;Q6PSU6;E9LFE7	P43237;B3IXL2;Q6PSU3	71;71;70;33;8	71;71;70;33;8	16;16;16;9;0	sp|P43237|ALL11_ARAHY Allergen Ara h 1, clone P17 OS=Arachis hypogaea OX=3818 PE=1 SV=1;tr|B3IXL2|B3IXL2_ARAHY Main allergen Ara h1 OS=Arachis hypogaea OX=3818 GN=Ahy_A09g042373 PE=2 SV=1;tr|Q6PSU3|Q6PSU3_ARAHY Conarachin (Fragment) OS=Arachis hypogaea OX=	5	71	71	16	63	63	61	55	61	59	63	63	61	55	61	59	12	14	13	11	14	12	76.2	76.2	17.3	70.282	614	614;614;580;303;141	0	323.31	67.1	66.4	72.6	61.7	65.8	65.1	2788900000000	579420000000	480470000000	550790000000	369750000000	405830000000	402680000000	37
B4UW81	B4UW81	1	1	1	tr|B4UW81|B4UW81_ARAHY Glutathione S-transferase 2 OS=Arachis hypogaea OX=3818 PE=2 SV=1	1	1	1	1	1	0	1	0	0	0	1	0	1	0	0	0	1	0	1	0	0	0	7.3	7.3	7.3	20.342	179	179	0	9.0807	7.3	0	7.3	0	0	0	42346000	0	0	42346000	0	0	0	7
B4UW89	B4UW89	7	6	1	tr|B4UW89|B4UW89_ARAHY Heat shock protein 2 OS=Arachis hypogaea OX=3818 GN=Ahy_A07g032010 PE=2 SV=1	1	7	6	1	5	4	5	4	2	3	4	3	4	3	1	2	1	1	0	0	0	0	58.1	53.1	20.6	18.1	160	160	0	22.771	52.5	41.2	31.9	27.5	13.1	21.9	1359000000	526850000	62352000	632750000	92280000	24475000	20335000	7
B4UWA1	B4UWA1	2	1	1	tr|B4UWA1|B4UWA1_ARAHY Lactoylglutathione lyase (Fragment) OS=Arachis hypogaea OX=3818 PE=2 SV=1	1	2	1	1	2	0	2	0	0	0	1	0	1	0	0	0	1	0	1	0	0	0	11.2	4.6	4.6	22.283	196	196	0	1.9971	11.2	0	11.2	0	0	0	87754000	36617000	0	51137000	0	0	0	7
B4UWB3;A0A444WY74;A0A444WU82	B4UWB3;A0A444WY74;A0A444WU82	4;3;2	4;3;2	4;3;2	tr|B4UWB3|B4UWB3_ARAHY Putative L24 ribosomal protein OS=Arachis hypogaea OX=3818 GN=Ahy_Scaffold1g107000 PE=2 SV=1;tr|A0A444WY74|A0A444WY74_ARAHY KOW domain-containing protein OS=Arachis hypogaea OX=3818 GN=Ahy_B10g100989 PE=3 SV=1;tr|A0A444WU82|A0A444WU8	3	4	4	4	1	0	1	2	1	0	1	0	1	2	1	0	1	0	1	2	1	0	27.4	27.4	27.4	16.788	146	146;146;124	0	2.6923	6.2	0	6.8	14.4	4.8	0	111580000	0	0	0	82251000	29328000	0	6
B5TYU1	B5TYU1	40	2	1	tr|B5TYU1|B5TYU1_ARAHY Arachin Arah3 isoform OS=Arachis hypogaea OX=3818 PE=1 SV=1	1	40	2	1	35	35	35	33	34	34	1	1	2	0	1	1	0	0	1	0	1	0	69.2	7.2	4.2	60.623	530	530	0	8.8034	64	64	66.8	59.8	62.3	62.8	376190000	0	124690000	229010000	0	22479000	0	22
B6CEX8;A0A445AL64;A0A445ALA5;A0A445AL31	B6CEX8;A0A445AL64;A0A445ALA5	5;4;4;2	3;3;3;0	3;3;3;0	tr|B6CEX8|B6CEX8_ARAHY Non-specific lipid-transfer protein OS=Arachis hypogaea OX=3818 GN=Ahy_B02g061524 PE=2 SV=1;tr|A0A445AL64|A0A445AL64_ARAHY Non-specific lipid-transfer protein OS=Arachis hypogaea OX=3818 GN=Ahy_B02g061523 PE=3 SV=1;tr|A0A445ALA5|A0A4	4	5	3	3	5	5	5	5	5	5	3	3	3	3	3	3	3	3	3	3	3	3	44.8	28.4	28.4	11.651	116	116;141;150;118	0	12.634	44.8	44.8	44.8	44.8	44.8	44.8	5401400000	1151400000	807680000	1297300000	810340000	752100000	582560000	7
B6CG41	B6CG41	5	4	3	tr|B6CG41|B6CG41_ARAHY Non-specific lipid-transfer protein (Fragment) OS=Arachis hypogaea OX=3818 PE=2 SV=1	1	5	4	3	5	5	5	5	5	5	4	4	4	4	4	4	3	3	3	3	3	3	77.2	68.5	56.5	9.0544	92	92	0	106.77	77.2	77.2	77.2	77.2	77.2	77.2	28396000000	5566900000	4852600000	6.1927e+09	3.2724e+09	4.0248e+09	4486900000	7
CON__O43790;CON__Q14533;CON__Q6NT21;CON__P78385	CON__O43790;CON__Q14533;CON__Q6NT21;CON__P78385	9;7;6;5	3;2;2;1	3;2;2;1	;;;	4	9	3	3	0	0	0	9	0	0	0	0	0	3	0	0	0	0	0	3	0	0	21.8	8	8	53.5	486	486;505;493;493	0	3.4732	0	0	0	21.8	0	0	190250000	0	0	0	190250000	0	0	31
CON__O76011;CON__Q8IUT8	CON__O76011;CON__Q8IUT8	5;5	1;1	1;1	;	2	5	1	1	0	0	1	4	0	0	0	0	0	1	0	0	0	0	0	1	0	0	17.3	5.3	5.3	44.689	394	394;436	0	3.4491	0	0	1.8	15.5	0	0	22936000	0	0	0	22936000	0	0	23
CON__O95678	CON__O95678	8	1	1		1	8	1	1	1	2	3	7	7	4	0	0	0	1	0	0	0	0	0	1	0	0	14	2	2	59.504	551	551	0	2.1658	2.2	3.6	6	12.2	12	6.4	35242000	0	0	0	35242000	0	0	30
CON__P00761	CON__P00761	4	4	4		1	4	4	4	4	4	4	4	4	4	4	4	4	4	4	4	4	4	4	4	4	4	25.1	25.1	25.1	24.409	231	231	0	56.837	25.1	25.1	25.1	25.1	25.1	25.1	54318000000	6.8229e+09	7.7523e+09	7.2949e+09	12591000000	10769000000	9087400000	11
CON__P02533;CON__A2A4G1;CON__Q9Z2K1;CON__Q3ZAW8;CON__Q61782;CON__P19001;CON__Q9D312;REV__A0A445CN36;REV__A0A444YJ77;CON__O76014;CON__O76013;CON__Q7Z3Y9;CON__Q8N1A0;CON__O76015;CON__A2AB72;CON__P05784;REV__A0A444YJB6	CON__P02533	19;6;5;5;4;4;2;1;1;1;1;1;1;1;1;1;1	13;1;1;1;2;1;0;0;0;0;0;0;0;0;0;0;0	4;0;0;0;1;0;0;0;0;0;0;0;0;0;0;0;0		17	19	13	4	1	5	7	14	12	6	0	2	3	10	10	3	0	1	2	4	3	0	44.3	34.1	16.7	51.621	472	472;456;469;474;93;403;431;707;696;471;467;468;295;456;453;423;710	0	80.492	1.9	12.3	17.8	35.8	28.6	11.9	1233400000	0	24329000	101290000	350950000	608520000	148280000	29
CON__P02538;CON__Q8VED5	CON__P02538	24;6	1;0	1;0		2	24	1	1	2	6	16	15	17	8	0	0	1	0	0	0	0	0	1	0	0	0	44.1	1.8	1.8	60.044	564	564;531	0	2.5332	3.9	7.3	34.2	25.9	33	13.8	211140000	0	0	211140000	0	0	0	30
CON__P02676	CON__P02676	3	3	3		1	3	3	3	0	0	3	0	0	0	0	0	3	0	0	0	0	0	3	0	0	0	5.3	5.3	5.3	56.44	495	495	0	4.5103	0	0	5.3	0	0	0	114070000	0	0	114070000	0	0	0	30
CON__P02768-1	CON__P02768-1	14	14	9		1	14	14	9	0	4	10	6	7	6	0	4	10	6	7	6	0	3	6	3	4	3	22.7	22.7	16.4	69.366	609	609	0	28.635	0	6.1	17.4	8.9	12.5	10.3	1.7109e+09	0	83313000	816280000	277120000	289840000	244350000	36
CON__P02769	CON__P02769	9	4	4		1	9	4	4	4	1	4	3	3	3	4	0	0	0	0	0	4	0	0	0	0	0	14.3	8.1	8.1	69.293	607	607	0	4.1176	8.1	1.2	5.1	4.8	4.8	4.8	435910000	435910000	0	0	0	0	0	40
CON__P04259;CON__P48668	CON__P04259;CON__P48668	24;23	16;15	1;1	;	2	24	16	1	2	6	16	16	17	8	0	2	13	8	9	3	0	0	1	1	0	0	44.1	34	1.8	59.998	564	564;564	0	95.568	3.9	7.3	34.2	27.7	33	13.8	4420000000	0	65121000	2.9875e+09	532500000	720860000	113960000	30
CON__P04264;CON__H-INV:HIT000016045;CON__H-INV:HIT000292931	CON__P04264	36;3;1	36;3;1	24;0;0		3	36	36	24	21	25	26	29	33	27	21	25	26	29	33	27	13	14	17	17	21	18	64.1	64.1	51.2	66.017	644	644;99;443	0	262.99	41	48.9	47.2	48.8	58.9	52.5	48100000000	2244000000	6.6621e+09	4671000000	9727700000	15082000000	9713100000	31
CON__P08727	CON__P08727	7	1	1		1	7	1	1	0	3	4	4	4	4	0	0	1	0	0	0	0	0	1	0	0	0	16.2	2.2	2.2	44.091	400	400	0	1.9455	0	6.8	8.5	9	10	9	1.8619e+09	0	0	1.8619e+09	0	0	0	31
CON__Q3KNV1;CON__P08729;CON__Q14CN4-1;CON__Q6IME9	CON__Q3KNV1;CON__P08729;CON__Q14CN4-1;CON__Q6IME9	4;4;2;2	2;2;1;1	2;2;1;1	;;;	4	4	2	2	1	1	2	3	2	2	1	1	1	2	1	1	1	1	1	2	1	1	7.7	4.3	4.3	51.385	469	469;469;511;520	0	3.5701	1.9	1.9	3.8	5.8	3.4	3.4	726510000	135800000	191990000	136870000	56683000	89707000	115460000	29
CON__P08779	CON__P08779	13	5	4		1	13	5	4	1	4	7	9	9	7	0	0	2	3	5	2	0	0	2	3	4	2	30.7	16.3	14	51.267	473	473	0	39.198	1.9	7.6	18.6	21.8	24.3	16.5	484380000	0	0	36139000	107950000	242290000	98008000	29
CON__P12035	CON__P12035	10	3	3		1	10	3	3	1	3	7	6	6	4	0	0	3	0	0	0	0	0	3	0	0	0	15.4	7.8	7.8	64.503	629	629	0	5.4718	1.4	2.9	12.9	7.5	7.5	4	98038000	0	0	98038000	0	0	0	32
CON__P13645;CON__Q148H6;CON__Q7Z3Y7;CON__Q7Z3Z0;CON__Q7Z3Y8	CON__P13645	31;3;3;2;2	31;3;3;2;2	20;1;1;1;1		5	31	31	20	18	23	19	30	22	22	18	23	19	30	22	22	13	17	14	20	15	16	57	57	44.2	59.51	593	593;464;486;450;459	0	284.23	37.9	51.4	40.5	55.5	47.9	45.9	32280000000	2.1192e+09	5066700000	2874900000	11179000000	5198300000	5.8422e+09	26
CON__P13646-1	CON__P13646-1	19	17	3		1	19	17	3	1	2	17	5	3	2	0	1	16	3	1	1	0	0	3	0	0	0	37.8	35.2	6.6	49.586	458	458	0	65.349	2.6	4.4	37.3	10	4.6	4.4	9382900000	0	0	8982800000	246010000	154080000	0	28
CON__P13647	CON__P13647	22	11	2		1	22	11	2	2	8	11	16	15	12	0	2	5	6	6	5	0	0	0	1	2	2	34.7	19.5	3.6	62.378	590	590	0	73.601	3.7	11	20	25.1	23.7	20	684810000	0	34579000	192990000	118820000	220540000	117870000	31
CON__P19013	CON__P19013	19	17	10		1	19	17	10	0	0	17	2	2	1	0	0	17	0	0	0	0	0	10	0	0	0	29.3	26.6	18.2	63.91	594	594	0	38.424	0	0	26.6	2.7	2.7	1.2	3.3843e+09	0	0	3.3843e+09	0	0	0	31
CON__P35527	CON__P35527	26	26	26		1	26	26	26	8	17	10	13	23	19	8	17	10	13	23	19	8	17	10	13	23	19	60.7	60.7	60.7	62.129	623	623	0	290.62	19.1	40.9	20.5	36.4	58.3	48.3	16980000000	537660000	2665200000	861840000	1.4908e+09	7.9917e+09	3.4324e+09	26
CON__P35908v2;CON__P35908;CON__Q01546;CON__Q7Z794;CON__Q9R0H5;CON__Q7RTS7;CON__REFSEQ:XP_932229;CON__Q9DCV7;CON__Q9NSB2;CON__Q6ISB0	CON__P35908v2;CON__P35908	30;29;6;3;2;2;1;1;1;1	27;26;5;1;1;2;1;1;1;1	18;17;0;0;0;0;0;0;0;0	;	10	30	27	18	10	15	16	29	20	19	8	12	14	26	17	16	5	8	10	17	9	10	54.5	51.3	37.6	65.432	639	639;645;638;578;524;529;345;457;600;600	0	237.91	17.7	28	36.5	54.3	33.2	36.5	10039000000	503060000	984890000	1.0237e+09	5015700000	1368900000	1143000000	40
CON__P78386;CON__Q61726	CON__P78386	10;4	10;4	4;1		2	10	10	4	0	0	0	10	0	0	0	0	0	10	0	0	0	0	0	4	0	0	21.9	21.9	8.7	55.802	507	507;479	0	25.292	0	0	0	21.9	0	0	492780000	0	0	0	492780000	0	0	33
CON__Q04695	CON__Q04695	12	1	1		1	12	1	1	0	3	3	6	8	3	0	0	0	0	1	0	0	0	0	0	1	0	27.8	4.4	4.4	48.105	432	432	0	10.564	0	6.2	5.8	11.6	20.6	5.8	29442000	0	0	0	0	29442000	0	29
CON__Q14525;CON__Q497I4;CON__A2A5Y0;CON__Q92764	CON__Q14525	7;3;2;2	1;0;0;0	0;0;0;0		4	7	1	0	0	0	2	6	0	1	0	0	0	1	0	0	0	0	0	0	0	0	21.5	3.7	0	46.213	404	404;455;416;425	0	2.2854	0	0	3.5	19.8	0	1.7	0	0	0	0	0	0	0	27
CON__Q15323;CON__Q9UE12;CON__Q14532	CON__Q15323;CON__Q9UE12	8;8;2	6;6;1	1;1;0	;	3	8	6	1	0	0	2	7	0	1	0	0	0	6	0	0	0	0	0	1	0	0	24	20.7	3.6	47.232	416	416;416;448	0	16.787	0	0	3.4	22.4	0	1.7	460420000	0	0	0	460420000	0	0	26
CON__Q3MHH8	CON__Q3MHH8	1	1	1		1	1	1	1	0	0	1	0	0	0	0	0	1	0	0	0	0	0	1	0	0	0	2	2	2	57.407	511	511	0	1.9152	0	0	2	0	0	0	43305000	0	0	43305000	0	0	0	24
CON__Q8N1N4-2;CON__Q7RTT2	CON__Q8N1N4-2;CON__Q7RTT2	2;2	1;1	1;1	;	2	2	1	1	0	0	1	1	1	1	0	0	1	0	0	0	0	0	1	0	0	0	3.3	1.7	1.7	56.964	521	521;521	0	4.2515	0	0	1.7	1.5	1.5	1.5	0	0	0	0	0	0	0	29
CON__Q86YZ3	CON__Q86YZ3	1	1	1		1	1	1	1	0	0	0	0	0	1	0	0	0	0	0	1	0	0	0	0	0	1	1.7	1.7	1.7	282.39	2850	2850	0	2.4527	0	0	0	0	0	1.7	0	0	0	0	0	0	0	85
CON__Q9BYQ8;CON__Q9BYQ5	CON__Q9BYQ8;CON__Q9BYQ5	2;1	2;1	2;1	;	2	2	2	2	0	0	0	2	0	0	0	0	0	2	0	0	0	0	0	2	0	0	10	10	10	22.406	210	210;205	0	6.6974	0	0	0	10	0	0	20288000	0	0	0	20288000	0	0	16
CON__Q9BYR9	CON__Q9BYR9	4	4	4		1	4	4	4	0	0	0	4	0	0	0	0	0	4	0	0	0	0	0	4	0	0	32	32	32	13.48	128	128	0	12.521	0	0	0	32	0	0	145260000	0	0	0	145260000	0	0	8
CON__Q9QWL7	CON__Q9QWL7	12	1	0		1	12	1	0	0	3	3	7	8	4	0	0	0	0	1	0	0	0	0	0	0	0	25.9	5.3	0	48.161	433	433	0	20.581	0	6.2	5.8	14.1	18.7	8.3	59439000	0	0	0	0	59439000	0	28
CON__REFSEQ:XP_986630	CON__REFSEQ:XP_986630	3	1	1		1	3	1	1	0	0	1	3	0	1	0	0	0	1	0	0	0	0	0	1	0	0	5.7	2.3	2.3	53.728	476	476	0	6.1132	0	0	1.5	5.7	0	1.5	91383000	0	0	0	91383000	0	0	30
E6Y9A9;D8KXZ8;D8KXZ7;D8KXZ6	E6Y9A9;D8KXZ8;D8KXZ7;D8KXZ6	2;2;1;1	2;2;1;1	2;2;1;1	tr|E6Y9A9|E6Y9A9_ARAHY Enoyl-ACP reductase OS=Arachis hypogaea OX=3818 GN=ER PE=2 SV=1;tr|D8KXZ8|D8KXZ8_ARAHY Enoyl-ACP reductase 1-3 OS=Arachis hypogaea OX=3818 GN=ENR1-3 PE=2 SV=1;tr|D8KXZ7|D8KXZ7_ARAHY Enoyl-ACP reductase 1-2 OS=Arachis hypogaea OX=3818	4	2	2	2	0	2	1	2	0	0	0	2	1	2	0	0	0	2	1	2	0	0	6.2	6.2	6.2	41.491	389	389;389;389;389	0	2.1228	0	6.2	2.8	6.2	0	0	96137000	0	13255000	44015000	38867000	0	0	22
E5FHY1;A0A445EAA7	E5FHY1;A0A445EAA7	4;3	1;1	1;1	tr|E5FHY1|E5FHY1_ARAHY Late embryogenesis abundant protein group 1 protein OS=Arachis hypogaea OX=3818 GN=LEA1-2 PE=2 SV=1;tr|A0A445EAA7|A0A445EAA7_ARAHY Uncharacterized protein OS=Arachis hypogaea OX=3818 GN=Ahy_A02g006672 PE=3 SV=1	2	4	1	1	3	4	3	3	4	3	1	1	1	1	1	1	1	1	1	1	1	1	53.2	12.8	12.8	10.14	94	94;96	0	5.9754	39.4	53.2	39.4	39.4	53.2	40.4	784840000	72673000	192520000	77239000	94525000	143860000	204020000	5
E5FHY3	E5FHY3	6	6	2	tr|E5FHY3|E5FHY3_ARAHY Late embryogenesis abundant protein group 2 protein dehydrin OS=Arachis hypogaea OX=3818 GN=DHN1 PE=2 SV=1	1	6	6	2	6	5	6	2	4	2	6	5	6	2	4	2	2	1	2	1	1	1	37.7	37.7	5.3	21.032	207	207	0	76.924	37.7	36.7	37.7	19.3	32.9	19.3	5686700000	1.4912e+09	1146800000	1351900000	422650000	1164200000	110010000	6
E5FHY9;Q2PXN4;E5FHZ0	E5FHY9;Q2PXN4;E5FHZ0	2;1;1	2;1;1	2;1;1	tr|E5FHY9|E5FHY9_ARAHY Late embryogenesis abundant protein group 4 protein OS=Arachis hypogaea OX=3818 GN=LEA4-1 PE=2 SV=1;tr|Q2PXN4|Q2PXN4_ARAHY Seed maturation protein LEA 4 (Fragment) OS=Arachis hypogaea OX=3818 PE=2 SV=1;tr|E5FHZ0|E5FHZ0_ARAHY Late emb	3	2	2	2	2	1	0	0	0	0	2	1	0	0	0	0	2	1	0	0	0	0	13.4	13.4	13.4	17.921	172	172;55;166	0	4.4298	13.4	8.1	0	0	0	0	72297000	72297000	0	0	0	0	0	6
E5FHZ2	E5FHZ2	1	1	1	tr|E5FHZ2|E5FHZ2_ARAHY Late embryogenesis abundant protein group 5 protein OS=Arachis hypogaea OX=3818 GN=LEA5-2 PE=2 SV=1	1	1	1	1	0	0	1	0	0	0	0	0	1	0	0	0	0	0	1	0	0	0	6.8	6.8	6.8	27.369	265	265	0	2.2303	0	0	6.8	0	0	0	0	0	0	0	0	0	0	14
E5FHZ7	E5FHZ7	5	5	1	tr|E5FHZ7|E5FHZ7_ARAHY Late embryogenesis abundant protein group 9 protein OS=Arachis hypogaea OX=3818 GN=LEA9-1 PE=2 SV=1	1	5	5	1	3	4	3	3	4	3	3	4	3	3	4	3	1	1	1	1	0	1	38.7	38.7	5.5	19.42	181	181	0	13.396	19.3	23.8	19.3	19.3	33.1	19.3	3.4246e+09	610690000	696110000	979140000	663670000	400810000	74215000	7
E9LFE8	E9LFE8	14	2	2	tr|E9LFE8|E9LFE8_ARAHY 11S arachin (Fragment) OS=Arachis hypogaea OX=3818 PE=2 SV=1	1	14	2	2	12	12	12	10	9	5	1	1	2	1	1	0	1	1	2	1	1	0	51.5	4.2	4.2	28.29	260	260	0	3.1771	51.2	50.8	48.5	47.7	47.7	29.2	2288500000	410790000	463150000	518330000	413260000	483000000	0	14
F6KLJ6;A0A444XAS0	F6KLJ6	27;12	27;12	2;1	tr|F6KLJ6|F6KLJ6_ARAHY Annexin OS=Arachis hypogaea var. vulgaris OX=925390 PE=2 SV=1	2	27	27	2	25	24	24	20	18	17	25	24	24	20	18	17	2	2	2	2	2	2	64.1	64.1	10.2	36.153	315	315;151	0	275.56	61.3	61.6	61.3	61	58.4	55.9	66951000000	11580000000	13960000000	12182000000	10834000000	12419000000	5.9772e+09	21
P43238;N1NG13;A0A6B9VGI9;A0A6B9VEU6;A0A6B9VFU6;Q6PSU4;Q6PSU5	P43238;N1NG13;A0A6B9VGI9;A0A6B9VEU6;A0A6B9VFU6;Q6PSU4	61;61;59;54;53;39;24	11;11;11;10;11;7;5	4;4;4;4;4;4;2	sp|P43238|ALL12_ARAHY Allergen Ara h 1, clone P41B OS=Arachis hypogaea OX=3818 PE=1 SV=1;tr|N1NG13|N1NG13_ARAHY Allergen Ara h 1, clone P41B OS=Arachis hypogaea OX=3818 GN=Ahy_B09g100146 PE=4 SV=1;tr|A0A6B9VGI9|A0A6B9VGI9_ARAHY Allergen Ara h 1, clone P41B	7	61	11	4	56	56	54	50	52	53	10	10	9	8	8	8	4	4	4	3	3	3	72.5	16.1	6.5	71.344	626	626;626;602;559;522;428;299	0	166.71	64.1	63.9	68.2	59.6	61.8	61.8	153140000000	34056000000	23902000000	32160000000	19464000000	22103000000	21455000000	37
N1NKG9;E5FHZ1	N1NKG9;E5FHZ1	2;1	2;1	2;1	tr|N1NKG9|N1NKG9_ARAHY Late embryogenesis abundant protein OS=Arachis hypogaea OX=3818 GN=Ahy_B09g100138 PE=3 SV=1;tr|E5FHZ1|E5FHZ1_ARAHY Late embryogenesis abundant protein group 5 protein OS=Arachis hypogaea OX=3818 GN=LEA5-1 PE=2 SV=1	2	2	2	2	2	0	1	0	0	0	2	0	1	0	0	0	2	0	1	0	0	0	19.9	19.9	19.9	26.041	256	256;220	0	7.0436	19.9	0	6.2	0	0	0	113270000	82998000	0	30269000	0	0	0	13
O82580	O82580	27	4	4	tr|O82580|O82580_ARAHY Glycinin (Fragment) OS=Arachis hypogaea OX=3818 GN=Arah3 PE=2 SV=1	1	27	4	4	21	23	21	22	22	23	2	2	1	2	2	2	2	2	1	2	2	2	48.1	9.7	9.7	58.349	507	507	0	82.64	42.6	44.2	39.3	43	41.8	41.6	1082400000	307150000	94754000	203100000	103830000	373610000	0	22
P01066;Q0PKR5;Q7X973;A0A445BIZ9	P01066;Q0PKR5;Q7X973;A0A445BIZ9	2;1;1;1	2;1;1;1	2;1;1;1	sp|P01066|IBB1_ARAHY Bowman-Birk type proteinase inhibitor A-II OS=Arachis hypogaea OX=3818 PE=1 SV=1;tr|Q0PKR5|Q0PKR5_ARAHY Proteinase inhibitor (Fragment) OS=Arachis hypogaea OX=3818 GN=PI PE=2 SV=1;tr|Q7X973|Q7X973_ARAHY Bowman-Birk trypsin inhibitor OS	4	2	2	2	2	2	1	1	2	2	2	2	1	1	2	2	2	2	1	1	2	2	65.7	65.7	65.7	7.6335	70	70;64;80;107	0	19.593	65.7	65.7	38.6	38.6	65.7	65.7	1.5041e+09	308600000	303090000	282760000	104380000	304310000	200980000	4
Q6IWG5;Q0GM57;E5G077	Q6IWG5;Q0GM57;E5G077	43;43;39	40;40;36	36;36;32	tr|Q6IWG5|Q6IWG5_ARAHY Glycinin (Fragment) OS=Arachis hypogaea OX=3818 PE=2 SV=1;tr|Q0GM57|Q0GM57_ARAHY Iso-Ara h3 OS=Arachis hypogaea OX=3818 PE=2 SV=1;tr|E5G077|E5G077_ARAHY Ara h 3 allergen OS=Arachis hypogaea OX=3818 GN=ara h 3 PE=3 SV=1	3	43	40	36	39	38	37	38	40	40	37	36	35	36	37	38	33	32	31	32	33	34	80.2	79.6	72.5	58.06	510	510;512;512	0	323.31	78.8	76.9	76.9	75.9	79.4	77.6	4608200000000	866220000000	839960000000	843150000000	625050000000	708780000000	725090000000	20
Q0Q0Q9	Q0Q0Q9	2	2	2	tr|Q0Q0Q9|Q0Q0Q9_ARAHY Type 4 metallothionein OS=Arachis hypogaea OX=3818 GN=MT4a PE=2 SV=1	1	2	2	2	2	1	1	1	1	1	2	1	1	1	1	1	2	1	1	1	1	1	51.2	51.2	51.2	8.0952	82	82	0	11.477	51.2	37.8	37.8	13.4	13.4	37.8	215150000	57328000	53200000	82801000	0	0	21817000	4
Q2VMU0	Q2VMU0	1	1	1	tr|Q2VMU0|Q2VMU0_ARAHY Serine protease inhibitor OS=Arachis hypogaea OX=3818 GN=Ahy_B09g097457 PE=2 SV=1	1	1	1	1	1	1	1	0	0	0	1	1	1	0	0	0	1	1	1	0	0	0	25.2	25.2	25.2	11.496	107	107	0	16.973	25.2	25.2	25.2	0	0	0	660320000	323070000	70371000	266880000	0	0	0	4
Q38711;A0A445BCR6;A0A445BCW5;A0A445BCS5	Q38711;A0A445BCR6;A0A445BCW5;A0A445BCS5	6;5;5;5	1;1;1;1	1;1;1;1	tr|Q38711|Q38711_ARAHY Galactose-binding lectin (Fragment) OS=Arachis hypogaea OX=3818 GN=lec PE=2 SV=1;tr|A0A445BCR6|A0A445BCR6_ARAHY Uncharacterized protein OS=Arachis hypogaea OX=3818 GN=Ahy_A09g041435 PE=3 SV=1;tr|A0A445BCW5|A0A445BCW5_ARAHY Uncharacte	4	6	1	1	5	3	3	3	3	4	0	0	0	0	1	0	0	0	0	0	1	0	48.3	8.5	8.5	29.133	271	271;500;529;558	0	2.777	39.9	12.2	12.2	12.2	17.7	25.8	32182000	0	0	0	0	32182000	0	9
Q45W86	Q45W86	4	2	2	sp|Q45W86|OL112_ARAHY Oleosin Ara h 11.0102 OS=Arachis hypogaea OX=3818 GN=Ahy_A10g047467 PE=1 SV=1	1	4	2	2	1	3	4	1	1	2	0	2	2	0	0	1	0	2	2	0	0	1	27	11.7	11.7	14.354	137	137	0	2.9357	8.8	20.4	27	8.8	8.8	18.2	547180000	0	288920000	214520000	0	0	43744000	3
Q45W87	Q45W87	4	4	2	sp|Q45W87|OL111_ARAHY Oleosin Ara h 11.0101 OS=Arachis hypogaea OX=3818 GN=Ahy_B10g105758 PE=1 SV=1	1	4	4	2	2	3	4	1	1	2	2	3	4	1	1	2	1	2	2	0	0	1	27	27	11.7	14.308	137	137	0	13.611	18.2	20.4	27	8.8	8.8	18.2	21240000000	3.5595e+09	4.1722e+09	6.0056e+09	2258700000	3.6779e+09	1.5662e+09	3
Q647G5;A0A444YT96;Q647G4	Q647G5;A0A444YT96	8;6;3	8;6;3	8;6;3	sp|Q647G5|OL101_ARAHY Oleosin Ara h 10.0101 OS=Arachis hypogaea OX=3818 GN=Ahy_A06g029932 PE=1 SV=2;tr|A0A444YT96|A0A444YT96_ARAHY Uncharacterized protein OS=Arachis hypogaea OX=3818 GN=Ahy_B06g084986 PE=3 SV=1	3	8	8	8	8	8	8	6	7	6	8	8	8	6	7	6	8	8	8	6	7	6	41.4	41.4	41.4	17.752	169	169;169;150	0	59.061	41.4	41.4	41.4	35.5	37.9	35.5	134940000000	22105000000	21764000000	25770000000	23824000000	27418000000	14059000000	5
Q647H1;E9LFF0	Q647H1	39;5	39;5	10;0	tr|Q647H1|Q647H1_ARAHY Conarachin OS=Arachis hypogaea OX=3818 PE=2 SV=1	2	39	39	10	31	30	32	33	34	33	31	30	32	33	34	33	7	8	9	9	8	8	59.5	59.5	20.1	75.932	662	662;171	0	323.31	54.4	57.1	57.4	57.4	58.3	58.2	1195400000000	208360000000	188340000000	267240000000	171260000000	175940000000	184210000000	30
Q647H2	Q647H2	19	1	1	sp|Q647H2|AHY3_ARAHY Arachin Ahy-3 OS=Arachis hypogaea OX=3818 PE=1 SV=1	1	19	1	1	16	18	17	18	15	17	0	1	1	0	0	0	0	1	1	0	0	0	57.4	3.7	3.7	54.568	484	484	0	18.743	53.7	56	54.3	56.8	40.5	55.4	114110000	0	57460000	56646000	0	0	0	17
Q647H3	Q647H3	41	7	0	tr|Q647H3|Q647H3_ARAHY Arachin Ahy-2 OS=Arachis hypogaea OX=3818 PE=2 SV=1	1	41	7	0	38	36	37	36	35	36	7	7	7	7	7	7	0	0	0	0	0	0	74.5	15.1	0	61.531	537	537	0	183.22	72.1	71.7	72.8	71.7	71.3	70	333800000000	59288000000	63374000000	50639000000	47318000000	53271000000	59915000000	22
Q6J1J8;Q9AXI1	Q6J1J8;Q9AXI1	6;5	6;5	3;3	sp|Q6J1J8|OL143_ARAHY Oleosin Ara h 14.0103 OS=Arachis hypogaea OX=3818 GN=Ahy_A05g023475 PE=1 SV=1;sp|Q9AXI1|OL141_ARAHY Oleosin Ara h 14.0101 OS=Arachis hypogaea OX=3818 PE=1 SV=1	2	6	6	3	6	6	6	5	6	5	6	6	6	5	6	5	3	3	3	2	3	2	34.1	34.1	14.8	18.448	176	176;176	0	31.112	34.1	34.1	34.1	25.6	34.1	33.5	15108000000	2.0465e+09	3.0735e+09	2440100000	3.0553e+09	3.6836e+09	809070000	6
Q6PSU2	Q6PSU2	21	21	8	sp|Q6PSU2|CONG7_ARAHY Conglutin-7 OS=Arachis hypogaea OX=3818 PE=1 SV=2	1	21	21	8	17	18	19	19	19	19	17	18	19	19	19	19	5	5	6	6	7	6	84.9	84.9	30.2	20.114	172	172	0	276.78	73.3	79.1	84.9	84.9	84.3	84.9	1231100000000	222490000000	234640000000	241060000000	172800000000	175910000000	184190000000	13
Q9SQH7	Q9SQH7	20	1	1	tr|Q9SQH7|Q9SQH7_ARAHY Glycinin OS=Arachis hypogaea OX=3818 GN=Arah4 PE=2 SV=1	1	20	1	1	18	17	17	16	16	17	1	0	0	0	0	0	1	0	0	0	0	0	41.9	5.7	5.7	61.01	530	530	0	2.3253	39.8	33.4	34.5	30.4	31.7	33.4	0	0	0	0	0	0	0	22
REV__A0A444YLV7;REV__A0A445CPP6;REV__A0A444YM24	REV__A0A444YLV7;REV__A0A445CPP6;REV__A0A444YM24	1;1;1	1;1;1	1;1;1	tr|A0A444YLV7|A0A444YLV7_ARAHY Uncharacterized protein OS=Arachis hypogaea OX=3818 GN=Ahy_B06g081765 PE=4 SV=1;tr|A0A445CPP6|A0A445CPP6_ARAHY Uncharacterized protein OS=Arachis hypogaea OX=3818 GN=Ahy_A06g027774 PE=4 SV=1;tr|A0A444YM24|A0A444YM24_ARAHY Unc	3	1	1	1	1	1	0	1	1	1	1	1	0	1	1	1	1	1	0	1	1	1	0	0	0	79.48	708	708;848;878	0.0089606	1.1972	0	0	0	0	0	0	14103000000	6.0404e+09	1437000000	0	578670000	4871600000	1174800000	0
REV__A0A444YZB1;REV__A0A445D378	REV__A0A444YZB1;REV__A0A445D378	1;1	1;1	1;1	tr|A0A444YZB1|A0A444YZB1_ARAHY TOG domain-containing protein OS=Arachis hypogaea OX=3818 GN=Ahy_B05g074576 PE=4 SV=1;tr|A0A445D378|A0A445D378_ARAHY TOG domain-containing protein OS=Arachis hypogaea OX=3818 GN=Ahy_A05g023398 PE=4 SV=1	2	1	1	1	1	1	1	1	1	1	1	1	1	1	1	1	1	1	1	1	1	1	0	0	0	92.718	841	841;844	0.0019455	1.6112	0	0	0	0	0	0	43420000000	7.4324e+09	8668600000	10062000000	5395600000	5087600000	6.7734e+09	0
REV__A0A444ZZ42	REV__A0A444ZZ42	1	1	1	tr|A0A444ZZ42|A0A444ZZ42_ARAHY MFS domain-containing protein OS=Arachis hypogaea OX=3818 GN=Ahy_B03g064242 PE=4 SV=1	1	1	1	1	0	0	0	1	0	0	0	0	0	1	0	0	0	0	0	1	0	0	0	0	0	24.156	216	216	0.0055556	1.3906	0	0	0	0	0	0	0	0	0	0	0	0	0	0
REV__A0A445EKC7	REV__A0A445EKC7	1	1	1	tr|A0A445EKC7|A0A445EKC7_ARAHY Uncharacterized protein OS=Arachis hypogaea OX=3818 GN=Ahy_A01g000473 PE=4 SV=1	1	1	1	1	1	0	1	0	1	0	1	0	1	0	1	0	1	0	1	0	1	0	0	0	0	16.848	143	143	0.003861	1.5898	0	0	0	0	0	0	359290000	107450000	0	151820000	0	100010000	0	0
REV__A0A6B9V8G4	REV__A0A6B9V8G4	1	1	1	tr|A0A6B9V8G4|A0A6B9V8G4_ARAHY Uncharacterized protein OS=Arachis hypogaea OX=3818 GN=DS421_19g644330 PE=4 SV=1	1	1	1	1	0	1	0	1	1	1	0	1	0	1	1	1	0	1	0	1	1	1	0	0	0	15.683	138	138	0.0072464	1.245	0	0	0	0	0	0	33799000	0	0	0	0	33799000	0	0
T2B9M0;A0A444YAG8;A0A445E7B3;A0A445C2V5	T2B9M0;A0A444YAG8	11;6;2;2	11;6;2;2	9;5;0;0	tr|T2B9M0|T2B9M0_ARAHY Fructose-bisphosphate aldolase OS=Arachis hypogaea OX=3818 GN=Ahy_A07g032979 PE=2 SV=1;tr|A0A444YAG8|A0A444YAG8_ARAHY Fructose-bisphosphate aldolase OS=Arachis hypogaea OX=3818 GN=Ahy_B07g086790 PE=3 SV=1	4	11	11	9	9	7	8	6	6	6	9	7	8	6	6	6	8	7	8	5	6	6	50	50	43.9	38.382	358	358;282;357;357	0	104.3	47.8	31.6	41.6	31.3	23.7	31.3	4.1768e+09	820900000	797630000	1414500000	518130000	467600000	158110000	19
[truncated: 34 more columns]
